# Supplementary material for: Validation of the new EPIC DNA methylation microarray (900K EPIC v2) for high-throughput profiling of the human DNA methylome
Source: Epigenetics. 2023 Mar 5;18(1):2185742. doi: 10.1080/15592294.2023.2185742 (PMC9988339; doi:10.1080/15592294.2023.2185742)
Supplement: Supplemental Material [file KEPI_A_2185742_SM8847.zip]

Archive with 8 entries (7 files):
- Supplementary files/
- Supplementary files/Supplementary Table 1.xlsx
- Supplementary files/Supplementary Table 2.xlsx
- Supplementary files/Supplementary Table 3.xlsx
- Supplementary files/Supplementary Table 4.xlsx
- Supplementary files/Supplementary Table 5.xlsx
- Supplementary files/Supplementary Table 6.xlsx
- Supplementary files/Supplementary Table 7.xlsx
