# Supplementary material for: Validation of the new EPIC DNA methylation microarray (900K EPIC v2) for high-throughput profiling of the human DNA methylome
Source: Epigenetics. 2023 Mar 5;18(1):2185742. doi: 10.1080/15592294.2023.2185742 (PMC9988339; doi:10.1080/15592294.2023.2185742)
Supplement: Supplemental Material [file KEPI_A_2185742_SM8847.zip › Supplementary files/Supplementary Table 1.xlsx]

## Sheet: Sheet1
Supplementary Table 1 - Probes shared between Human MethylationEPIC v1.0 and v2.0 microarray. Annotation adapted from: http://zwdzwd.github.io/InfiniumAnnotation
ProbeID	CpGchrm	probeStrand	CpGbeg	CpGend	Mgeneral	type	ProbeType	genesUniq	geneNames	transcriptIDs	distToTSS	RelationToGene	RelationToGeneCategory	transcriptTypes	TranscriptTypesCategoty1	CGI	REMCChromHMM	CTCFbind	rmsk1
cg00000029_TC21	chr16	-	53434199	53434201	FALSE	II	cg	RBL2	RBL2;RBL2;RBL2;RBL2	ENST00000262133.11;ENST00000544405.6;ENST00000567964.6;ENST00000680543.1	-271;-1419;223;-218	TSS1500;TSS1500;1stExon;TSS1500	TSS1500	protein_coding;protein_coding;protein_coding;retained_intron	mRNA	Shore	2_TssAFlnk
cg00000109_TC21	chr3	-	172198246	172198248	FALSE	II	cg	FNDC3B	FNDC3B;FNDC3B;FNDC3B;FNDC3B;FNDC3B;FNDC3B	ENST00000336824.8;ENST00000415807.7;ENST00000416957.5;ENST00000443501.1;ENST00000469491.5;ENST00000478016.1	157693;158669;151334;71273;158588;71274	Body;Body;Body;Body;Body;Body	Body	protein_coding;protein_coding;protein_coding;protein_coding;retained_intron;retained_intron	mRNA	OpenSea	5_TxWk		LINE
cg00000155_BC21	chr7	-	2550930	2550932	FALSE	II	cg	BRAT1	BRAT1;BRAT1;BRAT1;BRAT1	ENST00000421712.1;ENST00000340611.9;ENST00000467558.5;ENST00000469750.5	3518;4594;3517;4764	5'UTR;5'UTR;5'UTR;5'UTR	5'UTR	nonsense_mediated_decay;protein_coding;retained_intron;retained_intron	mRNA	OpenSea	5_TxWk		snRNA
cg00000158_BC21	chr9	-	92248272	92248274	FALSE	II	cg	IARS1	IARS1;IARS1;IARS1;IARS1;IARS1;IARS1;IARS1;IARS1;IARS1;IARS1;IARS1;IARS1;IARS1;IARS1;IARS1;IARS1;IARS1;IARS1;IARS1;IARS1;IARS1;IARS1;IARS1;IARS1;IARS1;IARS1;IARS1;IARS1;IARS1;IARS1;IARS1;IARS1;IARS1;IARS1;IARS1;IARS1	ENST00000447699.7;ENST00000627121.3;ENST00000682533.1;ENST00000682756.1;ENST00000683119.1;ENST00000683192.1;ENST00000683495.1;ENST00000683537.1;ENST00000683817.1;ENST00000684445.1;ENST00000684542.1;ENST00000684757.1;ENST00000375643.7;ENST00000443024.7;ENST00000682578.1;ENST00000683469.1;ENST00000683565.1;ENST00000683679.1;ENST00000684557.1;ENST00000467876.2;ENST00000472894.2;ENST00000498025.2;ENS…	45484;45423;45423;45421;45408;45423;45444;45462;45582;45423;45423;45423;45428;45425;45423;45444;45421;45417;45423;4321;45423;45423;45423;45396;4477;45423;5548;45423;4274;45411;2795;4474;4301;325;4474;45423	5'UTR;5'UTR;5'UTR;5'UTR;5'UTR;5'UTR;5'UTR;5'UTR;5'UTR;5'UTR;5'UTR;5'UTR;5'UTR;5'UTR;5'UTR;5'UTR;5'UTR;5'UTR;5'UTR;5'UTR;5'UTR;5'UTR;5'UTR;5'UTR;5'UTR;5'UTR;5'UTR;5'UTR;5'UTR;5'UTR;5'UTR;5'UTR;5'UTR;5'UTR;5'UTR;5'UTR	5'UTR	nonsense_mediated_decay;nonsense_mediated_decay;nonsense_mediated_decay;nonsense_mediated_decay;nonsense_mediated_decay;nonsense_mediated_decay;nonsense_mediated_decay;nonsense_mediated_decay;nonsense_mediated_decay;nonsense_mediated_decay;nonsense_mediated_decay;nonsense_mediated_decay;protein_coding;protein_coding;protein_coding;protein_coding;protein_coding;protein_coding;protein_coding;retain…	mRNA	OpenSea	4_Tx
cg00000165_TC21	chr1	+	90729116	90729118	FALSE	II	cg						Intergenic		No RNA Associated	Shore	13_ReprPC
cg00000221_BC21	chr17	+	56456886	56456888	FALSE	II	cg	ANKFN1	ANKFN1;ANKFN1;ANKFN1;ANKFN1;ANKFN1;ANKFN1	ENST00000572321.1;ENST00000318698.6;ENST00000566473.6;ENST00000635860.2;ENST00000653862.1;ENST00000682825.1	-60;303412;303377;574586;494825;303412	TSS200;Body;Body;Body;Body;Body	TSS200	processed_transcript;protein_coding;protein_coding;protein_coding;protein_coding;protein_coding	mRNA	OpenSea	15_Quies
cg00000236_TC21	chr8	+	42405775	42405777	FALSE	II	cg	VDAC3	VDAC3	ENST00000022615.9	13896	Body	Body	protein_coding	mRNA	OpenSea	4_Tx
cg00000289_TC21	chr14	-	68874421	68874423	FALSE	II	cg	ACTN1	ACTN1;ACTN1;ACTN1;ACTN1;ACTN1;ACTN1;ACTN1;ACTN1;ACTN1;ACTN1;ACTN1;ACTN1;ACTN1;ACTN1;ACTN1;ACTN1;ACTN1;ACTN1;ACTN1;ACTN1;ACTN1;ACTN1;ACTN1;ACTN1	ENST00000683267.1;ENST00000684638.1;ENST00000193403.10;ENST00000394419.9;ENST00000682291.1;ENST00000682331.1;ENST00000683198.1;ENST00000683225.1;ENST00000684182.1;ENST00000684598.1;ENST00000684639.1;ENST00000684713.1;ENST00000553882.2;ENST00000556083.1;ENST00000682130.1;ENST00000682298.1;ENST00000682378.1;ENST00000682381.1;ENST00000682522.1;ENST00000683069.1;ENST00000683780.1;ENST00000684146.1;EN…	104923;104923;105019;104881;104923;104923;104923;97373;63581;104923;104724;104898;4678;13842;104923;104923;104923;104923;38050;104923;104923;104923;19354;104923	1stExon;1stExon;1stExon;1stExon;1stExon;1stExon;1stExon;1stExon;1stExon;1stExon;1stExon;1stExon;1stExon;1stExon;1stExon;1stExon;1stExon;1stExon;1stExon;1stExon;1stExon;1stExon;1stExon;1stExon	1stExon	nonsense_mediated_decay;nonsense_mediated_decay;protein_coding;protein_coding;protein_coding;protein_coding;protein_coding;protein_coding;protein_coding;protein_coding;protein_coding;protein_coding;retained_intron;retained_intron;retained_intron;retained_intron;retained_intron;retained_intron;retained_intron;retained_intron;retained_intron;retained_intron;retained_intron;retained_intron	mRNA	Shore	4_Tx
cg00000292_BC21	chr16	-	28878778	28878780	FALSE	II	cg	ATP2A1;ATP2A1-AS1	ATP2A1;ATP2A1;ATP2A1;ATP2A1;ATP2A1;ATP2A1-AS1	ENST00000357084.7;ENST00000395503.9;ENST00000536376.5;ENST00000562185.5;ENST00000563975.1;ENST00000691192.2	374;291;-1274;-464;-82;1158	1stExon;1stExon;TSS1500;TSS1500;TSS200;1stExon	TSS1500	protein_coding;protein_coding;protein_coding;protein_coding;protein_coding;lncRNA	mRNA	Shore	5_TxWk
cg00000321_BC21	chr8	+	41310282	41310284	FALSE	II	cg	SFRP1	SFRP1	ENST00000220772.8	-809	TSS1500	TSS1500	protein_coding	mRNA	Shore	13_ReprPC
cg00000363_TC21	chr1	-	230425046	230425048	FALSE	II	cg	ENSG00000282564;PGBD5	ENSG00000282564;ENSG00000282564;ENSG00000282564;ENSG00000282564;PGBD5	ENST00000633012.1;ENST00000689608.1;ENST00000692577.2;ENST00000702371.1;ENST00000391860.7	-1444;-1451;-1462;-1458;1286	TSS1500;TSS1500;TSS1500;TSS1500;5'UTR	TSS1500	lncRNA;lncRNA;lncRNA;lncRNA;protein_coding	mRNA	Shore	11_BivFlnk
cg00000540_TC21	chr1	+	28136152	28136154	FALSE	II	cg						Intergenic		No RNA Associated	OpenSea	15_Quies		SINE
cg00000579_TC21	chr9	-	98701950	98701952	FALSE	II	cg	GABBR2	GABBR2;GABBR2	ENST00000259455.4;ENST00000637717.1	6985;5511	5'UTR;5'UTR	5'UTR	protein_coding;protein_coding	mRNA	OpenSea	14_ReprPCWk		SINE
cg00000596_BC21	chr8	+	132086254	132086256	FALSE	II	cg	ENSG00000258417;HHLA1	ENSG00000258417;HHLA1;HHLA1	ENST00000262283.5;ENST00000414222.2;ENST00000673615.1	-599;24903;24905	TSS1500;5'UTR;5'UTR	TSS1500	protein_coding;protein_coding;protein_coding	mRNA	OpenSea	15_Quies
cg00000622_BC11	chr15	+	22838619	22838621	FALSE	I	cg	NIPA2	NIPA2;NIPA2;NIPA2;NIPA2;NIPA2;NIPA2;NIPA2;NIPA2;NIPA2;NIPA2;NIPA2;NIPA2;NIPA2;NIPA2	ENST00000559571.1;ENST00000560205.5;ENST00000560762.5;ENST00000337451.8;ENST00000359727.8;ENST00000398013.7;ENST00000398014.7;ENST00000539711.2;ENST00000560039.1;ENST00000561072.2;ENST00000674173.1;ENST00000674289.1;ENST00000674330.1;ENST00000674477.1	-56;-24;-40;-46;-38;-67;-25;-78;-70;-254;-39;-59;-69;-66	TSS200;TSS200;TSS200;TSS200;TSS200;TSS200;TSS200;TSS200;TSS200;TSS1500;TSS200;TSS200;TSS200;TSS200	TSS1500	processed_transcript;processed_transcript;processed_transcript;protein_coding;protein_coding;protein_coding;protein_coding;protein_coding;protein_coding;protein_coding;protein_coding;protein_coding;protein_coding;protein_coding	mRNA	Island	1_TssA
cg00000658_BC21	chr9	+	137103471	137103473	FALSE	II	cg	MAN1B1	MAN1B1;MAN1B1;MAN1B1;MAN1B1;MAN1B1;MAN1B1;MAN1B1;MAN1B1;MAN1B1;MAN1B1;MAN1B1;MAN1B1;MAN1B1;MAN1B1;MAN1B1;MAN1B1;MAN1B1;MAN1B1;MAN1B1;MAN1B1;MAN1B1;MAN1B1;MAN1B1;MAN1B1;MAN1B1;MAN1B1;MAN1B1;MAN1B1;MAN1B1;MAN1B1;MAN1B1;MAN1B1;MAN1B1	ENST00000371587.9;ENST00000544448.6;ENST00000545539.6;ENST00000683135.1;ENST00000683475.1;ENST00000683979.1;ENST00000684138.1;ENST00000684272.1;ENST00000684297.1;ENST00000684366.1;ENST00000474902.5;ENST00000540391.5;ENST00000371589.9;ENST00000475449.7;ENST00000535144.6;ENST00000542372.2;ENST00000682117.1;ENST00000682212.1;ENST00000682881.1;ENST00000683324.1;ENST00000683355.1;ENST00000683987.1;ENS…	16536;16487;16487;16568;16507;16487;16578;16487;16487;16521;14291;124;16487;16487;16487;16561;16507;16487;16615;16602;16509;16487;16487;16487;-954;806;760;16507;-1392;5612;16515;570;16492	Body;Body;Body;Body;Body;Body;Body;Body;Body;Body;Body;1stExon;Body;Body;Body;Body;Body;Body;Body;Body;Body;Body;Body;Body;TSS1500;1stExon;1stExon;Body;TSS1500;Body;Body;1stExon;Body	TSS1500	nonsense_mediated_decay;nonsense_mediated_decay;nonsense_mediated_decay;nonsense_mediated_decay;nonsense_mediated_decay;nonsense_mediated_decay;nonsense_mediated_decay;nonsense_mediated_decay;nonsense_mediated_decay;nonsense_mediated_decay;processed_transcript;processed_transcript;protein_coding;protein_coding;protein_coding;protein_coding;protein_coding;protein_coding;protein_coding;protein_codi…	mRNA	Island	4_Tx
cg00000714_BC21	chr19	-	54191826	54191828	FALSE	II	cg	TSEN34	TSEN34;TSEN34;TSEN34;TSEN34;TSEN34;TSEN34;TSEN34;TSEN34;TSEN34	ENST00000302937.8;ENST00000396383.5;ENST00000396388.3;ENST00000429671.7;ENST00000455798.6;ENST00000653273.2;ENST00000665674.2;ENST00000667261.1;ENST00000496583.1	1559;1096;519;1559;1889;521;1089;1540;1484	Body;Body;Body;Body;Body;Body;Body;Body;1stExon	1stExon	protein_coding;protein_coding;protein_coding;protein_coding;protein_coding;protein_coding;protein_coding;protein_coding;retained_intron	mRNA	Shore	2_TssAFlnk
cg00000721_BC21	chr6	+	25282550	25282552	FALSE	II	cg	CARMIL1;CMAHP	CARMIL1;CARMIL1;CARMIL1;CMAHP	ENST00000329474.7;ENST00000461945.1;ENST00000700669.1;ENST00000643807.1	3177;3473;2876;169634	Body;Body;Body;5'UTR	5'UTR	protein_coding;protein_coding;protein_coding;processed_transcript	mRNA	Shelf	5_TxWk
cg00000765_TC21	chr1	+	230268566	230268568	FALSE	II	cg	ENSG00000227006;GALNT2	ENSG00000227006;GALNT2;GALNT2	ENST00000440729.2;ENST00000485438.1;ENST00000366672.5	3534;13209;201329	5'UTR;Body;Body	5'UTR	lncRNA;processed_transcript;protein_coding	mRNA	OpenSea	5_TxWk
cg00000769_BC11	chr12	-	123601929	123601931	FALSE	I	cg	DDX55	DDX55;DDX55;DDX55;DDX55;DDX55;DDX55;DDX55;DDX55;DDX55	ENST00000354291.8;ENST00000540763.5;ENST00000544738.5;ENST00000238146.9;ENST00000538744.5;ENST00000536079.5;ENST00000542286.5;ENST00000544429.5;ENST00000545042.1	-200;-198;-195;-169;-198;-213;-147;-167;-169	TSS1500;TSS200;TSS200;TSS200;TSS200;TSS1500;TSS200;TSS200;TSS200	TSS1500	nonsense_mediated_decay;nonsense_mediated_decay;nonsense_mediated_decay;protein_coding;protein_coding;retained_intron;retained_intron;retained_intron;retained_intron	mRNA	Island	1_TssA
cg00000776_TC21	chr4	-	155467052	155467054	FALSE	II	cg						Intergenic		No RNA Associated	OpenSea	15_Quies		SINE
cg00000884_BC21	chr4	+	153688704	153688706	FALSE	II	cg	TLR2	TLR2;TLR2;TLR2;TLR2;TLR2	ENST00000642580.1;ENST00000642700.2;ENST00000643501.1;ENST00000646219.1;ENST00000646900.1	4440;4425;4425;4444;4635	Body;Body;Body;Body;Body	Body	protein_coding;protein_coding;protein_coding;protein_coding;protein_coding	mRNA	Shelf	9_Het		LTR
cg00000905_TC21	chr15	+	59493106	59493108	FALSE	II	cg	FAM81A	FAM81A	ENST00000288228.10	54921	Body	Body	protein_coding	mRNA	OpenSea	15_Quies	TRUE
cg00000948_TC21	chr8	-	48978049	48978051	FALSE	II	cg						Intergenic		No RNA Associated	Island	15_Quies
cg00000957_TC11	chr1	-	5877192	5877194	FALSE	I	cg	NPHP4	NPHP4;NPHP4;NPHP4;NPHP4;NPHP4;NPHP4	ENST00000378169.7;ENST00000489180.6;ENST00000478423.6;ENST00000378156.9;ENST00000470763.1;ENST00000506941.1	115255;115281;115232;115233;5657;274	5'UTR;5'UTR;5'UTR;5'UTR;1stExon;5'UTR	5'UTR	nonsense_mediated_decay;nonsense_mediated_decay;processed_transcript;protein_coding;retained_intron;retained_intron	mRNA	Island	5_TxWk
cg00000974_BC21	chr20	+	6769958	6769960	FALSE	II	cg	BMP2	BMP2	ENST00000378827.5	2273	Body	Body	protein_coding	mRNA	Shore	1_TssA
cg00001099_TC21	chr8	-	86069323	86069325	FALSE	II	cg	ATP6V0D2;PSKH2	ATP6V0D2;PSKH2;PSKH2;PSKH2	ENST00000521564.1;ENST00000517981.5;ENST00000523010.1;ENST00000276616.3	82001;19298;15529;345	Body;5'UTR;5'UTR;5'UTR	5'UTR	protein_coding;processed_transcript;processed_transcript;protein_coding	mRNA	Shore	13_ReprPC		LTR
cg00001126_TC21	chr3	-	81684888	81684890	FALSE	II	cg	GBE1	GBE1;GBE1	ENST00000429644.7;ENST00000489715.1	76757;58741	5'UTR;5'UTR	5'UTR	protein_coding;protein_coding	mRNA	OpenSea	15_Quies
cg00001136_TC21	chr11	+	70700049	70700051	FALSE	II	cg	SHANK2	SHANK2;SHANK2;SHANK2;SHANK2;SHANK2;SHANK2;SHANK2;SHANK2	ENST00000468619.6;ENST00000470759.5;ENST00000498519.5;ENST00000686462.1;ENST00000426687.2;ENST00000601538.6;ENST00000656230.1;ENST00000659264.1	126708;107025;107090;-1283;-1280;552528;126845;17954	5'UTR;5'UTR;5'UTR;TSS1500;TSS1500;5'UTR;5'UTR;5'UTR	TSS1500	processed_transcript;processed_transcript;processed_transcript;processed_transcript;protein_coding;protein_coding;protein_coding;protein_coding	mRNA	OpenSea	15_Quies
cg00001193_BC21	chr8	+	107101526	107101528	FALSE	II	cg						Intergenic		No RNA Associated	OpenSea	15_Quies
cg00001224_BC21	chr7	-	87623207	87623209	FALSE	II	cg	ABCB1	ABCB1;ABCB1;ABCB1;ABCB1	ENST00000476862.1;ENST00000265724.8;ENST00000416177.1;ENST00000543898.5	90088;90116;90087;90116	5'UTR;5'UTR;5'UTR;5'UTR	5'UTR	processed_transcript;protein_coding;protein_coding;protein_coding	mRNA	OpenSea	15_Quies		SINE
cg00001245_TC11	chr3	+	15065202	15065204	FALSE	I	cg	ENSG00000289750;MRPS25	ENSG00000289750;ENSG00000289750;MRPS25;MRPS25;MRPS25;MRPS25;MRPS25;MRPS25;MRPS25;MRPS25;MRPS25;MRPS25;MRPS25;MRPS25;MRPS25;MRPS25;MRPS25;MRPS25;MRPS25;MRPS25;MRPS25;MRPS25;MRPS25;MRPS25;MRPS25;MRPS25;MRPS25;MRPS25;MRPS25;MRPS25;MRPS25;MRPS25;MRPS25	ENST00000698784.1;ENST00000698785.1;ENST00000420267.6;ENST00000447299.3;ENST00000474866.3;ENST00000496484.3;ENST00000695334.2;ENST00000695375.1;ENST00000695376.1;ENST00000695377.1;ENST00000695378.1;ENST00000695379.1;ENST00000695380.2;ENST00000695382.1;ENST00000695383.2;ENST00000695385.1;ENST00000695386.1;ENST00000695387.1;ENST00000695390.1;ENST00000695391.1;ENST00000695392.1;ENST00000695393.1;ENS…	20705;33943;109;115;137;137;137;48;137;113;83;137;137;137;28;111;137;137;113;137;137;76;137;26;34;113;137;137;113;115;113;76;91	5'UTR;5'UTR;5'UTR;5'UTR;5'UTR;5'UTR;5'UTR;5'UTR;5'UTR;5'UTR;5'UTR;5'UTR;5'UTR;5'UTR;5'UTR;5'UTR;5'UTR;5'UTR;5'UTR;5'UTR;5'UTR;5'UTR;5'UTR;5'UTR;5'UTR;5'UTR;5'UTR;5'UTR;5'UTR;5'UTR;5'UTR;5'UTR;5'UTR	5'UTR	lncRNA;lncRNA;nonsense_mediated_decay;nonsense_mediated_decay;nonsense_mediated_decay;nonsense_mediated_decay;nonsense_mediated_decay;nonsense_mediated_decay;nonsense_mediated_decay;nonsense_mediated_decay;nonsense_mediated_decay;nonsense_mediated_decay;nonsense_mediated_decay;nonsense_mediated_decay;nonsense_mediated_decay;nonsense_mediated_decay;nonsense_mediated_decay;nonsense_mediated_decay;n…	mRNA	Island	1_TssA
cg00001249_TC21	chr14	-	59923067	59923069	FALSE	II	cg	LRRC9	LRRC9;LRRC9;LRRC9;LRRC9;LRRC9	ENST00000254271.8;ENST00000454474.2;ENST00000445360.5;ENST00000570145.1;ENST00000647410.1	3355;3287;3355;2919;3355	Body;Body;Body;Body;Body	Body	nonsense_mediated_decay;processed_transcript;protein_coding;protein_coding;protein_coding	mRNA	Shelf	15_Quies
cg00001269_TC21	chr20	+	50342466	50342468	FALSE	II	cg						Intergenic		No RNA Associated	Shore	15_Quies		DNA
cg00001364_TC21	chr1	+	213997032	213997034	FALSE	II	cg	PROX1	PROX1;PROX1;PROX1;PROX1;PROX1	ENST00000261454.8;ENST00000366958.9;ENST00000435016.2;ENST00000471129.1;ENST00000498508.6	8532;9060;8516;13852;9098	Body;Body;Body;Body;Body	Body	protein_coding;protein_coding;protein_coding;protein_coding;protein_coding	mRNA	OpenSea	14_ReprPCWk
cg00001446_TC21	chr1	+	43365369	43365371	FALSE	II	cg	ELOVL1;MIR6734	ELOVL1;ELOVL1;ELOVL1;ELOVL1;ELOVL1;ELOVL1;ELOVL1;ELOVL1;ELOVL1;ELOVL1;ELOVL1;ELOVL1;ELOVL1;ELOVL1;ELOVL1;ELOVL1;MIR6734	ENST00000464204.5;ENST00000465321.5;ENST00000468865.6;ENST00000470769.5;ENST00000470968.6;ENST00000478481.5;ENST00000479439.5;ENST00000479686.5;ENST00000482302.5;ENST00000487209.5;ENST00000496932.1;ENST00000497050.5;ENST00000497569.5;ENST00000372458.8;ENST00000413844.3;ENST00000621943.4;ENST00000621166.1	2638;2634;-101;1218;2656;-155;960;2247;2047;2630;2596;2369;1735;2642;2705;2369;-654	5'UTR;5'UTR;TSS200;5'UTR;5'UTR;TSS200;5'UTR;5'UTR;5'UTR;5'UTR;5'UTR;5'UTR;5'UTR;5'UTR;5'UTR;5'UTR;TSS1500	TSS1500	processed_transcript;processed_transcript;processed_transcript;processed_transcript;processed_transcript;processed_transcript;processed_transcript;processed_transcript;processed_transcript;processed_transcript;processed_transcript;processed_transcript;processed_transcript;protein_coding;protein_coding;protein_coding;miRNA	mRNA	Shore	4_Tx
cg00001503_BC21	chr1	-	25052407	25052409	FALSE	II	cg	ENSG00000233755	ENSG00000233755	ENST00000424084.1	60712	5'UTR	5'UTR	lncRNA	lncRNA	OpenSea	14_ReprPCWk
cg00001506_TC21	chr18	+	63383353	63383355	FALSE	II	cg						Intergenic		No RNA Associated	OpenSea	5_TxWk
cg00001510_BC21	chr19	+	54223320	54223322	FALSE	II	cg	ENSG00000269524;LILRB3;RPS9	ENSG00000269524;LILRB3;LILRB3;LILRB3;LILRB3;LILRB3;LILRB3;RPS9	ENST00000601161.1;ENST00000414379.5;ENST00000245620.13;ENST00000346401.10;ENST00000391750.5;ENST00000445347.2;ENST00000468668.1;ENST00000448962.5	-1202;-342;-342;-281;186;-313;-233;22463	TSS1500;TSS1500;TSS1500;TSS1500;5'UTR;TSS1500;TSS1500;Body	TSS1500	lncRNA;nonsense_mediated_decay;protein_coding;protein_coding;protein_coding;protein_coding;retained_intron;nonsense_mediated_decay	mRNA	OpenSea	15_Quies
cg00001520_BC21	chr14	-	37197283	37197285	FALSE	II	cg	MIPOL1	MIPOL1;MIPOL1;MIPOL1;MIPOL1;MIPOL1;MIPOL1;MIPOL1;MIPOL1;MIPOL1;MIPOL1;MIPOL1;MIPOL1;MIPOL1;MIPOL1;MIPOL1;MIPOL1	ENST00000555870.5;ENST00000694962.1;ENST00000554930.5;ENST00000327441.11;ENST00000396294.7;ENST00000537471.7;ENST00000539062.6;ENST00000556451.5;ENST00000556615.5;ENST00000556753.5;ENST00000684589.1;ENST00000694961.1;ENST00000694963.1;ENST00000694964.1;ENST00000694965.1;ENST00000698512.1	-753;-672;-726;-666;-680;-787;-726;-744;-629;-803;-653;-610;-753;-784;-809;-705	TSS1500;TSS1500;TSS1500;TSS1500;TSS1500;TSS1500;TSS1500;TSS1500;TSS1500;TSS1500;TSS1500;TSS1500;TSS1500;TSS1500;TSS1500;TSS1500	TSS1500	nonsense_mediated_decay;nonsense_mediated_decay;processed_transcript;protein_coding;protein_coding;protein_coding;protein_coding;protein_coding;protein_coding;protein_coding;protein_coding;protein_coding;protein_coding;protein_coding;protein_coding;protein_coding	mRNA	Shore	1_TssA
cg00001534_BC21	chr1	+	50569192	50569194	FALSE	II	cg	FAF1	FAF1;FAF1;FAF1	ENST00000494400.5;ENST00000472808.1;ENST00000396153.7	136859;37752;391075	5'UTR;5'UTR;5'UTR	5'UTR	nonsense_mediated_decay;processed_transcript;protein_coding	mRNA	OpenSea	5_TxWk		LINE
cg00001582_TC21	chr10	+	79068944	79068946	FALSE	II	cg	ZMIZ1;ZMIZ1-AS1	ZMIZ1;ZMIZ1-AS1;ZMIZ1-AS1	ENST00000334512.10;ENST00000440151.3;ENST00000456353.5	-21;-1459;-1049	TSS200;TSS1500;TSS1500	TSS1500	protein_coding;lncRNA;lncRNA	mRNA	Island	1_TssA
cg00001583_BC11	chr1	+	200042657	200042659	FALSE	I	cg	NR5A2	NR5A2;NR5A2;NR5A2;NR5A2;NR5A2	ENST00000474307.1;ENST00000236914.7;ENST00000367357.3;ENST00000367362.8;ENST00000544748.5	15001;15044;-1152;14948;-167	Body;Body;TSS1500;Body;TSS200	TSS1500	nonsense_mediated_decay;protein_coding;protein_coding;protein_coding;protein_coding	mRNA	Island	10_TssBiv
cg00001594_TC11	chr2	-	11344578	11344580	FALSE	I	cg	ROCK2	ROCK2;ROCK2;ROCK2;ROCK2	ENST00000261535.7;ENST00000462366.1;ENST00000315872.11;ENST00000697752.1	-437;3752;58;58	TSS1500;5'UTR;5'UTR;5'UTR	TSS1500	nonsense_mediated_decay;processed_transcript;protein_coding;protein_coding	mRNA	Island	1_TssA
cg00001610_TC21	chr12	-	30691297	30691299	FALSE	II	cg	IPO8	IPO8;IPO8;IPO8	ENST00000540979.1;ENST00000256079.9;ENST00000545077.1	4572;4572;3814	5'UTR;5'UTR;5'UTR	5'UTR	nonsense_mediated_decay;protein_coding;protein_coding	mRNA	OpenSea	5_TxWk	TRUE
cg00001636_BC21	chr1	+	67213202	67213204	FALSE	II	cg	C1orf141;IL23R	C1orf141;C1orf141;IL23R;IL23R;IL23R;IL23R;IL23R;IL23R;IL23R;IL23R;IL23R;IL23R;IL23R;IL23R;IL23R;IL23R;IL23R;IL23R;IL23R;IL23R;IL23R;IL23R;IL23R;IL23R;IL23R;IL23R;IL23R;IL23R;IL23R;IL23R;IL23R;IL23R;IL23R;IL23R	ENST00000371007.6;ENST00000448166.6;ENST00000473881.2;ENST00000637002.1;ENST00000697148.1;ENST00000697149.1;ENST00000697150.1;ENST00000697151.1;ENST00000697152.1;ENST00000697153.1;ENST00000697155.1;ENST00000697156.1;ENST00000697157.1;ENST00000697158.1;ENST00000697159.1;ENST00000697160.1;ENST00000697161.1;ENST00000697162.1;ENST00000697223.1;ENST00000697224.1;ENST00000697225.1;ENST00000697226.1;ENS…	18650;18651;5565;74296;45082;45082;45082;45082;45082;45082;45082;45082;45082;45082;45082;45082;45082;45082;45082;45082;45082;45082;45082;45082;45082;45082;45082;46749;5587;45082;45082;45082;45082;45082	5'UTR;5'UTR;Body;Body;Body;Body;Body;Body;Body;Body;Body;Body;Body;Body;Body;Body;Body;Body;Body;Body;Body;Body;Body;Body;Body;Body;Body;Body;Body;Body;Body;Body;Body;Body	5'UTR	protein_coding;protein_coding;nonsense_mediated_decay;nonsense_mediated_decay;nonsense_mediated_decay;nonsense_mediated_decay;nonsense_mediated_decay;nonsense_mediated_decay;nonsense_mediated_decay;nonsense_mediated_decay;nonsense_mediated_decay;nonsense_mediated_decay;nonsense_mediated_decay;nonsense_mediated_decay;nonsense_mediated_decay;nonsense_mediated_decay;nonsense_mediated_decay;nonsense_…	mRNA	OpenSea	15_Quies		SINE
cg00001687_TC11	chr16	-	89695252	89695254	FALSE	I	cg	CDK10	CDK10;CDK10;CDK10;CDK10;CDK10;CDK10;CDK10;CDK10	ENST00000510811.6;ENST00000565470.1;ENST00000331006.12;ENST00000353379.12;ENST00000505473.5;ENST00000617879.1;ENST00000472018.5;ENST00000505733.5	8562;1069;14516;8564;8583;4647;8553;8563	Body;Body;Body;Body;Body;Body;Body;Body	Body	nonsense_mediated_decay;nonsense_mediated_decay;protein_coding;protein_coding;protein_coding;protein_coding;retained_intron;retained_intron	mRNA	OpenSea	4_Tx
cg00001747_TC11	chr2	+	104843804	104843806	FALSE	I	cg	PANTR1	PANTR1;PANTR1;PANTR1;PANTR1;PANTR1;PANTR1;PANTR1;PANTR1;PANTR1;PANTR1;PANTR1;PANTR1;PANTR1;PANTR1;PANTR1;PANTR1;PANTR1;PANTR1	ENST00000413121.7;ENST00000443988.7;ENST00000447876.5;ENST00000454729.2;ENST00000458253.6;ENST00000659645.1;ENST00000661120.1;ENST00000664478.1;ENST00000684827.1;ENST00000685537.1;ENST00000686195.1;ENST00000686273.1;ENST00000688250.2;ENST00000689061.1;ENST00000691114.1;ENST00000693148.2;ENST00000702977.1;ENST00000702984.1	7680;7680;9379;7680;7672;-132;7655;-193;7652;7657;7649;7655;7680;7658;7657;7657;7652;-305	5'UTR;5'UTR;5'UTR;5'UTR;5'UTR;TSS200;5'UTR;TSS200;5'UTR;5'UTR;5'UTR;5'UTR;5'UTR;5'UTR;5'UTR;5'UTR;5'UTR;TSS1500	TSS1500	lncRNA;lncRNA;lncRNA;lncRNA;lncRNA;lncRNA;lncRNA;lncRNA;lncRNA;lncRNA;lncRNA;lncRNA;lncRNA;lncRNA;lncRNA;lncRNA;lncRNA;lncRNA	lncRNA	Island	13_ReprPC
cg00001755_TC21	chr17	+	50869428	50869430	FALSE	II	cg	TOB1;TOB1-AS1	TOB1;TOB1-AS1;TOB1-AS1;TOB1-AS1	ENST00000268957.3;ENST00000514358.1;ENST00000523470.1;ENST00000671267.1	-1450;2281;2670;2675	TSS1500;Body;Body;Body	TSS1500	protein_coding;lncRNA;lncRNA;lncRNA	mRNA	Shore	5_TxWk		SINE
cg00001784_BC21	chr4	+	184546433	184546435	FALSE	II	cg						Intergenic		No RNA Associated	OpenSea	15_Quies
cg00001791_BC21	chr2	-	102797582	102797584	FALSE	II	cg	TMEM182	TMEM182;TMEM182;TMEM182;TMEM182;TMEM182;TMEM182;TMEM182;TMEM182;TMEM182	ENST00000409173.5;ENST00000409528.5;ENST00000412401.3;ENST00000454536.5;ENST00000486293.1;ENST00000488134.5;ENST00000639249.1;ENST00000640575.2;ENST00000484094.1	60672;60675;35552;60675;34984;60637;60678;35620;-183	Body;Body;Body;Body;Body;Body;Body;Body;TSS200	TSS200	protein_coding;protein_coding;protein_coding;protein_coding;protein_coding;protein_coding;protein_coding;protein_coding;retained_intron	mRNA	OpenSea	15_Quies
cg00001793_TC11	chr12	-	11752455	11752457	FALSE	I	cg	ETV6	ETV6;ETV6;ETV6;ETV6	ENST00000541426.1;ENST00000544715.1;ENST00000396373.9;ENST00000545027.1	102512;102445;102782;-45	Body;Body;Body;TSS200	TSS200	processed_transcript;processed_transcript;protein_coding;protein_coding	mRNA	OpenSea	5_TxWk
cg00001801_BC21	chr8	-	106287222	106287224	FALSE	II	cg	OXR1	OXR1;OXR1	ENST00000517566.7;ENST00000531443.6	17033;17000	Body;Body	Body	protein_coding;protein_coding	mRNA	OpenSea	15_Quies
cg00001809_TC21	chr14	-	100687687	100687689	FALSE	II	cg	ENSG00000289278	ENSG00000289278;ENSG00000289278	ENST00000687064.1;ENST00000701818.1	3919;3885	Body;Body	Body	lncRNA;lncRNA	lncRNA	OpenSea	15_Quies
cg00001810_BC21	chr8	+	135647050	135647052	FALSE	II	cg	KHDRBS3	KHDRBS3;KHDRBS3;KHDRBS3;KHDRBS3;KHDRBS3;KHDRBS3;KHDRBS3;KHDRBS3	ENST00000517859.5;ENST00000521461.5;ENST00000518728.1;ENST00000522079.5;ENST00000522433.1;ENST00000522578.1;ENST00000355849.10;ENST00000520981.5	104377;40041;40095;89595;53720;-684;189595;188504	Body;Body;Body;Body;Body;No GENCODE transcript;Body;Body	Body	nonsense_mediated_decay;nonsense_mediated_decay;processed_transcript;processed_transcript;processed_transcript;processed_transcript;protein_coding;protein_coding	mRNA	OpenSea	15_Quies
cg00001814_BC21	chr2	+	31298093	31298095	FALSE	II	cg						Intergenic		No RNA Associated	OpenSea	15_Quies		SINE
cg00001854_BC21	chr16	-	46974579	46974581	FALSE	II	cg	DNAJA2;DNAJA2-DT	DNAJA2;DNAJA2;DNAJA2-DT	ENST00000563158.1;ENST00000317089.10;ENST00000562536.2	-915;-905;791	TSS1500;TSS1500;Body	TSS1500	nonsense_mediated_decay;protein_coding;lncRNA	mRNA	Shore	2_TssAFlnk	TRUE
cg00001874_BC21	chr10	+	68230830	68230832	FALSE	II	cg	ATOH7	ATOH7	ENST00000373673.5	1283	1stExon	1stExon	protein_coding	mRNA	Shore	15_Quies
cg00001930_BC21	chr18	+	62387850	62387852	FALSE	II	cg	TNFRSF11A	TNFRSF11A	ENST00000586569.3	62541	Body	Body	protein_coding	mRNA	Shelf	15_Quies		SINE
cg00001997_BC21	chr11	+	108116184	108116186	FALSE	II	cg	ACAT1;ENSG00000255467	ACAT1;ENSG00000255467	ENST00000672284.1;ENST00000525548.1	-510;5500	TSS1500;5'UTR	TSS1500	protein_coding;lncRNA	mRNA	OpenSea	7_Enh		LTR
cg00002028_BC11	chr1	+	20633516	20633518	FALSE	I	cg	MIR6084;PINK1	MIR6084;PINK1	ENST00000622012.1;ENST00000321556.5	-162;59	TSS200;1stExon	TSS200	miRNA;protein_coding	mRNA	Island	1_TssA		Simple_repeat
cg00002033_TC11	chr19	+	39307840	39307842	FALSE	I	cg						Intergenic		No RNA Associated	Island	13_ReprPC
cg00002033_TC12	chr19	+	39307840	39307842	FALSE	I	cg						Intergenic		No RNA Associated	Island	13_ReprPC
cg00002080_TC21	chr21	-	29018095	29018097	FALSE	II	cg	RWDD2B	RWDD2B;RWDD2B;RWDD2B;RWDD2B;RWDD2B;RWDD2B;RWDD2B	ENST00000286777.6;ENST00000471269.1;ENST00000486719.5;ENST00000493196.2;ENST00000466746.1;ENST00000472184.1;ENST00000481411.1	1257;1265;1255;1254;1211;1264;1245	5'UTR;5'UTR;5'UTR;5'UTR;5'UTR;5'UTR;5'UTR	5'UTR	processed_transcript;processed_transcript;processed_transcript;protein_coding;retained_intron;retained_intron;retained_intron	mRNA	Shore	2_TssAFlnk		LINE
cg00002116_BC11	chr17	+	81703379	81703381	FALSE	I	cg	ENSG00000262049;ENSG00000262660;MRPL12	ENSG00000262049;ENSG00000262660;MRPL12	ENST00000575312.2;ENST00000571730.1;ENST00000333676.8	-62;9;13	TSS200;1stExon;1stExon	TSS200	lncRNA;protein_coding;protein_coding	mRNA	Island	1_TssA	TRUE
cg00002145_TC21	chr2	+	237340892	237340894	FALSE	II	cg	COL6A3	COL6A3;COL6A3;COL6A3;COL6A3;COL6A3;COL6A3;COL6A3;COL6A3	ENST00000682957.1;ENST00000295550.9;ENST00000347401.8;ENST00000353578.9;ENST00000472056.5;ENST00000468792.1;ENST00000491769.1;ENST00000684508.1	26;73272;3770;73280;73256;-290;14887;1204	5'UTR;5'UTR;5'UTR;5'UTR;5'UTR;TSS1500;5'UTR;5'UTR	TSS1500	nonsense_mediated_decay;protein_coding;protein_coding;protein_coding;protein_coding;retained_intron;retained_intron;retained_intron	mRNA	OpenSea	15_Quies
cg00002154_TC21	chr4	+	59075936	59075938	FALSE	II	cg	ENSG00000250375	ENSG00000250375	ENST00000502668.2	-680	TSS1500	TSS1500	lncRNA	lncRNA	OpenSea	15_Quies		DNA
cg00002176_TC21	chr20	+	46273605	46273607	FALSE	II	cg	CDH22	CDH22	ENST00000537909.4	34893	5'UTR	5'UTR	protein_coding	mRNA	OpenSea	14_ReprPCWk
cg00002186_TC21	chr10	-	48877117	48877119	FALSE	II	cg	ENSG00000228403;WDFY4	ENSG00000228403;WDFY4	ENST00000423256.1;ENST00000325239.12	-904;192245	TSS1500;Body	TSS1500	lncRNA;protein_coding	mRNA	OpenSea	15_Quies
cg00002190_TC21	chr8	-	19697521	19697523	FALSE	II	cg	CSGALNACT1	CSGALNACT1;CSGALNACT1;CSGALNACT1;CSGALNACT1;CSGALNACT1;CSGALNACT1;CSGALNACT1;CSGALNACT1;CSGALNACT1;CSGALNACT1;CSGALNACT1;CSGALNACT1;CSGALNACT1	ENST00000695900.1;ENST00000522573.5;ENST00000517494.1;ENST00000523262.5;ENST00000524213.5;ENST00000692225.2;ENST00000695892.1;ENST00000695893.1;ENST00000695894.1;ENST00000695895.1;ENST00000695896.1;ENST00000695897.1;ENST00000695898.1	60417;59696;60508;60417;59784;59756;9621;35168;35168;59763;60387;60399;60417	5'UTR;5'UTR;5'UTR;5'UTR;5'UTR;5'UTR;5'UTR;5'UTR;5'UTR;5'UTR;5'UTR;5'UTR;5'UTR	5'UTR	nonsense_mediated_decay;processed_transcript;protein_coding;protein_coding;protein_coding;protein_coding;protein_coding;protein_coding;protein_coding;protein_coding;protein_coding;protein_coding;protein_coding	mRNA	OpenSea	15_Quies
cg00002224_TC21	chr8	-	143038981	143038983	FALSE	II	cg	LINC02904	LINC02904;LINC02904;LINC02904;LINC02904;LINC02904;LINC02904;LINC02904;LINC02904;LINC02904;LINC02904;LINC02904;LINC02904;LINC02904	ENST00000395172.5;ENST00000517653.5;ENST00000519775.2;ENST00000523766.5;ENST00000524181.5;ENST00000665431.1;ENST00000669519.1;ENST00000685395.1;ENST00000689572.2;ENST00000702010.1;ENST00000702083.1;ENST00000520786.4;ENST00000523099.7	-280;-227;-313;-279;-279;-300;-346;-265;-265;-279;-279;-283;-250	TSS1500;TSS1500;TSS1500;TSS1500;TSS1500;TSS1500;TSS1500;TSS1500;TSS1500;TSS1500;TSS1500;TSS1500;TSS1500	TSS1500	lncRNA;lncRNA;lncRNA;lncRNA;lncRNA;lncRNA;lncRNA;lncRNA;lncRNA;lncRNA;lncRNA;retained_intron;retained_intron	lncRNA	OpenSea	1_TssA
cg00002236_BC21	chr18	-	70205824	70205826	FALSE	II	cg	ENSG00000287646;RTTN	ENSG00000287646;ENSG00000287646;RTTN;RTTN;RTTN;RTTN;RTTN;RTTN	ENST00000666381.1;ENST00000668900.1;ENST00000581161.5;ENST00000638251.1;ENST00000255674.11;ENST00000640769.2;ENST00000581583.1;ENST00000640736.1	51;-111;-124;-163;-166;-137;-98;-630	1stExon;TSS200;TSS200;TSS200;TSS200;TSS200;TSS200;TSS1500	TSS1500	lncRNA;lncRNA;nonsense_mediated_decay;nonsense_mediated_decay;protein_coding;protein_coding;retained_intron;retained_intron	mRNA	Island	1_TssA
cg00002350_TC21	chr2	-	38430400	38430402	FALSE	II	cg	LINC01883;LINC02613	LINC01883;LINC02613;LINC02613;LINC02613;LINC02613;LINC02613;LINC02613	ENST00000457385.1;ENST00000417039.6;ENST00000658016.1;ENST00000667944.1;ENST00000669322.1;ENST00000669429.1;ENST00000671178.1	-893;85340;85298;85258;85290;704;85240	TSS1500;5'UTR;5'UTR;5'UTR;5'UTR;5'UTR;5'UTR	TSS1500	lncRNA;lncRNA;lncRNA;lncRNA;lncRNA;lncRNA;lncRNA	lncRNA	OpenSea	15_Quies
cg00002366_TC21	chr4	-	90815783	90815785	FALSE	II	cg	CCSER1	CCSER1;CCSER1;CCSER1;CCSER1;CCSER1;CCSER1	ENST00000505073.5;ENST00000509109.5;ENST00000513522.5;ENST00000515693.1;ENST00000503421.5;ENST00000509176.6	688249;166264;187759;-29;166273;688390	Body;Body;Body;TSS200;Body;Body	TSS200	nonsense_mediated_decay;nonsense_mediated_decay;processed_transcript;processed_transcript;protein_coding;protein_coding	mRNA	OpenSea	15_Quies
cg00002398_BC21	chr5	-	157520629	157520631	FALSE	II	cg	ADAM19	ADAM19;ADAM19;ADAM19	ENST00000517951.5;ENST00000257527.9;ENST00000517905.1	55146;55146;55112	5'UTR;5'UTR;5'UTR	5'UTR	nonsense_mediated_decay;protein_coding;protein_coding	mRNA	OpenSea	5_TxWk		SINE
cg00002406_TC21	chr16	-	30355113	30355115	FALSE	II	cg	CD2BP2;CD2BP2-DT	CD2BP2;CD2BP2;CD2BP2;CD2BP2-DT;CD2BP2-DT;CD2BP2-DT;CD2BP2-DT;CD2BP2-DT;CD2BP2-DT	ENST00000305596.8;ENST00000569466.1;ENST00000564525.1;ENST00000563252.2;ENST00000687080.1;ENST00000688695.1;ENST00000688846.2;ENST00000690312.1;ENST00000701321.1	195;-179;178;-327;-808;-784;-782;449;-808	5'UTR;TSS200;5'UTR;TSS1500;TSS1500;TSS1500;TSS1500;1stExon;TSS1500	TSS1500	protein_coding;protein_coding;retained_intron;lncRNA;lncRNA;lncRNA;lncRNA;lncRNA;lncRNA	mRNA	Island	1_TssA
cg00002426_BC21	chr3	-	57757815	57757817	FALSE	II	cg						Intergenic		No RNA Associated	Shore	2_TssAFlnk
cg00002426_BC22	chr3	-	57757815	57757817	FALSE	II	cg						Intergenic		No RNA Associated	Shore	2_TssAFlnk
cg00002444_BC21	chr8	-	125702047	125702049	FALSE	II	cg	LINC02964	LINC02964	ENST00000651999.1	53721	Body	Body	lncRNA	lncRNA	OpenSea	15_Quies
cg00002449_TC21	chr10	-	28672635	28672637	FALSE	II	cg						Intergenic		No RNA Associated	Shelf	14_ReprPCWk
cg00002464_TC21	chr8	-	119416177	119416179	FALSE	II	cg	CCN3;ENSG00000286282	CCN3;CCN3;ENSG00000286282	ENST00000259526.4;ENST00000520082.1;ENST00000670132.1	-268;-272;770	TSS1500;TSS1500;5'UTR	TSS1500	protein_coding;retained_intron;lncRNA	mRNA	Island	2_TssAFlnk
cg00002473_TC21	chr2	+	218124152	218124154	FALSE	II	cg	CXCR2	CXCR2	ENST00000453237.5	-1136	TSS1500	TSS1500	protein_coding	mRNA	OpenSea	15_Quies		LINE
cg00002490_BC21	chr4	-	2262782	2262784	FALSE	II	cg	MXD4	MXD4;MXD4;MXD4;MXD4	ENST00000513380.1;ENST00000510822.1;ENST00000515378.5;ENST00000337190.7	-983;-760;-760;-673	TSS1500;TSS1500;TSS1500;TSS1500	TSS1500	nonsense_mediated_decay;processed_transcript;processed_transcript;protein_coding	mRNA	Island	1_TssA
cg00002531_BC21	chr7	+	128081741	128081743	FALSE	II	cg	MIR593;SND1	MIR593;SND1;SND1;SND1	ENST00000384856.1;ENST00000470463.1;ENST00000354725.8;ENST00000486037.1	-119;39440;429548;193830	TSS200;Body;Body;Body	TSS200	miRNA;processed_transcript;protein_coding;protein_coding	mRNA	OpenSea	4_Tx
cg00002559_TC11	chr19	+	34428753	34428755	FALSE	I	cg	ENSG00000267024;UBA2	ENSG00000267024;UBA2;UBA2;UBA2;UBA2;UBA2;UBA2	ENST00000592220.1;ENST00000586313.1;ENST00000607361.5;ENST00000246548.9;ENST00000439527.6;ENST00000590048.6;ENST00000592841.5	-480;395;402;373;-122;381;270	TSS1500;Body;Body;Body;TSS200;Body;Body	TSS1500	lncRNA;nonsense_mediated_decay;nonsense_mediated_decay;protein_coding;protein_coding;protein_coding;retained_intron	mRNA	Island	1_TssA
cg00002591_TC21	chr3	-	52836526	52836528	FALSE	II	cg	ENSG00000243696;STIMATE;STIMATE-MUSTN1	ENSG00000243696;STIMATE;STIMATE-MUSTN1;STIMATE-MUSTN1;STIMATE-MUSTN1	ENST00000468472.1;ENST00000482155.1;ENST00000504329.1;ENST00000514466.5;ENST00000495552.1	-797;4081;61036;6421;3736	TSS1500;1stExon;5'UTR;5'UTR;5'UTR	TSS1500	nonsense_mediated_decay;protein_coding;protein_coding;protein_coding;retained_intron	mRNA	OpenSea	5_TxWk
cg00002593_BC21	chr1	-	1333412	1333414	FALSE	II	cg	TAS1R3	TAS1R3	ENST00000339381.6	2133	Body	Body	protein_coding	mRNA	Island	5_TxWk
cg00002597_TC21	chr16	+	31426461	31426463	FALSE	II	cg	ITGAD	ITGAD	ENST00000389202.3	33127	Body	Body	protein_coding	mRNA	Shore	14_ReprPCWk
cg00002646_TC21	chr1	+	153543025	153543027	FALSE	II	cg	S100A5	S100A5	ENST00000368718.5	-1260	TSS1500	TSS1500	protein_coding	mRNA	OpenSea	7_Enh
cg00002660_BC21	chr12	-	56189825	56189827	FALSE	II	cg	ENSG00000258199;SMARCC2	ENSG00000258199;SMARCC2;SMARCC2;SMARCC2;SMARCC2;SMARCC2;SMARCC2;SMARCC2;SMARCC2;SMARCC2	ENST00000553176.1;ENST00000550519.5;ENST00000552674.5;ENST00000550859.5;ENST00000267064.8;ENST00000347471.8;ENST00000394023.7;ENST00000550164.6;ENST00000547356.1;ENST00000550150.1	459;-282;-352;-434;-277;-277;-258;-342;-305;-342	5'UTR;TSS1500;TSS1500;TSS1500;TSS1500;TSS1500;TSS1500;TSS1500;TSS1500;TSS1500	TSS1500	lncRNA;nonsense_mediated_decay;nonsense_mediated_decay;processed_transcript;protein_coding;protein_coding;protein_coding;protein_coding;retained_intron;retained_intron	mRNA	Island	1_TssA
cg00002684_BC21	chr15	+	78279925	78279927	FALSE	II	cg	DNAJA4;WDR61	DNAJA4;DNAJA4;DNAJA4;DNAJA4;DNAJA4;DNAJA4;DNAJA4;DNAJA4;DNAJA4;WDR61;WDR61	ENST00000440911.6;ENST00000483802.6;ENST00000542636.1;ENST00000343789.7;ENST00000394852.8;ENST00000394855.7;ENST00000446172.2;ENST00000480425.1;ENST00000493321.1;ENST00000558453.5;ENST00000560807.5	15382;15364;15317;15364;15364;15840;13745;789;4929;9712;10104	Body;Body;Body;Body;Body;Body;Body;1stExon;Body;5'UTR;5'UTR	5'UTR	nonsense_mediated_decay;nonsense_mediated_decay;nonsense_mediated_decay;protein_coding;protein_coding;protein_coding;protein_coding;retained_intron;retained_intron;protein_coding;protein_coding	mRNA	OpenSea	4_Tx
cg00002719_BC11	chr1	-	169427467	169427469	FALSE	I	cg	CCDC181	CCDC181;CCDC181;CCDC181;CCDC181;CCDC181	ENST00000367805.7;ENST00000367806.8;ENST00000456107.1;ENST00000545005.5;ENST00000491570.2	7;7;-5;33202;7	5'UTR;5'UTR;TSS200;5'UTR;5'UTR	TSS200	protein_coding;protein_coding;protein_coding;protein_coding;retained_intron	mRNA	Island	1_TssA
cg00002749_BC11	chr17	+	59762176	59762178	FALSE	I	cg	VMP1	VMP1;VMP1;VMP1;VMP1;VMP1;VMP1;VMP1	ENST00000585847.5;ENST00000586245.5;ENST00000592619.5;ENST00000593168.5;ENST00000262291.9;ENST00000587945.1;ENST00000589823.6	54526;54527;26839;54529;54523;54513;54481	Body;Body;Body;Body;Body;Body;Body	Body	nonsense_mediated_decay;nonsense_mediated_decay;nonsense_mediated_decay;nonsense_mediated_decay;protein_coding;protein_coding;protein_coding	mRNA	OpenSea	5_TxWk
cg00002769_BC11	chr16	+	89936209	89936211	FALSE	I	cg	TUBB3	TUBB3	ENST00000555576.5	12865	Body	Body	protein_coding	mRNA	Shore	14_ReprPCWk
cg00002776_TC21	chr8	+	144210034	144210036	FALSE	II	cg	MROH1	MROH1;MROH1;MROH1;MROH1;MROH1;MROH1;MROH1	ENST00000527071.1;ENST00000326134.10;ENST00000423230.6;ENST00000528919.5;ENST00000534366.5;ENST00000527552.5;ENST00000532255.5	10916;62019;61999;49010;61390;61225;62019	Body;Body;Body;Body;Body;Body;Body	Body	processed_transcript;protein_coding;protein_coding;protein_coding;protein_coding;retained_intron;retained_intron	mRNA	OpenSea	5_TxWk		LINE
cg00002780_TC21	chr14	-	100029603	100029605	FALSE	II	cg	EVL	EVL;EVL;EVL	ENST00000554460.5;ENST00000402714.6;ENST00000544450.6	10028;58155;10222	Body;Body;Body	Body	processed_transcript;protein_coding;protein_coding	mRNA	OpenSea	5_TxWk		LINE
cg00002808_BC21	chr1	-	223395357	223395359	FALSE	II	cg	CCDC185	CCDC185	ENST00000366875.5	1943	1stExon	1stExon	protein_coding	mRNA	Shore	14_ReprPCWk
cg00002809_BC11	chr17	+	78486270	78486272	FALSE	I	cg	DNAH17;DNAH17-AS1	DNAH17;DNAH17;DNAH17-AS1;DNAH17-AS1;DNAH17-AS1	ENST00000586052.5;ENST00000389840.7;ENST00000588565.5;ENST00000591373.2;ENST00000663269.1	5220;91126;1389;1361;1353	5'UTR;5'UTR;Body;Body;Body	5'UTR	processed_transcript;protein_coding;lncRNA;lncRNA;lncRNA	mRNA	OpenSea	14_ReprPCWk
cg00002810_TC21	chr1	+	57423034	57423036	FALSE	II	cg	DAB1	DAB1;DAB1;DAB1	ENST00000485760.5;ENST00000371230.1;ENST00000371236.7	1123700;1023;1026	5'UTR;5'UTR;5'UTR	5'UTR	processed_transcript;protein_coding;protein_coding	mRNA	Island	11_BivFlnk
cg00002837_BC11	chr1	+	44047685	44047687	FALSE	I	cg	ENSG00000230615	ENSG00000230615;ENSG00000230615;ENSG00000230615;ENSG00000230615;ENSG00000230615;ENSG00000230615;ENSG00000230615;ENSG00000230615;ENSG00000230615;ENSG00000230615;ENSG00000230615;ENSG00000230615	ENST00000431800.2;ENST00000434244.5;ENST00000437643.1;ENST00000607988.5;ENST00000609472.5;ENST00000609636.5;ENST00000610167.5;ENST00000616338.2;ENST00000626430.1;ENST00000628234.2;ENST00000630871.2;ENST00000656061.1	-549;3758;-706;11560;3764;4189;3764;-768;2923;1696;3106;-261	TSS1500;Body;TSS1500;Body;Body;Body;Body;TSS1500;Body;Body;Body;TSS1500	TSS1500	lncRNA;lncRNA;lncRNA;lncRNA;lncRNA;lncRNA;lncRNA;lncRNA;lncRNA;lncRNA;lncRNA;lncRNA	lncRNA	OpenSea	7_Enh
cg00002907_BC21	chr10	-	22540188	22540190	FALSE	II	cg	PIP4K2A	PIP4K2A;PIP4K2A;PIP4K2A;PIP4K2A	ENST00000474335.1;ENST00000323883.11;ENST00000376573.9;ENST00000545335.5	-553;51525;174390;173920	TSS1500;5'UTR;5'UTR;5'UTR	TSS1500	processed_transcript;protein_coding;protein_coding;protein_coding	mRNA	OpenSea	4_Tx
cg00002926_BC21	chr16	+	20785040	20785042	FALSE	II	cg	ACSM3;ERI2	ACSM3;ACSM3;ACSM3;ACSM3;ACSM3;ACSM3;ACSM3;ERI2	ENST00000561499.1;ENST00000567387.5;ENST00000289416.10;ENST00000440284.6;ENST00000562251.5;ENST00000563914.1;ENST00000569141.1;ENST00000300005.7	1777;1790;21027;21001;14881;5160;-9;21433	Body;Body;Body;Body;Body;Body;TSS200;5'UTR	TSS200	processed_transcript;processed_transcript;protein_coding;protein_coding;protein_coding;protein_coding;protein_coding;protein_coding	mRNA	OpenSea	15_Quies
cg00002930_TC21	chr6	-	31547620	31547622	FALSE	II	cg	ATP6V1G2;ATP6V1G2-DDX39B;NFKBIL1	ATP6V1G2;ATP6V1G2;ATP6V1G2;ATP6V1G2;ATP6V1G2;ATP6V1G2;ATP6V1G2-DDX39B;ATP6V1G2-DDX39B;ATP6V1G2-DDX39B;NFKBIL1;NFKBIL1;NFKBIL1;NFKBIL1;NFKBIL1	ENST00000483170.1;ENST00000303892.10;ENST00000376151.4;ENST00000415099.2;ENST00000483251.1;ENST00000481998.1;ENST00000376185.5;ENST00000480131.1;ENST00000475917.1;ENST00000376145.8;ENST00000376146.8;ENST00000376148.9;ENST00000496233.1;ENST00000473655.1	-865;-1012;-983;807;-772;-1027;-1038;-1012;-1027;8;751;13;-19;-40	TSS1500;TSS1500;TSS1500;5'UTR;TSS1500;TSS1500;TSS1500;TSS1500;TSS1500;1stExon;Body;1stExon;TSS200;TSS200	TSS1500	processed_transcript;protein_coding;protein_coding;protein_coding;protein_coding;retained_intron;nonsense_mediated_decay;nonsense_mediated_decay;processed_transcript;protein_coding;protein_coding;protein_coding;protein_coding;retained_intron	mRNA	OpenSea	1_TssA
cg00002934_BC11	chr7	+	6531359	6531361	FALSE	I	cg	GRID2IP	GRID2IP;GRID2IP;GRID2IP	ENST00000435185.5;ENST00000452113.5;ENST00000457091.3	-173;5538;20102	TSS200;5'UTR;5'UTR	TSS200	protein_coding;protein_coding;protein_coding	mRNA	Island	10_TssBiv
cg00002979_TC21	chr12	+	95535406	95535408	FALSE	II	cg	USP44	USP44;USP44;USP44;USP44;USP44;USP44	ENST00000258499.8;ENST00000393091.6;ENST00000537435.2;ENST00000549639.1;ENST00000551837.1;ENST00000552440.5	16070;13438;12866;13392;13413;-1080	5'UTR;5'UTR;5'UTR;5'UTR;5'UTR;TSS1500	TSS1500	protein_coding;protein_coding;protein_coding;protein_coding;protein_coding;protein_coding	mRNA	OpenSea	15_Quies
cg00003009_TC21	chr2	-	25721096	25721098	FALSE	II	cg						Intergenic		No RNA Associated	OpenSea	15_Quies		DNA
cg00003014_BC21	chr3	+	197552947	197552949	FALSE	II	cg	BDH1	BDH1;BDH1;BDH1;BDH1;BDH1;BDH1;BDH1;BDH1;BDH1;BDH1;BDH1	ENST00000651856.1;ENST00000468710.1;ENST00000358186.6;ENST00000392378.6;ENST00000392379.6;ENST00000431056.5;ENST00000432819.5;ENST00000441275.5;ENST00000445160.2;ENST00000446746.5;ENST00000492681.1	3047;3030;20376;3101;3021;20376;3033;3040;3011;3025;3009	5'UTR;5'UTR;5'UTR;5'UTR;5'UTR;5'UTR;5'UTR;5'UTR;5'UTR;5'UTR;5'UTR	5'UTR	nonsense_mediated_decay;processed_transcript;protein_coding;protein_coding;protein_coding;protein_coding;protein_coding;protein_coding;protein_coding;protein_coding;retained_intron	mRNA	Shore	5_TxWk		SINE
cg00003036_BC21	chr8	-	131042488	131042490	FALSE	II	cg						Intergenic		No RNA Associated	Island	13_ReprPC
cg00003091_BC21	chr4	-	1713276	1713278	FALSE	II	cg	SLBP;TACC3	SLBP;SLBP;SLBP;SLBP;SLBP;SLBP;TACC3;TACC3	ENST00000318386.8;ENST00000429429.6;ENST00000480936.1;ENST00000483348.5;ENST00000488267.5;ENST00000489418.6;ENST00000652002.1;ENST00000458173.4	-1026;-958;-932;-1258;-959;-957;419;386	TSS1500;TSS1500;TSS1500;TSS1500;TSS1500;TSS1500;Body;Body	TSS1500	protein_coding;protein_coding;protein_coding;protein_coding;protein_coding;protein_coding;processed_transcript;protein_coding	mRNA	Shore	2_TssAFlnk
cg00003167_TC21	chr12	+	56348970	56348972	FALSE	II	cg	STAT2	STAT2;STAT2;STAT2;STAT2;STAT2;STAT2;STAT2;STAT2;STAT2;STAT2;STAT2;STAT2;STAT2;STAT2;STAT2;STAT2;STAT2;STAT2;STAT2;STAT2;STAT2;STAT2;STAT2;STAT2;STAT2;STAT2;STAT2;STAT2;STAT2;STAT2;STAT2;STAT2;STAT2;STAT2;STAT2;STAT2	ENST00000418572.7;ENST00000650805.1;ENST00000651301.1;ENST00000652398.1;ENST00000652624.1;ENST00000652741.1;ENST00000698180.1;ENST00000698192.1;ENST00000556539.5;ENST00000651339.1;ENST00000314128.9;ENST00000557235.5;ENST00000651915.1;ENST00000698186.1;ENST00000698193.1;ENST00000555488.2;ENST00000556140.6;ENST00000557199.1;ENST00000651078.1;ENST00000651805.1;ENST00000651934.1;ENST00000651967.1;ENS…	11156;11172;11136;11140;11147;11126;11151;11233;805;503;11137;11156;11161;11233;11233;-895;11195;-58;11130;11164;11197;7249;11191;11191;2637;11178;11178;11178;11216;11218;11233;11233;11178;11151;11178;11178	5'UTR;5'UTR;5'UTR;5'UTR;5'UTR;5'UTR;5'UTR;5'UTR;5'UTR;5'UTR;5'UTR;5'UTR;5'UTR;5'UTR;5'UTR;TSS1500;5'UTR;TSS200;5'UTR;5'UTR;5'UTR;5'UTR;5'UTR;5'UTR;5'UTR;5'UTR;5'UTR;5'UTR;5'UTR;5'UTR;5'UTR;5'UTR;5'UTR;5'UTR;5'UTR;5'UTR	TSS1500	nonsense_mediated_decay;nonsense_mediated_decay;nonsense_mediated_decay;nonsense_mediated_decay;nonsense_mediated_decay;nonsense_mediated_decay;nonsense_mediated_decay;nonsense_mediated_decay;processed_transcript;processed_transcript;protein_coding;protein_coding;protein_coding;protein_coding;protein_coding;retained_intron;retained_intron;retained_intron;retained_intron;retained_intron;retained_i…	mRNA	OpenSea	4_Tx
cg00003181_TC21	chr6	+	145836230	145836232	FALSE	II	cg	EPM2A-DT	EPM2A-DT;EPM2A-DT;EPM2A-DT;EPM2A-DT;EPM2A-DT;EPM2A-DT;EPM2A-DT;EPM2A-DT;EPM2A-DT;EPM2A-DT;EPM2A-DT;EPM2A-DT;EPM2A-DT;EPM2A-DT;EPM2A-DT;EPM2A-DT;EPM2A-DT;EPM2A-DT;EPM2A-DT	ENST00000452617.7;ENST00000587426.5;ENST00000587540.1;ENST00000591489.6;ENST00000592775.5;ENST00000606388.6;ENST00000626833.1;ENST00000627375.2;ENST00000629681.1;ENST00000630041.2;ENST00000630919.2;ENST00000653352.1;ENST00000654828.1;ENST00000658327.1;ENST00000660586.1;ENST00000663890.1;ENST00000688715.1;ENST00000690526.1;ENST00000691670.1	21358;20933;20933;21307;20933;21395;20853;21358;36822;20853;20853;21336;21369;21336;21336;21369;21343;21322;21340	Body;Body;Body;Body;Body;Body;Body;Body;Body;Body;Body;Body;Body;Body;Body;Body;Body;Body;Body	Body	lncRNA;lncRNA;lncRNA;lncRNA;lncRNA;lncRNA;lncRNA;lncRNA;lncRNA;lncRNA;lncRNA;lncRNA;lncRNA;lncRNA;lncRNA;lncRNA;lncRNA;lncRNA;lncRNA	lncRNA	OpenSea	15_Quies
cg00003202_TC11	chr1	+	151347035	151347037	FALSE	I	cg	RFX5;RFX5-AS1	RFX5;RFX5;RFX5;RFX5;RFX5;RFX5;RFX5;RFX5;RFX5;RFX5;RFX5;RFX5;RFX5;RFX5;RFX5;RFX5;RFX5;RFX5;RFX5-AS1	ENST00000421986.5;ENST00000435314.5;ENST00000444392.5;ENST00000452456.1;ENST00000478564.5;ENST00000290524.8;ENST00000368870.6;ENST00000392746.7;ENST00000412774.5;ENST00000422595.5;ENST00000430227.5;ENST00000436271.5;ENST00000437327.5;ENST00000450506.5;ENST00000452671.7;ENST00000458484.5;ENST00000479681.5;ENST00000494217.5;ENST00000455503.2	171;-217;258;-200;206;216;291;-213;193;-14;193;-163;257;-62;217;-429;-179;259;98	5'UTR;TSS1500;5'UTR;TSS1500;5'UTR;5'UTR;5'UTR;TSS1500;5'UTR;TSS200;5'UTR;TSS200;5'UTR;TSS200;5'UTR;TSS1500;TSS200;5'UTR;1stExon	TSS1500	nonsense_mediated_decay;nonsense_mediated_decay;nonsense_mediated_decay;nonsense_mediated_decay;processed_transcript;protein_coding;protein_coding;protein_coding;protein_coding;protein_coding;protein_coding;protein_coding;protein_coding;protein_coding;protein_coding;protein_coding;retained_intron;retained_intron;lncRNA	mRNA	Island	1_TssA
cg00003241_BC21	chr7	-	157589619	157589621	FALSE	II	cg	PTPRN2	PTPRN2;PTPRN2;PTPRN2;PTPRN2;PTPRN2	ENST00000389413.7;ENST00000389416.8;ENST00000389418.9;ENST00000409483.5;ENST00000648371.1	998154;998092;998204;998169;31890	5'UTR;5'UTR;5'UTR;5'UTR;5'UTR	5'UTR	protein_coding;protein_coding;protein_coding;protein_coding;protein_coding	mRNA	OpenSea	14_ReprPCWk
cg00003266_BC21	chr2	-	42316012	42316014	FALSE	II	cg	EML4	EML4;EML4;EML4;EML4;EML4	ENST00000472632.1;ENST00000318522.10;ENST00000401738.3;ENST00000402711.6;ENST00000406175.3	-1461;146660;146552;146660;30090	TSS1500;Body;Body;Body;Body	TSS1500	processed_transcript;protein_coding;protein_coding;protein_coding;retained_intron	mRNA	OpenSea	5_TxWk
cg00003287_TC11	chr1	+	201377020	201377022	FALSE	I	cg	ENSG00000286600;TNNT2	ENSG00000286600;ENSG00000286600;TNNT2;TNNT2;TNNT2;TNNT2;TNNT2;TNNT2;TNNT2;TNNT2;TNNT2;TNNT2;TNNT2;TNNT2;TNNT2;TNNT2	ENST00000503578.5;ENST00000671234.1;ENST00000662159.1;ENST00000666449.1;ENST00000367318.10;ENST00000367320.6;ENST00000367322.6;ENST00000412633.3;ENST00000422165.6;ENST00000438742.6;ENST00000455702.6;ENST00000509001.5;ENST00000656932.1;ENST00000660295.1;ENST00000472177.2;ENST00000491504.5	8764;5234;640;664;660;641;664;646;660;660;632;742;660;744;660;660	5'UTR;5'UTR;5'UTR;5'UTR;5'UTR;5'UTR;5'UTR;5'UTR;5'UTR;5'UTR;5'UTR;5'UTR;5'UTR;5'UTR;5'UTR;5'UTR	5'UTR	lncRNA;lncRNA;nonsense_mediated_decay;nonsense_mediated_decay;protein_coding;protein_coding;protein_coding;protein_coding;protein_coding;protein_coding;protein_coding;protein_coding;protein_coding;protein_coding;retained_intron;retained_intron	mRNA	OpenSea	14_ReprPCWk	TRUE
cg00003298_BC11	chr12	+	113463404	113463406	FALSE	I	cg	LHX5	LHX5	ENST00000261731.4	8467	1stExon	1stExon	protein_coding	mRNA	Island	12_EnhBiv
cg00003305_TC21	chr19	+	30224737	30224739	FALSE	II	cg	ENSG00000267223	ENSG00000267223	ENST00000588092.1	3978	5'UTR	5'UTR	lncRNA	lncRNA	Island	13_ReprPC
cg00003345_TC21	chr1	+	10756441	10756443	FALSE	II	cg	CASZ1	CASZ1;CASZ1	ENST00000344008.5;ENST00000377022.8	40209;40205	5'UTR;5'UTR	5'UTR	protein_coding;protein_coding	mRNA	OpenSea	7_Enh
cg00003407_BC21	chr17	-	44066801	44066803	FALSE	II	cg	LSM12	LSM12;LSM12;LSM12	ENST00000293406.8;ENST00000585388.2;ENST00000591247.6	-130;-142;818	TSS200;TSS200;5'UTR	TSS200	protein_coding;protein_coding;protein_coding	mRNA	Shore	1_TssA
cg00003513_TC21	chr1	-	10697378	10697380	FALSE	II	cg	CASZ1	CASZ1;CASZ1	ENST00000344008.5;ENST00000377022.8	99272;99268	5'UTR;5'UTR	5'UTR	protein_coding;protein_coding	mRNA	Shore	14_ReprPCWk
cg00003529_TC21	chr3	+	149792327	149792329	FALSE	II	cg	ANKUB1	ANKUB1;ANKUB1;ANKUB1;ANKUB1;ANKUB1;ANKUB1	ENST00000484019.1;ENST00000481585.1;ENST00000497728.1;ENST00000446160.7;ENST00000462519.3;ENST00000474404.1	496;176058;-5;227;227;-1400	5'UTR;5'UTR;TSS200;5'UTR;5'UTR;TSS1500	TSS1500	nonsense_mediated_decay;processed_transcript;processed_transcript;protein_coding;protein_coding;retained_intron	mRNA	OpenSea	15_Quies
cg00003555_BC11	chr7	+	143288358	143288360	FALSE	I	cg	CASP2;TMEM139-AS1	CASP2;CASP2;CASP2;CASP2;CASP2;TMEM139-AS1	ENST00000350623.7;ENST00000493642.5;ENST00000310447.10;ENST00000392925.6;ENST00000619992.4;ENST00000446192.2	-92;-1229;8;-36;144;-361	TSS200;TSS1500;1stExon;TSS200;1stExon;TSS1500	TSS1500	nonsense_mediated_decay;processed_transcript;protein_coding;protein_coding;protein_coding;lncRNA	mRNA	Island	1_TssA
cg00003578_TC21	chr1	+	12540502	12540504	FALSE	II	cg						Intergenic		No RNA Associated	Island	7_Enh
cg00003622_BC21	chr16	+	10740348	10740350	FALSE	II	cg						Intergenic		No RNA Associated	Shelf	5_TxWk		LTR
cg00003625_TC11	chr17	+	50835181	50835183	FALSE	I	cg	WFIKKN2	WFIKKN2;WFIKKN2	ENST00000311378.5;ENST00000426127.1	-404;532	TSS1500;Body	TSS1500	protein_coding;protein_coding	mRNA	OpenSea	7_Enh
cg00003640_BC21	chr1	+	209952408	209952410	FALSE	II	cg	SYT14	SYT14;SYT14;SYT14;SYT14;SYT14;SYT14;SYT14;SYT14;SYT14	ENST00000399639.6;ENST00000637945.1;ENST00000652023.1;ENST00000367015.5;ENST00000367019.6;ENST00000472886.5;ENST00000537238.5;ENST00000637265.1;ENST00000699295.1	14149;14158;51486;-315;14192;14158;14235;14223;14176	Body;Body;Body;TSS1500;Body;Body;Body;Body;Body	TSS1500	nonsense_mediated_decay;nonsense_mediated_decay;processed_transcript;protein_coding;protein_coding;protein_coding;protein_coding;protein_coding;protein_coding	mRNA	OpenSea	15_Quies
cg00003722_TC21	chr10	-	4458241	4458243	FALSE	II	cg						Intergenic		No RNA Associated	OpenSea	15_Quies		LINE
cg00003758_TC21	chr2	-	233430347	233430349	FALSE	II	cg	DGKD	DGKD;DGKD;DGKD;DGKD;DGKD;DGKD	ENST00000472732.5;ENST00000264057.7;ENST00000409813.7;ENST00000427930.5;ENST00000447484.5;ENST00000490764.5	21457;75854;42194;75840;44403;11107	Body;Body;Body;Body;Body;Body	Body	processed_transcript;protein_coding;protein_coding;protein_coding;protein_coding;retained_intron	mRNA	OpenSea	5_TxWk		LINE
cg00003784_TC21	chr17	+	64506953	64506955	FALSE	II	cg	CEP95;DDX5	CEP95;CEP95;CEP95;CEP95;CEP95;DDX5;DDX5;DDX5;DDX5;DDX5;DDX5;DDX5;DDX5;DDX5;DDX5;DDX5;DDX5;DDX5;DDX5;DDX5;DDX5;DDX5;DDX5;DDX5;DDX5;DDX5;DDX5;DDX5;DDX5;DDX5;DDX5;DDX5;DDX5	ENST00000553956.6;ENST00000579860.5;ENST00000556440.7;ENST00000580188.1;ENST00000581056.5;ENST00000540698.6;ENST00000578400.5;ENST00000581693.5;ENST00000676601.1;ENST00000677726.1;ENST00000678814.1;ENST00000584500.1;ENST00000225792.10;ENST00000450599.7;ENST00000577922.6;ENST00000578804.5;ENST00000581697.5;ENST00000581806.5;ENST00000583239.6;ENST00000585060.5;ENST00000585111.2;ENST00000676785.1;EN…	-131;89;-23;-21;-57;-664;-630;-664;583;-432;-432;1246;-664;-267;-222;-997;-327;-50;-1357;-664;609;759;-432;-647;-1003;-664;-664;-454;-432;-432;-604;-454;609	TSS200;1stExon;TSS200;TSS200;TSS200;TSS1500;TSS1500;TSS1500;5'UTR;TSS1500;TSS1500;1stExon;TSS1500;TSS1500;TSS1500;TSS1500;TSS1500;TSS200;TSS1500;TSS1500;5'UTR;5'UTR;TSS1500;TSS1500;TSS1500;TSS1500;TSS1500;TSS1500;TSS1500;TSS1500;TSS1500;TSS1500;5'UTR	TSS1500	nonsense_mediated_decay;nonsense_mediated_decay;protein_coding;protein_coding;protein_coding;nonsense_mediated_decay;nonsense_mediated_decay;nonsense_mediated_decay;nonsense_mediated_decay;nonsense_mediated_decay;nonsense_mediated_decay;processed_transcript;protein_coding;protein_coding;protein_coding;protein_coding;protein_coding;protein_coding;protein_coding;protein_coding;protein_coding;protei…	mRNA	Island	1_TssA
cg00003858_TC21	chr1	+	44614927	44614929	FALSE	II	cg	RNF220	RNF220;RNF220;RNF220;RNF220	ENST00000496262.1;ENST00000355387.6;ENST00000361799.7;ENST00000372247.6	663;209734;209673;209640	Body;Body;Body;Body	Body	processed_transcript;protein_coding;protein_coding;protein_coding	mRNA	Shelf	14_ReprPCWk		LTR
cg00003911_BC21	chr5	+	38596296	38596298	FALSE	II	cg	LIFR;LIFR-AS1	LIFR;LIFR;LIFR;LIFR-AS1;LIFR-AS1;LIFR-AS1;LIFR-AS1;LIFR-AS1;LIFR-AS1;LIFR-AS1;LIFR-AS1;LIFR-AS1;LIFR-AS1;LIFR-AS1	ENST00000503088.1;ENST00000507786.1;ENST00000263409.8;ENST00000500733.6;ENST00000500817.2;ENST00000652922.1;ENST00000657740.1;ENST00000658674.1;ENST00000660661.1;ENST00000661968.1;ENST00000666123.1;ENST00000670079.1;ENST00000670215.1;ENST00000671098.1	-892;12058;-892;39511;37467;39505;38558;39492;39525;38128;39505;39532;39336;39222	TSS1500;5'UTR;TSS1500;Body;Body;Body;Body;Body;Body;Body;Body;Body;Body;Body	TSS1500	processed_transcript;processed_transcript;protein_coding;lncRNA;lncRNA;lncRNA;lncRNA;lncRNA;lncRNA;lncRNA;lncRNA;lncRNA;lncRNA;lncRNA	mRNA	OpenSea	15_Quies		DNA
cg00003937_TC21	chr1	-	19305248	19305250	FALSE	II	cg	AKR7A2;RNU6-1099P	AKR7A2;AKR7A2;AKR7A2;AKR7A2;RNU6-1099P	ENST00000481966.1;ENST00000235835.8;ENST00000330072.9;ENST00000489286.5;ENST00000363533.1	3257;6896;6846;6659;-66	5'UTR;5'UTR;5'UTR;5'UTR;TSS200	TSS200	nonsense_mediated_decay;protein_coding;protein_coding;protein_coding;snRNA	mRNA	OpenSea	4_Tx
cg00003944_TC21	chr18	+	80036249	80036251	FALSE	II	cg	ENSG00000267127;RBFA	ENSG00000267127;ENSG00000267127;ENSG00000267127;RBFA;RBFA;RBFA	ENST00000562771.1;ENST00000569722.5;ENST00000591514.1;ENST00000586847.1;ENST00000262197.7;ENST00000306735.10	1865;1904;-1137;1861;1784;1816	Body;Body;TSS1500;Body;Body;Body	TSS1500	nonsense_mediated_decay;nonsense_mediated_decay;nonsense_mediated_decay;processed_transcript;protein_coding;protein_coding	mRNA	Shore	5_TxWk		LINE
cg00003965_TC21	chr3	+	108758030	108758032	FALSE	II	cg	RETNLB	RETNLB;RETNLB	ENST00000482939.1;ENST00000295755.7	-1015;-620	TSS1500;TSS1500	TSS1500	processed_transcript;protein_coding	mRNA	OpenSea	15_Quies		LTR
cg00003994_TC21	chr7	+	15686236	15686238	FALSE	II	cg	MEOX2	MEOX2	ENST00000262041.6	447	5'UTR	5'UTR	protein_coding	mRNA	OpenSea	11_BivFlnk
cg00003999_TC21	chr2	-	195673436	195673438	FALSE	II	cg	SLC39A10	SLC39A10;SLC39A10;SLC39A10;SLC39A10;SLC39A10;SLC39A10;SLC39A10	ENST00000430412.5;ENST00000444421.5;ENST00000359634.10;ENST00000409086.7;ENST00000412905.1;ENST00000418005.1;ENST00000458054.1	16309;16526;16211;16690;16301;15988;97460	Body;Body;Body;Body;Body;Body;Body	Body	nonsense_mediated_decay;nonsense_mediated_decay;protein_coding;protein_coding;protein_coding;protein_coding;protein_coding	mRNA	OpenSea	5_TxWk		SINE
cg00004031_TC21	chrX	+	140688741	140688743	FALSE	II	cg	ENSG00000230668	ENSG00000230668;ENSG00000230668	ENST00000455153.1;ENST00000668884.1	-1036;1078	TSS1500;5'UTR	TSS1500	lncRNA;lncRNA	lncRNA	OpenSea	15_Quies
cg00004055_TC21	chr16	-	66552841	66552843	FALSE	II	cg	CKLF;CKLF-CMTM1;TK2	CKLF;CKLF;CKLF;CKLF;CKLF;CKLF;CKLF;CKLF;CKLF-CMTM1;CKLF-CMTM1;CKLF-CMTM1;CKLF-CMTM1;CKLF-CMTM1;TK2;TK2;TK2;TK2;TK2;TK2;TK2	ENST00000534692.1;ENST00000563092.1;ENST00000264001.9;ENST00000345436.8;ENST00000351137.8;ENST00000362093.4;ENST00000417030.2;ENST00000526149.1;ENST00000527845.1;ENST00000527729.5;ENST00000532838.1;ENST00000615332.5;ENST00000616804.5;ENST00000677117.1;ENST00000562484.2;ENST00000563478.5;ENST00000569718.6;ENST00000678015.1;ENST00000678297.1;ENST00000678314.1	279;-553;266;273;273;273;260;269;255;229;193;163;163;-332;-297;-1107;-332;-362;-981;-319	Body;TSS1500;Body;Body;Body;Body;Body;Body;Body;Body;Body;Body;Body;TSS1500;TSS1500;TSS1500;TSS1500;TSS1500;TSS1500;TSS1500	TSS1500	nonsense_mediated_decay;processed_transcript;protein_coding;protein_coding;protein_coding;protein_coding;protein_coding;retained_intron;nonsense_mediated_decay;protein_coding;protein_coding;protein_coding;protein_coding;processed_transcript;protein_coding;protein_coding;protein_coding;protein_coding;protein_coding;protein_coding	mRNA	Shore	1_TssA
cg00004061_TC21	chr6	+	81087476	81087478	FALSE	II	cg						Intergenic		No RNA Associated	OpenSea	15_Quies
cg00004067_BC11	chr3	+	36940222	36940224	FALSE	I	cg	TRANK1	TRANK1;TRANK1;TRANK1	ENST00000646897.1;ENST00000429976.5;ENST00000645898.2	4639;4835;4832	5'UTR;5'UTR;5'UTR	5'UTR	nonsense_mediated_decay;protein_coding;protein_coding	mRNA	Shelf	5_TxWk		SINE
cg00004072_BC21	chr19	-	39407374	39407376	FALSE	II	cg	ZFP36	ZFP36;ZFP36;ZFP36;ZFP36;ZFP36	ENST00000600033.1;ENST00000652583.1;ENST00000594045.2;ENST00000594442.2;ENST00000597629.3	-64;517;518;528;528	TSS200;Body;Body;Body;Body	TSS200	processed_transcript;processed_transcript;protein_coding;protein_coding;protein_coding	mRNA	Island	1_TssA
cg00004082_TC11	chr4	-	10018735	10018737	FALSE	I	cg	SLC2A9	SLC2A9;SLC2A9;SLC2A9;SLC2A9;SLC2A9;SLC2A9;SLC2A9	ENST00000505104.5;ENST00000505506.1;ENST00000506839.1;ENST00000264784.8;ENST00000309065.7;ENST00000506583.5;ENST00000513129.1	21475;340;559;2762;21513;36140;36201	5'UTR;5'UTR;5'UTR;5'UTR;5'UTR;5'UTR;5'UTR	5'UTR	processed_transcript;processed_transcript;processed_transcript;protein_coding;protein_coding;protein_coding;protein_coding	mRNA	Shore	1_TssA
cg00004089_TC21	chr17	+	76682753	76682755	FALSE	II	cg	MXRA7	MXRA7;MXRA7;MXRA7;MXRA7;MXRA7;MXRA7;MXRA7	ENST00000355797.7;ENST00000375036.6;ENST00000449428.7;ENST00000585519.5;ENST00000588114.5;ENST00000589082.1;ENST00000592148.1	28202;28251;28212;5952;26844;6134;7466	5'UTR;5'UTR;5'UTR;5'UTR;5'UTR;5'UTR;5'UTR	5'UTR	protein_coding;protein_coding;protein_coding;protein_coding;protein_coding;protein_coding;protein_coding	mRNA	OpenSea	5_TxWk
cg00004105_BC21	chr10	-	98262850	98262852	FALSE	II	cg	LOXL4	LOXL4	ENST00000260702.4	5344	5'UTR	5'UTR	protein_coding	mRNA	OpenSea	5_TxWk
cg00004175_BC21	chr12	-	2223994	2223996	FALSE	II	cg	CACNA1C;CACNA1C-AS4	CACNA1C;CACNA1C;CACNA1C;CACNA1C;CACNA1C;CACNA1C;CACNA1C;CACNA1C;CACNA1C;CACNA1C;CACNA1C;CACNA1C;CACNA1C;CACNA1C;CACNA1C;CACNA1C;CACNA1C;CACNA1C;CACNA1C;CACNA1C;CACNA1C;CACNA1C;CACNA1C;CACNA1C;CACNA1C;CACNA1C;CACNA1C;CACNA1C;CACNA1C;CACNA1C;CACNA1C;CACNA1C;CACNA1C;CACNA1C;CACNA1C;CACNA1C;CACNA1C-AS4;CACNA1C-AS4	ENST00000480911.6;ENST00000672806.1;ENST00000682867.1;ENST00000327702.12;ENST00000335762.10;ENST00000344100.7;ENST00000347598.9;ENST00000399591.5;ENST00000399595.5;ENST00000399597.5;ENST00000399601.5;ENST00000399603.6;ENST00000399606.5;ENST00000399617.6;ENST00000399621.5;ENST00000399629.5;ENST00000399634.6;ENST00000399637.5;ENST00000399638.5;ENST00000399641.6;ENST00000399644.5;ENST00000399649.5;E…	170457;170658;174795;171008;170987;170432;171008;170432;170432;170432;170432;171008;170432;170669;170432;170432;171008;170432;170432;171008;170432;170432;171008;170432;171008;108771;170432;253120;253223;170432;170979;170560;253120;252932;252948;252948;-515;-547	Body;Body;Body;Body;Body;Body;Body;Body;Body;Body;Body;Body;Body;Body;Body;Body;Body;Body;Body;Body;Body;Body;Body;Body;Body;Body;Body;Body;Body;Body;Body;Body;Body;Body;Body;Body;TSS1500;TSS1500	TSS1500	nonsense_mediated_decay;nonsense_mediated_decay;processed_transcript;protein_coding;protein_coding;protein_coding;protein_coding;protein_coding;protein_coding;protein_coding;protein_coding;protein_coding;protein_coding;protein_coding;protein_coding;protein_coding;protein_coding;protein_coding;protein_coding;protein_coding;protein_coding;protein_coding;protein_coding;protein_coding;protein_coding;…	mRNA	OpenSea	15_Quies
cg00004207_TC21	chr2	+	38750158	38750160	FALSE	II	cg	GEMIN6;SRSF7	GEMIN6;SRSF7;SRSF7;SRSF7;SRSF7;SRSF7;SRSF7;SRSF7;SRSF7;SRSF7;SRSF7	ENST00000409011.5;ENST00000415527.1;ENST00000425778.5;ENST00000425941.6;ENST00000431066.5;ENST00000443213.5;ENST00000313117.11;ENST00000409276.5;ENST00000446327.6;ENST00000452806.5;ENST00000487773.1	-1375;980;1257;1205;1124;1194;1203;1200;1336;-594;-1246	TSS1500;5'UTR;5'UTR;5'UTR;5'UTR;5'UTR;5'UTR;5'UTR;5'UTR;TSS1500;TSS1500	TSS1500	protein_coding;nonsense_mediated_decay;nonsense_mediated_decay;nonsense_mediated_decay;nonsense_mediated_decay;nonsense_mediated_decay;protein_coding;protein_coding;protein_coding;protein_coding;retained_intron	mRNA	Shore	1_TssA
cg00004255_BC21	chr21	-	22077949	22077951	FALSE	II	cg	LINC01687	LINC01687;LINC01687	ENST00000420255.1;ENST00000669715.1	20510;20569	5'UTR;5'UTR	5'UTR	lncRNA;lncRNA	lncRNA	OpenSea	15_Quies
cg00004257_TC21	chr1	-	34163573	34163575	FALSE	II	cg	CSMD2	CSMD2;CSMD2;CSMD2	ENST00000373381.9;ENST00000373388.7;ENST00000619121.4	1657;2269;2269	5'UTR;5'UTR;5'UTR	5'UTR	protein_coding;protein_coding;protein_coding	mRNA	Island	11_BivFlnk
cg00004306_TC21	chr6	-	132617237	132617239	FALSE	II	cg	TAAR2	TAAR2;TAAR2	ENST00000275191.2;ENST00000367931.1	941;7038	1stExon;1stExon	1stExon	protein_coding;protein_coding	mRNA	OpenSea	15_Quies
cg00004322_BC21	chr15	-	51237991	51237993	FALSE	II	cg	CYP19A1;MIR4713HG	CYP19A1;CYP19A1;CYP19A1;CYP19A1;CYP19A1;CYP19A1;CYP19A1;CYP19A1;CYP19A1;CYP19A1;CYP19A1;CYP19A1;CYP19A1;MIR4713HG	ENST00000439712.6;ENST00000557934.5;ENST00000396402.6;ENST00000396404.8;ENST00000405011.6;ENST00000405913.7;ENST00000453807.6;ENST00000557858.5;ENST00000558328.5;ENST00000559646.1;ENST00000559878.5;ENST00000559980.5;ENST00000561075.5;ENST00000559909.1	100607;100605;100605;100605;100606;5020;100610;100584;100589;80501;5073;100607;100605;200504	5'UTR;5'UTR;5'UTR;5'UTR;5'UTR;5'UTR;5'UTR;5'UTR;5'UTR;5'UTR;5'UTR;5'UTR;5'UTR;Body	5'UTR	non_stop_decay;non_stop_decay;protein_coding;protein_coding;protein_coding;protein_coding;protein_coding;protein_coding;protein_coding;protein_coding;protein_coding;protein_coding;protein_coding;lncRNA	mRNA	OpenSea	14_ReprPCWk
cg00004421_BC21	chr17	+	7571760	7571762	FALSE	II	cg	EIF4A1;ENSG00000264772;SENP3;SENP3-EIF4A1	EIF4A1;EIF4A1;EIF4A1;EIF4A1;EIF4A1;EIF4A1;EIF4A1;EIF4A1;EIF4A1;EIF4A1;EIF4A1;EIF4A1;EIF4A1;EIF4A1;EIF4A1;EIF4A1;EIF4A1;EIF4A1;EIF4A1;EIF4A1;EIF4A1;EIF4A1;EIF4A1;ENSG00000264772;SENP3;SENP3;SENP3;SENP3;SENP3-EIF4A1	ENST00000578476.5;ENST00000579139.1;ENST00000580461.5;ENST00000581544.5;ENST00000293831.13;ENST00000577269.5;ENST00000578495.5;ENST00000578754.5;ENST00000582169.5;ENST00000582746.5;ENST00000583802.5;ENST00000584784.5;ENST00000584860.5;ENST00000585024.5;ENST00000396527.7;ENST00000579085.5;ENST00000580886.5;ENST00000582213.5;ENST00000582848.5;ENST00000583899.5;ENST00000584054.5;ENST00000584712.5;EN…	-1065;-1066;-1065;-1067;-1064;-1076;-1065;-1065;-1065;-1081;-1067;-1077;-1474;-1067;-1065;-1067;-1065;-1067;-1067;-1067;-1063;-1065;-1067;-1065;9842;9535;4813;397;8474	TSS1500;TSS1500;TSS1500;TSS1500;TSS1500;TSS1500;TSS1500;TSS1500;TSS1500;TSS1500;TSS1500;TSS1500;TSS1500;TSS1500;TSS1500;TSS1500;TSS1500;TSS1500;TSS1500;TSS1500;TSS1500;TSS1500;TSS1500;TSS1500;Body;Body;Body;1stExon;Body	TSS1500	nonsense_mediated_decay;nonsense_mediated_decay;nonsense_mediated_decay;nonsense_mediated_decay;protein_coding;protein_coding;protein_coding;protein_coding;protein_coding;protein_coding;protein_coding;protein_coding;protein_coding;protein_coding;retained_intron;retained_intron;retained_intron;retained_intron;retained_intron;retained_intron;retained_intron;retained_intron;retained_intron;lncRNA;pr…	mRNA	Shore	5_TxWk
cg00004429_TC21	chr9	-	137786753	137786755	FALSE	II	cg	EHMT1;ENSG00000255585	EHMT1;EHMT1;EHMT1;EHMT1;EHMT1;EHMT1;EHMT1;EHMT1;ENSG00000255585;ENSG00000255585	ENST00000371394.6;ENST00000462942.3;ENST00000637261.1;ENST00000637891.1;ENST00000637949.1;ENST00000460843.6;ENST00000636027.1;ENST00000637161.1;ENST00000626603.1;ENST00000629344.1	167761;42690;75784;8784;4416;167749;120798;111568;2482;1440	Body;Body;Body;Body;Body;Body;Body;Body;5'UTR;1stExon	5'UTR	nonsense_mediated_decay;nonsense_mediated_decay;nonsense_mediated_decay;nonsense_mediated_decay;nonsense_mediated_decay;protein_coding;protein_coding;protein_coding;processed_transcript;processed_transcript	mRNA	Shore	4_Tx
cg00004438_BC21	chr16	+	70364692	70364694	FALSE	II	cg	DDX19A;ENSG00000260537;ENSG00000285710	DDX19A;DDX19A;DDX19A;DDX19A;DDX19A;DDX19A;DDX19A;DDX19A;DDX19A;ENSG00000260537;ENSG00000260537;ENSG00000260537;ENSG00000285710	ENST00000569319.5;ENST00000569771.5;ENST00000302243.12;ENST00000417604.6;ENST00000575878.1;ENST00000562140.2;ENST00000566574.5;ENST00000567012.5;ENST00000568779.5;ENST00000565116.1;ENST00000443119.7;ENST00000567706.1;ENST00000650629.1	17788;17810;17790;17749;7832;150;1392;8798;562;65499;65469;65479;7474	Body;Body;Body;Body;Body;Body;1stExon;Body;Body;Body;Body;Body;5'UTR	5'UTR	nonsense_mediated_decay;nonsense_mediated_decay;protein_coding;protein_coding;protein_coding;retained_intron;retained_intron;retained_intron;retained_intron;nonsense_mediated_decay;protein_coding;protein_coding;lncRNA	mRNA	OpenSea	4_Tx
cg00004454_BC21	chr2	-	240922456	240922458	FALSE	II	cg	CROCC2	CROCC2;CROCC2	ENST00000443866.2;ENST00000690015.1	16127;16121	Body;Body	Body	protein_coding;protein_coding	mRNA	Shelf	15_Quies
cg00004533_TC21	chr21	+	43982582	43982584	FALSE	II	cg	AGPAT3	AGPAT3;AGPAT3;AGPAT3;AGPAT3;AGPAT3;AGPAT3;AGPAT3	ENST00000479117.5;ENST00000291572.13;ENST00000327505.6;ENST00000398058.5;ENST00000398061.5;ENST00000398063.6;ENST00000546158.1	22800;117360;78692;35653;100039;57575;28035	Body;Body;Body;Body;Body;Body;Body	Body	processed_transcript;protein_coding;protein_coding;protein_coding;protein_coding;protein_coding;protein_coding	mRNA	Shore	4_Tx
cg00004608_BC21	chr6	+	133951324	133951326	FALSE	II	cg	TBPL1	TBPL1;TBPL1;TBPL1	ENST00000416965.5;ENST00000457715.1;ENST00000613034.4	-845;-961;-845	TSS1500;TSS1500;TSS1500	TSS1500	protein_coding;protein_coding;protein_coding	mRNA	Shore	7_Enh
cg00004633_TC21	chr11	-	848749	848751	FALSE	II	cg	TSPAN4	TSPAN4;TSPAN4;TSPAN4;TSPAN4;TSPAN4;TSPAN4;TSPAN4;TSPAN4;TSPAN4;TSPAN4;TSPAN4;TSPAN4;TSPAN4;TSPAN4;TSPAN4;TSPAN4;TSPAN4	ENST00000346501.8;ENST00000397396.5;ENST00000397397.7;ENST00000397404.5;ENST00000397406.5;ENST00000397408.5;ENST00000397411.6;ENST00000409531.5;ENST00000409543.6;ENST00000525201.5;ENST00000525334.5;ENST00000527644.2;ENST00000530404.5;ENST00000532375.5;ENST00000464987.5;ENST00000524895.5;ENST00000526055.5	1553;5926;5898;4304;4669;5809;5938;-60;4633;4597;5411;-1066;5435;1553;1553;1553;1553	Body;Body;Body;Body;Body;Body;Body;TSS200;Body;Body;Body;TSS1500;Body;Body;Body;Body;Body	TSS1500	protein_coding;protein_coding;protein_coding;protein_coding;protein_coding;protein_coding;protein_coding;protein_coding;protein_coding;protein_coding;protein_coding;protein_coding;protein_coding;protein_coding;retained_intron;retained_intron;retained_intron	mRNA	Shore	7_Enh
cg00004693_TC21	chr10	+	52562453	52562455	FALSE	II	cg	LNCAROD	LNCAROD;LNCAROD;LNCAROD;LNCAROD;LNCAROD	ENST00000443523.3;ENST00000448017.2;ENST00000647908.1;ENST00000687752.2;ENST00000691475.2	192979;193023;192951;192978;192979	5'UTR;5'UTR;5'UTR;5'UTR;5'UTR	5'UTR	lncRNA;lncRNA;lncRNA;lncRNA;lncRNA	lncRNA	OpenSea	15_Quies
cg00004700_BC21	chr2	+	105397427	105397429	FALSE	II	cg	FHL2	FHL2;FHL2;FHL2;FHL2;FHL2;FHL2;FHL2;FHL2;FHL2;FHL2;FHL2;FHL2	ENST00000452732.1;ENST00000322142.13;ENST00000344213.9;ENST00000358129.8;ENST00000393352.7;ENST00000393353.7;ENST00000408995.5;ENST00000409177.6;ENST00000409807.5;ENST00000447958.1;ENST00000530340.6;ENST00000607522.1	-730;1634;1797;1797;41076;1624;1623;2240;-470;-642;1624;41086	TSS1500;5'UTR;5'UTR;5'UTR;5'UTR;5'UTR;5'UTR;5'UTR;TSS1500;TSS1500;5'UTR;5'UTR	TSS1500	nonsense_mediated_decay;protein_coding;protein_coding;protein_coding;protein_coding;protein_coding;protein_coding;protein_coding;protein_coding;protein_coding;protein_coding;protein_coding	mRNA	Shore	2_TssAFlnk		SINE
cg00004723_BC21	chr19	+	19444597	19444599	FALSE	II	cg	GATAD2A	GATAD2A;GATAD2A;GATAD2A;GATAD2A;GATAD2A;GATAD2A;GATAD2A	ENST00000609040.5;ENST00000360315.7;ENST00000404158.5;ENST00000417582.6;ENST00000432704.5;ENST00000494516.6;ENST00000683918.1	58627;58765;17071;58575;17082;58772;38923	Body;Body;Body;Body;Body;Body;Body	Body	nonsense_mediated_decay;protein_coding;protein_coding;protein_coding;protein_coding;protein_coding;protein_coding	mRNA	OpenSea	7_Enh
cg00004747_TC21	chr14	-	63629875	63629877	FALSE	II	cg	RNU6-1162P;WDR89	RNU6-1162P;WDR89;WDR89;WDR89;WDR89	ENST00000384443.1;ENST00000267522.7;ENST00000394942.2;ENST00000554717.1;ENST00000620954.2	-802;11532;11986;11978;11996	TSS1500;5'UTR;5'UTR;5'UTR;5'UTR	TSS1500	snRNA;protein_coding;protein_coding;protein_coding;protein_coding	mRNA	OpenSea	5_TxWk
cg00004778_TC21	chr15	+	80660548	80660550	FALSE	II	cg						Intergenic		No RNA Associated	OpenSea	15_Quies
cg00004806_TC21	chr6	-	161137072	161137074	FALSE	II	cg	AGPAT4	AGPAT4;AGPAT4	ENST00000320285.9;ENST00000366911.9	136989;136953	5'UTR;5'UTR	5'UTR	protein_coding;protein_coding	mRNA	OpenSea	5_TxWk		LINE
cg00004818_BC21	chr4	-	177442991	177442993	FALSE	II	cg	AGA;AGA-DT	AGA;AGA;AGA;AGA;AGA-DT	ENST00000506853.5;ENST00000264595.7;ENST00000510955.5;ENST00000511231.1;ENST00000654463.1	-582;-554;-582;-582;473	TSS1500;TSS1500;TSS1500;TSS1500;Body	TSS1500	processed_transcript;protein_coding;retained_intron;retained_intron;lncRNA	mRNA	Shore	1_TssA
cg00004836_BC21	chr7	-	157362969	157362971	FALSE	II	cg	DNAJB6	DNAJB6;DNAJB6;DNAJB6;DNAJB6;DNAJB6;DNAJB6;DNAJB6;DNAJB6;DNAJB6;DNAJB6;DNAJB6;DNAJB6;DNAJB6;DNAJB6	ENST00000441291.5;ENST00000459889.5;ENST00000486083.6;ENST00000488001.5;ENST00000262177.9;ENST00000412557.5;ENST00000417758.5;ENST00000429029.6;ENST00000437030.5;ENST00000439402.1;ENST00000441561.5;ENST00000443280.5;ENST00000453383.5;ENST00000634080.1	25924;25947;25966;25945;25966;25445;25960;26004;25915;23149;27589;25945;25427;4397	Body;Body;Body;Body;Body;Body;Body;Body;Body;Body;Body;Body;Body;Body	Body	nonsense_mediated_decay;nonsense_mediated_decay;processed_transcript;processed_transcript;protein_coding;protein_coding;protein_coding;protein_coding;protein_coding;protein_coding;protein_coding;protein_coding;protein_coding;protein_coding	mRNA	OpenSea	4_Tx		SINE
cg00004859_BC21	chr3	+	110894046	110894048	FALSE	II	cg	NECTIN3-AS1	NECTIN3-AS1;NECTIN3-AS1;NECTIN3-AS1;NECTIN3-AS1	ENST00000383686.3;ENST00000474769.6;ENST00000476301.5;ENST00000485473.2	-570;177478;177317;177478	TSS1500;5'UTR;5'UTR;5'UTR	TSS1500	lncRNA;lncRNA;lncRNA;lncRNA	lncRNA	OpenSea	15_Quies		DNA
cg00004883_BC11	chr16	-	75114561	75114563	FALSE	I	cg	LDHD	LDHD;LDHD;LDHD;LDHD	ENST00000569876.2;ENST00000300051.8;ENST00000450168.3;ENST00000568164.1	2194;2206;2219;1031	5'UTR;5'UTR;5'UTR;1stExon	5'UTR	nonsense_mediated_decay;protein_coding;protein_coding;retained_intron	mRNA	Island	5_TxWk
cg00004905_BC21	chr1	+	115461676	115461678	FALSE	II	cg						Intergenic		No RNA Associated	OpenSea	15_Quies	TRUE
cg00004915_TC21	chr5	+	181043516	181043518	FALSE	II	cg	BTNL9;MIR8089	BTNL9;BTNL9;BTNL9;BTNL9;BTNL9;MIR8089	ENST00000491209.5;ENST00000513424.1;ENST00000327705.14;ENST00000376841.6;ENST00000515271.1;ENST00000620165.1	3280;3245;3251;3292;3251;-32	Body;Body;Body;Body;Body;TSS200	TSS200	nonsense_mediated_decay;processed_transcript;protein_coding;protein_coding;protein_coding;miRNA	mRNA	OpenSea	14_ReprPCWk
cg00004939_TC21	chr14	+	68794943	68794945	FALSE	II	cg	ENSG00000289626;ZFP36L1	ENSG00000289626;ZFP36L1;ZFP36L1;ZFP36L1;ZFP36L1	ENST00000692406.1;ENST00000336440.3;ENST00000553375.1;ENST00000557022.1;ENST00000557086.1	307;-207;1271;1138;1310	1stExon;No GENCODE transcript;5'UTR;5'UTR;5'UTR	5'UTR	lncRNA;protein_coding;protein_coding;protein_coding;protein_coding	mRNA	Island	1_TssA
cg00004963_TC21	chr6	-	146803859	146803861	FALSE	II	cg	ADGB;KATNBL1P6	ADGB;ADGB;ADGB;ADGB;ADGB;ADGB;KATNBL1P6;KATNBL1P6	ENST00000480328.6;ENST00000493950.6;ENST00000326916.13;ENST00000367490.5;ENST00000397944.8;ENST00000681847.1;ENST00000562413.2;ENST00000453433.1	86977;204855;33421;67342;204888;204819;-35;-150	Body;Body;Body;Body;Body;Body;TSS200;TSS200	TSS200	nonsense_mediated_decay;nonsense_mediated_decay;protein_coding;protein_coding;protein_coding;protein_coding;processed_transcript;transcribed_processed_pseudogene	mRNA	OpenSea	15_Quies
cg00004979_BC11	chr12	-	111447661	111447663	FALSE	I	cg	ATXN2;SH2B3	ATXN2;SH2B3;SH2B3	ENST00000642389.2;ENST00000341259.7;ENST00000538307.1	151461;41739;12800	5'UTR;Body;Body	5'UTR	nonsense_mediated_decay;protein_coding;protein_coding	mRNA	OpenSea	4_Tx
cg00004996_BC21	chr8	-	17414025	17414027	FALSE	II	cg	MTMR7	MTMR7;MTMR7;MTMR7;MTMR7	ENST00000517317.5;ENST00000180173.10;ENST00000521857.5;ENST00000521177.1	-718;-674;-698;-497	TSS1500;TSS1500;TSS1500;TSS1500	TSS1500	nonsense_mediated_decay;protein_coding;protein_coding;retained_intron	mRNA	Shore	13_ReprPC
cg00005010_TC11	chr16	+	56657936	56657938	FALSE	I	cg	MT1F	MT1F;MT1F;MT1F;MT1F	ENST00000567672.1;ENST00000334350.7;ENST00000568475.1;ENST00000564295.1	-1297;-22;-75;206	TSS1500;TSS200;TSS200;1stExon	TSS1500	processed_transcript;protein_coding;protein_coding;retained_intron	mRNA	Island	1_TssA
cg00005040_BC21	chr6	-	127118060	127118062	FALSE	II	cg	ENSG00000286215;RSPO3	ENSG00000286215;ENSG00000286215;ENSG00000286215;ENSG00000286215;ENSG00000286215;ENSG00000286215;ENSG00000286215;ENSG00000286215;ENSG00000286215;ENSG00000286215;ENSG00000286215;ENSG00000286215;ENSG00000286215;ENSG00000286215;ENSG00000286215;ENSG00000286215;ENSG00000286215;ENSG00000286215;ENSG00000286215;ENSG00000286215;ENSG00000286215;ENSG00000286215;ENSG00000286215;ENSG00000286215;ENSG00000286215…	ENST00000650648.1;ENST00000650684.1;ENST00000650727.1;ENST00000650823.1;ENST00000650841.1;ENST00000650876.1;ENST00000650891.1;ENST00000650899.1;ENST00000650906.1;ENST00000651038.1;ENST00000651052.1;ENST00000651273.1;ENST00000651310.1;ENST00000651326.1;ENST00000651338.1;ENST00000651607.1;ENST00000651745.1;ENST00000651795.1;ENST00000651850.1;ENST00000651876.1;ENST00000651963.1;ENST00000652037.1;ENS…	94696;94768;94735;94743;94735;1506;1794;94762;1942;94766;59343;94784;1136;1680;94766;94768;890;94735;94784;2272;59393;1626;918;94759;59346;94729;1678;94784;-610;-977	5'UTR;5'UTR;5'UTR;5'UTR;5'UTR;5'UTR;5'UTR;5'UTR;5'UTR;5'UTR;5'UTR;5'UTR;5'UTR;5'UTR;5'UTR;5'UTR;5'UTR;5'UTR;5'UTR;5'UTR;5'UTR;5'UTR;5'UTR;5'UTR;5'UTR;5'UTR;5'UTR;5'UTR;TSS1500;TSS1500	TSS1500	processed_transcript;processed_transcript;processed_transcript;processed_transcript;processed_transcript;processed_transcript;processed_transcript;processed_transcript;processed_transcript;processed_transcript;processed_transcript;processed_transcript;processed_transcript;processed_transcript;processed_transcript;processed_transcript;processed_transcript;processed_transcript;processed_transcript;…	mRNA	Shore	10_TssBiv
cg00005072_TC21	chr16	+	89305573	89305575	FALSE	II	cg	ANKRD11	ANKRD11;ANKRD11;ANKRD11;ANKRD11;ANKRD11;ANKRD11;ANKRD11;ANKRD11;ANKRD11;ANKRD11;ANKRD11;ANKRD11;ANKRD11;ANKRD11;ANKRD11;ANKRD11;ANKRD11;ANKRD11;ANKRD11;ANKRD11;ANKRD11;ANKRD11;ANKRD11;ANKRD11;ANKRD11;ANKRD11;ANKRD11;ANKRD11;ANKRD11;ANKRD11;ANKRD11	ENST00000330736.10;ENST00000378332.7;ENST00000562275.6;ENST00000568924.1;ENST00000643964.1;ENST00000645278.1;ENST00000562816.5;ENST00000567699.2;ENST00000645844.1;ENST00000647539.1;ENST00000301030.10;ENST00000378330.7;ENST00000563291.1;ENST00000566858.5;ENST00000567736.6;ENST00000642333.1;ENST00000642443.1;ENST00000642600.1;ENST00000642695.1;ENST00000644045.1;ENST00000644285.1;ENST00000644784.1;E…	184746;184952;112739;8012;184748;184747;183620;184747;184702;7975;184988;184747;23413;34397;14783;67912;112732;184906;184729;184746;11446;112791;11425;184720;38250;184701;184747;112795;7863;184713;-334	5'UTR;5'UTR;5'UTR;5'UTR;5'UTR;5'UTR;5'UTR;5'UTR;5'UTR;5'UTR;5'UTR;5'UTR;5'UTR;5'UTR;5'UTR;5'UTR;5'UTR;5'UTR;5'UTR;5'UTR;5'UTR;5'UTR;5'UTR;5'UTR;5'UTR;5'UTR;5'UTR;5'UTR;5'UTR;5'UTR;TSS1500	TSS1500	nonsense_mediated_decay;nonsense_mediated_decay;nonsense_mediated_decay;nonsense_mediated_decay;nonsense_mediated_decay;nonsense_mediated_decay;processed_transcript;processed_transcript;processed_transcript;processed_transcript;protein_coding;protein_coding;protein_coding;protein_coding;protein_coding;protein_coding;protein_coding;protein_coding;protein_coding;protein_coding;protein_coding;protei…	mRNA	Island	5_TxWk
cg00005077_BC11	chr10	-	45672787	45672789	FALSE	I	cg	ZFAND4	ZFAND4;ZFAND4;ZFAND4;ZFAND4;ZFAND4;ZFAND4;ZFAND4	ENST00000465407.5;ENST00000495747.5;ENST00000335258.8;ENST00000497028.5;ENST00000344646.10;ENST00000374366.7;ENST00000374371.6	-25;-512;-7;-25;-15;-55;-35	TSS200;TSS1500;TSS200;TSS200;TSS200;TSS200;TSS200	TSS1500	nonsense_mediated_decay;nonsense_mediated_decay;processed_transcript;processed_transcript;protein_coding;protein_coding;protein_coding	mRNA	Island	1_TssA
cg00005112_TC21	chr16	-	69924936	69924938	FALSE	II	cg	WWP2	WWP2;WWP2;WWP2;WWP2;WWP2;WWP2;WWP2;WWP2	ENST00000544162.5;ENST00000567579.5;ENST00000568185.1;ENST00000569297.5;ENST00000356003.6;ENST00000359154.7;ENST00000568684.1;ENST00000566463.5	126072;29975;-75;34139;86200;162605;-53;7354	Body;Body;TSS200;Body;Body;Body;TSS200;Body	TSS200	processed_transcript;processed_transcript;processed_transcript;processed_transcript;protein_coding;protein_coding;protein_coding;retained_intron	mRNA	OpenSea	5_TxWk
cg00005166_BC21	chr16	-	3214441	3214443	FALSE	II	cg	ENSG00000262668;OR1F2P	ENSG00000262668;OR1F2P	ENST00000576468.1;ENST00000570470.2	26230;-1169	Body;TSS1500	TSS1500	lncRNA;unprocessed_pseudogene	lncRNA	OpenSea	15_Quies
cg00005215_TC21	chr18	+	63556143	63556145	FALSE	II	cg	SERPINB12	SERPINB12;SERPINB12	ENST00000269491.6;ENST00000382768.2	13775;13775	Body;Body	Body	protein_coding;protein_coding	mRNA	OpenSea	15_Quies
cg00005249_BC21	chr17	-	57153545	57153547	FALSE	II	cg						Intergenic		No RNA Associated	OpenSea	15_Quies
cg00005297_TC21	chr4	+	3463639	3463641	FALSE	II	cg	DOK7	DOK7;DOK7;DOK7;DOK7;DOK7	ENST00000503688.5;ENST00000340083.6;ENST00000507039.5;ENST00000643608.1;ENST00000511267.5	329;334;329;329;329	Body;Body;Body;Body;Body	Body	processed_transcript;protein_coding;protein_coding;protein_coding;retained_intron	mRNA	Island	13_ReprPC
cg00005306_TC11	chr16	+	30698244	30698246	FALSE	I	cg	ENSG00000261840;SRCAP	ENSG00000261840;ENSG00000261840;ENSG00000261840;ENSG00000261840;SRCAP;SRCAP	ENST00000564775.4;ENST00000568500.1;ENST00000662983.2;ENST00000686453.1;ENST00000262518.9;ENST00000411466.6	778;814;265;241;-926;36	5'UTR;5'UTR;5'UTR;1stExon;TSS1500;No GENCODE transcript	TSS1500	lncRNA;lncRNA;lncRNA;lncRNA;protein_coding;protein_coding	mRNA	Island	1_TssA
cg00005325_BC21	chr1	+	201715838	201715840	FALSE	II	cg	IPO9-AS1;NAV1	IPO9-AS1;NAV1;NAV1;NAV1	ENST00000413035.5;ENST00000367296.8;ENST00000367302.5;ENST00000685211.1	113721;67590;92912;176712	5'UTR;Body;Body;Body	5'UTR	lncRNA;protein_coding;protein_coding;protein_coding	mRNA	OpenSea	7_Enh
cg00005347_BC21	chr11	+	112216411	112216413	FALSE	II	cg	BCO2	BCO2;BCO2;BCO2;BCO2;BCO2;BCO2;BCO2;BCO2;BCO2;BCO2	ENST00000357685.11;ENST00000361053.8;ENST00000438022.5;ENST00000525175.1;ENST00000526088.5;ENST00000531169.5;ENST00000532593.5;ENST00000460924.6;ENST00000532673.1;ENST00000532716.1	40900;40890;40656;2570;40041;40012;40037;40902;303;1695	Body;Body;Body;Body;Body;Body;Body;Body;Body;Body	Body	protein_coding;protein_coding;protein_coding;protein_coding;protein_coding;protein_coding;protein_coding;retained_intron;retained_intron;retained_intron	mRNA	OpenSea	15_Quies
cg00005354_BC21	chr8	+	27856209	27856211	FALSE	II	cg						Intergenic		No RNA Associated	OpenSea	14_ReprPCWk		LTR
cg00005423_BC21	chr7	+	150801991	150801993	FALSE	II	cg	TMEM176A;TMEM176B	TMEM176A;TMEM176A;TMEM176A;TMEM176A;TMEM176A;TMEM176A;TMEM176A;TMEM176A;TMEM176A;TMEM176A;TMEM176B;TMEM176B	ENST00000004103.8;ENST00000461345.5;ENST00000468689.2;ENST00000475536.5;ENST00000484928.5;ENST00000462826.1;ENST00000475007.5;ENST00000475710.1;ENST00000481305.1;ENST00000494349.5;ENST00000434545.5;ENST00000447204.6	1223;458;234;297;1589;-64;-1227;1194;-1312;1204;-1458;-631	Body;Body;Body;Body;Body;TSS200;TSS1500;Body;TSS1500;Body;TSS1500;TSS1500	TSS1500	protein_coding;protein_coding;protein_coding;protein_coding;protein_coding;retained_intron;retained_intron;retained_intron;retained_intron;retained_intron;protein_coding;protein_coding	mRNA	Shore	13_ReprPC
cg00005434_BC21	chr1	+	74198771	74198773	FALSE	II	cg	FPGT;FPGT-TNNI3K;LRRIQ3	FPGT;FPGT;FPGT;FPGT;FPGT;FPGT;FPGT;FPGT;FPGT-TNNI3K;FPGT-TNNI3K;FPGT-TNNI3K;FPGT-TNNI3K;FPGT-TNNI3K;FPGT-TNNI3K;FPGT-TNNI3K;LRRIQ3;LRRIQ3;LRRIQ3;LRRIQ3;LRRIQ3	ENST00000529485.5;ENST00000524915.5;ENST00000370894.9;ENST00000370898.9;ENST00000467578.7;ENST00000472069.1;ENST00000482102.2;ENST00000534056.5;ENST00000648585.1;ENST00000533006.1;ENST00000370893.1;ENST00000370895.5;ENST00000370899.7;ENST00000534632.5;ENST00000557284.7;ENST00000415760.5;ENST00000354431.9;ENST00000370909.6;ENST00000370911.7;ENST00000463724.1	528;532;531;530;534;421;530;505;516;519;508;528;530;523;537;-584;-595;-616;-624;-624	Body;Body;Body;Body;Body;Body;Body;Body;Body;Body;Body;Body;Body;Body;Body;TSS1500;TSS1500;TSS1500;TSS1500;TSS1500	TSS1500	nonsense_mediated_decay;processed_transcript;protein_coding;protein_coding;protein_coding;protein_coding;protein_coding;protein_coding;nonsense_mediated_decay;processed_transcript;protein_coding;protein_coding;protein_coding;protein_coding;protein_coding;nonsense_mediated_decay;protein_coding;protein_coding;protein_coding;retained_intron	mRNA	Shore	1_TssA
cg00005437_BC21	chr17	-	18107425	18107427	FALSE	II	cg	DRG2;ENSG00000279428;MYO15A	DRG2;DRG2;DRG2;DRG2;DRG2;DRG2;DRG2;DRG2;ENSG00000279428;MYO15A	ENST00000467099.6;ENST00000580055.5;ENST00000225729.8;ENST00000395726.8;ENST00000583355.1;ENST00000482564.1;ENST00000497744.1;ENST00000582528.5;ENST00000624514.1;ENST00000647165.2	19458;19460;19478;19501;19419;1979;2866;11704;3038;-1330	Body;Body;Body;Body;Body;Body;Body;Body;1stExon;TSS1500	TSS1500	nonsense_mediated_decay;nonsense_mediated_decay;protein_coding;protein_coding;protein_coding;retained_intron;retained_intron;retained_intron;TEC;protein_coding	mRNA	OpenSea	4_Tx
cg00005440_TC21	chr16	-	8792048	8792050	FALSE	II	cg	PMM2;TMEM186	PMM2;PMM2;TMEM186	ENST00000565837.1;ENST00000566983.5;ENST00000564869.1	3209;3226;5594	Body;Body;5'UTR	5'UTR	processed_transcript;protein_coding;processed_transcript	mRNA	OpenSea	5_TxWk	TRUE
cg00005461_TC21	chr3	+	46089987	46089989	FALSE	II	cg	ENSG00000288703	ENSG00000288703	ENST00000682415.1	24293	Body	Body	lncRNA	lncRNA	OpenSea	15_Quies		SINE
cg00005541_TC21	chr12	+	132433276	132433278	FALSE	II	cg						Intergenic		No RNA Associated	Island	13_ReprPC
cg00005543_TC11	chr6	-	169751535	169751537	FALSE	I	cg	DYNLT2;ERMARD	DYNLT2;DYNLT2;ERMARD;ERMARD;ERMARD;ERMARD;ERMARD;ERMARD;ERMARD;ERMARD;ERMARD;ERMARD;ERMARD;ERMARD	ENST00000628156.1;ENST00000366774.4;ENST00000592315.5;ENST00000366772.6;ENST00000366773.8;ENST00000392095.8;ENST00000418781.7;ENST00000586341.5;ENST00000588437.5;ENST00000588451.1;ENST00000590711.5;ENST00000592367.5;ENST00000592745.5;ENST00000592580.5	52;37;-89;-86;-86;-89;-102;-102;-112;-261;-86;-86;-89;-102	1stExon;5'UTR;TSS200;TSS200;TSS200;TSS200;TSS200;TSS200;TSS200;TSS1500;TSS200;TSS200;TSS200;TSS200	TSS1500	processed_transcript;protein_coding;nonsense_mediated_decay;protein_coding;protein_coding;protein_coding;protein_coding;protein_coding;protein_coding;protein_coding;protein_coding;protein_coding;protein_coding;retained_intron	mRNA	Island	1_TssA	TRUE
cg00005549_TC21	chr13	-	57624402	57624404	FALSE	II	cg						Intergenic		No RNA Associated	OpenSea	15_Quies		SINE
cg00005597_TC21	chr14	-	69636213	69636215	FALSE	II	cg	SUSD6	SUSD6	ENST00000342745.5	24618	Body	Body	protein_coding	mRNA	OpenSea	7_Enh
cg00005599_BC21	chr14	-	22505309	22505311	FALSE	II	cg	TRAJ35	TRAJ35	ENST00000390502.1	-1334	TSS1500	TSS1500	TR_J_gene	mRNA	OpenSea	15_Quies
cg00005617_TC21	chrX	+	68840054	68840056	FALSE	II	cg	EFNB1	EFNB1	ENST00000204961.5	11034	Body	Body	protein_coding	mRNA	Shore	4_Tx
cg00005619_BC21	chr11	+	47587169	47587171	FALSE	II	cg	FAM180B	FAM180B	ENST00000538490.3	492	Body	Body	protein_coding	mRNA	Shelf	5_TxWk
cg00005622_TC21	chr8	+	144125499	144125501	FALSE	II	cg						Intergenic		No RNA Associated	Shore	9_Het		LINE
cg00005631_TC21	chr6	-	134636323	134636325	FALSE	II	cg	ENSG00000227723;LINC03002	ENSG00000227723;LINC03002;LINC03002;LINC03002;LINC03002;LINC03002;LINC03002	ENST00000452888.1;ENST00000434593.1;ENST00000650393.1;ENST00000655921.2;ENST00000661776.1;ENST00000665479.1;ENST00000702656.1	-165;23513;37637;53044;53012;53076;53009	TSS200;5'UTR;5'UTR;5'UTR;5'UTR;5'UTR;5'UTR	TSS200	lncRNA;lncRNA;lncRNA;lncRNA;lncRNA;lncRNA;lncRNA	lncRNA	OpenSea	15_Quies
cg00005644_BC21	chr7	+	894243	894245	FALSE	II	cg	GET4;SUN1	GET4;GET4;GET4;SUN1	ENST00000265857.8;ENST00000407192.5;ENST00000464468.1;ENST00000457861.1	17690;10701;1944;42294	Body;Body;Body;Body	Body	protein_coding;protein_coding;retained_intron;nonsense_mediated_decay	mRNA	Shore	4_Tx
cg00005734_TC21	chr7	+	39622448	39622450	FALSE	II	cg	ENSG00000287584;RALA	ENSG00000287584;RALA;RALA;RALA	ENST00000663389.1;ENST00000468201.1;ENST00000005257.7;ENST00000436179.1	753;-1116;-1123;-1437	5'UTR;TSS1500;TSS1500;TSS1500	TSS1500	lncRNA;processed_transcript;protein_coding;protein_coding	mRNA	Shore	7_Enh		LINE
cg00005740_TC11	chr13	+	23505278	23505280	FALSE	I	cg	ENSG00000289688	ENSG00000289688	ENST00000695562.1	41	1stExon	1stExon	lncRNA	lncRNA	OpenSea	15_Quies
cg00005817_BC21	chr4	+	74303023	74303025	FALSE	II	cg	MTHFD2L	MTHFD2L;MTHFD2L;MTHFD2L	ENST00000359107.10;ENST00000325278.7;ENST00000395759.6	144906;144906;144912	Body;Body;Body	Body	nonsense_mediated_decay;protein_coding;protein_coding	mRNA	OpenSea	15_Quies
cg00005849_TC21	chr2	-	236162537	236162539	FALSE	II	cg						Intergenic		No RNA Associated	Shore	13_ReprPC
cg00005861_BC21	chr10	-	110308462	110308464	FALSE	II	cg						Intergenic		No RNA Associated	Shelf	15_Quies
cg00005876_BC21	chr3	+	61828392	61828394	FALSE	II	cg	PTPRG	PTPRG;PTPRG	ENST00000295874.14;ENST00000474889.6	266482;266822	Body;Body	Body	protein_coding;protein_coding	mRNA	OpenSea	15_Quies		LINE
cg00005888_BC21	chr22	+	47135538	47135540	FALSE	II	cg	TBC1D22A	TBC1D22A;TBC1D22A;TBC1D22A;TBC1D22A;TBC1D22A;TBC1D22A;TBC1D22A	ENST00000394449.6;ENST00000441162.5;ENST00000337137.9;ENST00000355704.7;ENST00000380995.5;ENST00000406733.1;ENST00000407381.7	372856;371797;372889;372858;372922;361612;372867	Body;Body;Body;Body;Body;Body;Body	Body	nonsense_mediated_decay;nonsense_mediated_decay;protein_coding;protein_coding;protein_coding;protein_coding;protein_coding	mRNA	OpenSea	15_Quies
cg00005893_BC21	chr6	+	158087510	158087512	FALSE	II	cg	SYNJ2	SYNJ2;SYNJ2;SYNJ2;SYNJ2;SYNJ2	ENST00000367112.1;ENST00000355585.9;ENST00000367122.6;ENST00000638626.1;ENST00000640338.1	9831;105648;17383;70463;105557	Body;Body;Body;Body;Body	Body	processed_transcript;protein_coding;protein_coding;protein_coding;protein_coding	mRNA	Shore	4_Tx
cg00006032_TC21	chr14	+	66507720	66507722	FALSE	II	cg	ENSG00000258561;GPHN	ENSG00000258561;ENSG00000258561;ENSG00000258561;GPHN;GPHN;GPHN;GPHN;GPHN;GPHN;GPHN;GPHN;GPHN	ENST00000555377.2;ENST00000556874.1;ENST00000654014.1;ENST00000553936.5;ENST00000555668.5;ENST00000556633.5;ENST00000557654.5;ENST00000556020.1;ENST00000315266.9;ENST00000459628.5;ENST00000478722.6;ENST00000543237.5	129;1674;1459;-795;-786;-786;-795;-1338;314;-417;-426;-783	5'UTR;5'UTR;5'UTR;TSS1500;TSS1500;TSS1500;TSS1500;TSS1500;1stExon;TSS1500;TSS1500;TSS1500	TSS1500	lncRNA;lncRNA;lncRNA;nonsense_mediated_decay;nonsense_mediated_decay;nonsense_mediated_decay;nonsense_mediated_decay;processed_transcript;protein_coding;protein_coding;protein_coding;protein_coding	mRNA	Island	1_TssA
cg00006040_TC21	chr11	+	63832579	63832581	FALSE	II	cg						Intergenic		No RNA Associated	OpenSea	5_TxWk		SINE
cg00006081_TC21	chr10	+	123149390	123149392	FALSE	II	cg	HMX2	HMX2	ENST00000339992.4	1255	Body	Body	protein_coding	mRNA	Island	12_EnhBiv
cg00006090_BC21	chr16	+	72172755	72172757	FALSE	II	cg	PMFBP1	PMFBP1;PMFBP1;PMFBP1;PMFBP1;PMFBP1;PMFBP1;PMFBP1;PMFBP1;PMFBP1	ENST00000379073.9;ENST00000543746.1;ENST00000237353.15;ENST00000355636.10;ENST00000535461.5;ENST00000536211.5;ENST00000537465.5;ENST00000539172.5;ENST00000540440.1	-305;-652;-600;-1484;-1320;-285;-603;-858;4123	TSS1500;TSS1500;TSS1500;TSS1500;TSS1500;TSS1500;TSS1500;TSS1500;5'UTR	TSS1500	nonsense_mediated_decay;processed_transcript;protein_coding;protein_coding;protein_coding;protein_coding;protein_coding;protein_coding;protein_coding	mRNA	OpenSea	15_Quies		DNA
cg00006122_BC21	chr12	-	52069531	52069533	FALSE	II	cg	ATG101	ATG101;ATG101;ATG101;ATG101;ATG101;ATG101;ATG101	ENST00000547409.1;ENST00000336854.9;ENST00000548915.1;ENST00000550604.1;ENST00000553049.5;ENST00000552544.5;ENST00000552947.1	286;-446;-488;-455;-471;-444;-480	1stExon;TSS1500;TSS1500;TSS1500;TSS1500;TSS1500;TSS1500	TSS1500	processed_transcript;protein_coding;protein_coding;protein_coding;protein_coding;retained_intron;retained_intron	mRNA	Shore	2_TssAFlnk
cg00006166_BC21	chr2	-	230886301	230886303	FALSE	II	cg	GCSIR	GCSIR;GCSIR;GCSIR;GCSIR;GCSIR;GCSIR;GCSIR	ENST00000415628.1;ENST00000434807.1;ENST00000447074.1;ENST00000455128.1;ENST00000658438.1;ENST00000663229.1;ENST00000670310.1	-244;-513;-198;-204;-172;-207;-179	TSS1500;TSS1500;TSS200;TSS1500;TSS200;TSS1500;TSS200	TSS1500	lncRNA;lncRNA;lncRNA;lncRNA;lncRNA;lncRNA;lncRNA	lncRNA	OpenSea	15_Quies
cg00006183_BC21	chr5	-	151659316	151659318	FALSE	II	cg						Intergenic		No RNA Associated	OpenSea	7_Enh
cg00006198_TC21	chr1	-	154503829	154503831	FALSE	II	cg	SHE;TDRD10	SHE;TDRD10;TDRD10	ENST00000304760.3;ENST00000368480.3;ENST00000368482.8	-1417;858;1611	TSS1500;Body;Body	TSS1500	protein_coding;protein_coding;protein_coding	mRNA	Shore	13_ReprPC
cg00006299_BC21	chr7	+	117810957	117810959	FALSE	II	cg	CTTNBP2	CTTNBP2;CTTNBP2;CTTNBP2;CTTNBP2;CTTNBP2	ENST00000441556.5;ENST00000160373.8;ENST00000412853.1;ENST00000434890.5;ENST00000454375.5	62472;62484;63182;60681;61263	5'UTR;5'UTR;1stExon;5'UTR;5'UTR	5'UTR	nonsense_mediated_decay;protein_coding;protein_coding;protein_coding;protein_coding	mRNA	OpenSea	15_Quies
cg00006301_TC21	chr10	-	60573035	60573037	FALSE	II	cg	ANK3	ANK3;ANK3;ANK3;ANK3	ENST00000622427.4;ENST00000510382.1;ENST00000373827.6;ENST00000503366.5	-126;160289;160455;-372	TSS200;5'UTR;5'UTR;No GENCODE transcript	TSS200	nonsense_mediated_decay;processed_transcript;protein_coding;protein_coding	mRNA	OpenSea	1_TssA
cg00006387_BC21	chr11	+	11262571	11262573	FALSE	II	cg						Intergenic		No RNA Associated	OpenSea	15_Quies
cg00006397_TC21	chr1	-	160366908	160366910	FALSE	II	cg	NHLH1	NHLH1	ENST00000302101.6	-162	TSS200	TSS200	protein_coding	mRNA	OpenSea	15_Quies		Simple_repeat
cg00006414_TC21	chr7	-	149125744	149125746	FALSE	II	cg	RN7SL521P;ZNF398;ZNF425	RN7SL521P;ZNF398;ZNF425;ZNF425	ENST00000488398.3;ENST00000426851.6;ENST00000378061.7;ENST00000483014.1	242;-671;580;562	1stExon;TSS1500;5'UTR;5'UTR	TSS1500	misc_RNA;protein_coding;protein_coding;protein_coding	mRNA	Shore	1_TssA		srpRNA
cg00006459_BC21	chr4	-	147714564	147714566	FALSE	II	cg						Intergenic		No RNA Associated	OpenSea	15_Quies
cg00006468_BC21	chr11	-	102849770	102849772	FALSE	II	cg						Intergenic		No RNA Associated	OpenSea	15_Quies
cg00006480_BC21	chr11	+	37110626	37110628	FALSE	II	cg						Intergenic		No RNA Associated	OpenSea	15_Quies
cg00006600_TC21	chr15	-	85441973	85441975	FALSE	II	cg	AKAP13	AKAP13;AKAP13;AKAP13;AKAP13;AKAP13	ENST00000361243.6;ENST00000394518.7;ENST00000559362.5;ENST00000560256.1;ENST00000560302.5	61245;61371;61387;61218;61334	Body;Body;Body;Body;Body	Body	protein_coding;protein_coding;protein_coding;protein_coding;protein_coding	mRNA	OpenSea	15_Quies
cg00006609_BC21	chr19	+	2010308	2010310	FALSE	II	cg	BTBD2	BTBD2;BTBD2;BTBD2;BTBD2;BTBD2	ENST00000589200.3;ENST00000255608.9;ENST00000587742.5;ENST00000588395.1;ENST00000590646.5	5234;5406;24564;24564;24573	5'UTR;5'UTR;5'UTR;5'UTR;5'UTR	5'UTR	nonsense_mediated_decay;protein_coding;protein_coding;protein_coding;protein_coding	mRNA	OpenSea	5_TxWk		LINE
cg00006626_TC21	chr1	+	154154985	154154987	FALSE	II	cg	NUP210L	NUP210L;NUP210L	ENST00000271854.3;ENST00000368559.7	131;131	5'UTR;5'UTR	5'UTR	protein_coding;protein_coding	mRNA	OpenSea	6_EnhG
cg00006713_BC21	chr11	-	61151813	61151815	FALSE	II	cg	VPS37C	VPS37C;VPS37C;VPS37C;VPS37C	ENST00000301765.10;ENST00000538036.1;ENST00000535818.1;ENST00000536000.1	9613;9323;9802;9640	5'UTR;5'UTR;5'UTR;5'UTR	5'UTR	protein_coding;protein_coding;retained_intron;retained_intron	mRNA	OpenSea	7_Enh
cg00006735_BC21	chr9	+	135414486	135414488	FALSE	II	cg						Intergenic		No RNA Associated	Shore	14_ReprPCWk		LINE
cg00006771_TC21	chr11	-	122668916	122668918	FALSE	II	cg	UBASH3B	UBASH3B;UBASH3B	ENST00000525711.1;ENST00000284273.6	13192;13195	Body;Body	Body	processed_transcript;protein_coding	mRNA	OpenSea	7_Enh
cg00006775_BC21	chr4	-	75973733	75973735	FALSE	II	cg	SDAD1	SDAD1;SDAD1;SDAD1;SDAD1;SDAD1;SDAD1;SDAD1	ENST00000395710.5;ENST00000503411.5;ENST00000507396.5;ENST00000513089.5;ENST00000515836.5;ENST00000356260.10;ENST00000395711.8	17205;17198;2111;-342;3952;17212;17204	5'UTR;5'UTR;5'UTR;TSS1500;5'UTR;5'UTR;5'UTR	TSS1500	nonsense_mediated_decay;nonsense_mediated_decay;processed_transcript;processed_transcript;processed_transcript;protein_coding;protein_coding	mRNA	OpenSea	4_Tx
cg00006787_BC21	chr13	+	109881093	109881095	FALSE	II	cg						Intergenic		No RNA Associated	OpenSea	15_Quies
cg00006815_BC21	chrX	+	104566226	104566228	FALSE	II	cg	IL1RAPL2	IL1RAPL2	ENST00000372582.6	28	1stExon	1stExon	protein_coding	mRNA	Shore	10_TssBiv
cg00006828_BC21	chr3	-	146606285	146606287	FALSE	II	cg	PLSCR5	PLSCR5;PLSCR5;PLSCR5	ENST00000443512.2;ENST00000482567.5;ENST00000492200.5	-939;-1046;-1046	TSS1500;TSS1500;TSS1500	TSS1500	protein_coding;protein_coding;protein_coding	mRNA	OpenSea	15_Quies
cg00006848_BC21	chrX	+	147565265	147565267	FALSE	II	cg						Intergenic		No RNA Associated	OpenSea	15_Quies		SINE
cg00006884_BC21	chr7	-	23597410	23597412	FALSE	II	cg	CCDC126	CCDC126;CCDC126;CCDC126;CCDC126;CCDC126;CCDC126;CCDC126;CCDC126	ENST00000484553.5;ENST00000486109.1;ENST00000307471.8;ENST00000409765.5;ENST00000410069.1;ENST00000448353.5;ENST00000472407.5;ENST00000485233.1	-5;-881;29;-31;-750;-104;-427;-312	TSS200;TSS1500;1stExon;TSS200;TSS1500;TSS200;TSS1500;TSS1500	TSS1500	processed_transcript;processed_transcript;protein_coding;protein_coding;protein_coding;protein_coding;retained_intron;retained_intron	mRNA	Island	1_TssA
cg00006899_BC21	chr14	-	103016683	103016685	FALSE	II	cg	CDC42BPB	CDC42BPB;CDC42BPB	ENST00000361246.7;ENST00000559043.2	40866;40490	5'UTR;5'UTR	5'UTR	protein_coding;protein_coding	mRNA	OpenSea	5_TxWk		LINE
cg00006926_BC21	chr18	+	49100269	49100271	FALSE	II	cg	DYM	DYM;DYM;DYM;DYM	ENST00000269445.10;ENST00000442713.6;ENST00000675505.1;ENST00000583270.1	360533;360396;360376;15920	5'UTR;5'UTR;5'UTR;5'UTR	5'UTR	protein_coding;protein_coding;protein_coding;retained_intron	mRNA	OpenSea	5_TxWk		DNA
cg00006948_BC11	chr4	-	1767161	1767163	FALSE	I	cg						Intergenic		No RNA Associated	Island	14_ReprPCWk
cg00007021_BC21	chr8	+	100807017	100807019	FALSE	II	cg						Intergenic		No RNA Associated	OpenSea	15_Quies
cg00007032_TC21	chr13	-	29428491	29428493	FALSE	II	cg	MTUS2	MTUS2;MTUS2;MTUS2	ENST00000380808.6;ENST00000542829.1;ENST00000612955.6	-135;-217;608153	TSS200;TSS1500;Body	TSS1500	protein_coding;protein_coding;protein_coding	mRNA	OpenSea	1_TssA	TRUE
cg00007064_TC21	chr9	+	122211873	122211875	FALSE	II	cg	LHX6	LHX6;LHX6;LHX6;LHX6;LHX6;LHX6;LHX6;LHX6	ENST00000340587.7;ENST00000373754.6;ENST00000373755.6;ENST00000394319.9;ENST00000464484.3;ENST00000482062.1;ENST00000541397.2;ENST00000559895.5	17068;15713;15713;17084;2049;2020;16555;9867	5'UTR;5'UTR;5'UTR;5'UTR;5'UTR;5'UTR;5'UTR;5'UTR	5'UTR	protein_coding;protein_coding;protein_coding;protein_coding;protein_coding;protein_coding;protein_coding;protein_coding	mRNA	Shore	13_ReprPC
cg00007076_TC21	chr8	-	66430364	66430366	FALSE	II	cg	ENSG00000285655;ENSG00000287127;RRS1;RRS1-DT	ENSG00000285655;ENSG00000287127;RRS1;RRS1-DT	ENST00000523113.5;ENST00000659008.1;ENST00000320270.4;ENST00000499642.1	180;2006;1351;-1387	1stExon;5'UTR;1stExon;TSS1500	TSS1500	protein_coding;lncRNA;protein_coding;lncRNA	mRNA	Shore	1_TssA
cg00007127_BC21	chr11	+	108537019	108537021	FALSE	II	cg	EXPH5	EXPH5;EXPH5;EXPH5;EXPH5;EXPH5;EXPH5	ENST00000265843.9;ENST00000524840.2;ENST00000525344.5;ENST00000526312.5;ENST00000531386.1;ENST00000533052.1	56749;1168;56719;15186;31107;1188	5'UTR;5'UTR;5'UTR;5'UTR;5'UTR;5'UTR	5'UTR	protein_coding;protein_coding;protein_coding;protein_coding;protein_coding;protein_coding	mRNA	OpenSea	15_Quies
cg00007205_BC21	chr4	-	86370953	86370955	FALSE	II	cg	MAPK10	MAPK10;MAPK10;MAPK10;MAPK10;MAPK10;MAPK10;MAPK10;MAPK10;MAPK10;MAPK10;MAPK10;MAPK10;MAPK10;MAPK10;MAPK10;MAPK10;MAPK10;MAPK10;MAPK10;MAPK10;MAPK10;MAPK10;MAPK10;MAPK10;MAPK10;MAPK10;MAPK10;MAPK10;MAPK10;MAPK10;MAPK10;MAPK10;MAPK10;MAPK10;MAPK10;MAPK10;MAPK10;MAPK10;MAPK10;MAPK10;MAPK10;MAPK10;MAPK10;MAPK10;MAPK10;MAPK10;MAPK10;MAPK10;MAPK10;MAPK10;MAPK10;MAPK10;MAPK10;MAPK10;MAPK10;MAPK10;MAPK10;…	ENST00000310816.8;ENST00000513839.5;ENST00000638499.1;ENST00000641041.1;ENST00000641203.1;ENST00000641385.1;ENST00000641435.1;ENST00000641634.1;ENST00000641854.1;ENST00000642035.1;ENST00000504397.6;ENST00000506773.7;ENST00000640544.1;ENST00000641037.1;ENST00000641300.1;ENST00000641763.1;ENST00000641907.1;ENST00000642049.1;ENST00000361569.8;ENST00000395160.9;ENST00000502302.6;ENST00000503911.5;ENS…	82192;223157;82407;82185;82266;82243;82185;82232;82243;82221;82093;223121;82407;87032;82263;82189;82191;82209;82239;82266;223157;82230;82259;82227;82266;223166;223178;223121;82325;82261;82272;82241;82232;223157;82250;223109;223672;82244;223135;82483;82177;13276;82417;82372;82122;223135;82212;82434;82232;82221;223157;82221;223109;82232;82250;82421;82150;82366;82244;82446;82259	5'UTR;5'UTR;5'UTR;5'UTR;5'UTR;5'UTR;5'UTR;5'UTR;5'UTR;5'UTR;5'UTR;5'UTR;5'UTR;5'UTR;5'UTR;5'UTR;5'UTR;5'UTR;5'UTR;5'UTR;5'UTR;5'UTR;5'UTR;5'UTR;5'UTR;5'UTR;5'UTR;5'UTR;5'UTR;5'UTR;5'UTR;5'UTR;5'UTR;5'UTR;5'UTR;5'UTR;5'UTR;5'UTR;5'UTR;5'UTR;5'UTR;5'UTR;5'UTR;5'UTR;5'UTR;5'UTR;5'UTR;5'UTR;5'UTR;5'UTR;5'UTR;5'UTR;5'UTR;5'UTR;5'UTR;5'UTR;5'UTR;5'UTR;5'UTR;5'UTR;5'UTR	5'UTR	nonsense_mediated_decay;nonsense_mediated_decay;nonsense_mediated_decay;nonsense_mediated_decay;nonsense_mediated_decay;nonsense_mediated_decay;nonsense_mediated_decay;nonsense_mediated_decay;nonsense_mediated_decay;nonsense_mediated_decay;processed_transcript;processed_transcript;processed_transcript;processed_transcript;processed_transcript;processed_transcript;processed_transcript;processed_tr…	mRNA	OpenSea	15_Quies
cg00007221_BC21	chr1	-	43533348	43533350	FALSE	II	cg	PTPRF	PTPRF;PTPRF;PTPRF;PTPRF;PTPRF;PTPRF	ENST00000436724.5;ENST00000481019.5;ENST00000496043.5;ENST00000359947.9;ENST00000438120.5;ENST00000617451.4	2446;4787;8162;2466;2459;2473	Body;Body;Body;Body;Body;Body	Body	processed_transcript;processed_transcript;processed_transcript;protein_coding;protein_coding;protein_coding	mRNA	Shore	7_Enh
cg00007226_BC21	chr14	+	105315028	105315030	FALSE	II	cg	BRF1;PACS2	BRF1;BRF1;BRF1;PACS2;PACS2;PACS2;PACS2;PACS2;PACS2;PACS2;PACS2;PACS2	ENST00000327359.7;ENST00000440513.7;ENST00000550692.1;ENST00000685365.1;ENST00000686461.1;ENST00000325438.12;ENST00000430725.6;ENST00000447393.6;ENST00000547217.5;ENST00000548265.1;ENST00000686173.1;ENST00000689240.1	462;561;561;149;141;614;14466;281;142;139;146;53	5'UTR;5'UTR;5'UTR;1stExon;1stExon;1stExon;Body;1stExon;1stExon;1stExon;1stExon;1stExon	5'UTR	protein_coding;protein_coding;protein_coding;nonsense_mediated_decay;nonsense_mediated_decay;protein_coding;protein_coding;protein_coding;protein_coding;retained_intron;retained_intron;retained_intron	mRNA	Island	1_TssA
cg00007239_TC21	chr4	-	164955892	164955894	FALSE	II	cg	FAM218A;TRIM61	FAM218A;TRIM61	ENST00000648094.1;ENST00000329314.6	-1055;21765	TSS1500;5'UTR	TSS1500	lncRNA;protein_coding	mRNA	Shore	14_ReprPCWk
cg00007266_BC21	chr17	+	21296455	21296457	FALSE	II	cg	MAP2K3	MAP2K3;MAP2K3;MAP2K3;MAP2K3;MAP2K3;MAP2K3;MAP2K3;MAP2K3;MAP2K3;MAP2K3	ENST00000395491.6;ENST00000479129.5;ENST00000483928.6;ENST00000496046.5;ENST00000316920.10;ENST00000342679.9;ENST00000361818.9;ENST00000526076.6;ENST00000613338.4;ENST00000583508.1	11784;11745;11745;11634;8410;11745;8420;8420;4987;11745	Body;Body;Body;Body;Body;Body;Body;Body;Body;Body	Body	nonsense_mediated_decay;nonsense_mediated_decay;nonsense_mediated_decay;nonsense_mediated_decay;protein_coding;protein_coding;protein_coding;protein_coding;protein_coding;retained_intron	mRNA	OpenSea	5_TxWk
cg00007269_BC21	chr19	-	2945107	2945109	FALSE	II	cg	ZNF77	ZNF77;ZNF77	ENST00000588050.1;ENST00000314531.5	-136;-136	TSS200;TSS200	TSS200	processed_transcript;protein_coding	mRNA	Island	1_TssA
cg00007300_TC11	chr14	-	24052224	24052226	FALSE	I	cg	CARMIL3;DHRS4-AS1	CARMIL3;DHRS4-AS1;DHRS4-AS1;DHRS4-AS1	ENST00000342740.6;ENST00000656462.1;ENST00000663118.1;ENST00000671464.1	216;285;331;319	Body;5'UTR;5'UTR;5'UTR	5'UTR	protein_coding;lncRNA;lncRNA;lncRNA	mRNA	Island	2_TssAFlnk
cg00007317_BC21	chr4	+	141326906	141326908	FALSE	II	cg	LINC02432	LINC02432;LINC02432;LINC02432;LINC02432;LINC02432;LINC02432;LINC02432;LINC02432;LINC02432	ENST00000509161.1;ENST00000511213.2;ENST00000652978.1;ENST00000653420.1;ENST00000658372.2;ENST00000659781.1;ENST00000670611.1;ENST00000691538.1;ENST00000701566.1	-899;5711;5797;5711;5711;30190;5712;5711;5711	TSS1500;5'UTR;5'UTR;5'UTR;5'UTR;5'UTR;5'UTR;5'UTR;5'UTR	TSS1500	lncRNA;lncRNA;lncRNA;lncRNA;lncRNA;lncRNA;lncRNA;lncRNA;lncRNA	lncRNA	OpenSea	15_Quies		LINE
cg00007324_TC11	chr19	-	4047804	4047806	FALSE	I	cg	ZBTB7A	ZBTB7A;ZBTB7A	ENST00000322357.9;ENST00000601588.1	19095;17928	1stExon;1stExon	1stExon	protein_coding;protein_coding	mRNA	Island	4_Tx
cg00007326_BC21	chr19	+	13255231	13255233	FALSE	II	cg	CACNA1A	CACNA1A;CACNA1A;CACNA1A;CACNA1A;CACNA1A;CACNA1A;CACNA1A;CACNA1A;CACNA1A;CACNA1A;CACNA1A;CACNA1A;CACNA1A;CACNA1A;CACNA1A;CACNA1A;CACNA1A;CACNA1A;CACNA1A;CACNA1A;CACNA1A;CACNA1A;CACNA1A;CACNA1A	ENST00000573891.6;ENST00000360228.11;ENST00000573710.7;ENST00000587525.5;ENST00000635727.1;ENST00000635895.1;ENST00000636012.1;ENST00000636389.1;ENST00000636549.1;ENST00000637276.1;ENST00000637297.1;ENST00000637432.1;ENST00000637736.1;ENST00000637769.1;ENST00000637819.1;ENST00000637927.1;ENST00000638009.2;ENST00000638029.1;ENST00000664864.1;ENST00000635742.1;ENST00000635917.1;ENST00000636816.1;EN…	-133;251248;251024;2169;250993;251264;250993;251041;250993;250993;4376;251229;251228;251249;16;251024;251248;251229;344715;7580;31316;8279;31290;7913	TSS200;5'UTR;5'UTR;5'UTR;5'UTR;5'UTR;5'UTR;5'UTR;5'UTR;5'UTR;5'UTR;5'UTR;5'UTR;5'UTR;5'UTR;5'UTR;5'UTR;5'UTR;5'UTR;5'UTR;5'UTR;5'UTR;5'UTR;5'UTR	TSS200	nonsense_mediated_decay;protein_coding;protein_coding;protein_coding;protein_coding;protein_coding;protein_coding;protein_coding;protein_coding;protein_coding;protein_coding;protein_coding;protein_coding;protein_coding;protein_coding;protein_coding;protein_coding;protein_coding;protein_coding;retained_intron;retained_intron;retained_intron;retained_intron;retained_intron	mRNA	Island	15_Quies
cg00007420_TC21	chr6	+	99348855	99348857	FALSE	II	cg	FAXC	FAXC;FAXC	ENST00000480148.1;ENST00000389677.6	1207;819	5'UTR;5'UTR	5'UTR	processed_transcript;protein_coding	mRNA	Shore	1_TssA
cg00007426_TC21	chr2	+	239483087	239483089	FALSE	II	cg	ENSG00000286525	ENSG00000286525;ENSG00000286525	ENST00000659636.1;ENST00000701432.1	43445;43466	Body;Body	Body	lncRNA;lncRNA	lncRNA	OpenSea	15_Quies
cg00007466_BC21	chr19	-	7520199	7520201	FALSE	II	cg	ENSG00000269371;ZNF358	ENSG00000269371;ZNF358	ENST00000602083.1;ENST00000597229.2	261;4097	5'UTR;Body	5'UTR	lncRNA;protein_coding	mRNA	Island	5_TxWk
cg00007540_TC21	chr14	-	103142927	103142929	FALSE	II	cg						Intergenic		No RNA Associated	Shelf	14_ReprPCWk		LTR
cg00007644_TC21	chr11	+	20601712	20601714	FALSE	II	cg	SLC6A5	SLC6A5;SLC6A5	ENST00000298923.11;ENST00000525748.6	2119;2105	Body;Body	Body	nonsense_mediated_decay;protein_coding	mRNA	Island	13_ReprPC
cg00007675_BC21	chr8	+	37749060	37749062	FALSE	II	cg	ENSG00000233170;ERLIN2	ENSG00000233170;ERLIN2;ERLIN2;ERLIN2;ERLIN2	ENST00000521192.2;ENST00000518526.5;ENST00000519638.3;ENST00000521644.5;ENST00000521993.3	-1056;12438;12427;12369;12418	TSS1500;Body;Body;Body;Body	TSS1500	processed_pseudogene;protein_coding;protein_coding;protein_coding;retained_intron	mRNA	OpenSea	5_TxWk
cg00007809_BC21	chr2	+	241336361	241336363	FALSE	II	cg	SEPTIN2	SEPTIN2;SEPTIN2;SEPTIN2;SEPTIN2;SEPTIN2;SEPTIN2;SEPTIN2;SEPTIN2;SEPTIN2;SEPTIN2;SEPTIN2;SEPTIN2;SEPTIN2;SEPTIN2;SEPTIN2;SEPTIN2;SEPTIN2;SEPTIN2;SEPTIN2;SEPTIN2;SEPTIN2;SEPTIN2;SEPTIN2;SEPTIN2;SEPTIN2;SEPTIN2;SEPTIN2;SEPTIN2;SEPTIN2;SEPTIN2;SEPTIN2	ENST00000457335.5;ENST00000366210.2;ENST00000462147.5;ENST00000464128.5;ENST00000466211.5;ENST00000469175.5;ENST00000475823.5;ENST00000492978.5;ENST00000494824.5;ENST00000495463.5;ENST00000360051.7;ENST00000391971.7;ENST00000391973.6;ENST00000401990.5;ENST00000402092.6;ENST00000407971.5;ENST00000411484.5;ENST00000421717.1;ENST00000428282.5;ENST00000436795.5;ENST00000437066.5;ENST00000443492.5;ENS…	20461;12146;20449;20418;20438;20480;19879;21092;20456;20501;21073;20437;21262;20480;20434;20479;20456;-1114;21092;20457;20409;20411;12208;519;20501;20416;20915;20487;416;-1358;-949	Body;Body;Body;Body;Body;Body;Body;Body;Body;Body;Body;Body;Body;Body;Body;Body;Body;TSS1500;Body;Body;Body;Body;Body;Body;Body;Body;Body;Body;Body;TSS1500;TSS1500	TSS1500	nonsense_mediated_decay;processed_transcript;processed_transcript;processed_transcript;processed_transcript;processed_transcript;processed_transcript;processed_transcript;processed_transcript;processed_transcript;protein_coding;protein_coding;protein_coding;protein_coding;protein_coding;protein_coding;protein_coding;protein_coding;protein_coding;protein_coding;protein_coding;protein_coding;protei…	mRNA	OpenSea	4_Tx
cg00007898_BC11	chr1	-	205211498	205211500	FALSE	I	cg	DSTYK	DSTYK;DSTYK	ENST00000367161.7;ENST00000367162.8	68;204	5'UTR;5'UTR	5'UTR	protein_coding;protein_coding	mRNA	Island	1_TssA
cg00007932_TC21	chr13	-	46597841	46597843	FALSE	II	cg	LRCH1	LRCH1;LRCH1;LRCH1;LRCH1	ENST00000311191.10;ENST00000389797.8;ENST00000389798.7;ENST00000443945.6	44674;44672;44642;44672	Body;Body;Body;Body	Body	protein_coding;protein_coding;protein_coding;retained_intron	mRNA	OpenSea	5_TxWk		DNA
cg00007981_TC21	chr11	+	94129427	94129429	FALSE	II	cg	PANX1	PANX1;PANX1	ENST00000227638.8;ENST00000436171.2	587;499	1stExon;1stExon	1stExon	protein_coding;protein_coding	mRNA	Island	1_TssA
cg00007987_BC11	chr19	-	55645063	55645065	FALSE	I	cg	CCDC106;ZNF581	CCDC106;ZNF581;ZNF581;ZNF581	ENST00000592996.5;ENST00000270451.6;ENST00000587252.5;ENST00000588537.1	4002;1415;9605;1254	Body;Body;Body;Body	Body	protein_coding;protein_coding;protein_coding;protein_coding	mRNA	Island	6_EnhG
cg00008004_BC11	chr1	+	153783642	153783644	FALSE	I	cg						Intergenic		No RNA Associated	Island	1_TssA
cg00008033_BC21	chr19	+	51926726	51926728	FALSE	II	cg	ZNF613	ZNF613;ZNF613;ZNF613;ZNF613;ZNF613;ZNF613	ENST00000593379.1;ENST00000593395.1;ENST00000293471.11;ENST00000391794.8;ENST00000599683.5;ENST00000600853.1	-757;-420;-745;-708;-721;-747	TSS1500;TSS1500;TSS1500;TSS1500;TSS1500;TSS1500	TSS1500	processed_transcript;processed_transcript;protein_coding;protein_coding;protein_coding;protein_coding	mRNA	OpenSea	1_TssA
cg00008036_BC21	chr1	+	179742955	179742957	FALSE	II	cg	FAM163A	FAM163A	ENST00000341785.5	-335	TSS1500	TSS1500	protein_coding	mRNA	Island	11_BivFlnk	TRUE
cg00008075_BC21	chr5	-	127603106	127603108	FALSE	II	cg						Intergenic		No RNA Associated	OpenSea	15_Quies
cg00008282_TC21	chr7	-	44327052	44327054	FALSE	II	cg	CAMK2B	CAMK2B;CAMK2B;CAMK2B;CAMK2B;CAMK2B;CAMK2B;CAMK2B;CAMK2B;CAMK2B;CAMK2B	ENST00000358707.7;ENST00000395749.7;ENST00000440254.6;ENST00000470984.6;ENST00000497584.5;ENST00000700237.1;ENST00000700238.1;ENST00000700240.1;ENST00000700246.1;ENST00000700290.1	-1427;-1458;-1396;-885;7525;-1007;-1012;-845;-875;-1216	TSS1500;TSS1500;TSS1500;TSS1500;5'UTR;TSS1500;TSS1500;TSS1500;TSS1500;TSS1500	TSS1500	protein_coding;protein_coding;protein_coding;protein_coding;protein_coding;protein_coding;protein_coding;protein_coding;protein_coding;protein_coding	mRNA	Shore	13_ReprPC
cg00008345_TC21	chr2	+	231779132	231779134	FALSE	II	cg	PDE6D	PDE6D;PDE6D;PDE6D;PDE6D;PDE6D	ENST00000477748.1;ENST00000287600.9;ENST00000409772.5;ENST00000428104.2;ENST00000486044.1	2150;2150;2159;7140;2131	1stExon;5'UTR;5'UTR;5'UTR;5'UTR	5'UTR	processed_transcript;protein_coding;protein_coding;protein_coding;retained_intron	mRNA	Shore	15_Quies
cg00008364_BC21	chr17	-	29825841	29825843	FALSE	II	cg	SSH2	SSH2;SSH2;SSH2;SSH2;SSH2;SSH2;SSH2	ENST00000579040.5;ENST00000269033.7;ENST00000540801.6;ENST00000592397.1;ENST00000394848.5;ENST00000577483.1;ENST00000578411.1	104332;104311;104387;13301;104159;104266;104326	5'UTR;5'UTR;5'UTR;5'UTR;5'UTR;5'UTR;5'UTR	5'UTR	nonsense_mediated_decay;protein_coding;protein_coding;protein_coding;retained_intron;retained_intron;retained_intron	mRNA	OpenSea	15_Quies		LINE
cg00008387_TC21	chr16	-	50025099	50025101	FALSE	II	cg	CNEP1R1	CNEP1R1;CNEP1R1;CNEP1R1;CNEP1R1;CNEP1R1;CNEP1R1;CNEP1R1;CNEP1R1;CNEP1R1;CNEP1R1;CNEP1R1	ENST00000389134.9;ENST00000565457.5;ENST00000566482.5;ENST00000568890.5;ENST00000567712.1;ENST00000569647.1;ENST00000427478.7;ENST00000458059.7;ENST00000562576.5;ENST00000565556.5;ENST00000566093.1	-134;-180;-164;-155;-141;-162;-125;690;-171;-420;-1060	TSS200;TSS200;TSS200;TSS200;TSS200;TSS200;TSS200;1stExon;TSS200;TSS1500;TSS1500	TSS1500	nonsense_mediated_decay;nonsense_mediated_decay;nonsense_mediated_decay;nonsense_mediated_decay;processed_transcript;processed_transcript;protein_coding;protein_coding;protein_coding;protein_coding;protein_coding	mRNA	Island	1_TssA
cg00008404_BC21	chr9	-	135671572	135671574	FALSE	II	cg						Intergenic		No RNA Associated	OpenSea	15_Quies
cg00008446_BC21	chr1	-	156845981	156845983	FALSE	II	cg	INSRR;NTRK1	INSRR;NTRK1;NTRK1;NTRK1;NTRK1;NTRK1	ENST00000368195.4;ENST00000497019.7;ENST00000489021.6;ENST00000392302.7;ENST00000674537.1;ENST00000530298.5	13136;30303;30342;30326;30311;8773	5'UTR;Body;Body;Body;Body;Body	5'UTR	protein_coding;nonsense_mediated_decay;processed_transcript;protein_coding;protein_coding;retained_intron	mRNA	Island	13_ReprPC
cg00008452_TC21	chr12	+	98732490	98732492	FALSE	II	cg	ANKS1B;APAF1	ANKS1B;APAF1;APAF1;APAF1;APAF1;APAF1;APAF1;APAF1;APAF1;APAF1;APAF1	ENST00000555119.1;ENST00000547666.1;ENST00000552929.1;ENST00000333991.5;ENST00000357310.5;ENST00000359972.6;ENST00000547045.5;ENST00000549007.1;ENST00000550527.5;ENST00000551964.6;ENST00000552268.5	18946;-1157;9222;87191;87191;87191;84136;84131;84138;87201;84175	5'UTR;TSS1500;Body;Body;Body;Body;Body;Body;Body;Body;Body	TSS1500	nonsense_mediated_decay;processed_transcript;processed_transcript;protein_coding;protein_coding;protein_coding;protein_coding;protein_coding;protein_coding;protein_coding;protein_coding	mRNA	OpenSea	4_Tx
cg00008488_BC21	chr5	+	175772911	175772913	FALSE	II	cg						Intergenic		No RNA Associated	Shore	13_ReprPC
cg00008493_TC21	chr14	+	93347430	93347432	FALSE	II	cg	COX8C;UNC79	COX8C;UNC79	ENST00000342144.3;ENST00000256339.8	249;14212	Body;Body	Body	protein_coding;protein_coding	mRNA	Island	15_Quies
cg00008500_BC21	chr14	-	97917381	97917383	FALSE	II	cg						Intergenic		No RNA Associated	OpenSea	15_Quies
cg00008564_TC21	chr6	-	27862612	27862614	FALSE	II	cg						Intergenic		No RNA Associated	Shelf	15_Quies		SINE
cg00008612_TC21	chr13	+	60152108	60152110	FALSE	II	cg	DIAPH3;DIAPH3-AS2	DIAPH3;DIAPH3;DIAPH3;DIAPH3;DIAPH3;DIAPH3-AS2	ENST00000267215.8;ENST00000377908.6;ENST00000400319.5;ENST00000400320.5;ENST00000400324.9;ENST00000428656.2	11658;11658;11658;11658;11820;7461	5'UTR;5'UTR;5'UTR;5'UTR;5'UTR;Body	5'UTR	protein_coding;protein_coding;protein_coding;protein_coding;protein_coding;lncRNA	mRNA	OpenSea	15_Quies
cg00008621_BC21	chr14	-	61713264	61713266	FALSE	II	cg	HIF1A;HIF1A-AS3	HIF1A;HIF1A;HIF1A;HIF1A;HIF1A;HIF1A;HIF1A;HIF1A;HIF1A-AS3;HIF1A-AS3;HIF1A-AS3;HIF1A-AS3;HIF1A-AS3;HIF1A-AS3	ENST00000553999.5;ENST00000557206.1;ENST00000557446.5;ENST00000557538.5;ENST00000323441.10;ENST00000337138.9;ENST00000394997.5;ENST00000539097.2;ENST00000660325.2;ENST00000698324.1;ENST00000698325.1;ENST00000698331.1;ENST00000698332.1;ENST00000698333.1	17752;14370;17752;15643;17488;17752;17725;15643;37835;37656;37834;37777;37715;37778	Body;Body;Body;Body;Body;Body;Body;Body;5'UTR;5'UTR;5'UTR;5'UTR;5'UTR;5'UTR	5'UTR	processed_transcript;processed_transcript;processed_transcript;processed_transcript;protein_coding;protein_coding;protein_coding;protein_coding;lncRNA;lncRNA;lncRNA;lncRNA;lncRNA;lncRNA	mRNA	OpenSea	5_TxWk		LINE
cg00008629_BC21	chr9	+	112331380	112331382	FALSE	II	cg	PTBP3	PTBP3;PTBP3;PTBP3;PTBP3;PTBP3;PTBP3;PTBP3;PTBP3	ENST00000487997.1;ENST00000210227.4;ENST00000334318.10;ENST00000343327.6;ENST00000374255.6;ENST00000374257.6;ENST00000450374.1;ENST00000458258.5	2166;1649;2284;2198;2245;2239;2234;1646	5'UTR;5'UTR;5'UTR;5'UTR;5'UTR;5'UTR;5'UTR;5'UTR	5'UTR	processed_transcript;protein_coding;protein_coding;protein_coding;protein_coding;protein_coding;protein_coding;protein_coding	mRNA	Shore	1_TssA
cg00008647_BC11	chr1	+	206909554	206909556	FALSE	I	cg	FCMR	FCMR;FCMR;FCMR;FCMR;FCMR;FCMR	ENST00000463473.2;ENST00000528654.1;ENST00000367091.8;ENST00000442471.4;ENST00000628511.2;ENST00000474041.5	12387;12401;12387;12444;12313;391	5'UTR;5'UTR;5'UTR;5'UTR;5'UTR;5'UTR	5'UTR	nonsense_mediated_decay;processed_transcript;protein_coding;protein_coding;protein_coding;retained_intron	mRNA	Island	10_TssBiv
cg00008665_BC21	chr3	+	43105287	43105289	FALSE	II	cg	POMGNT2	POMGNT2;POMGNT2;POMGNT2;POMGNT2;POMGNT2;POMGNT2;POMGNT2	ENST00000344697.3;ENST00000441964.1;ENST00000686643.1;ENST00000687440.1;ENST00000689987.1;ENST00000692017.1;ENST00000693717.1	792;652;571;798;545;541;93	5'UTR;5'UTR;5'UTR;5'UTR;5'UTR;5'UTR;5'UTR	5'UTR	protein_coding;protein_coding;protein_coding;protein_coding;protein_coding;protein_coding;protein_coding	mRNA	Shore	2_TssAFlnk
cg00008671_BC21	chr10	+	84328204	84328206	FALSE	II	cg	CCSER2	CCSER2;CCSER2;CCSER2	ENST00000224756.12;ENST00000359979.8;ENST00000372088.8	-458;-381;-384	TSS1500;TSS1500;TSS1500	TSS1500	protein_coding;protein_coding;protein_coding	mRNA	Shore	2_TssAFlnk
cg00008695_BC21	chr8	+	1010720	1010722	FALSE	II	cg	DLGAP2	DLGAP2;DLGAP2;DLGAP2;DLGAP2;DLGAP2	ENST00000522092.5;ENST00000524139.5;ENST00000578889.1;ENST00000421627.7;ENST00000637795.2	273070;127523;127393;188542;273093	Body;Body;Body;Body;Body	Body	processed_transcript;processed_transcript;processed_transcript;protein_coding;protein_coding	mRNA	Shore	15_Quies		DNA
cg00008713_TC21	chr18	+	11980953	11980955	FALSE	II	cg	IMPA2	IMPA2;IMPA2;IMPA2;IMPA2;IMPA2;IMPA2;IMPA2;IMPA2	ENST00000383376.9;ENST00000590107.5;ENST00000590138.1;ENST00000588752.5;ENST00000269159.8;ENST00000588927.5;ENST00000589238.5;ENST00000625802.2	-562;-511;-657;-71;-553;-716;-83;-474	TSS1500;TSS1500;TSS1500;TSS200;TSS1500;TSS1500;TSS200;TSS1500	TSS1500	nonsense_mediated_decay;nonsense_mediated_decay;nonsense_mediated_decay;processed_transcript;protein_coding;protein_coding;protein_coding;protein_coding	mRNA	Island	1_TssA
cg00008737_TC21	chr19	+	50517942	50517944	FALSE	II	cg	LRRC4B	LRRC4B;LRRC4B;LRRC4B	ENST00000389201.7;ENST00000599957.5;ENST00000652263.1	50103;33100;50493	1stExon;1stExon;1stExon	1stExon	protein_coding;protein_coding;protein_coding	mRNA	Island	14_ReprPCWk
cg00008795_TC21	chr16	+	50668201	50668203	FALSE	II	cg	ENSG00000260249;SNX20	ENSG00000260249;ENSG00000260249;SNX20;SNX20;SNX20	ENST00000570167.1;ENST00000570241.3;ENST00000568993.5;ENST00000300590.7;ENST00000423026.6	1991;3299;13101;13152;13111	1stExon;1stExon;5'UTR;1stExon;5'UTR	5'UTR	lncRNA;lncRNA;nonsense_mediated_decay;protein_coding;protein_coding	mRNA	OpenSea	15_Quies
cg00008810_TC21	chr1	+	53459089	53459091	FALSE	II	cg	DMRTB1	DMRTB1;DMRTB1	ENST00000463126.1;ENST00000371445.3	-886;-309	TSS1500;TSS1500	TSS1500	processed_transcript;protein_coding	mRNA	Shore	15_Quies
cg00008819_TC11	chr4	-	3256063	3256065	FALSE	I	cg	MSANTD1	MSANTD1;MSANTD1;MSANTD1;MSANTD1	ENST00000505599.5;ENST00000438480.7;ENST00000507492.5;ENST00000510580.1	7024;6905;11695;6905	Body;Body;Body;Body	Body	nonsense_mediated_decay;protein_coding;protein_coding;protein_coding	mRNA	Shelf	15_Quies
cg00008916_BC21	chr13	-	29022239	29022241	FALSE	II	cg	MTUS2	MTUS2	ENST00000612955.6	201901	Body	Body	protein_coding	mRNA	OpenSea	15_Quies
cg00008932_BC21	chrX	+	72278746	72278748	FALSE	II	cg	PIN4;RPS4X	PIN4;RPS4X;RPS4X	ENST00000439980.7;ENST00000373626.4;ENST00000316084.10	96982;-1498;-1498	Body;TSS1500;TSS1500	TSS1500	nonsense_mediated_decay;processed_transcript;protein_coding	mRNA	Shore	15_Quies
cg00008945_TC11	chrX	-	81121879	81121881	FALSE	I	cg	HMGN5	HMGN5;HMGN5;HMGN5;HMGN5;HMGN5;HMGN5;HMGN5	ENST00000491275.1;ENST00000358130.7;ENST00000373250.7;ENST00000430960.5;ENST00000436386.5;ENST00000447319.5;ENST00000451455.1	-191;80034;-241;-196;80034;-191;80007	TSS200;5'UTR;TSS1500;TSS200;5'UTR;TSS200;5'UTR	TSS1500	processed_transcript;protein_coding;protein_coding;protein_coding;protein_coding;protein_coding;protein_coding	mRNA	OpenSea	1_TssA
cg00008956_BC21	chr2	-	108718669	108718671	FALSE	II	cg	RANBP2	RANBP2;RANBP2;RANBP2;RANBP2;RANBP2;RANBP2	ENST00000425282.4;ENST00000283195.11;ENST00000697737.1;ENST00000697740.1;ENST00000697738.1;ENST00000697739.1	-883;-812;-817;-1398;-828;-1398	TSS1500;TSS1500;TSS1500;TSS1500;TSS1500;TSS1500	TSS1500	nonsense_mediated_decay;protein_coding;protein_coding;protein_coding;retained_intron;retained_intron	mRNA	Shore	15_Quies		DNA
cg00008971_TC21	chr1	+	45501252	45501254	FALSE	II	cg	CCDC163;MMACHC	CCDC163;CCDC163;CCDC163;CCDC163;CCDC163;CCDC163;CCDC163;MMACHC;MMACHC	ENST00000625766.2;ENST00000626177.2;ENST00000628293.1;ENST00000628397.2;ENST00000626657.2;ENST00000629482.3;ENST00000629670.1;ENST00000401061.9;ENST00000616135.1	-1204;-1173;-1278;-1199;-1278;-1179;-1399;953;912	TSS1500;TSS1500;TSS1500;TSS1500;TSS1500;TSS1500;TSS1500;Body;Body	TSS1500	nonsense_mediated_decay;nonsense_mediated_decay;nonsense_mediated_decay;processed_transcript;protein_coding;protein_coding;retained_intron;protein_coding;protein_coding	mRNA	Shore	2_TssAFlnk
cg00008985_BC21	chr16	+	86384371	86384373	FALSE	II	cg						Intergenic		No RNA Associated	OpenSea	14_ReprPCWk
cg00009001_TC21	chr12	-	119714084	119714086	FALSE	II	cg	CIT;MIR1178	CIT;CIT;CIT;CIT;CIT;CIT;CIT;CIT;CIT;CIT;CIT;CIT;CIT;CIT;CIT;CIT;CIT;CIT;CIT;CIT;CIT;CIT;CIT;CIT;CIT;MIR1178	ENST00000677438.1;ENST00000677812.1;ENST00000677849.1;ENST00000679120.1;ENST00000537607.5;ENST00000261833.11;ENST00000392520.2;ENST00000392521.7;ENST00000612548.4;ENST00000676849.1;ENST00000677993.1;ENST00000678087.1;ENST00000678494.1;ENST00000678652.1;ENST00000678677.1;ENST00000679249.1;ENST00000536008.1;ENST00000543239.1;ENST00000543324.2;ENST00000545913.6;ENST00000676693.1;ENST00000676833.1;EN…	90394;89383;89273;89402;70277;163204;89299;163236;163204;89414;90438;90405;90214;90214;89406;89406;-326;-266;7513;89406;28746;90351;28748;9243;28780;-360	5'UTR;5'UTR;5'UTR;5'UTR;5'UTR;5'UTR;5'UTR;5'UTR;5'UTR;5'UTR;5'UTR;5'UTR;5'UTR;5'UTR;5'UTR;5'UTR;TSS1500;TSS1500;5'UTR;5'UTR;5'UTR;5'UTR;5'UTR;5'UTR;5'UTR;TSS1500	TSS1500	nonsense_mediated_decay;nonsense_mediated_decay;nonsense_mediated_decay;nonsense_mediated_decay;processed_transcript;protein_coding;protein_coding;protein_coding;protein_coding;protein_coding;protein_coding;protein_coding;protein_coding;protein_coding;protein_coding;protein_coding;retained_intron;retained_intron;retained_intron;retained_intron;retained_intron;retained_intron;retained_intron;retai…	mRNA	OpenSea	4_Tx
cg00009053_TC21	chr11	+	61516392	61516394	FALSE	II	cg	SYT7	SYT7;SYT7	ENST00000263846.8;ENST00000539008.6	64756;64684	1stExon;1stExon	1stExon	protein_coding;protein_coding	mRNA	Island	14_ReprPCWk
cg00009085_BC21	chr7	-	155680664	155680666	FALSE	II	cg	RBM33	RBM33;RBM33;RBM33;RBM33;RBM33	ENST00000307403.6;ENST00000287912.7;ENST00000392759.7;ENST00000401878.8;ENST00000440108.5	7785;36214;35963;36004;-4	Body;Body;Body;Body;TSS200	TSS200	nonsense_mediated_decay;protein_coding;protein_coding;protein_coding;protein_coding	mRNA	OpenSea	4_Tx
cg00009088_BC21	chr11	+	61162715	61162717	FALSE	II	cg	VPS37C	VPS37C;VPS37C;VPS37C	ENST00000301765.10;ENST00000535818.1;ENST00000536000.1	-1289;-1100;-1262	TSS1500;TSS1500;TSS1500	TSS1500	protein_coding;retained_intron;retained_intron	mRNA	Shore	7_Enh		LTR
cg00009163_BC21	chr1	-	192861931	192861933	FALSE	II	cg	ENSG00000285280	ENSG00000285280;ENSG00000285280;ENSG00000285280;ENSG00000285280	ENST00000644058.1;ENST00000644134.1;ENST00000645822.1;ENST00000646606.1	63873;63784;63821;93106	5'UTR;5'UTR;5'UTR;5'UTR	5'UTR	lncRNA;lncRNA;lncRNA;lncRNA	lncRNA	OpenSea	15_Quies
cg00009167_TC21	chr1	+	109113810	109113812	FALSE	II	cg	CFAP276;ELAPOR1	CFAP276;CFAP276;CFAP276;CFAP276;CFAP276;CFAP276;ELAPOR1;ELAPOR1;ELAPOR1;ELAPOR1;ELAPOR1;ELAPOR1;ELAPOR1;ELAPOR1;ELAPOR1	ENST00000460065.2;ENST00000462402.5;ENST00000369945.7;ENST00000369948.8;ENST00000369949.8;ENST00000369942.2;ENST00000527996.5;ENST00000369939.8;ENST00000457623.6;ENST00000526264.5;ENST00000529753.5;ENST00000531664.5;ENST00000533147.5;ENST00000534476.5;ENST00000490758.6	-1063;34;-1063;-1063;47;25;-358;-304;-296;-152;-344;-100;132;-118;-362	TSS1500;5'UTR;TSS1500;TSS1500;5'UTR;5'UTR;TSS1500;TSS1500;TSS1500;TSS200;TSS1500;TSS200;1stExon;TSS200;TSS1500	TSS1500	nonsense_mediated_decay;nonsense_mediated_decay;protein_coding;protein_coding;protein_coding;retained_intron;nonsense_mediated_decay;protein_coding;protein_coding;protein_coding;protein_coding;protein_coding;protein_coding;protein_coding;retained_intron	mRNA	Shore	11_BivFlnk
cg00009200_TC21	chr15	+	39829649	39829651	FALSE	II	cg	GPR176	GPR176;GPR176;GPR176;GPR176;GPR176	ENST00000558041.5;ENST00000560729.1;ENST00000299092.3;ENST00000543580.7;ENST00000561100.2	90302;64878;90576;-373;90617	5'UTR;5'UTR;5'UTR;TSS1500;5'UTR	TSS1500	processed_transcript;processed_transcript;protein_coding;protein_coding;protein_coding	mRNA	OpenSea	15_Quies
cg00009214_TC11	chr12	+	15911634	15911636	FALSE	I	cg	DERA	DERA;DERA;DERA;DERA;DERA;DERA	ENST00000526521.5;ENST00000528821.5;ENST00000428559.7;ENST00000524480.5;ENST00000531803.5;ENST00000532964.5	333;272;303;306;276;272	Body;Body;Body;Body;Body;Body	Body	nonsense_mediated_decay;nonsense_mediated_decay;protein_coding;protein_coding;protein_coding;protein_coding	mRNA	Shore	1_TssA
cg00009293_BC21	chr7	-	44111572	44111574	FALSE	II	cg	AEBP1	AEBP1;AEBP1;AEBP1;AEBP1;AEBP1	ENST00000413907.1;ENST00000431035.1;ENST00000434445.1;ENST00000223357.8;ENST00000450684.2	368;66;1309;7228;842	Body;1stExon;Body;Body;Body	1stExon	nonsense_mediated_decay;nonsense_mediated_decay;nonsense_mediated_decay;protein_coding;protein_coding	mRNA	Shore	5_TxWk
cg00009304_BC21	chr11	-	4849956	4849958	FALSE	II	cg	MMP26;OR51S1	MMP26;MMP26;OR51S1	ENST00000300762.2;ENST00000380390.6;ENST00000322101.5	145030;145173;-748	Body;Body;TSS1500	TSS1500	protein_coding;protein_coding;protein_coding	mRNA	OpenSea	15_Quies		LINE
cg00009352_BC21	chr3	-	197985486	197985488	FALSE	II	cg	LMLN	LMLN;LMLN;LMLN;LMLN;LMLN;LMLN;LMLN;LMLN	ENST00000330198.8;ENST00000332636.5;ENST00000420910.7;ENST00000482695.5;ENST00000451139.6;ENST00000472063.5;ENST00000473676.5;ENST00000476356.5	25287;25230;25270;25287;25270;-164;5168;-273	Body;Body;Body;Body;Body;TSS200;Body;TSS1500	TSS1500	protein_coding;protein_coding;protein_coding;protein_coding;retained_intron;retained_intron;retained_intron;retained_intron	mRNA	OpenSea	5_TxWk
cg00009364_TC11	chr14	+	56119309	56119311	FALSE	I	cg	ENSG00000277763;PELI2	ENSG00000277763;PELI2;PELI2;PELI2	ENST00000614633.1;ENST00000267460.9;ENST00000559044.5;ENST00000561019.1	-1319;899;1496;201	TSS1500;Body;Body;Body	TSS1500	lncRNA;protein_coding;protein_coding;protein_coding	mRNA	Island	1_TssA
cg00009407_BC21	chr14	+	88824576	88824578	FALSE	II	cg	TTC8	TTC8;TTC8;TTC8;TTC8;TTC8;TTC8;TTC8;TTC8;TTC8;TTC8;TTC8	ENST00000553718.1;ENST00000555057.5;ENST00000556077.5;ENST00000338104.10;ENST00000346301.8;ENST00000354441.10;ENST00000380656.7;ENST00000554686.5;ENST00000556651.5;ENST00000622513.4;ENST00000556567.5	-17;-95;424;-79;-79;-83;-74;-162;-108;-47;-74	TSS200;TSS200;Body;TSS200;TSS200;TSS200;TSS200;TSS200;TSS200;TSS200;TSS200	TSS200	nonsense_mediated_decay;nonsense_mediated_decay;nonsense_mediated_decay;protein_coding;protein_coding;protein_coding;protein_coding;protein_coding;protein_coding;protein_coding;retained_intron	mRNA	Island	1_TssA
cg00009412_TC21	chr2	+	117814815	117814817	FALSE	II	cg	DDX18	DDX18;DDX18	ENST00000474694.1;ENST00000263239.7	-242;125	TSS1500;1stExon	TSS1500	processed_transcript;protein_coding	mRNA	Island	1_TssA
cg00009421_TC21	chr2	-	43838431	43838433	FALSE	II	cg	ABCG5;ABCG8	ABCG5;ABCG5;ABCG5;ABCG5;ABCG8;ABCG8;ABCG8	ENST00000405322.8;ENST00000409962.1;ENST00000486512.5;ENST00000644754.1;ENST00000272286.4;ENST00000644611.1;ENST00000643284.1	408;434;319;321;-539;6490;6290	5'UTR;5'UTR;5'UTR;5'UTR;TSS1500;Body;Body	TSS1500	protein_coding;retained_intron;retained_intron;retained_intron;protein_coding;protein_coding;retained_intron	mRNA	OpenSea	14_ReprPCWk
cg00009436_TC21	chr4	-	185481476	185481478	FALSE	II	cg	ENSG00000249679	ENSG00000249679;ENSG00000249679;ENSG00000249679	ENST00000657486.1;ENST00000669100.1;ENST00000671042.1	10006;10016;9982	Body;Body;Body	Body	lncRNA;lncRNA;lncRNA	lncRNA	OpenSea	15_Quies		SINE
cg00009528_BC21	chr6	+	75424894	75424896	FALSE	II	cg	FILIP1	FILIP1;FILIP1	ENST00000237172.12;ENST00000393004.6	68906;68735	5'UTR;5'UTR	5'UTR	protein_coding;protein_coding	mRNA	OpenSea	15_Quies
cg00009553_TC21	chr16	-	61820179	61820181	FALSE	II	cg	CDH8	CDH8;CDH8;CDH8;CDH8;CDH8;CDH8	ENST00000585315.5;ENST00000299345.10;ENST00000577390.6;ENST00000577730.5;ENST00000583382.1;ENST00000584337.5	216133;216656;216259;201423;214955;216223	5'UTR;5'UTR;5'UTR;5'UTR;5'UTR;5'UTR	5'UTR	nonsense_mediated_decay;protein_coding;protein_coding;protein_coding;protein_coding;protein_coding	mRNA	OpenSea	15_Quies
cg00009556_BC21	chr9	+	136993819	136993821	FALSE	II	cg	PAXX	PAXX;PAXX;PAXX;PAXX;PAXX;PAXX;PAXX	ENST00000371620.4;ENST00000463765.1;ENST00000467845.5;ENST00000483807.5;ENST00000492564.2;ENST00000493968.5;ENST00000498095.4	1398;439;1180;1373;1059;1329;1357	Body;Body;Body;Body;Body;Body;Body	Body	protein_coding;retained_intron;retained_intron;retained_intron;retained_intron;retained_intron;retained_intron	mRNA	Shore	6_EnhG
cg00009585_BC21	chr15	-	32818875	32818877	FALSE	II	cg	FMN1	FMN1;FMN1;FMN1;FMN1;FMN1;FMN1	ENST00000558882.1;ENST00000334528.13;ENST00000559610.1;ENST00000561249.5;ENST00000616417.5;ENST00000672206.1	41962;249009;69379;336165;375839;300506	5'UTR;5'UTR;5'UTR;5'UTR;5'UTR;5'UTR	5'UTR	processed_transcript;protein_coding;protein_coding;protein_coding;protein_coding;protein_coding	mRNA	OpenSea	15_Quies
cg00009602_BC21	chr3	+	183329021	183329023	FALSE	II	cg	MCF2L2	MCF2L2;MCF2L2;MCF2L2;MCF2L2;MCF2L2;MCF2L2;MCF2L2	ENST00000328913.8;ENST00000414362.6;ENST00000447025.6;ENST00000473233.5;ENST00000640043.1;ENST00000459750.5;ENST00000488149.5	99598;99080;99064;98956;71527;71472;71527	5'UTR;5'UTR;5'UTR;5'UTR;5'UTR;5'UTR;5'UTR	5'UTR	protein_coding;protein_coding;protein_coding;protein_coding;protein_coding;retained_intron;retained_intron	mRNA	OpenSea	15_Quies		LINE
cg00009629_BC21	chr11	-	70640546	70640548	FALSE	II	cg	SHANK2	SHANK2;SHANK2;SHANK2;SHANK2;SHANK2;SHANK2;SHANK2;SHANK2;SHANK2	ENST00000338508.9;ENST00000409161.5;ENST00000412252.6;ENST00000426687.2;ENST00000601538.6;ENST00000656230.1;ENST00000659264.1;ENST00000409530.5;ENST00000449116.6	21272;21651;21218;58223;612031;186348;77457;21294;21294	5'UTR;5'UTR;5'UTR;5'UTR;5'UTR;5'UTR;5'UTR;5'UTR;5'UTR	5'UTR	protein_coding;protein_coding;protein_coding;protein_coding;protein_coding;protein_coding;protein_coding;retained_intron;retained_intron	mRNA	OpenSea	15_Quies		LTR
cg00009644_TC21	chr1	-	189429942	189429944	FALSE	II	cg						Intergenic		No RNA Associated	OpenSea	15_Quies		LTR
cg00009733_BC21	chr4	+	76731290	76731292	FALSE	II	cg	SHROOM3;SHROOM3-AS1	SHROOM3;SHROOM3;SHROOM3;SHROOM3;SHROOM3;SHROOM3;SHROOM3-AS1;SHROOM3-AS1	ENST00000469923.5;ENST00000473602.1;ENST00000481002.5;ENST00000296043.7;ENST00000646790.1;ENST00000486758.5;ENST00000660459.1;ENST00000666924.1	175677;21524;145036;296062;91774;41720;71136;71121	Body;Body;Body;Body;Body;Body;5'UTR;5'UTR	5'UTR	processed_transcript;processed_transcript;processed_transcript;protein_coding;protein_coding;retained_intron;lncRNA;lncRNA	mRNA	OpenSea	5_TxWk
cg00009737_BC21	chr4	-	76702968	76702970	FALSE	II	cg	SHROOM3	SHROOM3;SHROOM3;SHROOM3;SHROOM3;SHROOM3	ENST00000469923.5;ENST00000481002.5;ENST00000296043.7;ENST00000646790.1;ENST00000486758.5	147355;116714;267740;63452;13398	Body;Body;Body;Body;Body	Body	processed_transcript;processed_transcript;protein_coding;protein_coding;retained_intron	mRNA	OpenSea	7_Enh
cg00009750_BC21	chr2	-	201866168	201866170	FALSE	II	cg	CDK15	CDK15;CDK15;CDK15;CDK15;CDK15;CDK15;CDK15;CDK15	ENST00000451080.5;ENST00000260967.6;ENST00000410091.7;ENST00000434439.1;ENST00000450471.6;ENST00000652192.3;ENST00000460149.5;ENST00000466337.1	75708;59794;75708;59548;59590;59632;11409;11379	Body;Body;Body;Body;Body;Body;Body;Body	Body	nonsense_mediated_decay;protein_coding;protein_coding;protein_coding;protein_coding;protein_coding;retained_intron;retained_intron	mRNA	OpenSea	15_Quies
cg00009786_TC21	chr20	+	37276720	37276722	FALSE	II	cg						Intergenic		No RNA Associated	OpenSea	15_Quies
cg00009817_BC21	chr10	+	53479903	53479905	FALSE	II	cg						Intergenic		No RNA Associated	OpenSea	15_Quies
cg00009834_BC21	chr1	+	1412290	1412292	FALSE	II	cg						Intergenic		No RNA Associated	OpenSea	15_Quies		LTR
cg00009871_TC21	chr13	+	102879909	102879911	FALSE	II	cg	METTL21EP	METTL21EP	ENST00000605100.2	-130	TSS200	TSS200	processed_transcript	processed_transcript	OpenSea	5_TxWk
cg00009919_BC21	chr7	+	44279019	44279021	FALSE	II	cg	CAMK2B	CAMK2B;CAMK2B;CAMK2B;CAMK2B;CAMK2B;CAMK2B;CAMK2B;CAMK2B;CAMK2B;CAMK2B;CAMK2B;CAMK2B;CAMK2B;CAMK2B;CAMK2B;CAMK2B;CAMK2B;CAMK2B;CAMK2B;CAMK2B;CAMK2B;CAMK2B;CAMK2B;CAMK2B;CAMK2B;CAMK2B;CAMK2B;CAMK2B;CAMK2B;CAMK2B;CAMK2B;CAMK2B;CAMK2B;CAMK2B;CAMK2B	ENST00000353185.7;ENST00000523845.5;ENST00000700239.1;ENST00000700241.1;ENST00000700283.1;ENST00000700284.1;ENST00000700291.1;ENST00000421607.1;ENST00000427209.1;ENST00000700245.1;ENST00000258682.10;ENST00000346990.8;ENST00000347193.8;ENST00000350811.7;ENST00000353625.8;ENST00000358707.7;ENST00000395747.6;ENST00000395749.7;ENST00000415369.5;ENST00000424197.5;ENST00000440254.6;ENST00000470984.6;EN…	46466;46456;5206;5170;5153;46488;5163;46428;46500;46488;46405;46405;46405;46477;46412;46606;46402;46575;44943;46455;46637;47148;46171;55558;46458;46430;47026;47021;47188;44438;47158;46452;5170;46817;46469	5'UTR;5'UTR;5'UTR;5'UTR;5'UTR;5'UTR;5'UTR;5'UTR;5'UTR;5'UTR;5'UTR;5'UTR;5'UTR;5'UTR;5'UTR;5'UTR;5'UTR;5'UTR;5'UTR;5'UTR;5'UTR;5'UTR;5'UTR;5'UTR;5'UTR;5'UTR;5'UTR;5'UTR;5'UTR;5'UTR;5'UTR;5'UTR;5'UTR;5'UTR;5'UTR	5'UTR	nonsense_mediated_decay;nonsense_mediated_decay;nonsense_mediated_decay;nonsense_mediated_decay;nonsense_mediated_decay;nonsense_mediated_decay;nonsense_mediated_decay;processed_transcript;processed_transcript;processed_transcript;protein_coding;protein_coding;protein_coding;protein_coding;protein_coding;protein_coding;protein_coding;protein_coding;protein_coding;protein_coding;protein_coding;pro…	mRNA	OpenSea	15_Quies
cg00009922_TC21	chr13	-	110215028	110215030	FALSE	II	cg	COL4A1	COL4A1;COL4A1;COL4A1;COL4A1;COL4A1;COL4A1;COL4A1;COL4A1	ENST00000375820.10;ENST00000543140.6;ENST00000615732.2;ENST00000647797.1;ENST00000648966.1;ENST00000649484.1;ENST00000648170.1;ENST00000649738.1	92129;92103;83871;27669;27669;27669;27669;92129	5'UTR;5'UTR;5'UTR;5'UTR;5'UTR;5'UTR;5'UTR;5'UTR	5'UTR	protein_coding;protein_coding;protein_coding;protein_coding;protein_coding;protein_coding;retained_intron;retained_intron	mRNA	OpenSea	5_TxWk
cg00009944_BC21	chr21	-	46597318	46597320	FALSE	II	cg						Intergenic		No RNA Associated	Shore	15_Quies
cg00009945_TC21	chr8	+	116547685	116547687	FALSE	II	cg						Intergenic		No RNA Associated	OpenSea	15_Quies
cg00010046_TC21	chr16	-	88663071	88663073	FALSE	II	cg	MVD;SNAI3-AS1	MVD;MVD;MVD;MVD;MVD;MVD;MVD;MVD;MVD;MVD;MVD;SNAI3-AS1;SNAI3-AS1;SNAI3-AS1;SNAI3-AS1;SNAI3-AS1;SNAI3-AS1;SNAI3-AS1;SNAI3-AS1;SNAI3-AS1;SNAI3-AS1;SNAI3-AS1;SNAI3-AS1;SNAI3-AS1;SNAI3-AS1;SNAI3-AS1;SNAI3-AS1	ENST00000565610.5;ENST00000567064.5;ENST00000568133.5;ENST00000562741.1;ENST00000563463.1;ENST00000565842.1;ENST00000568709.5;ENST00000301012.8;ENST00000569177.5;ENST00000563170.5;ENST00000563785.5;ENST00000563261.7;ENST00000563475.2;ENST00000565633.1;ENST00000569786.6;ENST00000654033.1;ENST00000661622.1;ENST00000661704.1;ENST00000669434.1;ENST00000687428.1;ENST00000690987.1;ENST00000691208.2;ENS…	77;20;11;90;8;-25;-42;20;66;-6;23;-226;-265;-263;-251;-267;-290;-271;-263;-271;-297;-274;-259;-286;-286;-274;-302	5'UTR;5'UTR;5'UTR;5'UTR;5'UTR;TSS200;TSS200;5'UTR;5'UTR;TSS200;5'UTR;TSS1500;TSS1500;TSS1500;TSS1500;TSS1500;TSS1500;TSS1500;TSS1500;TSS1500;TSS1500;TSS1500;TSS1500;TSS1500;TSS1500;TSS1500;TSS1500	TSS1500	nonsense_mediated_decay;nonsense_mediated_decay;nonsense_mediated_decay;processed_transcript;processed_transcript;processed_transcript;processed_transcript;protein_coding;protein_coding;retained_intron;retained_intron;lncRNA;lncRNA;lncRNA;lncRNA;lncRNA;lncRNA;lncRNA;lncRNA;lncRNA;lncRNA;lncRNA;lncRNA;lncRNA;lncRNA;lncRNA;lncRNA	mRNA	Island	1_TssA
cg00010078_BC21	chr2	-	109350715	109350717	FALSE	II	cg	SH3RF3	SH3RF3	ENST00000309415.8	221511	Body	Body	protein_coding	mRNA	OpenSea	7_Enh
cg00010096_BC21	chr6	-	128516350	128516352	FALSE	II	cg	PTPRK	PTPRK;PTPRK;PTPRK;PTPRK;PTPRK;PTPRK;PTPRK;PTPRK;PTPRK;PTPRK;PTPRK	ENST00000392449.4;ENST00000532751.1;ENST00000524481.5;ENST00000524534.5;ENST00000368207.7;ENST00000368210.7;ENST00000368213.9;ENST00000368215.7;ENST00000368226.9;ENST00000525459.1;ENST00000532331.5	4215;4249;4249;4165;4233;4266;4233;4008;4249;4237;4126	5'UTR;5'UTR;5'UTR;5'UTR;5'UTR;5'UTR;5'UTR;5'UTR;5'UTR;5'UTR;5'UTR	5'UTR	nonsense_mediated_decay;nonsense_mediated_decay;processed_transcript;processed_transcript;protein_coding;protein_coding;protein_coding;protein_coding;protein_coding;protein_coding;protein_coding	mRNA	Shelf	7_Enh
cg00010108_TC21	chr4	+	1613543	1613545	FALSE	II	cg						Intergenic		No RNA Associated	OpenSea	15_Quies
cg00010168_BC21	chr10	+	97498884	97498886	FALSE	II	cg	MMS19;UBTD1	MMS19;MMS19;MMS19;MMS19;MMS19;MMS19;MMS19;MMS19;MMS19;MMS19;MMS19;MMS19;UBTD1	ENST00000415383.5;ENST00000439048.1;ENST00000441194.5;ENST00000448660.5;ENST00000483626.5;ENST00000327238.14;ENST00000355839.10;ENST00000370782.6;ENST00000422685.5;ENST00000437002.5;ENST00000438925.7;ENST00000477575.1;ENST00000370664.4	-496;-485;-452;-455;-90;-500;-275;-126;-455;-474;-462;-437;-39	TSS1500;TSS1500;TSS1500;TSS1500;TSS200;TSS1500;TSS1500;TSS200;TSS1500;TSS1500;TSS1500;TSS1500;TSS200	TSS1500	nonsense_mediated_decay;nonsense_mediated_decay;nonsense_mediated_decay;nonsense_mediated_decay;processed_transcript;protein_coding;protein_coding;protein_coding;protein_coding;protein_coding;protein_coding;retained_intron;protein_coding	mRNA	Island	1_TssA
cg00010187_TC21	chr10	+	43427418	43427420	FALSE	II	cg						Intergenic		No RNA Associated	OpenSea	15_Quies
cg00010201_TC21	chr3	-	98568261	98568263	FALSE	II	cg	ENSG00000285635	ENSG00000285635	ENST00000512905.6	17237	5'UTR	5'UTR	nonsense_mediated_decay	nonsense_mediated_decay	OpenSea	15_Quies
cg00010207_BC11	chr7	+	112486004	112486006	FALSE	I	cg	ENSG00000288640;LSMEM1	ENSG00000288640;ENSG00000288640;LSMEM1;LSMEM1;LSMEM1;LSMEM1;LSMEM1	ENST00000675905.1;ENST00000676282.1;ENST00000455302.5;ENST00000471030.1;ENST00000486022.1;ENST00000312849.4;ENST00000439068.6	35545;35545;5138;-836;-118;5014;5152	Body;Body;Body;TSS1500;TSS200;Body;Body	TSS1500	nonsense_mediated_decay;nonsense_mediated_decay;nonsense_mediated_decay;processed_transcript;processed_transcript;protein_coding;protein_coding	mRNA	OpenSea	15_Quies
cg00010266_BC21	chr8	-	144509135	144509137	FALSE	II	cg	MFSD3	MFSD3;MFSD3;MFSD3;MFSD3	ENST00000301327.5;ENST00000526749.1;ENST00000528047.5;ENST00000534427.1	66;-483;56;-1110	1stExon;TSS1500;1stExon;TSS1500	TSS1500	protein_coding;retained_intron;retained_intron;retained_intron	mRNA	Island	1_TssA
cg00010288_BC21	chr14	+	88002664	88002666	FALSE	II	cg						Intergenic		No RNA Associated	OpenSea	15_Quies
cg00010312_BC21	chr8	-	18847358	18847360	FALSE	II	cg	PSD3	PSD3;PSD3;PSD3;PSD3;PSD3	ENST00000327040.13;ENST00000440756.4;ENST00000519851.5;ENST00000523619.5;ENST00000518303.5	166345;166328;7016;39676;6978	5'UTR;5'UTR;5'UTR;5'UTR;5'UTR	5'UTR	protein_coding;protein_coding;protein_coding;protein_coding;retained_intron	mRNA	OpenSea	7_Enh
cg00010445_TC21	chr19	+	13978817	13978819	FALSE	II	cg	RFX1	RFX1;RFX1	ENST00000254325.9;ENST00000589239.5	27503;27505	5'UTR;5'UTR	5'UTR	protein_coding;retained_intron	mRNA	OpenSea	1_TssA
cg00010506_BC21	chr2	-	233319335	233319337	FALSE	II	cg	SAG	SAG;SAG;SAG;SAG;SAG;SAG;SAG;SAG;SAG;SAG	ENST00000453143.5;ENST00000461532.1;ENST00000462487.5;ENST00000474206.1;ENST00000479450.1;ENST00000409110.6;ENST00000447536.5;ENST00000412969.6;ENST00000471884.5;ENST00000476500.5	11362;-212;11457;3246;11452;11520;11520;11404;11456;11520	Body;TSS1500;Body;Body;Body;Body;Body;Body;Body;Body	TSS1500	nonsense_mediated_decay;processed_transcript;processed_transcript;processed_transcript;processed_transcript;protein_coding;protein_coding;retained_intron;retained_intron;retained_intron	mRNA	OpenSea	15_Quies
cg00010533_BC21	chr7	-	99466232	99466234	FALSE	II	cg	ATP5MF;ATP5MF-PTCD1;PTCD1	ATP5MF;ATP5MF;ATP5MF;ATP5MF;ATP5MF;ATP5MF;ATP5MF;ATP5MF;ATP5MF;ATP5MF;ATP5MF-PTCD1;ATP5MF-PTCD1;ATP5MF-PTCD1;PTCD1	ENST00000414062.5;ENST00000466753.1;ENST00000292475.8;ENST00000359832.8;ENST00000394186.3;ENST00000449683.5;ENST00000488775.5;ENST00000523680.1;ENST00000485011.1;ENST00000524321.1;ENST00000451138.1;ENST00000437572.1;ENST00000413834.5;ENST00000430982.1	-67;-67;-65;-68;-71;-65;-65;-65;-46;-68;-70;-35;-68;-69	TSS200;TSS200;TSS200;TSS200;TSS200;TSS200;TSS200;TSS200;TSS200;TSS200;TSS200;TSS200;TSS200;TSS200	TSS200	nonsense_mediated_decay;processed_transcript;protein_coding;protein_coding;protein_coding;protein_coding;protein_coding;protein_coding;retained_intron;retained_intron;nonsense_mediated_decay;processed_transcript;protein_coding;protein_coding	mRNA	Shore	1_TssA
cg00010572_TC21	chr2	+	8204882	8204884	FALSE	II	cg	LINC00298;LINC00299	LINC00298;LINC00298;LINC00299;LINC00299	ENST00000456681.1;ENST00000663636.1;ENST00000430192.5;ENST00000657310.1	73202;73304;119748;89950	5'UTR;5'UTR;5'UTR;5'UTR	5'UTR	lncRNA;lncRNA;lncRNA;lncRNA	lncRNA	OpenSea	15_Quies
cg00010583_BC21	chr19	+	47963796	47963798	FALSE	II	cg						Intergenic		No RNA Associated	OpenSea	15_Quies
cg00010654_TC21	chr1	-	45010445	45010447	FALSE	II	cg	HECTD3;UROD	HECTD3;UROD;UROD	ENST00000372172.5;ENST00000650713.1;ENST00000652165.1	879;-1470;-504	5'UTR;TSS1500;TSS1500	TSS1500	protein_coding;protein_coding;protein_coding	mRNA	Shore	2_TssAFlnk
cg00010664_TC21	chr20	+	42016563	42016565	FALSE	II	cg	ENSG00000225458;ENSG00000228959	ENSG00000225458;ENSG00000228959	ENST00000431589.1;ENST00000412348.1	25424;-1085	Body;TSS1500	TSS1500	lncRNA;lncRNA	lncRNA	OpenSea	15_Quies		LTR;SINE
cg00010672_TC21	chr2	+	55054644	55054646	FALSE	II	cg	RTN4	RTN4	ENST00000427710.5	57977	5'UTR	5'UTR	protein_coding	mRNA	Shelf	15_Quies
cg00010734_TC21	chr6	+	132937745	132937747	FALSE	II	cg						Intergenic		No RNA Associated	OpenSea	15_Quies
cg00010738_BC21	chr2	+	54279382	54279384	FALSE	II	cg	ACYP2	ACYP2;ACYP2;ACYP2;ACYP2;ACYP2	ENST00000494922.6;ENST00000303536.8;ENST00000394666.7;ENST00000606865.1;ENST00000607452.6	163677;163879;163879;156204;308270	Body;Body;No GENCODE transcript;Body;Body	Body	nonsense_mediated_decay;protein_coding;protein_coding;protein_coding;protein_coding	mRNA	OpenSea	15_Quies		DNA
cg00010742_TC21	chr1	-	90717431	90717433	FALSE	II	cg	BARHL2	BARHL2	ENST00000370445.5	-129	TSS200	TSS200	protein_coding	mRNA	Island	13_ReprPC
cg00010743_TC21	chr4	-	96310509	96310511	FALSE	II	cg	LINC02267	LINC02267;LINC02267	ENST00000513393.1;ENST00000522173.1	-191;-222	TSS200;TSS1500	TSS1500	lncRNA;lncRNA	lncRNA	OpenSea	15_Quies
cg00010789_BC21	chr2	-	231456629	231456631	FALSE	II	cg	NCL;SNORA75;SNORD20	NCL;NCL;NCL;NCL;NCL;NCL;NCL;NCL;NCL;NCL;NCL;NCL;NCL;NCL;NCL;NCL;NCL;NCL;NCL;NCL;NCL;NCL;SNORA75;SNORD20	ENST00000676913.1;ENST00000678131.1;ENST00000678405.1;ENST00000678849.1;ENST00000322723.9;ENST00000356936.6;ENST00000417652.6;ENST00000436894.2;ENST00000453992.6;ENST00000454824.6;ENST00000676690.1;ENST00000678246.1;ENST00000678364.1;ENST00000678828.1;ENST00000679348.1;ENST00000461347.5;ENST00000466274.1;ENST00000676514.1;ENST00000676798.1;ENST00000677703.1;ENST00000677786.1;ENST00000678729.1;ENS…	7922;7922;7922;7922;7855;7724;7578;7064;7551;7570;7922;7889;7922;7860;7865;27012;781;7889;7889;4542;7922;7922;-693;-106	5'UTR;5'UTR;5'UTR;5'UTR;5'UTR;5'UTR;5'UTR;5'UTR;5'UTR;5'UTR;5'UTR;5'UTR;5'UTR;5'UTR;5'UTR;5'UTR;5'UTR;5'UTR;5'UTR;5'UTR;5'UTR;5'UTR;TSS1500;TSS200	TSS1500	nonsense_mediated_decay;nonsense_mediated_decay;nonsense_mediated_decay;nonsense_mediated_decay;protein_coding;protein_coding;protein_coding;protein_coding;protein_coding;protein_coding;protein_coding;protein_coding;protein_coding;protein_coding;protein_coding;retained_intron;retained_intron;retained_intron;retained_intron;retained_intron;retained_intron;retained_intron;snoRNA;snoRNA	mRNA	OpenSea	4_Tx
cg00010810_BC21	chr2	-	186182104	186182106	FALSE	II	cg	LINC01473	LINC01473;LINC01473;LINC01473;LINC01473;LINC01473;LINC01473;LINC01473;LINC01473;LINC01473;LINC01473;LINC01473;LINC01473;LINC01473	ENST00000419719.2;ENST00000655126.1;ENST00000658984.1;ENST00000658990.1;ENST00000661574.1;ENST00000665629.1;ENST00000666677.1;ENST00000667056.1;ENST00000667839.1;ENST00000668985.1;ENST00000670612.1;ENST00000671599.1;ENST00000703419.1	144256;144196;144261;144211;144256;144256;32989;240328;32989;32969;32989;240328;303901	5'UTR;5'UTR;5'UTR;5'UTR;5'UTR;5'UTR;5'UTR;5'UTR;5'UTR;5'UTR;5'UTR;5'UTR;5'UTR	5'UTR	lncRNA;lncRNA;lncRNA;lncRNA;lncRNA;lncRNA;lncRNA;lncRNA;lncRNA;lncRNA;lncRNA;lncRNA;lncRNA	lncRNA	OpenSea	15_Quies
cg00010848_TC21	chr6	-	3284188	3284190	FALSE	II	cg	PSMG4;SLC22A23	PSMG4;PSMG4;SLC22A23;SLC22A23;SLC22A23;SLC22A23;SLC22A23;SLC22A23;SLC22A23;SLC22A23	ENST00000451246.2;ENST00000454610.2;ENST00000497691.5;ENST00000380302.8;ENST00000406686.8;ENST00000436008.6;ENST00000467177.5;ENST00000485307.5;ENST00000490273.5;ENST00000482874.1	25205;25129;160781;160825;172862;172834;155230;171855;160796;-68	Body;Body;5'UTR;5'UTR;5'UTR;5'UTR;5'UTR;5'UTR;5'UTR;TSS200	TSS200	protein_coding;protein_coding;nonsense_mediated_decay;protein_coding;protein_coding;protein_coding;protein_coding;protein_coding;protein_coding;retained_intron	mRNA	OpenSea	5_TxWk
cg00010853_TC21	chr6	-	30685389	30685391	FALSE	II	cg	PPP1R18	PPP1R18;PPP1R18;PPP1R18;PPP1R18;PPP1R18;PPP1R18	ENST00000467662.5;ENST00000488324.1;ENST00000274853.8;ENST00000399199.7;ENST00000615527.1;ENST00000615892.4	1769;1804;1256;1827;2506;-645	5'UTR;5'UTR;5'UTR;5'UTR;5'UTR;TSS1500	TSS1500	processed_transcript;processed_transcript;protein_coding;protein_coding;protein_coding;protein_coding	mRNA	Shore	1_TssA
cg00010890_TC21	chr12	-	76012732	76012734	FALSE	II	cg						Intergenic		No RNA Associated	OpenSea	15_Quies
cg00010900_TC21	chr20	+	41300499	41300501	FALSE	II	cg	ZHX3	ZHX3;ZHX3;ZHX3;ZHX3;ZHX3;ZHX3;ZHX3;ZHX3;ZHX3;ZHX3;ZHX3;ZHX3;ZHX3;ZHX3	ENST00000485686.2;ENST00000487057.5;ENST00000559028.5;ENST00000559296.1;ENST00000309060.7;ENST00000373261.5;ENST00000432768.6;ENST00000436099.6;ENST00000436440.6;ENST00000558993.1;ENST00000559234.5;ENST00000560361.5;ENST00000560364.5;ENST00000683867.1	-382;-409;-372;17173;-421;-421;-373;-425;-421;16687;17103;-405;-412;17232	TSS1500;TSS1500;TSS1500;5'UTR;TSS1500;TSS1500;TSS1500;TSS1500;TSS1500;5'UTR;5'UTR;TSS1500;TSS1500;5'UTR	TSS1500	processed_transcript;processed_transcript;processed_transcript;processed_transcript;protein_coding;protein_coding;protein_coding;protein_coding;protein_coding;protein_coding;protein_coding;protein_coding;protein_coding;protein_coding	mRNA	OpenSea	15_Quies
cg00010940_BC21	chr5	-	38149219	38149221	FALSE	II	cg	LINC02119	LINC02119;LINC02119;LINC02119;LINC02119;LINC02119;LINC02119	ENST00000508853.1;ENST00000513039.3;ENST00000652286.1;ENST00000666505.1;ENST00000669275.1;ENST00000671526.1	740;123622;123603;123622;123603;123500	Body;Body;Body;Body;Body;Body	Body	lncRNA;lncRNA;lncRNA;lncRNA;lncRNA;lncRNA	lncRNA	OpenSea	15_Quies
cg00010946_TC21	chr3	-	158101492	158101494	FALSE	II	cg	SHOX2	SHOX2;SHOX2;SHOX2;SHOX2;SHOX2	ENST00000389589.8;ENST00000441443.6;ENST00000483851.7;ENST00000554685.2;ENST00000490689.3	4668;4558;4928;4226;3802	5'UTR;5'UTR;5'UTR;5'UTR;5'UTR	5'UTR	protein_coding;protein_coding;protein_coding;protein_coding;retained_intron	mRNA	Shore	13_ReprPC
cg00010947_TC21	chr4	+	83456246	83456248	FALSE	II	cg	HELQ;MRPS18C	HELQ;HELQ;HELQ;HELQ;HELQ;MRPS18C;MRPS18C;MRPS18C;MRPS18C;MRPS18C;MRPS18C	ENST00000508591.5;ENST00000440639.2;ENST00000515482.1;ENST00000295488.8;ENST00000510985.1;ENST00000295491.9;ENST00000505719.1;ENST00000507019.5;ENST00000507349.5;ENST00000509970.5;ENST00000512375.1	-442;-423;-391;-423;-423;189;157;264;192;164;315	TSS1500;TSS1500;TSS1500;TSS1500;TSS1500;Body;Body;Body;Body;Body;Body	TSS1500	nonsense_mediated_decay;processed_transcript;processed_transcript;protein_coding;protein_coding;protein_coding;protein_coding;protein_coding;protein_coding;protein_coding;retained_intron	mRNA	Shore	1_TssA
cg00010992_BC21	chr4	-	89111830	89111832	FALSE	II	cg	FAM13A;TIGD2	FAM13A;TIGD2	ENST00000502459.5;ENST00000603357.3	-432;298	TSS1500;1stExon	TSS1500	processed_transcript;protein_coding	mRNA	Island	1_TssA
cg00011093_TC21	chr6	-	70773285	70773287	FALSE	II	cg	SMAP1	SMAP1;SMAP1;SMAP1;SMAP1;SMAP1;SMAP1	ENST00000316999.9;ENST00000370452.7;ENST00000370455.8;ENST00000439432.1;ENST00000445046.1;ENST00000619054.4	105510;105510;105403;-103;357;104756	Body;Body;Body;TSS200;1stExon;Body	TSS200	protein_coding;protein_coding;protein_coding;protein_coding;protein_coding;protein_coding	mRNA	OpenSea	5_TxWk
cg00011113_BC21	chr7	+	128237032	128237034	FALSE	II	cg	ENSG00000289434	ENSG00000289434;ENSG00000289434	ENST00000690022.1;ENST00000692614.2	-54;34	TSS200;5'UTR	TSS200	lncRNA;lncRNA	lncRNA	Shelf	14_ReprPCWk
cg00011122_TC21	chr16	+	11345169	11345171	FALSE	II	cg	ENSG00000263080;RMI2	ENSG00000263080;ENSG00000263080;RMI2;RMI2;RMI2;RMI2;RMI2	ENST00000572706.1;ENST00000572913.1;ENST00000649869.1;ENST00000312499.6;ENST00000572173.1;ENST00000576027.1;ENST00000648619.1	28;42;95543;-289;95521;-280;-300	5'UTR;5'UTR;Body;TSS1500;Body;TSS1500;TSS1500	TSS1500	lncRNA;lncRNA;processed_transcript;protein_coding;protein_coding;protein_coding;protein_coding	mRNA	Shore	1_TssA
cg00011173_TC21	chr18	-	70243248	70243250	FALSE	II	cg						Intergenic		No RNA Associated	OpenSea	15_Quies
cg00011200_BC11	chrX	+	48521845	48521847	FALSE	I	cg	EBP;ENSG00000286268	EBP;EBP;EBP;EBP;EBP;ENSG00000286268	ENST00000276096.10;ENST00000498425.1;ENST00000414061.1;ENST00000446158.5;ENST00000495186.6;ENST00000651615.1	47;41;-23;-10;38;40	1stExon;1stExon;TSS200;TSS200;1stExon;1stExon	TSS200	processed_transcript;processed_transcript;protein_coding;protein_coding;protein_coding;protein_coding	mRNA	Island	1_TssA
cg00011203_TC21	chr1	+	9199006	9199008	FALSE	II	cg	MIR34AHG	MIR34AHG;MIR34AHG	ENST00000632503.1;ENST00000635405.2	-100;-303	TSS200;TSS1500	TSS1500	lncRNA;lncRNA	lncRNA	Shore	13_ReprPC
cg00011225_TC11	chr2	-	218873591	218873593	FALSE	I	cg	WNT6	WNT6	ENST00000233948.4	13787	Body	Body	protein_coding	mRNA	Island	13_ReprPC
cg00011239_BC21	chr2	+	20676459	20676461	FALSE	II	cg	GDF7	GDF7	ENST00000272224.5	9316	Body	Body	protein_coding	mRNA	OpenSea	5_TxWk
cg00011247_BC11	chr8	+	63168441	63168443	FALSE	I	cg	YTHDF3;YTHDF3-DT	YTHDF3;YTHDF3;YTHDF3;YTHDF3;YTHDF3;YTHDF3;YTHDF3;YTHDF3;YTHDF3;YTHDF3;YTHDF3;YTHDF3;YTHDF3;YTHDF3;YTHDF3;YTHDF3-DT	ENST00000615676.1;ENST00000517371.5;ENST00000539294.6;ENST00000612880.4;ENST00000613853.4;ENST00000617200.1;ENST00000617952.4;ENST00000619337.4;ENST00000621413.4;ENST00000621820.4;ENST00000621890.4;ENST00000621957.4;ENST00000623280.3;ENST00000519428.5;ENST00000522282.1;ENST00000603538.2	-213;-212;-179;-245;-578;-111;-519;-561;-219;-580;-561;-210;-111;-179;-120;24	TSS1500;TSS1500;TSS200;TSS1500;TSS1500;TSS200;TSS1500;TSS1500;TSS1500;TSS1500;TSS1500;TSS1500;TSS200;TSS200;TSS200;1stExon	TSS1500	nonsense_mediated_decay;protein_coding;protein_coding;protein_coding;protein_coding;protein_coding;protein_coding;protein_coding;protein_coding;protein_coding;protein_coding;protein_coding;protein_coding;retained_intron;retained_intron;lncRNA	mRNA	Island	1_TssA
cg00011274_BC21	chr13	-	73268925	73268927	FALSE	II	cg						Intergenic		No RNA Associated	OpenSea	15_Quies
cg00011284_TC21	chr16	+	53435431	53435433	FALSE	II	cg	RBL2	RBL2;RBL2;RBL2;RBL2	ENST00000262133.11;ENST00000544405.6;ENST00000567964.6;ENST00000680543.1	961;-187;1455;1014	Body;TSS200;Body;Body	TSS200	protein_coding;protein_coding;protein_coding;retained_intron	mRNA	Shore	1_TssA
cg00011350_TC11	chr12	-	49050512	49050514	FALSE	I	cg	KMT2D	KMT2D;KMT2D;KMT2D;KMT2D	ENST00000301067.12;ENST00000683543.2;ENST00000685166.1;ENST00000692637.1	10282;10282;4812;4812	5'UTR;5'UTR;5'UTR;5'UTR	5'UTR	protein_coding;protein_coding;protein_coding;protein_coding	mRNA	OpenSea	4_Tx
cg00011459_BC21	chr16	-	8796567	8796569	FALSE	II	cg	PMM2;TMEM186	PMM2;PMM2;PMM2;PMM2;PMM2;PMM2;PMM2;PMM2;PMM2;PMM2;PMM2;PMM2;PMM2;PMM2;PMM2;PMM2;PMM2;PMM2;PMM2;PMM2;TMEM186;TMEM186	ENST00000562318.5;ENST00000564069.1;ENST00000565221.5;ENST00000565896.5;ENST00000566540.5;ENST00000566604.5;ENST00000568602.5;ENST00000570076.5;ENST00000570134.5;ENST00000682393.1;ENST00000683094.1;ENST00000683274.1;ENST00000683435.1;ENST00000268261.9;ENST00000566983.5;ENST00000569958.5;ENST00000682008.1;ENST00000562448.1;ENST00000564030.5;ENST00000566196.5;ENST00000564869.1;ENST00000333050.7	-1274;-1344;-1299;-1274;-1274;-1269;-1274;-1282;-1270;-1274;-1260;-1274;-1242;-1271;7745;-1299;-1148;-1274;-1253;-1271;1075;1072	TSS1500;TSS1500;TSS1500;TSS1500;TSS1500;TSS1500;TSS1500;TSS1500;TSS1500;TSS1500;TSS1500;TSS1500;TSS1500;TSS1500;Body;TSS1500;TSS1500;TSS1500;TSS1500;TSS1500;5'UTR;1stExon	TSS1500	nonsense_mediated_decay;nonsense_mediated_decay;nonsense_mediated_decay;nonsense_mediated_decay;nonsense_mediated_decay;nonsense_mediated_decay;nonsense_mediated_decay;nonsense_mediated_decay;nonsense_mediated_decay;nonsense_mediated_decay;nonsense_mediated_decay;nonsense_mediated_decay;nonsense_mediated_decay;protein_coding;protein_coding;protein_coding;protein_coding;retained_intron;retained_in…	mRNA	Shore	2_TssAFlnk
cg00011460_TC21	chr4	+	40437804	40437806	FALSE	II	cg	RBM47	RBM47;RBM47;RBM47;RBM47;RBM47;RBM47	ENST00000510871.5;ENST00000515809.1;ENST00000295971.12;ENST00000381793.6;ENST00000381795.10;ENST00000514014.1	192060;28841;192060;76954;78169;192819	5'UTR;5'UTR;5'UTR;5'UTR;5'UTR;5'UTR	5'UTR	nonsense_mediated_decay;processed_transcript;protein_coding;protein_coding;protein_coding;protein_coding	mRNA	Island	15_Quies
cg00011461_TC21	chr12	-	57038625	57038627	FALSE	II	cg	MYO1A	MYO1A;MYO1A;MYO1A;MYO1A	ENST00000554234.5;ENST00000476795.1;ENST00000300119.8;ENST00000442789.6	9205;815;11504;12140	5'UTR;1stExon;5'UTR;5'UTR	5'UTR	nonsense_mediated_decay;processed_transcript;protein_coding;protein_coding	mRNA	OpenSea	15_Quies
cg00011482_TC21	chr14	+	36659584	36659586	FALSE	II	cg	ENSG00000258661;PAX9	ENSG00000258661;PAX9;PAX9;PAX9	ENST00000555107.1;ENST00000553267.4;ENST00000402703.6;ENST00000555639.2	-783;2017;2017;1914	TSS1500;Body;Body;Body	TSS1500	lncRNA;processed_transcript;protein_coding;protein_coding	mRNA	Shore	13_ReprPC
cg00011564_TC21	chr16	-	3541727	3541729	FALSE	II	cg	ENSG00000262312;NLRC3	ENSG00000262312;NLRC3;NLRC3	ENST00000613210.1;ENST00000615877.4;ENST00000359128.10	-1011;35673;35676	TSS1500;1stExon;1stExon	TSS1500	lncRNA;nonsense_mediated_decay;protein_coding	mRNA	OpenSea	5_TxWk
cg00011574_BC21	chr19	-	17486095	17486097	FALSE	II	cg	SLC27A1	SLC27A1;SLC27A1;SLC27A1;SLC27A1;SLC27A1	ENST00000599380.5;ENST00000600277.5;ENST00000600297.1;ENST00000252595.12;ENST00000598424.5	15568;17327;15558;15572;15607	Body;Body;Body;Body;Body	Body	nonsense_mediated_decay;nonsense_mediated_decay;nonsense_mediated_decay;protein_coding;protein_coding	mRNA	Shore	5_TxWk
cg00011578_BC21	chr19	-	46347174	46347176	FALSE	II	cg	PPP5C	PPP5C;PPP5C;PPP5C	ENST00000478046.5;ENST00000012443.9;ENST00000391919.1	74;88;67	1stExon;1stExon;1stExon	1stExon	nonsense_mediated_decay;protein_coding;protein_coding	mRNA	Island	1_TssA
cg00011605_BC21	chr16	-	85159922	85159924	FALSE	II	cg						Intergenic		No RNA Associated	Shelf	5_TxWk
cg00011616_BC11	chr17	-	77676340	77676342	FALSE	I	cg	ENSG00000285535	ENSG00000285535	ENST00000649512.1	85809	Body	Body	lncRNA	lncRNA	OpenSea	15_Quies
cg00011717_TC11	chr1	+	5858401	5858403	FALSE	I	cg						Intergenic		No RNA Associated	OpenSea	15_Quies
cg00011740_TC21	chr16	-	49277991	49277993	FALSE	II	cg	CBLN1	CBLN1	ENST00000219197.11	3847	1stExon	1stExon	protein_coding	mRNA	Shore	13_ReprPC
cg00011754_TC21	chr3	-	14543280	14543282	FALSE	II	cg	GRIP2	GRIP2;GRIP2;GRIP2	ENST00000619221.4;ENST00000637182.1;ENST00000637939.1	-1199;12795;12776	TSS1500;5'UTR;5'UTR	TSS1500	protein_coding;protein_coding;protein_coding	mRNA	OpenSea	14_ReprPCWk		DNA
cg00011762_BC21	chr11	+	56643920	56643922	FALSE	II	cg	OR5AP2	OR5AP2	ENST00000544374.3	-1481	TSS1500	TSS1500	protein_coding	mRNA	OpenSea	15_Quies		LINE
cg00011777_TC21	chr12	+	126346210	126346212	FALSE	II	cg	ENSG00000255595	ENSG00000255595;ENSG00000255595;ENSG00000255595;ENSG00000255595;ENSG00000255595;ENSG00000255595	ENST00000539588.2;ENST00000636944.2;ENST00000637885.1;ENST00000642569.1;ENST00000650732.1;ENST00000662644.1	154833;154951;154702;155060;154712;154930	Body;Body;Body;Body;Body;Body	Body	lncRNA;lncRNA;lncRNA;lncRNA;lncRNA;lncRNA	lncRNA	OpenSea	15_Quies	TRUE	SINE
cg00011794_BC21	chr5	-	10510115	10510117	FALSE	II	cg	LINC02213	LINC02213;LINC02213	ENST00000504650.2;ENST00000506021.4	11969;-921	5'UTR;TSS1500	TSS1500	lncRNA;lncRNA	lncRNA	OpenSea	15_Quies
cg00011810_BC21	chr5	-	57989646	57989648	FALSE	II	cg						Intergenic		No RNA Associated	OpenSea	15_Quies
cg00011855_BC21	chr13	-	113545576	113545578	FALSE	II	cg	TMCO3	TMCO3;TMCO3;TMCO3	ENST00000460039.5;ENST00000375391.5;ENST00000434316.7	-178;54534;54556	TSS200;Body;Body	TSS200	processed_transcript;protein_coding;protein_coding	mRNA	Shore	5_TxWk
cg00011856_BC21	chr2	+	216696222	216696224	FALSE	II	cg	DIRC3-AS1;IGFBP5	DIRC3-AS1;DIRC3-AS1;DIRC3-AS1;DIRC3-AS1;DIRC3-AS1;IGFBP5;IGFBP5	ENST00000447289.1;ENST00000695932.1;ENST00000695933.1;ENST00000695934.1;ENST00000702642.1;ENST00000233813.5;ENST00000449583.1	1759;1819;1567;1482;1694;-673;-1428	Body;Body;Body;Body;Body;TSS1500;TSS1500	TSS1500	lncRNA;lncRNA;lncRNA;lncRNA;lncRNA;protein_coding;protein_coding	mRNA	Shore	7_Enh
cg00011861_BC21	chr14	-	103140927	103140929	FALSE	II	cg	NDUFB4P11	NDUFB4P11	ENST00000600530.1	1047	1stExon	1stExon	processed_transcript	processed_transcript	Shore	14_ReprPCWk		LINE
cg00011891_BC11	chrX	+	154486320	154486322	FALSE	I	cg	UBL4A	UBL4A;UBL4A;UBL4A;UBL4A;UBL4A;UBL4A;UBL4A	ENST00000417913.1;ENST00000421431.1;ENST00000477777.1;ENST00000369653.8;ENST00000369660.9;ENST00000630530.1;ENST00000481237.1	266;292;-218;295;295;264;264	5'UTR;5'UTR;TSS1500;5'UTR;5'UTR;5'UTR;1stExon	TSS1500	nonsense_mediated_decay;processed_transcript;processed_transcript;protein_coding;protein_coding;protein_coding;retained_intron	mRNA	Island	1_TssA
cg00011905_BC21	chr3	-	25617250	25617252	FALSE	II	cg	TOP2B	TOP2B;TOP2B;TOP2B;TOP2B;TOP2B;TOP2B;TOP2B;TOP2B;TOP2B;TOP2B;TOP2B;TOP2B;TOP2B;TOP2B;TOP2B;TOP2B;TOP2B	ENST00000413971.5;ENST00000699038.1;ENST00000475717.1;ENST00000264331.9;ENST00000424225.1;ENST00000435706.6;ENST00000699037.1;ENST00000699043.1;ENST00000470132.2;ENST00000699028.1;ENST00000699029.1;ENST00000699030.1;ENST00000699031.1;ENST00000699032.1;ENST00000699033.1;ENST00000699036.1;ENST00000699044.1	1599;28133;-1309;47657;47657;47249;28133;47659;8676;-1450;8799;9736;28133;28133;28133;-999;28133	5'UTR;5'UTR;TSS1500;5'UTR;5'UTR;5'UTR;5'UTR;5'UTR;5'UTR;TSS1500;5'UTR;5'UTR;5'UTR;5'UTR;5'UTR;TSS1500;1stExon	TSS1500	nonsense_mediated_decay;nonsense_mediated_decay;processed_transcript;protein_coding;protein_coding;protein_coding;protein_coding;protein_coding;retained_intron;retained_intron;retained_intron;retained_intron;retained_intron;retained_intron;retained_intron;retained_intron;retained_intron	mRNA	OpenSea	5_TxWk
cg00011924_BC11	chr17	+	8397873	8397875	FALSE	I	cg	RNF222	RNF222	ENST00000399398.3	-46	TSS200	TSS200	protein_coding	mRNA	OpenSea	13_ReprPC
cg00011943_BC21	chr20	-	24705641	24705643	FALSE	II	cg						Intergenic		No RNA Associated	OpenSea	15_Quies
cg00012036_TC21	chr17	+	75779530	75779532	FALSE	II	cg	H3-3B	H3-3B;H3-3B;H3-3B;H3-3B;H3-3B;H3-3B;H3-3B;H3-3B;H3-3B;H3-3B;H3-3B;H3-3B	ENST00000593254.1;ENST00000254810.8;ENST00000586270.5;ENST00000586607.5;ENST00000587171.1;ENST00000587560.5;ENST00000589599.5;ENST00000591890.5;ENST00000592643.5;ENST00000586518.1;ENST00000589417.1;ENST00000589949.1	248;249;73;5956;248;-244;250;229;228;242;249;236	5'UTR;5'UTR;5'UTR;5'UTR;5'UTR;TSS1500;5'UTR;5'UTR;5'UTR;1stExon;5'UTR;5'UTR	TSS1500	processed_transcript;protein_coding;protein_coding;protein_coding;protein_coding;protein_coding;protein_coding;protein_coding;protein_coding;retained_intron;retained_intron;retained_intron	mRNA	Island	1_TssA
cg00012100_TC21	chr4	-	82638673	82638675	FALSE	II	cg	SCD5	SCD5	ENST00000319540.9	160123	5'UTR	5'UTR	protein_coding	mRNA	OpenSea	15_Quies
cg00012126_TC21	chr2	+	192196526	192196528	FALSE	II	cg						Intergenic		No RNA Associated	Shore	12_EnhBiv
cg00012148_TC21	chr6	-	54308198	54308200	FALSE	II	cg	TINAG	TINAG;TINAG;TINAG;TINAG	ENST00000486436.1;ENST00000259782.9;ENST00000370864.3;ENST00000370869.7	340;-242;-374;233	Body;TSS1500;TSS1500;Body	TSS1500	processed_transcript;protein_coding;protein_coding;protein_coding	mRNA	OpenSea	15_Quies
cg00012168_BC21	chr1	-	228848935	228848937	FALSE	II	cg						Intergenic		No RNA Associated	OpenSea	15_Quies
cg00012194_TC21	chr22	-	50281858	50281860	FALSE	II	cg	PLXNB2	PLXNB2;PLXNB2;PLXNB2;PLXNB2;PLXNB2;PLXNB2;PLXNB2	ENST00000359337.9;ENST00000411680.1;ENST00000427829.1;ENST00000449103.5;ENST00000463165.1;ENST00000479701.5;ENST00000492578.1	25788;7703;1022;25769;76;704;148	5'UTR;5'UTR;5'UTR;5'UTR;5'UTR;5'UTR;5'UTR	5'UTR	protein_coding;protein_coding;protein_coding;protein_coding;retained_intron;retained_intron;retained_intron	mRNA	Island	4_Tx
cg00012199_TC21	chr14	-	20682864	20682866	FALSE	II	cg	ANG	ANG	ENST00000336811.10	-1312	TSS1500	TSS1500	protein_coding	mRNA	Island	1_TssA
cg00012203_BC11	chr2	+	218217291	218217293	FALSE	I	cg	ARPC2	ARPC2;ARPC2;ARPC2;ARPC2;ARPC2;ARPC2;ARPC2;ARPC2;ARPC2;ARPC2	ENST00000414983.5;ENST00000420201.5;ENST00000478612.5;ENST00000480062.5;ENST00000491780.5;ENST00000295685.14;ENST00000315717.10;ENST00000420104.5;ENST00000465395.5;ENST00000489598.5	90;111;98;95;143;82;103;151;-163;145	Body;Body;Body;Body;Body;1stExon;Body;Body;TSS200;Body	TSS200	nonsense_mediated_decay;nonsense_mediated_decay;processed_transcript;processed_transcript;processed_transcript;protein_coding;protein_coding;protein_coding;retained_intron;retained_intron	mRNA	Island	1_TssA
cg00012238_TC21	chr18	+	24138493	24138495	FALSE	II	cg	CABYR	CABYR;CABYR;CABYR;CABYR;CABYR;CABYR;CABYR;CABYR;CABYR;CABYR;CABYR;CABYR;CABYR;CABYR;CABYR;CABYR	ENST00000579956.5;ENST00000581872.5;ENST00000584752.5;ENST00000327201.10;ENST00000399481.6;ENST00000399496.8;ENST00000399499.5;ENST00000415309.6;ENST00000463087.5;ENST00000486759.6;ENST00000577705.1;ENST00000579102.1;ENST00000581397.5;ENST00000585037.5;ENST00000621648.4;ENST00000627314.1	-568;-568;-568;-538;-523;-568;-990;-574;-564;-568;-569;-1131;-603;-568;-601;-493	TSS1500;TSS1500;TSS1500;TSS1500;TSS1500;TSS1500;TSS1500;TSS1500;TSS1500;TSS1500;TSS1500;TSS1500;TSS1500;TSS1500;TSS1500;TSS1500	TSS1500	nonsense_mediated_decay;nonsense_mediated_decay;nonsense_mediated_decay;protein_coding;protein_coding;protein_coding;protein_coding;protein_coding;protein_coding;protein_coding;protein_coding;protein_coding;protein_coding;protein_coding;protein_coding;protein_coding	mRNA	Shore	2_TssAFlnk
cg00012362_TC21	chr1	+	153627010	153627012	FALSE	II	cg	ENSG00000271853;S100A1;S100A13	ENSG00000271853;S100A1;S100A1;S100A1;S100A1;S100A1;S100A13;S100A13;S100A13;S100A13;S100A13;S100A13	ENST00000497086.5;ENST00000469893.2;ENST00000292169.6;ENST00000368696.3;ENST00000368698.3;ENST00000436839.1;ENST00000491177.1;ENST00000339556.8;ENST00000392622.3;ENST00000392623.5;ENST00000440685.7;ENST00000476133.6	7330;-1373;-1423;-1411;-915;-1453;4350;1170;38;258;1238;495	5'UTR;TSS1500;TSS1500;TSS1500;TSS1500;TSS1500;5'UTR;5'UTR;5'UTR;5'UTR;5'UTR;5'UTR	TSS1500	lncRNA;processed_transcript;protein_coding;protein_coding;protein_coding;protein_coding;processed_transcript;protein_coding;protein_coding;protein_coding;protein_coding;protein_coding	mRNA	OpenSea	2_TssAFlnk
cg00012386_BC21	chr1	+	227734810	227734812	FALSE	II	cg	JMJD4;SNAP47	JMJD4;JMJD4;JMJD4;JMJD4;JMJD4;SNAP47;SNAP47;SNAP47;SNAP47;SNAP47;SNAP47;SNAP47;SNAP47;SNAP47;SNAP47;SNAP47;SNAP47;SNAP47;SNAP47;SNAP47;SNAP47;SNAP47;SNAP47;SNAP47;SNAP47;SNAP47;SNAP47;SNAP47	ENST00000438896.3;ENST00000620518.5;ENST00000465251.1;ENST00000480590.1;ENST00000485807.1;ENST00000681678.1;ENST00000470038.1;ENST00000315781.10;ENST00000366759.9;ENST00000366760.5;ENST00000418653.6;ENST00000426344.6;ENST00000475930.1;ENST00000478768.3;ENST00000617596.5;ENST00000679561.1;ENST00000679575.1;ENST00000680202.1;ENST00000680695.1;ENST00000680854.1;ENST00000680992.1;ENST00000681006.1;EN…	601;492;-439;266;-433;-194;-1362;-194;-185;6154;-620;-625;6193;-624;-624;-874;6212;-870;6104;6176;6123;6170;-617;-194;6125;-194;6611;-624	5'UTR;5'UTR;TSS1500;5'UTR;TSS1500;TSS200;TSS1500;TSS200;TSS200;Body;TSS1500;TSS1500;Body;TSS1500;TSS1500;TSS1500;Body;TSS1500;Body;Body;Body;Body;TSS1500;TSS200;Body;TSS200;Body;TSS1500	TSS1500	protein_coding;protein_coding;retained_intron;retained_intron;retained_intron;nonsense_mediated_decay;processed_transcript;protein_coding;protein_coding;protein_coding;protein_coding;protein_coding;protein_coding;protein_coding;protein_coding;protein_coding;protein_coding;protein_coding;protein_coding;protein_coding;protein_coding;protein_coding;protein_coding;protein_coding;protein_coding;protei…	mRNA	Shore	1_TssA
cg00012395_TC21	chrX	+	130338086	130338088	FALSE	II	cg						Intergenic		No RNA Associated	Shore	15_Quies
cg00012397_BC11	chr11	-	17734887	17734889	FALSE	I	cg	KCNC1	KCNC1;KCNC1;KCNC1;KCNC1;KCNC1;KCNC1	ENST00000640909.2;ENST00000265969.8;ENST00000379472.4;ENST00000639325.2;ENST00000640318.2;ENST00000675775.1	107;107;114;107;107;107	1stExon;1stExon;1stExon;1stExon;1stExon;1stExon	1stExon	nonsense_mediated_decay;protein_coding;protein_coding;protein_coding;protein_coding;protein_coding	mRNA	Island	1_TssA		Simple_repeat
cg00012469_TC21	chr7	+	141071618	141071620	FALSE	II	cg						Intergenic		No RNA Associated	Shore	11_BivFlnk
cg00012521_TC21	chr7	+	30500593	30500595	FALSE	II	cg	ENSG00000281039;GGCT	ENSG00000281039;GGCT;GGCT;GGCT;GGCT;GGCT;GGCT;GGCT;GGCT	ENST00000598361.4;ENST00000426081.5;ENST00000440082.5;ENST00000447901.1;ENST00000005374.10;ENST00000275428.9;ENST00000409144.5;ENST00000409390.5;ENST00000409436.2	50168;87;4236;4208;4248;4236;4208;4206;4223	5'UTR;5'UTR;5'UTR;5'UTR;5'UTR;5'UTR;5'UTR;5'UTR;5'UTR	5'UTR	protein_coding;nonsense_mediated_decay;nonsense_mediated_decay;nonsense_mediated_decay;protein_coding;protein_coding;protein_coding;protein_coding;protein_coding	mRNA	Shelf	5_TxWk
cg00012522_BC11	chr15	+	97960721	97960723	FALSE	I	cg	ARRDC4	ARRDC4	ENST00000268042.7	19	1stExon	1stExon	protein_coding	mRNA	Island	1_TssA
cg00012525_BC21	chr5	-	112347555	112347557	FALSE	II	cg	EPB41L4A	EPB41L4A;EPB41L4A;EPB41L4A	ENST00000512395.5;ENST00000261486.6;ENST00000305368.8	45229;71722;71758	5'UTR;5'UTR;5'UTR	5'UTR	processed_transcript;protein_coding;retained_intron	mRNA	OpenSea	15_Quies
cg00012529_TC11	chr12	+	132320310	132320312	FALSE	I	cg	GALNT9	GALNT9;GALNT9	ENST00000328957.13;ENST00000424720.6	9279;9039	5'UTR;5'UTR	5'UTR	protein_coding;retained_intron	mRNA	Shore	14_ReprPCWk
cg00012536_BC21	chr19	-	33344331	33344333	FALSE	II	cg						Intergenic		No RNA Associated	OpenSea	14_ReprPCWk
cg00012576_BC21	chr13	-	93916066	93916068	FALSE	II	cg	GPC6	GPC6	ENST00000377047.9	689260	Body	Body	protein_coding	mRNA	OpenSea	15_Quies		LTR
cg00012587_BC21	chr17	-	7156502	7156504	FALSE	II	cg						Intergenic		No RNA Associated	OpenSea	14_ReprPCWk
cg00012667_TC21	chr20	-	43446405	43446407	FALSE	II	cg						Intergenic		No RNA Associated	OpenSea	14_ReprPCWk
cg00012668_BC21	chr14	-	61586699	61586701	FALSE	II	cg	ENSG00000232774;ENSG00000258989	ENSG00000232774;ENSG00000232774;ENSG00000258989	ENST00000229465.10;ENST00000556569.5;ENST00000556347.1	16160;16295;57572	Body;Body;Body	Body	lncRNA;lncRNA;protein_coding	mRNA	OpenSea	7_Enh
cg00012680_BC21	chrX	+	136169406	136169408	FALSE	II	cg	FHL1	FHL1;FHL1;FHL1;FHL1;FHL1;FHL1;FHL1;FHL1;FHL1;FHL1;FHL1;FHL1;FHL1;FHL1;FHL1;FHL1;FHL1;FHL1;FHL1;FHL1;FHL1;FHL1;FHL1;FHL1;FHL1;FHL1	ENST00000394153.6;ENST00000394155.8;ENST00000420362.5;ENST00000434885.5;ENST00000449474.5;ENST00000452016.5;ENST00000456445.5;ENST00000458357.5;ENST00000535737.5;ENST00000543669.5;ENST00000618438.4;ENST00000625935.2;ENST00000627383.2;ENST00000627578.2;ENST00000627812.2;ENST00000628032.2;ENST00000628443.2;ENST00000628919.3;ENST00000629039.2;ENST00000630084.2;ENST00000630278.2;ENST00000651089.1;ENS…	-230;21874;21741;1213;-484;2403;-269;21324;2392;111;21871;2398;20967;21874;2356;-432;21178;2403;22705;20829;2403;21747;1213;21942;21874;21874	TSS1500;Body;Body;Body;TSS1500;Body;TSS1500;Body;Body;1stExon;Body;Body;Body;Body;Body;TSS1500;Body;Body;Body;Body;Body;Body;Body;Body;Body;Body	TSS1500	protein_coding;protein_coding;protein_coding;protein_coding;protein_coding;protein_coding;protein_coding;protein_coding;protein_coding;protein_coding;protein_coding;protein_coding;protein_coding;protein_coding;protein_coding;protein_coding;protein_coding;protein_coding;protein_coding;protein_coding;protein_coding;protein_coding;protein_coding;protein_coding;protein_coding;protein_coding	mRNA	OpenSea	7_Enh
cg00012692_BC11	chr13	-	20231347	20231349	FALSE	I	cg						Intergenic		No RNA Associated	Shore	13_ReprPC
cg00012692_BC12	chr13	-	20231347	20231349	FALSE	I	cg						Intergenic		No RNA Associated	Shore	13_ReprPC
cg00012698_BC21	chr15	+	33866565	33866567	FALSE	II	cg	AVEN	AVEN;AVEN	ENST00000675287.1;ENST00000306730.8	208590;172639	5'UTR;1stExon	5'UTR	processed_transcript;protein_coding	mRNA	OpenSea	5_TxWk
cg00012701_TC11	chr6	+	30466560	30466562	FALSE	I	cg	ENSG00000288805;TMPOP1	ENSG00000288805;TMPOP1	ENST00000685067.1;ENST00000424642.1	15074;109	5'UTR;1stExon	5'UTR	lncRNA;processed_pseudogene	lncRNA	Island	10_TssBiv
cg00012708_BC21	chr5	-	1499298	1499300	FALSE	II	cg	LPCAT1	LPCAT1;LPCAT1;LPCAT1	ENST00000475622.5;ENST00000514484.6;ENST00000283415.4	24664;24442;24662	5'UTR;5'UTR;5'UTR	5'UTR	nonsense_mediated_decay;processed_transcript;protein_coding	mRNA	OpenSea	5_TxWk
cg00012722_TC21	chr9	-	134123046	134123048	FALSE	II	cg						Intergenic		No RNA Associated	OpenSea	15_Quies		LINE
cg00012761_BC21	chr1	-	64000064	64000066	FALSE	II	cg	ROR1	ROR1;ROR1;ROR1	ENST00000482426.1;ENST00000371079.6;ENST00000371080.5	224775;226048;226043	Body;Body;Body	Body	processed_transcript;protein_coding;protein_coding	mRNA	OpenSea	15_Quies
cg00012762_TC11	chr17	-	74748509	74748511	FALSE	I	cg	MIR3615;SLC9A3R1;SLC9A3R1-AS1	MIR3615;SLC9A3R1;SLC9A3R1;SLC9A3R1-AS1	ENST00000581999.1;ENST00000262613.10;ENST00000583369.5;ENST00000585285.1	-103;-118;-142;403	TSS200;TSS200;TSS200;5'UTR	TSS200	miRNA;protein_coding;protein_coding;lncRNA	mRNA	Island	1_TssA
cg00012824_TC21	chr5	-	142685532	142685534	FALSE	II	cg	FGF1	FGF1;FGF1;FGF1;FGF1;FGF1;FGF1;FGF1;FGF1;FGF1;FGF1;FGF1;FGF1;FGF1	ENST00000494579.1;ENST00000337706.7;ENST00000360966.9;ENST00000378046.5;ENST00000407758.5;ENST00000411960.1;ENST00000419524.6;ENST00000441680.6;ENST00000612258.4;ENST00000619447.4;ENST00000621536.4;ENST00000489937.5;ENST00000494344.5	12520;558;519;140;12489;534;12514;12514;963;171;12538;12520;12520	5'UTR;5'UTR;5'UTR;5'UTR;5'UTR;5'UTR;5'UTR;5'UTR;5'UTR;5'UTR;5'UTR;5'UTR;5'UTR	5'UTR	processed_transcript;protein_coding;protein_coding;protein_coding;protein_coding;protein_coding;protein_coding;protein_coding;protein_coding;protein_coding;protein_coding;retained_intron;retained_intron	mRNA	OpenSea	7_Enh
cg00012840_BC21	chr22	-	42162518	42162520	FALSE	II	cg	TCF20	TCF20;TCF20;TCF20;TCF20;TCF20	ENST00000335626.8;ENST00000359486.8;ENST00000404876.1;ENST00000677622.1;ENST00000683686.1	52922;121479;47690;108135;107098	5'UTR;5'UTR;5'UTR;5'UTR;5'UTR	5'UTR	protein_coding;protein_coding;protein_coding;protein_coding;protein_coding	mRNA	OpenSea	5_TxWk
cg00012868_TC21	chr19	+	43206060	43206062	FALSE	II	cg	PSG4	PSG4;PSG4;PSG4;PSG4;PSG4;PSG4;PSG4;PSG4;PSG4;PSG4;PSG4	ENST00000595949.1;ENST00000601041.1;ENST00000244295.13;ENST00000405312.8;ENST00000433626.6;ENST00000451895.1;ENST00000596907.5;ENST00000599391.1;ENST00000600572.1;ENST00000596199.5;ENST00000597912.1	-448;-427;-497;-422;-286;-422;-425;-509;-1446;-422;1239	TSS1500;TSS1500;TSS1500;TSS1500;TSS1500;TSS1500;TSS1500;TSS1500;TSS1500;TSS1500;5'UTR	TSS1500	nonsense_mediated_decay;nonsense_mediated_decay;protein_coding;protein_coding;protein_coding;protein_coding;protein_coding;protein_coding;protein_coding;retained_intron;retained_intron	mRNA	OpenSea	15_Quies
cg00012920_BC21	chr17	-	75915175	75915177	FALSE	II	cg	ENSG00000267426;FBF1	ENSG00000267426;ENSG00000267426;FBF1;FBF1;FBF1;FBF1;FBF1;FBF1;FBF1;FBF1	ENST00000587556.1;ENST00000593156.1;ENST00000588283.1;ENST00000319129.10;ENST00000586717.5;ENST00000590264.5;ENST00000636174.2;ENST00000585990.5;ENST00000586112.1;ENST00000593076.1	-1446;14954;2586;16114;25863;-1395;25867;25965;-1035;-132	TSS1500;5'UTR;5'UTR;5'UTR;5'UTR;TSS1500;5'UTR;5'UTR;TSS1500;TSS200	TSS1500	nonsense_mediated_decay;retained_intron;nonsense_mediated_decay;protein_coding;protein_coding;protein_coding;protein_coding;retained_intron;retained_intron;retained_intron	mRNA	Shelf	5_TxWk
cg00012992_BC11	chr14	+	61321626	61321628	FALSE	I	cg	PRKCH;PRKCH-AS1	PRKCH;PRKCH;PRKCH;PRKCH;PRKCH;PRKCH;PRKCH;PRKCH;PRKCH-AS1;PRKCH-AS1;PRKCH-AS1	ENST00000552875.2;ENST00000332981.11;ENST00000555082.5;ENST00000555185.5;ENST00000555542.5;ENST00000555906.5;ENST00000556778.5;ENST00000557294.5;ENST00000500036.2;ENST00000554086.1;ENST00000661303.1	-1126;48;-1037;134068;40674;40478;134058;134058;1192;1168;1212	TSS1500;1stExon;TSS1500;Body;Body;Body;Body;Body;5'UTR;5'UTR;5'UTR	TSS1500	processed_transcript;protein_coding;protein_coding;protein_coding;protein_coding;protein_coding;protein_coding;protein_coding;lncRNA;lncRNA;lncRNA	mRNA	Island	1_TssA	TRUE
cg00013006_TC21	chr11	-	4368625	4368627	TRUE	II	cg	OR52B4	OR52B4	ENST00000624801.3	-239	TSS1500	TSS1500	protein_coding	mRNA	OpenSea	15_Quies
cg00013015_TC21	chr6	+	33898538	33898540	FALSE	II	cg	ENSG00000233183;MIR7159	ENSG00000233183;ENSG00000233183;ENSG00000233183;ENSG00000233183;ENSG00000233183;ENSG00000233183;ENSG00000233183;ENSG00000233183;ENSG00000233183;ENSG00000233183;ENSG00000233183;MIR7159	ENST00000526556.1;ENST00000659918.1;ENST00000660038.1;ENST00000661015.1;ENST00000662210.1;ENST00000663283.1;ENST00000665879.1;ENST00000666355.1;ENST00000668149.1;ENST00000669489.1;ENST00000669531.1;ENST00000620587.1	5216;2641;5763;5410;5421;5291;5446;7212;2786;6444;327;-596	Body;Body;Body;Body;Body;Body;Body;Body;Body;Body;1stExon;TSS1500	TSS1500	lncRNA;lncRNA;lncRNA;lncRNA;lncRNA;lncRNA;lncRNA;lncRNA;lncRNA;lncRNA;lncRNA;miRNA	lncRNA	OpenSea	14_ReprPCWk
cg00013301_TC21	chr4	-	72029015	72029017	FALSE	II	cg						Intergenic		No RNA Associated	Shelf	15_Quies		LINE
cg00013302_BC21	chr3	-	150091217	150091219	FALSE	II	cg	ENSG00000243944	ENSG00000243944	ENST00000487840.5	52004	Body	Body	lncRNA	lncRNA	OpenSea	15_Quies
cg00013349_TC21	chr1	+	76583694	76583696	FALSE	II	cg	ST6GALNAC3	ST6GALNAC3	ENST00000328299.4	508949	Body	Body	protein_coding	mRNA	OpenSea	15_Quies
cg00013369_TC21	chr1	-	192888463	192888465	FALSE	II	cg	ENSG00000285280	ENSG00000285280;ENSG00000285280;ENSG00000285280;ENSG00000285280	ENST00000644058.1;ENST00000644134.1;ENST00000645822.1;ENST00000646606.1	37341;37252;37289;66574	5'UTR;5'UTR;5'UTR;5'UTR	5'UTR	lncRNA;lncRNA;lncRNA;lncRNA	lncRNA	OpenSea	15_Quies		LINE
cg00013374_TC21	chr7	+	101087238	101087240	FALSE	II	cg	TRIM56	TRIM56;TRIM56;TRIM56	ENST00000306085.11;ENST00000412507.1;ENST00000467847.1	1758;1717;454	Body;Body;Body	Body	protein_coding;protein_coding;protein_coding	mRNA	Shore	6_EnhG
cg00013386_BC21	chr3	+	40457101	40457103	FALSE	II	cg	RPL14	RPL14;RPL14;RPL14;RPL14;RPL14;RPL14;RPL14;RPL14	ENST00000435633.5;ENST00000338970.10;ENST00000396203.7;ENST00000416518.1;ENST00000465280.1;ENST00000465325.1;ENST00000479563.5;ENST00000481798.1	-261;-190;-237;-252;-789;-201;-775;-830	TSS1500;TSS200;TSS1500;TSS1500;TSS1500;TSS1500;TSS1500;TSS1500	TSS1500	nonsense_mediated_decay;protein_coding;protein_coding;protein_coding;retained_intron;retained_intron;retained_intron;retained_intron	mRNA	Shore	1_TssA
cg00013409_TC21	chr1	-	37766307	37766309	FALSE	II	cg	EPHA10	EPHA10;EPHA10;EPHA10	ENST00000319637.6;ENST00000373048.9;ENST00000427468.6	-1174;-1187;-1241	TSS1500;TSS1500;TSS1500	TSS1500	protein_coding;protein_coding;protein_coding	mRNA	Shore	13_ReprPC
cg00013410_TC11	chr17	-	62065230	62065232	FALSE	I	cg	MED13	MED13	ENST00000397786.7	48	5'UTR	5'UTR	protein_coding	mRNA	Island	1_TssA
cg00013423_TC21	chr16	-	27245447	27245449	FALSE	II	cg	NSMCE1	NSMCE1;NSMCE1;NSMCE1;NSMCE1;NSMCE1;NSMCE1;NSMCE1;NSMCE1;NSMCE1;NSMCE1	ENST00000566087.5;ENST00000569236.5;ENST00000563512.1;ENST00000361439.9;ENST00000563273.5;ENST00000563900.5;ENST00000564342.5;ENST00000567710.5;ENST00000561960.5;ENST00000565070.5	23313;23317;23276;23325;23293;12704;23132;23286;23315;23294	5'UTR;5'UTR;5'UTR;5'UTR;5'UTR;5'UTR;5'UTR;5'UTR;5'UTR;5'UTR	5'UTR	nonsense_mediated_decay;nonsense_mediated_decay;processed_transcript;protein_coding;protein_coding;protein_coding;protein_coding;protein_coding;retained_intron;retained_intron	mRNA	OpenSea	7_Enh
cg00013441_TC11	chr12	+	122774360	122774362	FALSE	I	cg	CCDC62	CCDC62;CCDC62;CCDC62;CCDC62	ENST00000341952.8;ENST00000253079.11;ENST00000392441.8;ENST00000539171.1	-167;-211;-165;-171	TSS200;TSS1500;TSS200;TSS200	TSS1500	nonsense_mediated_decay;protein_coding;protein_coding;protein_coding	mRNA	Island	1_TssA
cg00013451_BC21	chr8	+	23854075	23854077	FALSE	II	cg	STC1	STC1;STC1	ENST00000290271.7;ENST00000524323.1	731;236	5'UTR;5'UTR	5'UTR	protein_coding;protein_coding	mRNA	OpenSea	1_TssA
cg00013475_TC11	chr2	-	71453590	71453592	FALSE	I	cg	DYSF;ENSG00000289327	DYSF;DYSF;DYSF;DYSF;DYSF;ENSG00000289327	ENST00000258104.8;ENST00000409582.7;ENST00000409762.5;ENST00000413539.6;ENST00000429174.6;ENST00000685766.2	30;-131;-131;-131;-131;880	1stExon;TSS200;TSS200;TSS200;TSS200;1stExon	TSS200	protein_coding;protein_coding;protein_coding;protein_coding;protein_coding;lncRNA	mRNA	Island	1_TssA
cg00013530_BC21	chr3	+	50228894	50228896	FALSE	II	cg	GNAI2	GNAI2;GNAI2;GNAI2	ENST00000446079.5;ENST00000491100.5;ENST00000422163.5	2158;-170;2603	Body;TSS200;Body	TSS200	nonsense_mediated_decay;processed_transcript;protein_coding	mRNA	Shore	7_Enh
cg00013569_BC11	chr17	+	82657815	82657817	FALSE	I	cg	RAB40B	RAB40B;RAB40B;RAB40B;RAB40B;RAB40B;RAB40B	ENST00000571880.1;ENST00000269347.10;ENST00000571995.6;ENST00000570676.1;ENST00000574132.5;ENST00000576359.1	-934;40872;40883;7080;1944;1774	TSS1500;1stExon;1stExon;1stExon;1stExon;1stExon	TSS1500	processed_transcript;protein_coding;protein_coding;retained_intron;retained_intron;retained_intron	mRNA	OpenSea	4_Tx
cg00013618_BC21	chr22	+	22026440	22026442	FALSE	II	cg	IGLVI-70;PRAMENP	IGLVI-70;PRAMENP;PRAMENP	ENST00000523272.1;ENST00000337471.8;ENST00000419303.5	365;17494;17418	Body;5'UTR;5'UTR	5'UTR	IG_V_pseudogene;processed_transcript;processed_transcript	processed_transcript	OpenSea	15_Quies
cg00013655_TC11	chr16	+	579014	579016	FALSE	I	cg	PIGQ	PIGQ;PIGQ;PIGQ;PIGQ;PIGQ;PIGQ;PIGQ;PIGQ;PIGQ;PIGQ;PIGQ;PIGQ;PIGQ;PIGQ	ENST00000420990.6;ENST00000443147.5;ENST00000635205.1;ENST00000635909.1;ENST00000636005.1;ENST00000636657.1;ENST00000637468.1;ENST00000638143.1;ENST00000635935.1;ENST00000026218.9;ENST00000321878.10;ENST00000409527.6;ENST00000540241.1;ENST00000480424.6	610;6509;184;4683;4308;9034;4264;3069;724;8997;9047;12006;-76;88	Body;Body;Body;Body;Body;Body;Body;Body;1stExon;Body;Body;Body;TSS200;Body	TSS200	nonsense_mediated_decay;nonsense_mediated_decay;nonsense_mediated_decay;nonsense_mediated_decay;nonsense_mediated_decay;nonsense_mediated_decay;nonsense_mediated_decay;nonsense_mediated_decay;processed_transcript;protein_coding;protein_coding;protein_coding;protein_coding;retained_intron	mRNA	Shore	5_TxWk		Simple_repeat
cg00013660_TC21	chr9	+	137174317	137174319	FALSE	II	cg						Intergenic		No RNA Associated	Shore	13_ReprPC
cg00013677_BC21	chr22	-	22879205	22879207	FALSE	II	cg	IGLV3-1	IGLV3-1	ENST00000390319.2	-1500	TSS1500	TSS1500	IG_V_gene	mRNA	OpenSea	14_ReprPCWk
cg00013684_TC21	chr20	+	31691842	31691844	FALSE	II	cg	BCL2L1;BCL2L1-AS1	BCL2L1;BCL2L1;BCL2L1;BCL2L1;BCL2L1;BCL2L1;BCL2L1;BCL2L1;BCL2L1;BCL2L1;BCL2L1;BCL2L1;BCL2L1;BCL2L1;BCL2L1;BCL2L1-AS1	ENST00000678671.1;ENST00000677494.1;ENST00000307677.5;ENST00000376055.9;ENST00000376062.6;ENST00000420488.6;ENST00000422920.2;ENST00000434194.2;ENST00000439267.2;ENST00000450273.2;ENST00000456404.6;ENST00000676582.1;ENST00000676942.1;ENST00000677194.1;ENST00000678563.1;ENST00000412972.1	31687;27575;31026;31131;30755;32147;31687;30724;32147;32130;32136;31687;32118;30707;32136;5627	5'UTR;5'UTR;5'UTR;5'UTR;5'UTR;5'UTR;5'UTR;5'UTR;5'UTR;5'UTR;5'UTR;5'UTR;5'UTR;5'UTR;5'UTR;Body	5'UTR	nonsense_mediated_decay;processed_transcript;protein_coding;protein_coding;protein_coding;protein_coding;protein_coding;protein_coding;protein_coding;protein_coding;protein_coding;protein_coding;protein_coding;protein_coding;protein_coding;lncRNA	mRNA	OpenSea	7_Enh		LINE
cg00013688_BC21	chr9	+	70601178	70601180	FALSE	II	cg	TRPM3	TRPM3;TRPM3;TRPM3;TRPM3;TRPM3;TRPM3;TRPM3;TRPM3;TRPM3;TRPM3;TRPM3;TRPM3	ENST00000357533.6;ENST00000358082.7;ENST00000360823.6;ENST00000377105.5;ENST00000377110.9;ENST00000377111.8;ENST00000396280.9;ENST00000396285.5;ENST00000396292.8;ENST00000408909.6;ENST00000677594.1;ENST00000677713.2	845657;261732;267880;267880;520420;520420;261732;261732;261732;261732;267957;520443	5'UTR;5'UTR;5'UTR;5'UTR;5'UTR;5'UTR;5'UTR;5'UTR;5'UTR;5'UTR;5'UTR;5'UTR	5'UTR	protein_coding;protein_coding;protein_coding;protein_coding;protein_coding;protein_coding;protein_coding;protein_coding;protein_coding;protein_coding;protein_coding;protein_coding	mRNA	OpenSea	7_Enh		SINE
cg00013702_TC21	chr17	+	62937706	62937708	FALSE	II	cg	ENSG00000283538	ENSG00000283538;ENSG00000283538	ENST00000636248.2;ENST00000650312.1	30843;28877	5'UTR;5'UTR	5'UTR	lncRNA;lncRNA	lncRNA	OpenSea	15_Quies		LINE
cg00013733_BC21	chr19	-	1423273	1423275	FALSE	II	cg	DAZAP1	DAZAP1;DAZAP1;DAZAP1;DAZAP1;DAZAP1;DAZAP1;DAZAP1	ENST00000586579.5;ENST00000233078.9;ENST00000336761.10;ENST00000587079.5;ENST00000592453.2;ENST00000592522.5;ENST00000589484.5	15597;15688;15705;15594;15539;15661;7304	Body;Body;Body;Body;Body;Body;Body	Body	processed_transcript;protein_coding;protein_coding;protein_coding;protein_coding;protein_coding;retained_intron	mRNA	Shore	4_Tx
cg00013759_BC21	chr7	-	151790648	151790650	FALSE	II	cg	PRKAG2	PRKAG2;PRKAG2;PRKAG2;PRKAG2;PRKAG2;PRKAG2;PRKAG2;PRKAG2;PRKAG2;PRKAG2;PRKAG2;PRKAG2;PRKAG2;PRKAG2;PRKAG2;PRKAG2	ENST00000488258.5;ENST00000651188.1;ENST00000651303.1;ENST00000461529.1;ENST00000652714.1;ENST00000287878.9;ENST00000392801.6;ENST00000650858.1;ENST00000651378.1;ENST00000651764.1;ENST00000652047.1;ENST00000652159.1;ENST00000652321.1;ENST00000652707.1;ENST00000481434.5;ENST00000650948.1	86200;23996;24201;-16;24054;86467;24192;23999;24376;24076;23998;23084;86477;24232;86477;23996	5'UTR;5'UTR;5'UTR;TSS200;5'UTR;5'UTR;5'UTR;5'UTR;5'UTR;5'UTR;5'UTR;5'UTR;5'UTR;5'UTR;5'UTR;5'UTR	TSS200	nonsense_mediated_decay;nonsense_mediated_decay;nonsense_mediated_decay;processed_transcript;processed_transcript;protein_coding;protein_coding;protein_coding;protein_coding;protein_coding;protein_coding;protein_coding;protein_coding;protein_coding;retained_intron;retained_intron	mRNA	OpenSea	15_Quies
cg00013809_TC21	chr7	+	158457018	158457020	FALSE	II	cg	PTPRN2	PTPRN2;PTPRN2;PTPRN2;PTPRN2	ENST00000389413.7;ENST00000389416.8;ENST00000389418.9;ENST00000409483.5	130755;130693;130805;130770	5'UTR;5'UTR;5'UTR;5'UTR	5'UTR	protein_coding;protein_coding;protein_coding;protein_coding	mRNA	Shore	15_Quies		LINE
cg00013831_BC21	chr10	+	124731782	124731784	FALSE	II	cg	ENSG00000258539;FAM53B	ENSG00000258539;FAM53B;FAM53B;FAM53B	ENST00000494792.1;ENST00000280780.6;ENST00000337318.8;ENST00000392754.7	59945;12487;12596;11188	5'UTR;5'UTR;5'UTR;5'UTR	5'UTR	nonsense_mediated_decay;protein_coding;protein_coding;protein_coding	mRNA	OpenSea	5_TxWk
cg00013899_BC21	chr1	+	64526749	64526751	FALSE	II	cg	CACHD1	CACHD1;CACHD1;CACHD1;CACHD1	ENST00000495994.5;ENST00000290039.6;ENST00000650260.1;ENST00000651257.2	20835;55957;20849;56621	Body;Body;Body;Body	Body	processed_transcript;protein_coding;protein_coding;protein_coding	mRNA	OpenSea	15_Quies
cg00013936_TC21	chr6	+	127302879	127302881	FALSE	II	cg	ECHDC1	ECHDC1;ECHDC1;ECHDC1;ECHDC1;ECHDC1;ECHDC1;ECHDC1;ECHDC1;ECHDC1;ECHDC1;ECHDC1;ECHDC1;ECHDC1;ECHDC1;ECHDC1	ENST00000368292.10;ENST00000368295.8;ENST00000417628.6;ENST00000479525.6;ENST00000368289.6;ENST00000368291.6;ENST00000430841.6;ENST00000436638.6;ENST00000454591.6;ENST00000454859.8;ENST00000460558.5;ENST00000474289.6;ENST00000528402.5;ENST00000531967.5;ENST00000475319.1	40480;28151;24258;40728;40480;40720;40519;28149;40683;40730;24133;40467;40670;39996;12981	5'UTR;5'UTR;5'UTR;5'UTR;5'UTR;5'UTR;5'UTR;5'UTR;5'UTR;5'UTR;5'UTR;5'UTR;5'UTR;5'UTR;5'UTR	5'UTR	nonsense_mediated_decay;nonsense_mediated_decay;nonsense_mediated_decay;nonsense_mediated_decay;protein_coding;protein_coding;protein_coding;protein_coding;protein_coding;protein_coding;protein_coding;protein_coding;protein_coding;protein_coding;retained_intron	mRNA	OpenSea	5_TxWk	TRUE
cg00013949_TC21	chr8	-	140706193	140706195	FALSE	II	cg	PTK2	PTK2;PTK2;PTK2;PTK2;PTK2;PTK2;PTK2;PTK2;PTK2;PTK2;PTK2;PTK2;PTK2;PTK2;PTK2;PTK2;PTK2;PTK2;PTK2;PTK2;PTK2	ENST00000519993.5;ENST00000521029.5;ENST00000521250.5;ENST00000521981.5;ENST00000524202.5;ENST00000340930.7;ENST00000395218.3;ENST00000430260.6;ENST00000517887.5;ENST00000519419.5;ENST00000519465.5;ENST00000519654.5;ENST00000521059.5;ENST00000521562.5;ENST00000521986.5;ENST00000522424.5;ENST00000522684.5;ENST00000523388.5;ENST00000523539.5;ENST00000696786.1;ENST00000518173.5	295186;58160;94356;94350;140097;294965;295120;12541;215026;248642;58330;184575;295003;12162;94350;15595;295040;11855;94353;295089;-25	5'UTR;1stExon;5'UTR;5'UTR;5'UTR;5'UTR;5'UTR;5'UTR;5'UTR;5'UTR;5'UTR;5'UTR;5'UTR;5'UTR;5'UTR;5'UTR;5'UTR;5'UTR;5'UTR;5'UTR;TSS200	TSS200	nonsense_mediated_decay;nonsense_mediated_decay;nonsense_mediated_decay;nonsense_mediated_decay;nonsense_mediated_decay;protein_coding;protein_coding;protein_coding;protein_coding;protein_coding;protein_coding;protein_coding;protein_coding;protein_coding;protein_coding;protein_coding;protein_coding;protein_coding;protein_coding;protein_coding;retained_intron	mRNA	OpenSea	5_TxWk
cg00013952_BC21	chr11	+	66795872	66795874	FALSE	II	cg	C11orf80	C11orf80;C11orf80;C11orf80;C11orf80;C11orf80;C11orf80;C11orf80;C11orf80;C11orf80;C11orf80;C11orf80;C11orf80;C11orf80;C11orf80	ENST00000526260.1;ENST00000532727.5;ENST00000527368.5;ENST00000531400.6;ENST00000360962.10;ENST00000524551.5;ENST00000525449.6;ENST00000525908.6;ENST00000527634.5;ENST00000532089.5;ENST00000532565.6;ENST00000540737.7;ENST00000642265.1;ENST00000527352.1	7713;36813;51099;51053;39518;51255;47479;51137;51102;7713;50981;51104;50983;-24	Body;Body;Body;Body;Body;Body;Body;Body;Body;Body;Body;Body;Body;TSS200	TSS200	nonsense_mediated_decay;nonsense_mediated_decay;processed_transcript;processed_transcript;protein_coding;protein_coding;protein_coding;protein_coding;protein_coding;protein_coding;protein_coding;protein_coding;protein_coding;retained_intron	mRNA	OpenSea	15_Quies
cg00013991_TC21	chr3	-	193661529	193661531	FALSE	II	cg	OPA1	OPA1;OPA1;OPA1;OPA1;OPA1;OPA1;OPA1;OPA1;OPA1;OPA1;OPA1;OPA1;OPA1;OPA1;OPA1;OPA1;OPA1;OPA1;OPA1;OPA1;OPA1;OPA1;OPA1	ENST00000642289.1;ENST00000642445.1;ENST00000642593.1;ENST00000643737.1;ENST00000644595.1;ENST00000644629.1;ENST00000644841.1;ENST00000644959.1;ENST00000646085.1;ENST00000646277.1;ENST00000646699.1;ENST00000361150.6;ENST00000361510.8;ENST00000361715.6;ENST00000361828.7;ENST00000361908.8;ENST00000392436.7;ENST00000392437.6;ENST00000445863.1;ENST00000643329.1;ENST00000645553.1;ENST00000646544.1;ENS…	46768;68314;68238;68313;68314;46499;68312;46808;68308;68314;46768;68386;68322;68386;68386;68344;68310;68250;-1361;68302;68243;23511;68283	Body;Body;Body;Body;Body;Body;Body;Body;Body;Body;Body;Body;Body;Body;Body;Body;Body;Body;TSS1500;Body;Body;Body;Body	TSS1500	nonsense_mediated_decay;nonsense_mediated_decay;nonsense_mediated_decay;nonsense_mediated_decay;nonsense_mediated_decay;nonsense_mediated_decay;nonsense_mediated_decay;nonsense_mediated_decay;nonsense_mediated_decay;nonsense_mediated_decay;nonsense_mediated_decay;protein_coding;protein_coding;protein_coding;protein_coding;protein_coding;protein_coding;protein_coding;protein_coding;protein_coding;…	mRNA	OpenSea	4_Tx
cg00014020_TC21	chr19	+	18233929	18233931	FALSE	II	cg	ENSG00000285188;PDE4C	ENSG00000285188;PDE4C;PDE4C;PDE4C;PDE4C	ENST00000355502.7;ENST00000594465.7;ENST00000594617.7;ENST00000599754.1;ENST00000597360.5	21490;-258;14271;327;-544	5'UTR;TSS1500;5'UTR;5'UTR;TSS1500	TSS1500	protein_coding;protein_coding;protein_coding;protein_coding;retained_intron	mRNA	Shore	13_ReprPC
cg00014085_BC21	chr2	+	85354381	85354383	FALSE	II	cg	ELMOD3;RETSAT	ELMOD3;ELMOD3;ELMOD3;ELMOD3;ELMOD3;ELMOD3;ELMOD3;ELMOD3;ELMOD3;ELMOD3;ELMOD3;ELMOD3;ELMOD3;ELMOD3;RETSAT;RETSAT;RETSAT;RETSAT	ENST00000423095.7;ENST00000429764.5;ENST00000446464.7;ENST00000462396.5;ENST00000476734.5;ENST00000490508.5;ENST00000315658.11;ENST00000393852.8;ENST00000409013.8;ENST00000409331.6;ENST00000409344.7;ENST00000409890.6;ENST00000462891.7;ENST00000466467.1;ENST00000295802.9;ENST00000409984.2;ENST00000449375.1;ENST00000490291.1	-369;-387;-364;-12;-387;-344;-421;-375;-387;-338;-371;-693;-424;-397;147;125;119;150	TSS1500;TSS1500;TSS1500;TSS200;TSS1500;TSS1500;TSS1500;TSS1500;TSS1500;TSS1500;TSS1500;TSS1500;TSS1500;TSS1500;5'UTR;5'UTR;5'UTR;5'UTR	TSS1500	nonsense_mediated_decay;nonsense_mediated_decay;nonsense_mediated_decay;processed_transcript;processed_transcript;processed_transcript;protein_coding;protein_coding;protein_coding;protein_coding;protein_coding;protein_coding;protein_coding;retained_intron;protein_coding;protein_coding;protein_coding;retained_intron	mRNA	Shore	1_TssA
cg00014104_TC21	chr22	+	21866076	21866078	FALSE	II	cg	MAPK1	MAPK1;MAPK1;MAPK1	ENST00000215832.11;ENST00000398822.7;ENST00000544786.1	1569;1604;1364	5'UTR;5'UTR;5'UTR	5'UTR	protein_coding;protein_coding;protein_coding	mRNA	Shore	2_TssAFlnk
cg00014112_BC11	chr2	-	126655953	126655955	FALSE	I	cg	GYPC	GYPC;GYPC;GYPC;GYPC;GYPC	ENST00000459787.1;ENST00000484700.2;ENST00000259254.9;ENST00000356887.12;ENST00000409836.3	-188;-179;-204;-235;-230	TSS200;TSS200;TSS1500;TSS1500;TSS1500	TSS1500	processed_transcript;processed_transcript;protein_coding;protein_coding;protein_coding	mRNA	Shore	1_TssA
cg00014118_TC21	chr1	-	2004121	2004123	FALSE	II	cg	CFAP74	CFAP74;CFAP74;CFAP74;CFAP74;CFAP74	ENST00000493964.5;ENST00000682832.2;ENST00000270720.11;ENST00000378592.1;ENST00000468610.5	-284;-335;-284;-284;-407	TSS1500;TSS1500;TSS1500;TSS1500;TSS1500	TSS1500	protein_coding;protein_coding;retained_intron;retained_intron;retained_intron	mRNA	OpenSea	13_ReprPC
cg00014152_TC11	chrX	-	48598739	48598741	FALSE	I	cg	WDR13	WDR13;WDR13;WDR13;WDR13;WDR13;WDR13;WDR13;WDR13;WDR13	ENST00000486125.5;ENST00000498631.5;ENST00000218056.9;ENST00000376729.10;ENST00000470124.1;ENST00000466962.1;ENST00000479279.5;ENST00000492715.1;ENST00000495575.1	1225;1233;1248;1248;8698;20;931;1206;-824	Body;Body;Body;Body;Body;1stExon;1stExon;1stExon;TSS1500	TSS1500	nonsense_mediated_decay;nonsense_mediated_decay;protein_coding;protein_coding;protein_coding;retained_intron;retained_intron;retained_intron;retained_intron	mRNA	Island	2_TssAFlnk
cg00014168_TC11	chr1	-	6451817	6451819	FALSE	I	cg	ESPN	ESPN;ESPN;ESPN;ESPN;ESPN;ESPN;ESPN;ESPN;ESPN	ENST00000434576.2;ENST00000461727.6;ENST00000475228.6;ENST00000475479.2;ENST00000477679.2;ENST00000633239.1;ENST00000636330.1;ENST00000636644.1;ENST00000645284.1	160;3775;3351;1444;101;2763;27030;501;27042	Body;Body;Body;Body;1stExon;Body;Body;Body;Body	1stExon	protein_coding;protein_coding;protein_coding;protein_coding;protein_coding;protein_coding;protein_coding;protein_coding;protein_coding	mRNA	Island	13_ReprPC
cg00014176_BC21	chr15	-	74022764	74022766	FALSE	II	cg	PML	PML;PML;PML;PML;PML;PML;PML;PML;PML;PML;PML;PML;PML;PML;PML;PML;PML;PML;PML	ENST00000569161.1;ENST00000268058.8;ENST00000268059.10;ENST00000354026.10;ENST00000359928.8;ENST00000395132.6;ENST00000395135.7;ENST00000435786.6;ENST00000436891.7;ENST00000563500.5;ENST00000564428.5;ENST00000565239.5;ENST00000565898.5;ENST00000566068.1;ENST00000567543.5;ENST00000567606.5;ENST00000569477.5;ENST00000569965.5;ENST00000564725.1	-140;28049;28048;28048;28021;28048;28092;28021;28021;27962;28021;-147;28036;-530;28021;-216;28034;28032;24741	TSS200;Body;Body;Body;Body;Body;Body;Body;Body;Body;Body;TSS200;Body;TSS1500;Body;TSS1500;Body;Body;Body	TSS1500	processed_transcript;protein_coding;protein_coding;protein_coding;protein_coding;protein_coding;protein_coding;protein_coding;protein_coding;protein_coding;protein_coding;protein_coding;protein_coding;protein_coding;protein_coding;protein_coding;protein_coding;protein_coding;retained_intron	mRNA	Shore	4_Tx
cg00014194_TC21	chr9	-	135086916	135086918	FALSE	II	cg	OLFM1	OLFM1;OLFM1;OLFM1;OLFM1;OLFM1;OLFM1;OLFM1	ENST00000252854.8;ENST00000277415.15;ENST00000339720.10;ENST00000371793.8;ENST00000371796.7;ENST00000392991.8;ENST00000539529.5	11397;11495;363;-751;-343;-757;-752	Body;Body;Body;TSS1500;TSS1500;TSS1500;TSS1500	TSS1500	protein_coding;protein_coding;protein_coding;protein_coding;protein_coding;protein_coding;protein_coding	mRNA	Shore	12_EnhBiv
cg00014203_TC11	chr17	-	7854650	7854652	FALSE	I	cg	KDM6B;TMEM88	KDM6B;KDM6B;TMEM88;TMEM88	ENST00000254846.9;ENST00000448097.7;ENST00000301599.7;ENST00000574668.1	14747;20434;-415;-415	Body;Body;TSS1500;TSS1500	TSS1500	protein_coding;protein_coding;protein_coding;protein_coding	mRNA	Shore	5_TxWk
cg00014272_BC21	chr19	+	2329227	2329229	FALSE	II	cg	ENSG00000273734;LSM7;SPPL2B	ENSG00000273734;LSM7;LSM7;LSM7;LSM7;LSM7;SPPL2B;SPPL2B;SPPL2B;SPPL2B;SPPL2B;SPPL2B;SPPL2B;SPPL2B	ENST00000621615.1;ENST00000585395.6;ENST00000252622.15;ENST00000585409.2;ENST00000587502.2;ENST00000591745.1;ENST00000586332.5;ENST00000621568.4;ENST00000585725.2;ENST00000586111.3;ENST00000610743.4;ENST00000613503.5;ENST00000614794.4;ENST00000618220.4	59703;-750;-641;-616;-641;-640;569;555;613;-1069;535;544;544;532	Body;TSS1500;TSS1500;TSS1500;TSS1500;TSS1500;Body;Body;Body;TSS1500;Body;Body;Body;Body	TSS1500	nonsense_mediated_decay;nonsense_mediated_decay;protein_coding;protein_coding;protein_coding;retained_intron;nonsense_mediated_decay;nonsense_mediated_decay;processed_transcript;processed_transcript;protein_coding;protein_coding;protein_coding;protein_coding	mRNA	Shore	2_TssAFlnk
cg00014278_TC21	chr2	+	9161061	9161063	FALSE	II	cg						Intergenic		No RNA Associated	OpenSea	15_Quies		SINE
cg00014285_BC21	chr2	+	199851451	199851453	FALSE	II	cg	FTCDNL1	FTCDNL1;FTCDNL1;FTCDNL1;FTCDNL1	ENST00000416668.5;ENST00000420128.6;ENST00000420922.6;ENST00000622774.2	-278;-259;-578;-259	TSS1500;TSS1500;TSS1500;TSS1500	TSS1500	protein_coding;protein_coding;protein_coding;protein_coding	mRNA	Shore	1_TssA	TRUE
cg00014289_BC21	chr11	-	124839978	124839980	FALSE	II	cg						Intergenic		No RNA Associated	Island	11_BivFlnk
cg00014301_TC21	chr2	-	3323255	3323257	FALSE	II	cg	EIPR1	EIPR1;EIPR1;EIPR1;EIPR1;EIPR1;EIPR1;EIPR1;EIPR1;EIPR1	ENST00000406835.6;ENST00000435721.5;ENST00000455162.5;ENST00000463662.5;ENST00000382125.9;ENST00000398659.8;ENST00000441271.1;ENST00000443925.6;ENST00000444776.1	54538;54526;54533;54215;54563;54575;54545;54535;54562	5'UTR;5'UTR;5'UTR;5'UTR;5'UTR;5'UTR;5'UTR;5'UTR;5'UTR	5'UTR	nonsense_mediated_decay;nonsense_mediated_decay;nonsense_mediated_decay;processed_transcript;protein_coding;protein_coding;protein_coding;protein_coding;protein_coding	mRNA	OpenSea	5_TxWk
cg00014327_BC21	chr6	-	57222485	57222487	FALSE	II	cg	RAB23	RAB23;RAB23	ENST00000317483.4;ENST00000468148.6	-1078;-178	TSS1500;TSS200	TSS1500	protein_coding;protein_coding	mRNA	Island	1_TssA
cg00014333_BC21	chr8	+	20272511	20272513	FALSE	II	cg	LZTS1	LZTS1	ENST00000381569.5	31452	5'UTR	5'UTR	protein_coding	mRNA	OpenSea	7_Enh
cg00014340_TC21	chr5	+	115181539	115181541	FALSE	II	cg	TRIM36	TRIM36;TRIM36;TRIM36	ENST00000282369.7;ENST00000379617.2;ENST00000379618.6	-1380;-993;-993	TSS1500;TSS1500;TSS1500	TSS1500	protein_coding;protein_coding;protein_coding	mRNA	Shore	13_ReprPC
cg00014380_TC11	chr16	+	4374288	4374290	FALSE	I	cg	CORO7;CORO7-PAM16;VASN	CORO7;CORO7;CORO7;CORO7;CORO7;CORO7;CORO7;CORO7;CORO7;CORO7;CORO7-PAM16;CORO7-PAM16;VASN	ENST00000571227.5;ENST00000571756.5;ENST00000574311.5;ENST00000576437.5;ENST00000251166.9;ENST00000537233.6;ENST00000572044.1;ENST00000572549.5;ENST00000574025.5;ENST00000575714.5;ENST00000575334.5;ENST00000572467.5;ENST00000304735.4	42339;42308;42308;42338;42308;42341;42308;42641;42339;33289;46206;42299;2441	5'UTR;5'UTR;5'UTR;5'UTR;5'UTR;5'UTR;5'UTR;5'UTR;5'UTR;5'UTR;5'UTR;5'UTR;Body	5'UTR	nonsense_mediated_decay;nonsense_mediated_decay;nonsense_mediated_decay;nonsense_mediated_decay;protein_coding;protein_coding;protein_coding;protein_coding;protein_coding;retained_intron;nonsense_mediated_decay;protein_coding;protein_coding	mRNA	Shelf	7_Enh
cg00014434_BC21	chr9	-	128159584	128159586	FALSE	II	cg	BBLN	BBLN;BBLN;BBLN;BBLN	ENST00000486420.1;ENST00000489240.1;ENST00000492588.1;ENST00000372994.2	-875;-774;-729;-680	TSS1500;TSS1500;TSS1500;TSS1500	TSS1500	processed_transcript;processed_transcript;processed_transcript;protein_coding	mRNA	Shore	2_TssAFlnk
cg00014445_TC21	chr1	-	43568381	43568383	FALSE	II	cg	PTPRF	PTPRF;PTPRF;PTPRF;PTPRF;PTPRF;PTPRF	ENST00000372405.1;ENST00000436724.5;ENST00000359947.9;ENST00000437607.1;ENST00000438120.5;ENST00000617451.4	30184;37479;37499;23306;37492;37506	Body;Body;Body;Body;Body;Body	Body	processed_transcript;processed_transcript;protein_coding;protein_coding;protein_coding;protein_coding	mRNA	Shelf	5_TxWk
cg00014467_BC21	chr20	+	45452377	45452379	FALSE	II	cg	PIGT	PIGT;PIGT;PIGT	ENST00000638745.1;ENST00000640666.1;ENST00000639058.1	36237;36245;443	Body;Body;Body	Body	nonsense_mediated_decay;nonsense_mediated_decay;processed_transcript	nonsense_mediated_decay	OpenSea	15_Quies
cg00014484_TC11	chr12	-	131380733	131380735	FALSE	I	cg						Intergenic		No RNA Associated	OpenSea	15_Quies
cg00014502_TC21	chr9	-	72791000	72791002	FALSE	II	cg	TMC1	TMC1;TMC1;TMC1;TMC1;TMC1;TMC1;TMC1;TMC1;TMC1;TMC1;TMC1	ENST00000486417.5;ENST00000644967.1;ENST00000645053.1;ENST00000645787.1;ENST00000297784.10;ENST00000340019.4;ENST00000645208.2;ENST00000645773.1;ENST00000646619.1;ENST00000651183.1;ENST00000650689.1	-1037;162981;213079;162981;269393;174735;213213;213062;162981;213632;213610	TSS1500;Body;Body;Body;Body;Body;Body;Body;Body;Body;Body	TSS1500	nonsense_mediated_decay;nonsense_mediated_decay;nonsense_mediated_decay;processed_transcript;protein_coding;protein_coding;protein_coding;protein_coding;protein_coding;protein_coding;retained_intron	mRNA	OpenSea	15_Quies
cg00014638_BC21	chr10	-	92353893	92353895	FALSE	II	cg	MARCHF5	MARCHF5	ENST00000358935.3	62727	Body	Body	protein_coding	mRNA	OpenSea	5_TxWk
cg00014665_TC21	chr8	+	141232960	141232962	FALSE	II	cg	SLC45A4	SLC45A4;SLC45A4	ENST00000517878.6;ENST00000520137.1	75328;75345	5'UTR;5'UTR	5'UTR	protein_coding;protein_coding	mRNA	OpenSea	15_Quies		DNA
cg00014733_BC21	chr22	+	29334669	29334671	FALSE	II	cg	AP1B1;ENSG00000280968;SNORD125	AP1B1;AP1B1;AP1B1;AP1B1;AP1B1;ENSG00000280968;SNORD125	ENST00000472057.1;ENST00000317368.11;ENST00000357586.7;ENST00000405198.6;ENST00000432560.6;ENST00000625572.1;ENST00000459538.1	6168;53914;53901;53914;53914;-1402;-1411	5'UTR;5'UTR;5'UTR;5'UTR;5'UTR;TSS1500;TSS1500	TSS1500	processed_transcript;protein_coding;protein_coding;protein_coding;protein_coding;miRNA;snoRNA	mRNA	OpenSea	4_Tx
cg00014786_BC21	chr7	+	6575313	6575315	FALSE	II	cg						Intergenic		No RNA Associated	Shore	15_Quies
cg00014806_BC11	chr19	-	2475659	2475661	FALSE	I	cg	GADD45B	GADD45B;GADD45B;GADD45B;GADD45B;GADD45B;GADD45B;GADD45B	ENST00000585359.1;ENST00000215631.9;ENST00000587345.1;ENST00000587887.5;ENST00000593043.1;ENST00000586759.1;ENST00000592937.1	-486;-467;-488;-696;-696;-462;-467	TSS1500;TSS1500;TSS1500;TSS1500;TSS1500;TSS1500;TSS1500	TSS1500	nonsense_mediated_decay;protein_coding;protein_coding;protein_coding;protein_coding;retained_intron;retained_intron	mRNA	Island	2_TssAFlnk
cg00014830_BC21	chr17	-	79791933	79791935	FALSE	II	cg						Intergenic		No RNA Associated	Island	12_EnhBiv
cg00014837_BC21	chr12	+	6648090	6648092	FALSE	II	cg	ACRBP	ACRBP;ACRBP;ACRBP;ACRBP;ACRBP;ACRBP;ACRBP	ENST00000535884.5;ENST00000229243.7;ENST00000414226.6;ENST00000536350.5;ENST00000546114.1;ENST00000538524.1;ENST00000544352.1	-679;-658;-679;-697;-657;-662;-807	TSS1500;TSS1500;TSS1500;TSS1500;TSS1500;TSS1500;TSS1500	TSS1500	nonsense_mediated_decay;protein_coding;protein_coding;protein_coding;protein_coding;retained_intron;retained_intron	mRNA	Shore	5_TxWk		SINE
cg00014848_BC21	chr4	+	637899	637901	FALSE	II	cg	PDE6B	PDE6B;PDE6B	ENST00000255622.10;ENST00000496514.6	12316;12327	Body;Body	Body	protein_coding;protein_coding	mRNA	Shelf	15_Quies		LINE
cg00014893_TC21	chr20	+	22475564	22475566	FALSE	II	cg						Intergenic		No RNA Associated	OpenSea	15_Quies
cg00014900_BC21	chr1	+	43972738	43972740	FALSE	II	cg	DPH2;ENSG00000285649	DPH2;DPH2;DPH2;DPH2;DPH2;ENSG00000285649	ENST00000495421.1;ENST00000527319.1;ENST00000255108.8;ENST00000396758.6;ENST00000459879.1;ENST00000647729.1	2729;1270;2729;2714;1625;2083	Body;Body;Body;Body;Body;5'UTR	5'UTR	nonsense_mediated_decay;processed_transcript;protein_coding;protein_coding;protein_coding;lncRNA	mRNA	Shore	4_Tx
cg00014931_BC21	chr18	-	77159079	77159081	FALSE	II	cg						Intergenic		No RNA Associated	OpenSea	15_Quies		LTR
cg00014986_BC11	chr17	+	81891858	81891860	FALSE	I	cg	ALYREF;ANAPC11	ALYREF;ALYREF;ALYREF;ANAPC11;ANAPC11;ANAPC11;ANAPC11;ANAPC11;ANAPC11;ANAPC11;ANAPC11;ANAPC11;ANAPC11;ANAPC11;ANAPC11;ANAPC11;ANAPC11;ANAPC11;ANAPC11;ANAPC11;ANAPC11;ANAPC11	ENST00000512673.1;ENST00000505490.3;ENST00000511412.1;ENST00000344877.10;ENST00000357385.7;ENST00000392376.7;ENST00000571024.6;ENST00000571570.5;ENST00000571874.6;ENST00000572639.5;ENST00000572851.6;ENST00000574924.6;ENST00000577425.5;ENST00000577747.5;ENST00000578550.5;ENST00000579133.5;ENST00000579978.5;ENST00000582222.5;ENST00000583839.1;ENST00000584197.5;ENST00000584314.5;ENST00000612413.4	-464;-272;-853;136;120;-79;136;1069;113;212;124;127;136;99;109;87;139;136;-204;-152;118;146	TSS1500;TSS1500;TSS1500;Body;1stExon;TSS200;Body;Body;1stExon;Body;1stExon;Body;Body;Body;Body;Body;Body;Body;TSS1500;TSS200;1stExon;Body	TSS1500	processed_transcript;protein_coding;retained_intron;protein_coding;protein_coding;protein_coding;protein_coding;protein_coding;protein_coding;protein_coding;protein_coding;protein_coding;protein_coding;protein_coding;protein_coding;protein_coding;protein_coding;protein_coding;protein_coding;protein_coding;protein_coding;protein_coding	mRNA	Island	1_TssA
cg00014991_TC21	chr6	+	56381921	56381923	FALSE	II	cg	COL21A1	COL21A1	ENST00000370819.5	12173	5'UTR	5'UTR	protein_coding	mRNA	OpenSea	15_Quies
cg00014996_TC11	chr18	-	158347	158349	FALSE	I	cg	USP14	USP14;USP14;USP14;USP14;USP14;USP14;USP14	ENST00000261601.8;ENST00000383589.6;ENST00000400266.7;ENST00000580410.5;ENST00000581983.1;ENST00000582707.5;ENST00000578942.5	-209;-243;-188;-209;-510;-35;-213	TSS1500;TSS1500;TSS200;TSS1500;TSS1500;TSS200;TSS1500	TSS1500	protein_coding;protein_coding;protein_coding;protein_coding;protein_coding;protein_coding;retained_intron	mRNA	Island	1_TssA
cg00014998_BC21	chr2	+	176150233	176150235	FALSE	II	cg	HOXD3;HOXD4;MIR10B	HOXD3;HOXD4;MIR10B	ENST00000432796.2;ENST00000306324.4;ENST00000385011.1	13277;-1316;-69	Body;TSS1500;TSS200	TSS1500	protein_coding;protein_coding;miRNA	mRNA	Island	13_ReprPC
cg00015002_TC21	chr8	-	17130603	17130605	FALSE	II	cg	ENSG00000249258	ENSG00000249258	ENST00000513892.2	-577	TSS1500	TSS1500	lncRNA	lncRNA	OpenSea	15_Quies		LINE
cg00015024_TC21	chr10	+	96043287	96043289	FALSE	II	cg	CCNJ;ENTPD1-AS1	CCNJ;CCNJ;CCNJ;ENTPD1-AS1;ENTPD1-AS1;ENTPD1-AS1;ENTPD1-AS1;ENTPD1-AS1;ENTPD1-AS1;ENTPD1-AS1;ENTPD1-AS1;ENTPD1-AS1;ENTPD1-AS1;ENTPD1-AS1;ENTPD1-AS1;ENTPD1-AS1;ENTPD1-AS1;ENTPD1-AS1;ENTPD1-AS1;ENTPD1-AS1	ENST00000265992.9;ENST00000403870.7;ENST00000465148.3;ENST00000416301.5;ENST00000427846.1;ENST00000449197.1;ENST00000451364.5;ENST00000452728.5;ENST00000454638.5;ENST00000458228.5;ENST00000656604.1;ENST00000668038.1;ENST00000669711.1;ENST00000671323.1;ENST00000684888.1;ENST00000686747.1;ENST00000691417.2;ENST00000693608.2;ENST00000701926.1;ENST00000701996.1	-106;-106;-295;46927;46951;-442;46868;46911;46925;46938;46948;46963;46952;46925;46950;46948;46950;46933;46913;46919	TSS200;TSS200;TSS1500;5'UTR;5'UTR;TSS1500;5'UTR;5'UTR;5'UTR;5'UTR;5'UTR;5'UTR;5'UTR;5'UTR;5'UTR;5'UTR;5'UTR;5'UTR;5'UTR;5'UTR	TSS1500	protein_coding;protein_coding;protein_coding;lncRNA;lncRNA;lncRNA;lncRNA;lncRNA;lncRNA;lncRNA;lncRNA;lncRNA;lncRNA;lncRNA;lncRNA;lncRNA;lncRNA;lncRNA;lncRNA;lncRNA	mRNA	Island	1_TssA
cg00015058_TC21	chr2	+	66425816	66425818	FALSE	II	cg						Intergenic		No RNA Associated	Island	10_TssBiv
cg00015081_BC21	chr3	+	157839849	157839851	FALSE	II	cg	ENSG00000242536	ENSG00000242536	ENST00000651134.1	249134	5'UTR	5'UTR	lncRNA	lncRNA	OpenSea	15_Quies		LINE
cg00015121_BC21	chr14	+	23555423	23555425	FALSE	II	cg	THTPA;ZFHX2;ZFHX2-AS1	THTPA;THTPA;THTPA;THTPA;THTPA;THTPA;THTPA;ZFHX2;ZFHX2-AS1;ZFHX2-AS1	ENST00000555446.1;ENST00000288014.7;ENST00000404535.3;ENST00000554789.1;ENST00000554970.1;ENST00000556015.5;ENST00000557630.1;ENST00000412565.2;ENST00000553985.1;ENST00000556354.5	-564;-847;-583;-870;-847;-847;-712;769;42607;43664	TSS1500;TSS1500;TSS1500;TSS1500;TSS1500;TSS1500;TSS1500;5'UTR;Body;Body	TSS1500	processed_transcript;protein_coding;protein_coding;protein_coding;protein_coding;protein_coding;protein_coding;protein_coding;lncRNA;lncRNA	mRNA	Shore	2_TssAFlnk
cg00015159_BC21	chr3	+	99865203	99865205	FALSE	II	cg	CMSS1;FILIP1L	CMSS1;CMSS1;CMSS1;CMSS1;FILIP1L;FILIP1L;FILIP1L;FILIP1L;FILIP1L;FILIP1L;FILIP1L	ENST00000491299.5;ENST00000496116.1;ENST00000421999.8;ENST00000463526.1;ENST00000476723.1;ENST00000331335.9;ENST00000354552.7;ENST00000383694.3;ENST00000471562.1;ENST00000477258.2;ENST00000495625.2	47321;47292;47342;47367;10970;249310;249310;11000;10901;249298;10941	Body;Body;Body;Body;5'UTR;5'UTR;5'UTR;5'UTR;5'UTR;5'UTR;5'UTR	5'UTR	nonsense_mediated_decay;processed_transcript;protein_coding;protein_coding;processed_transcript;protein_coding;protein_coding;protein_coding;protein_coding;protein_coding;protein_coding	mRNA	OpenSea	5_TxWk		SINE
cg00015189_BC21	chr2	-	4140809	4140811	FALSE	II	cg	ENSG00000229550	ENSG00000229550	ENST00000442831.1	-78	TSS200	TSS200	lncRNA	lncRNA	OpenSea	15_Quies
cg00015193_BC21	chr15	+	74296163	74296165	FALSE	II	cg	CCDC33	CCDC33;CCDC33;CCDC33	ENST00000563951.1;ENST00000398814.8;ENST00000558659.5	351;59838;29446	Body;Body;Body	Body	processed_transcript;protein_coding;protein_coding	mRNA	OpenSea	14_ReprPCWk
cg00015219_TC11	chr17	+	4710517	4710519	FALSE	I	cg	ARRB2	ARRB2;ARRB2;ARRB2;ARRB2;ARRB2;ARRB2;ARRB2;ARRB2;ARRB2;ARRB2;ARRB2;ARRB2;ARRB2;ARRB2;ARRB2;ARRB2;ARRB2	ENST00000572497.5;ENST00000574502.5;ENST00000576235.1;ENST00000570718.5;ENST00000570739.5;ENST00000269260.7;ENST00000346341.6;ENST00000381488.10;ENST00000412477.7;ENST00000571428.5;ENST00000572457.5;ENST00000574954.5;ENST00000575877.5;ENST00000571791.5;ENST00000573886.5;ENST00000574888.5;ENST00000575131.5	-173;-78;-206;-114;-114;-114;-116;-175;-175;-179;-125;-112;-181;-164;-173;-137;-143	TSS200;TSS200;TSS1500;TSS200;TSS200;TSS200;TSS200;TSS200;TSS200;TSS200;TSS200;TSS200;TSS200;TSS200;TSS200;TSS200;TSS200	TSS1500	nonsense_mediated_decay;nonsense_mediated_decay;nonsense_mediated_decay;processed_transcript;processed_transcript;protein_coding;protein_coding;protein_coding;protein_coding;protein_coding;protein_coding;protein_coding;protein_coding;retained_intron;retained_intron;retained_intron;retained_intron	mRNA	Island	1_TssA
cg00015289_TC21	chr11	-	69510722	69510724	FALSE	II	cg						Intergenic		No RNA Associated	OpenSea	15_Quies
cg00015343_TC21	chr11	+	44764715	44764717	FALSE	II	cg	TSPAN18	TSPAN18;TSPAN18;TSPAN18;TSPAN18;TSPAN18;TSPAN18	ENST00000340160.7;ENST00000520358.7;ENST00000520999.6;ENST00000533080.5;ENST00000533202.5;ENST00000533786.5	290;37754;37542;37613;37905;38251	Body;Body;Body;Body;Body;Body	Body	protein_coding;protein_coding;protein_coding;protein_coding;protein_coding;protein_coding	mRNA	OpenSea	5_TxWk
cg00015373_TC21	chr9	-	131371900	131371902	FALSE	II	cg	ENSG00000285287	ENSG00000285287	ENST00000644453.1	968	Body	Body	unprocessed_pseudogene	pseudogene	Shore	15_Quies		SINE
cg00015383_BC21	chr12	-	101048036	101048038	FALSE	II	cg	ANO4	ANO4;ANO4;ANO4;ANO4;ANO4	ENST00000548940.1;ENST00000550015.1;ENST00000392977.8;ENST00000392979.7;ENST00000644049.1	5657;49;253261;253230;330511	Body;Body;Body;Body;Body	Body	processed_transcript;processed_transcript;protein_coding;protein_coding;protein_coding	mRNA	OpenSea	15_Quies
cg00015603_BC21	chr2	+	240130455	240130457	FALSE	II	cg	COPS9	COPS9	ENST00000307266.7	5892	5'UTR	5'UTR	protein_coding	mRNA	Shore	4_Tx
cg00015629_TC21	chr20	+	46011873	46011875	FALSE	II	cg	MMP9	MMP9	ENST00000372330.3	2966	Body	Body	protein_coding	mRNA	Island	13_ReprPC
cg00015639_BC21	chr14	+	24085329	24085331	FALSE	II	cg	NRL	NRL;NRL;NRL;NRL	ENST00000396997.1;ENST00000397002.6;ENST00000558280.1;ENST00000561028.6	9801;-704;29681;29620	5'UTR;TSS1500;5'UTR;5'UTR	TSS1500	protein_coding;protein_coding;protein_coding;protein_coding	mRNA	Shelf	15_Quies
cg00015664_BC21	chr9	+	137761202	137761204	FALSE	II	cg	EHMT1	EHMT1;EHMT1;EHMT1;EHMT1;EHMT1;EHMT1;EHMT1;EHMT1;EHMT1;EHMT1;EHMT1;EHMT1;EHMT1	ENST00000371394.6;ENST00000462942.3;ENST00000637261.1;ENST00000638071.1;ENST00000460843.6;ENST00000462484.5;ENST00000465566.2;ENST00000629335.2;ENST00000629808.2;ENST00000636027.1;ENST00000637161.1;ENST00000637977.1;ENST00000640639.1	142210;17139;50233;44276;142198;142211;6972;142190;17826;95247;86017;50202;18029	Body;Body;Body;Body;Body;Body;Body;Body;Body;Body;Body;Body;Body	Body	nonsense_mediated_decay;nonsense_mediated_decay;nonsense_mediated_decay;nonsense_mediated_decay;protein_coding;protein_coding;protein_coding;protein_coding;protein_coding;protein_coding;protein_coding;protein_coding;protein_coding	mRNA	OpenSea	5_TxWk		LTR
cg00015699_BC11	chr12	+	89919811	89919813	FALSE	I	cg	BRWD1P2;ENSG00000258216	BRWD1P2;ENSG00000258216;ENSG00000258216;ENSG00000258216;ENSG00000258216	ENST00000546823.1;ENST00000547370.5;ENST00000549551.1;ENST00000651272.1;ENST00000652964.1	-35;37147;120;207764;120	TSS200;Body;Body;Body;Body	TSS200	processed_pseudogene;lncRNA;lncRNA;lncRNA;lncRNA	lncRNA	OpenSea	15_Quies
cg00015770_TC21	chr4	-	121380851	121380853	FALSE	II	cg	QRFPR	QRFPR;QRFPR;QRFPR;QRFPR	ENST00000507331.5;ENST00000334383.9;ENST00000394427.3;ENST00000512235.1	-204;-172;167;208	TSS1500;TSS200;5'UTR;5'UTR	TSS1500	nonsense_mediated_decay;protein_coding;protein_coding;retained_intron	mRNA	Island	10_TssBiv
cg00015791_TC21	chr18	+	34222183	34222185	FALSE	II	cg	ENSG00000267746;ENSG00000280406;NOL4	ENSG00000267746;ENSG00000280406;NOL4;NOL4;NOL4;NOL4;NOL4;NOL4;NOL4;NOL4	ENST00000587528.1;ENST00000623479.1;ENST00000586309.1;ENST00000586314.5;ENST00000591917.5;ENST00000587971.5;ENST00000261592.10;ENST00000538587.5;ENST00000589544.5;ENST00000590712.5	-781;-580;106;135;-73;140;2730;-91;1288;1022	TSS1500;TSS1500;5'UTR;5'UTR;TSS200;5'UTR;5'UTR;TSS200;5'UTR;5'UTR	TSS1500	lncRNA;TEC;nonsense_mediated_decay;nonsense_mediated_decay;nonsense_mediated_decay;processed_transcript;protein_coding;protein_coding;protein_coding;protein_coding	mRNA	Shore	13_ReprPC
cg00015798_BC21	chr3	-	157290934	157290936	FALSE	II	cg	ENSG00000243176;VEPH1	ENSG00000243176;ENSG00000243176;ENSG00000243176;ENSG00000243176;ENSG00000243176;VEPH1;VEPH1;VEPH1	ENST00000475102.1;ENST00000487238.5;ENST00000494885.2;ENST00000668714.2;ENST00000701678.1;ENST00000362010.7;ENST00000392832.6;ENST00000392833.6	60656;115666;115667;115736;115682;212482;208620;212405	Body;Body;Body;Body;Body;5'UTR;5'UTR;5'UTR	5'UTR	lncRNA;lncRNA;lncRNA;lncRNA;lncRNA;protein_coding;protein_coding;protein_coding	mRNA	OpenSea	15_Quies
cg00015801_BC21	chr4	-	169254822	169254824	FALSE	II	cg	SH3RF1	SH3RF1;SH3RF1	ENST00000508685.1;ENST00000284637.14	14271;16134	5'UTR;5'UTR	5'UTR	processed_transcript;protein_coding	mRNA	OpenSea	7_Enh		LINE
cg00015838_TC21	chr3	+	9448484	9448486	FALSE	II	cg	SETD5	SETD5;SETD5;SETD5;SETD5;SETD5;SETD5;SETD5;SETD5;SETD5;SETD5;SETD5;SETD5;SETD5;SETD5;SETD5;SETD5;SETD5;SETD5;SETD5;SETD5;SETD5;SETD5;SETD5;SETD5;SETD5	ENST00000413704.5;ENST00000443339.5;ENST00000476740.2;ENST00000478961.6;ENST00000663774.1;ENST00000665872.1;ENST00000666307.1;ENST00000670063.1;ENST00000684606.1;ENST00000399686.6;ENST00000402198.7;ENST00000406341.5;ENST00000407969.5;ENST00000421188.1;ENST00000488236.5;ENST00000682536.1;ENST00000684055.1;ENST00000466242.5;ENST00000493918.5;ENST00000682236.1;ENST00000688835.1;ENST00000691175.1;ENS…	6315;50585;-74;97;50594;50589;50589;32787;50589;6318;50870;50581;19560;515;798;50604;19662;5595;14492;1414;50589;50589;50589;5870;50589	Body;Body;TSS200;1stExon;Body;Body;Body;Body;Body;Body;Body;Body;Body;Body;Body;Body;Body;Body;Body;Body;Body;Body;Body;Body;Body	TSS200	nonsense_mediated_decay;nonsense_mediated_decay;nonsense_mediated_decay;nonsense_mediated_decay;nonsense_mediated_decay;nonsense_mediated_decay;nonsense_mediated_decay;nonsense_mediated_decay;nonsense_mediated_decay;protein_coding;protein_coding;protein_coding;protein_coding;protein_coding;protein_coding;protein_coding;protein_coding;retained_intron;retained_intron;retained_intron;retained_intron…	mRNA	OpenSea	4_Tx
cg00015930_TC11	chr1	-	46456073	46456075	FALSE	I	cg	FAAHP1	FAAHP1;FAAHP1;FAAHP1;FAAHP1	ENST00000455247.2;ENST00000635298.1;ENST00000635606.3;ENST00000700887.1	13236;13212;13245;13138	Body;Body;Body;Body	Body	processed_transcript;processed_transcript;processed_transcript;processed_transcript	processed_transcript	OpenSea	14_ReprPCWk
cg00015991_BC11	chr3	-	131503022	131503024	FALSE	I	cg	ENSG00000248468;MRPL3	ENSG00000248468;ENSG00000248468;ENSG00000248468;ENSG00000248468;ENSG00000248468;ENSG00000248468;ENSG00000248468;ENSG00000248468;ENSG00000248468;MRPL3;MRPL3;MRPL3;MRPL3;MRPL3;MRPL3;MRPL3	ENST00000655300.1;ENST00000655982.1;ENST00000660541.1;ENST00000661875.1;ENST00000662605.1;ENST00000663361.1;ENST00000666150.1;ENST00000666946.1;ENST00000669677.1;ENST00000264995.8;ENST00000425847.6;ENST00000507669.5;ENST00000510154.1;ENST00000511168.5;ENST00000512877.1;ENST00000510923.5	435;-21;74;450;306;131;103;116;183;-51;-39;-80;-85;-39;-71;-55	Body;TSS200;1stExon;Body;1stExon;1stExon;1stExon;Body;Body;TSS200;TSS200;TSS200;TSS200;TSS200;TSS200;TSS200	TSS200	lncRNA;lncRNA;lncRNA;lncRNA;lncRNA;lncRNA;lncRNA;lncRNA;lncRNA;protein_coding;protein_coding;protein_coding;protein_coding;protein_coding;protein_coding;retained_intron	mRNA	Island	1_TssA
cg00016012_TC21	chr6	-	44176385	44176387	FALSE	II	cg	CAPN11	CAPN11;CAPN11;CAPN11	ENST00000398776.2;ENST00000524554.5;ENST00000533604.1	17566;-165;-230	Body;TSS200;TSS1500	TSS1500	protein_coding;retained_intron;retained_intron	mRNA	OpenSea	15_Quies
cg00016048_BC21	chr4	+	8307264	8307266	FALSE	II	cg						Intergenic		No RNA Associated	Shore	15_Quies		SINE
cg00016066_BC11	chr15	-	56918459	56918461	FALSE	I	cg	ENSG00000285253;ENSG00000285331;TCF12	ENSG00000285253;ENSG00000285331;ENSG00000285331;ENSG00000285331;ENSG00000285331;TCF12;TCF12;TCF12;TCF12;TCF12;TCF12;TCF12;TCF12;TCF12	ENST00000559000.6;ENST00000559920.5;ENST00000560587.1;ENST00000561122.1;ENST00000648603.1;ENST00000561152.1;ENST00000558908.5;ENST00000560190.5;ENST00000267811.9;ENST00000333725.10;ENST00000438423.6;ENST00000557843.5;ENST00000557947.5;ENST00000559609.5	112;-811;34;40;-74;-1057;-215;-215;-165;-184;-163;-372;-688;-215	5'UTR;TSS1500;5'UTR;5'UTR;TSS200;TSS1500;TSS1500;TSS1500;TSS200;TSS200;TSS200;TSS1500;TSS1500;TSS1500	TSS1500	protein_coding;lncRNA;lncRNA;lncRNA;lncRNA;nonsense_mediated_decay;processed_transcript;processed_transcript;protein_coding;protein_coding;protein_coding;protein_coding;protein_coding;protein_coding	mRNA	Island	1_TssA
cg00016127_BC21	chr11	-	56543194	56543196	FALSE	II	cg	OR5M11	OR5M11	ENST00000528616.5	63	1stExon	1stExon	protein_coding	mRNA	OpenSea	15_Quies
cg00016156_TC21	chr5	+	171388178	171388180	FALSE	II	cg	MIR3912;NPM1	MIR3912;NPM1;NPM1;NPM1;NPM1;NPM1;NPM1;NPM1;NPM1;NPM1;NPM1;NPM1;NPM1;NPM1;NPM1;NPM1;NPM1;NPM1;NPM1;NPM1;NPM1;NPM1;NPM1;NPM1;NPM1;NPM1;NPM1;NPM1;NPM1;NPM1	ENST00000577566.1;ENST00000676613.1;ENST00000678267.1;ENST00000678280.1;ENST00000678774.1;ENST00000296930.10;ENST00000351986.10;ENST00000393820.2;ENST00000517671.5;ENST00000521672.6;ENST00000523622.1;ENST00000676589.1;ENST00000677297.1;ENST00000677325.1;ENST00000677357.1;ENST00000677907.1;ENST00000679190.1;ENST00000679233.1;ENST00000518587.2;ENST00000521260.2;ENST00000521710.2;ENST00000523339.1;E…	-1418;484;422;352;327;330;350;328;1063;380;298;348;422;-433;336;-457;361;336;327;327;327;327;348;351;352;325;-441;322;484;351	TSS1500;Body;Body;Body;Body;Body;Body;Body;Body;Body;Body;Body;Body;TSS1500;Body;TSS1500;Body;Body;Body;Body;Body;Body;Body;Body;Body;Body;TSS1500;Body;Body;Body	TSS1500	miRNA;nonsense_mediated_decay;nonsense_mediated_decay;nonsense_mediated_decay;nonsense_mediated_decay;protein_coding;protein_coding;protein_coding;protein_coding;protein_coding;protein_coding;protein_coding;protein_coding;protein_coding;protein_coding;protein_coding;protein_coding;protein_coding;retained_intron;retained_intron;retained_intron;retained_intron;retained_intron;retained_intron;retain…	mRNA	Island	1_TssA
cg00016223_TC11	chr6	-	36547229	36547231	FALSE	I	cg	STK38	STK38	ENST00000229812.8	250	5'UTR	5'UTR	protein_coding	mRNA	Island	1_TssA
cg00016226_BC11	chr11	-	120138230	120138232	FALSE	I	cg	TRIM29	TRIM29;TRIM29;TRIM29;TRIM29;TRIM29;TRIM29;TRIM29	ENST00000475051.4;ENST00000341846.10;ENST00000529011.1;ENST00000529040.1;ENST00000529495.1;ENST00000532833.1;ENST00000627238.1	-116;-117;223;47299;1592;47193;-199	TSS200;TSS200;5'UTR;5'UTR;5'UTR;5'UTR;TSS1500	TSS1500	nonsense_mediated_decay;protein_coding;protein_coding;protein_coding;protein_coding;protein_coding;protein_coding	mRNA	Shore	14_ReprPCWk
cg00016255_BC21	chr17	-	42981910	42981912	FALSE	II	cg	PTGES3L;PTGES3L-AARSD1;RUNDC1	PTGES3L;PTGES3L-AARSD1;PTGES3L-AARSD1;RUNDC1;RUNDC1;RUNDC1	ENST00000409446.8;ENST00000409399.6;ENST00000421990.7;ENST00000361677.6;ENST00000589705.1;ENST00000590836.1	-1477;-1420;-1382;1346;1330;1346	TSS1500;TSS1500;TSS1500;Body;Body;1stExon	TSS1500	protein_coding;protein_coding;protein_coding;protein_coding;protein_coding;retained_intron	mRNA	Shore	2_TssAFlnk
cg00016324_BC21	chr2	-	143466112	143466114	FALSE	II	cg	ARHGAP15;ENSG00000228655	ARHGAP15;ARHGAP15;ARHGAP15;ENSG00000228655;ENSG00000228655;ENSG00000228655;ENSG00000228655;ENSG00000228655	ENST00000548242.5;ENST00000295095.11;ENST00000548929.1;ENST00000442794.1;ENST00000546678.1;ENST00000549032.5;ENST00000550516.1;ENST00000651074.1	30847;336694;30799;14669;105993;14677;14677;106018	Body;Body;Body;5'UTR;5'UTR;5'UTR;5'UTR;5'UTR	5'UTR	processed_transcript;protein_coding;retained_intron;lncRNA;lncRNA;lncRNA;lncRNA;lncRNA	mRNA	OpenSea	15_Quies
cg00016360_TC21	chr7	-	21542512	21542514	FALSE	II	cg	DNAH11	DNAH11;DNAH11	ENST00000607050.1;ENST00000409508.8	-933;-526	TSS1500;TSS1500	TSS1500	processed_transcript;protein_coding	mRNA	Shore	13_ReprPC
cg00016406_BC11	chr14	+	104177105	104177107	FALSE	I	cg	KIF26A	KIF26A;KIF26A;KIF26A	ENST00000315264.7;ENST00000423312.7;ENST00000697132.1	38066;38519;40652	Body;Body;Body	Body	protein_coding;protein_coding;protein_coding	mRNA	Island	15_Quies
cg00016418_BC21	chr5	-	83544985	83544987	FALSE	II	cg	VCAN;VCAN-AS1	VCAN;VCAN;VCAN;VCAN;VCAN;VCAN;VCAN;VCAN-AS1;VCAN-AS1	ENST00000507162.1;ENST00000513016.5;ENST00000265077.8;ENST00000342785.8;ENST00000343200.9;ENST00000502527.2;ENST00000512590.6;ENST00000512090.1;ENST00000513899.1	3038;9372;73242;73312;73312;73061;73222;17329;36335	Body;Body;Body;Body;Body;Body;Body;5'UTR;5'UTR	5'UTR	processed_transcript;processed_transcript;protein_coding;protein_coding;protein_coding;protein_coding;protein_coding;lncRNA;lncRNA	mRNA	OpenSea	15_Quies
cg00016439_TC21	chr18	-	57351418	57351420	FALSE	II	cg	ST8SIA3	ST8SIA3	ENST00000324000.4	-1138	TSS1500	TSS1500	protein_coding	mRNA	Shore	13_ReprPC
cg00016481_BC11	chr8	+	76856116	76856118	FALSE	I	cg	ZFHX4	ZFHX4;ZFHX4	ENST00000518282.5;ENST00000651372.2	152072;174870	Body;Body	Body	protein_coding;protein_coding	mRNA	OpenSea	15_Quies
cg00016498_TC21	chr17	-	42155029	42155031	FALSE	II	cg	ENSG00000267261;RAB5C;RAB5C-AS1	ENSG00000267261;RAB5C;RAB5C;RAB5C;RAB5C;RAB5C;RAB5C;RAB5C-AS1	ENST00000592574.1;ENST00000346213.9;ENST00000393860.7;ENST00000547517.5;ENST00000550406.1;ENST00000546881.1;ENST00000550013.1;ENST00000586351.1	-113;-40;15;-41;-65;-37;-12;430	TSS200;TSS200;5'UTR;TSS200;TSS200;TSS200;TSS200;Body	TSS200	protein_coding;protein_coding;protein_coding;protein_coding;protein_coding;retained_intron;retained_intron;lncRNA	mRNA	Island	1_TssA
cg00016538_BC21	chr16	+	3954019	3954021	FALSE	II	cg	ADCY9	ADCY9	ENST00000576936.5	34981	5'UTR	5'UTR	protein_coding	mRNA	OpenSea	14_ReprPCWk
cg00016576_BC21	chr9	+	125657946	125657948	FALSE	II	cg	MAPKAP1	MAPKAP1;MAPKAP1;MAPKAP1;MAPKAP1;MAPKAP1;MAPKAP1;MAPKAP1;MAPKAP1;MAPKAP1;MAPKAP1;MAPKAP1	ENST00000448439.1;ENST00000265960.8;ENST00000350766.7;ENST00000373496.3;ENST00000373498.5;ENST00000373503.7;ENST00000373511.6;ENST00000394060.7;ENST00000394063.5;ENST00000427078.5;ENST00000468896.1	11899;49262;49257;49252;14697;49266;49285;49285;49288;49231;-236	5'UTR;5'UTR;5'UTR;5'UTR;5'UTR;5'UTR;5'UTR;5'UTR;5'UTR;5'UTR;TSS1500	TSS1500	processed_transcript;protein_coding;protein_coding;protein_coding;protein_coding;protein_coding;protein_coding;protein_coding;protein_coding;protein_coding;protein_coding	mRNA	OpenSea	5_TxWk
cg00016593_TC21	chr1	+	41017750	41017752	FALSE	II	cg	SLFNL1;SLFNL1-AS1	SLFNL1;SLFNL1;SLFNL1;SLFNL1;SLFNL1;SLFNL1;SLFNL1-AS1	ENST00000302946.13;ENST00000359345.5;ENST00000372611.5;ENST00000372613.6;ENST00000439569.2;ENST00000693284.1;ENST00000626479.1	3975;5487;3993;3975;3975;3967;3161	5'UTR;5'UTR;5'UTR;5'UTR;5'UTR;5'UTR;1stExon	5'UTR	protein_coding;protein_coding;protein_coding;protein_coding;protein_coding;protein_coding;lncRNA	mRNA	Island	4_Tx
cg00016718_BC21	chr6	+	49437776	49437778	FALSE	II	cg	MMUT	MMUT	ENST00000274813.4	25477	5'UTR	5'UTR	protein_coding	mRNA	OpenSea	5_TxWk
cg00016778_TC21	chr14	+	53539641	53539643	FALSE	II	cg	ENSG00000237356	ENSG00000237356;ENSG00000237356;ENSG00000237356;ENSG00000237356;ENSG00000237356;ENSG00000237356	ENST00000456100.6;ENST00000648066.1;ENST00000655713.1;ENST00000663444.1;ENST00000668539.1;ENST00000669612.1	321753;321687;321714;321987;321716;222774	Body;Body;Body;Body;Body;Body	Body	lncRNA;lncRNA;lncRNA;lncRNA;lncRNA;lncRNA	lncRNA	OpenSea	15_Quies	TRUE
cg00016783_BC21	chr2	+	8796553	8796555	FALSE	II	cg	KIDINS220	KIDINS220;KIDINS220;KIDINS220;KIDINS220;KIDINS220;KIDINS220;KIDINS220;KIDINS220;KIDINS220;KIDINS220;KIDINS220;KIDINS220;KIDINS220;KIDINS220;KIDINS220;KIDINS220;KIDINS220;KIDINS220;KIDINS220;KIDINS220;KIDINS220;KIDINS220;KIDINS220;KIDINS220;KIDINS220;KIDINS220;KIDINS220;KIDINS220	ENST00000488729.5;ENST00000569008.2;ENST00000687894.1;ENST00000689531.1;ENST00000691349.1;ENST00000256707.8;ENST00000319688.5;ENST00000459813.2;ENST00000473731.5;ENST00000489024.5;ENST00000496383.5;ENST00000685097.1;ENST00000686906.1;ENST00000687912.1;ENST00000689369.1;ENST00000689852.1;ENST00000691030.1;ENST00000692419.1;ENST00000693394.1;ENST00000693432.1;ENST00000685274.1;ENST00000686179.1;ENS…	41043;41077;41060;41060;10090;41060;41047;41062;41077;41059;6418;41055;41062;41060;41062;41062;41060;41062;41062;41062;41043;41062;41060;41060;41061;41060;41055;41060	5'UTR;5'UTR;5'UTR;5'UTR;5'UTR;5'UTR;5'UTR;5'UTR;5'UTR;5'UTR;5'UTR;5'UTR;5'UTR;5'UTR;5'UTR;5'UTR;5'UTR;5'UTR;5'UTR;5'UTR;5'UTR;5'UTR;5'UTR;5'UTR;5'UTR;5'UTR;5'UTR;5'UTR	5'UTR	nonsense_mediated_decay;nonsense_mediated_decay;nonsense_mediated_decay;nonsense_mediated_decay;processed_transcript;protein_coding;protein_coding;protein_coding;protein_coding;protein_coding;protein_coding;protein_coding;protein_coding;protein_coding;protein_coding;protein_coding;protein_coding;protein_coding;protein_coding;protein_coding;retained_intron;retained_intron;retained_intron;retained_…	mRNA	OpenSea	4_Tx
cg00016814_TC21	chr7	+	146177933	146177935	FALSE	II	cg	CNTNAP2	CNTNAP2;CNTNAP2;CNTNAP2;CNTNAP2	ENST00000637105.1;ENST00000637150.1;ENST00000361727.8;ENST00000625365.2	60674;60986;61133;61932	Body;Body;Body;Body	Body	processed_transcript;processed_transcript;protein_coding;protein_coding	mRNA	OpenSea	15_Quies
cg00016841_BC21	chr16	+	31488157	31488159	FALSE	II	cg	ENSG00000260740;SLC5A2	ENSG00000260740;SLC5A2;SLC5A2;SLC5A2;SLC5A2;SLC5A2;SLC5A2	ENST00000565137.1;ENST00000419665.6;ENST00000564197.1;ENST00000567051.1;ENST00000330498.4;ENST00000568188.1;ENST00000568891.1	335;5040;-1331;-1331;5035;138;-52	5'UTR;Body;TSS1500;TSS1500;Body;1stExon;TSS200	TSS1500	lncRNA;nonsense_mediated_decay;processed_transcript;processed_transcript;protein_coding;retained_intron;retained_intron	mRNA	Island	2_TssAFlnk
cg00016892_TC21	chr19	-	41442747	41442749	FALSE	II	cg	ERICH4;Metazoa_SRP	ERICH4;Metazoa_SRP	ENST00000378187.3;ENST00000614489.1	-408;-355	TSS1500;TSS1500	TSS1500	protein_coding;misc_RNA	mRNA	Shelf	14_ReprPCWk
cg00016913_BC21	chr17	+	29042873	29042875	FALSE	II	cg	PIPOX	PIPOX;PIPOX;PIPOX;PIPOX;PIPOX;PIPOX;PIPOX;PIPOX	ENST00000577182.5;ENST00000578748.6;ENST00000580241.5;ENST00000580383.5;ENST00000583215.5;ENST00000323372.9;ENST00000466889.5;ENST00000469082.1	90435;91014;92361;92254;92231;-267;-1344;-1377	Body;Body;Body;Body;Body;TSS1500;TSS1500;TSS1500	TSS1500	processed_transcript;processed_transcript;processed_transcript;processed_transcript;processed_transcript;protein_coding;protein_coding;protein_coding	mRNA	OpenSea	7_Enh	TRUE	DNA
cg00016934_TC11	chrX	-	40176707	40176709	FALSE	I	cg	BCOR	BCOR;BCOR;BCOR	ENST00000342274.8;ENST00000378455.8;ENST00000672922.2	622;622;506	5'UTR;5'UTR;5'UTR	5'UTR	protein_coding;protein_coding;protein_coding	mRNA	Island	1_TssA
cg00016968_BC21	chr1	+	112707825	112707827	FALSE	II	cg	ENSG00000271810;RHOC	ENSG00000271810;ENSG00000271810;ENSG00000271810;ENSG00000271810;ENSG00000271810;RHOC;RHOC;RHOC;RHOC;RHOC;RHOC;RHOC;RHOC;RHOC;RHOC;RHOC;RHOC;RHOC;RHOC;RHOC;RHOC	ENST00000606954.1;ENST00000471038.6;ENST00000605933.5;ENST00000606505.5;ENST00000607158.5;ENST00000468093.5;ENST00000484280.6;ENST00000528831.5;ENST00000285735.6;ENST00000339083.12;ENST00000369632.6;ENST00000369633.6;ENST00000369636.6;ENST00000369637.5;ENST00000369638.6;ENST00000369642.7;ENST00000425265.6;ENST00000436685.6;ENST00000484054.3;ENST00000478447.1;ENST00000527563.1	3530;3608;3530;3530;3399;-723;-692;-666;-698;-698;-746;-769;-705;-700;-690;-391;-769;-723;-709;-711;-698	5'UTR;5'UTR;5'UTR;5'UTR;5'UTR;TSS1500;TSS1500;TSS1500;TSS1500;TSS1500;TSS1500;TSS1500;TSS1500;TSS1500;TSS1500;TSS1500;TSS1500;TSS1500;TSS1500;TSS1500;TSS1500	TSS1500	nonsense_mediated_decay;processed_transcript;protein_coding;protein_coding;retained_intron;nonsense_mediated_decay;nonsense_mediated_decay;nonsense_mediated_decay;protein_coding;protein_coding;protein_coding;protein_coding;protein_coding;protein_coding;protein_coding;protein_coding;protein_coding;protein_coding;protein_coding;retained_intron;retained_intron	mRNA	Shore	2_TssAFlnk
cg00017002_BC11	chr6	+	28281473	28281475	FALSE	I	cg	ENSG00000276302;PGBD1	ENSG00000276302;PGBD1;PGBD1	ENST00000621053.1;ENST00000259883.3;ENST00000682144.1	14353;-98;-98	Body;TSS200;TSS200	TSS200	protein_coding;protein_coding;protein_coding	mRNA	Island	1_TssA
cg00017004_BC21	chrX	+	152871744	152871746	FALSE	II	cg						Intergenic		No RNA Associated	OpenSea	5_TxWk
cg00017033_BC11	chr14	-	60092288	60092290	FALSE	I	cg	PCNX4;PCNX4-DT	PCNX4;PCNX4;PCNX4;PCNX4;PCNX4;PCNX4;PCNX4-DT	ENST00000556907.1;ENST00000317623.8;ENST00000391611.6;ENST00000406854.6;ENST00000406949.5;ENST00000555569.1;ENST00000554123.1	312;378;370;366;362;103;-505	1stExon;1stExon;1stExon;1stExon;1stExon;1stExon;TSS1500	TSS1500	processed_transcript;protein_coding;protein_coding;protein_coding;protein_coding;retained_intron;lncRNA	mRNA	Island	1_TssA
cg00017059_BC21	chr2	+	45570115	45570117	FALSE	II	cg	RN7SL414P;SRBD1	RN7SL414P;SRBD1	ENST00000469545.3;ENST00000263736.5	-623;41152	TSS1500;5'UTR	TSS1500	misc_RNA;protein_coding	mRNA	OpenSea	5_TxWk		DNA
cg00017099_BC21	chrX	+	153792414	153792416	FALSE	II	cg	IDH3G;SSR4	IDH3G;IDH3G;IDH3G;IDH3G;IDH3G;IDH3G;IDH3G;IDH3G;IDH3G;SSR4	ENST00000461215.2;ENST00000491235.1;ENST00000495356.5;ENST00000497043.5;ENST00000217901.10;ENST00000370092.7;ENST00000370093.5;ENST00000427365.6;ENST00000444450.5;ENST00000320857.7	1932;1911;1921;1942;1961;2098;1967;1942;1945;-1101	5'UTR;5'UTR;5'UTR;5'UTR;5'UTR;5'UTR;5'UTR;5'UTR;5'UTR;TSS1500	TSS1500	processed_transcript;processed_transcript;processed_transcript;processed_transcript;protein_coding;protein_coding;protein_coding;protein_coding;protein_coding;protein_coding	mRNA	Shore	5_TxWk		SINE
cg00017188_TC11	chr17	+	40219494	40219496	FALSE	I	cg	WIPF2	WIPF2;WIPF2;WIPF2;WIPF2;WIPF2;WIPF2;WIPF2;WIPF2	ENST00000582781.5;ENST00000494757.5;ENST00000323571.9;ENST00000394103.7;ENST00000583130.5;ENST00000583268.1;ENST00000584296.1;ENST00000585043.5	169;173;191;138;-295;191;-357;146	Body;Body;Body;Body;TSS1500;Body;TSS1500;1stExon	TSS1500	nonsense_mediated_decay;processed_transcript;protein_coding;protein_coding;protein_coding;protein_coding;protein_coding;protein_coding	mRNA	Island	1_TssA
cg00017203_TC21	chr8	-	143925864	143925866	FALSE	II	cg	PLEC	PLEC;PLEC;PLEC;PLEC;PLEC;PLEC;PLEC;PLEC;PLEC;PLEC;PLEC;PLEC;PLEC;PLEC	ENST00000322810.8;ENST00000345136.8;ENST00000354589.7;ENST00000354958.6;ENST00000356346.7;ENST00000357649.6;ENST00000398774.6;ENST00000436759.6;ENST00000527096.5;ENST00000527303.2;ENST00000528025.6;ENST00000685198.1;ENST00000687971.1;ENST00000693060.1	25012;13733;18094;28056;47665;16660;18873;50870;49505;50870;49511;32935;20683;20541	5'UTR;5'UTR;5'UTR;5'UTR;5'UTR;5'UTR;5'UTR;5'UTR;5'UTR;5'UTR;5'UTR;5'UTR;5'UTR;5'UTR	5'UTR	protein_coding;protein_coding;protein_coding;protein_coding;protein_coding;protein_coding;protein_coding;protein_coding;protein_coding;protein_coding;protein_coding;protein_coding;protein_coding;protein_coding	mRNA	Island	4_Tx
cg00017271_TC21	chr17	+	78224661	78224663	FALSE	II	cg	BIRC5	BIRC5;BIRC5;BIRC5	ENST00000301633.8;ENST00000350051.8;ENST00000374948.6	10476;10409;10398	Body;Body;Body	Body	protein_coding;protein_coding;protein_coding	mRNA	OpenSea	4_Tx
cg00017362_BC21	chr8	+	19854291	19854293	FALSE	II	cg						Intergenic		No RNA Associated	OpenSea	5_TxWk		LTR
cg00017363_BC11	chr10	+	8235559	8235561	FALSE	I	cg						Intergenic		No RNA Associated	OpenSea	15_Quies		LINE
cg00017389_TC21	chr1	-	151528152	151528154	FALSE	II	cg	CGN;ENSG00000252840	CGN;CGN;ENSG00000252840	ENST00000271636.12;ENST00000464886.1;ENST00000517031.1	16766;2559;-214	Body;Body;TSS1500	TSS1500	protein_coding;retained_intron;snoRNA	mRNA	OpenSea	5_TxWk		SINE
cg00017441_BC11	chr19	-	18110162	18110164	FALSE	I	cg	MAST3	MAST3;MAST3;MAST3;MAST3;MAST3	ENST00000608648.1;ENST00000262811.10;ENST00000687212.1;ENST00000697700.1;ENST00000697701.1	-7;12370;12385;12370;-7	TSS200;Body;Body;No GENCODE transcript;TSS200	TSS200	processed_transcript;protein_coding;protein_coding;protein_coding;protein_coding	mRNA	Island	1_TssA
cg00017461_BC11	chr22	+	30267326	30267328	FALSE	I	cg						Intergenic		No RNA Associated	OpenSea	15_Quies
cg00017461_BC12	chr22	+	30267326	30267328	FALSE	I	cg						Intergenic		No RNA Associated	OpenSea	15_Quies
cg00017475_TC21	chr9	+	133256319	133256321	FALSE	II	cg	ABO	ABO;ABO;ABO;ABO;ABO;ABO	ENST00000453660.4;ENST00000647353.1;ENST00000651471.1;ENST00000538324.2;ENST00000611156.4;ENST00000679909.1	18900;18895;19705;18895;18895;18900	1stExon;5'UTR;1stExon;5'UTR;1stExon;5'UTR	5'UTR	processed_transcript;processed_transcript;processed_transcript;protein_coding;protein_coding;protein_coding	mRNA	Island	14_ReprPCWk
cg00017489_TC21	chr7	+	153886232	153886234	FALSE	II	cg	DPP6	DPP6	ENST00000404039.5	-864	TSS1500	TSS1500	protein_coding	mRNA	Island	13_ReprPC
cg00017507_BC21	chr12	+	108704202	108704204	FALSE	II	cg	CORO1C	CORO1C;CORO1C;CORO1C;CORO1C;CORO1C;CORO1C;CORO1C;CORO1C;CORO1C;CORO1C;CORO1C	ENST00000550542.5;ENST00000549384.5;ENST00000261401.8;ENST00000420959.6;ENST00000541050.5;ENST00000546571.5;ENST00000549772.5;ENST00000551044.1;ENST00000551550.5;ENST00000552871.5;ENST00000551059.1	27324;27316;27316;-1204;26641;26349;-1127;26467;26951;27316;27316	5'UTR;5'UTR;5'UTR;TSS1500;5'UTR;5'UTR;TSS1500;5'UTR;5'UTR;5'UTR;5'UTR	TSS1500	nonsense_mediated_decay;processed_transcript;protein_coding;protein_coding;protein_coding;protein_coding;protein_coding;protein_coding;protein_coding;protein_coding;retained_intron	mRNA	OpenSea	5_TxWk		SINE
cg00017557_TC21	chr6	+	10687652	10687654	FALSE	II	cg	C6orf52;ENSG00000285763	C6orf52;C6orf52;C6orf52;C6orf52;C6orf52;C6orf52;ENSG00000285763	ENST00000467832.2;ENST00000259983.8;ENST00000379586.5;ENST00000426700.6;ENST00000460742.6;ENST00000503680.1;ENST00000649568.1	6881;6964;6957;-102;6881;7145;28155	5'UTR;5'UTR;5'UTR;TSS200;5'UTR;5'UTR;Body	TSS200	processed_transcript;protein_coding;protein_coding;protein_coding;protein_coding;protein_coding;lncRNA	mRNA	OpenSea	15_Quies
cg00017562_TC21	chr6	+	164348852	164348854	FALSE	II	cg	ENSG00000226739	ENSG00000226739	ENST00000434356.1	-208	TSS1500	TSS1500	lncRNA	lncRNA	OpenSea	15_Quies
cg00017578_TC21	chr1	+	30365816	30365818	FALSE	II	cg						Intergenic		No RNA Associated	OpenSea	14_ReprPCWk
cg00017601_BC21	chr8	-	27430521	27430523	FALSE	II	cg	PTK2B	PTK2B;PTK2B;PTK2B;PTK2B;PTK2B;PTK2B;PTK2B	ENST00000346049.10;ENST00000397501.5;ENST00000420218.3;ENST00000517339.5;ENST00000519512.5;ENST00000397497.8;ENST00000521000.1	104970;119040;104958;33070;-365;-377;8246	Body;Body;Body;Body;TSS1500;TSS1500;Body	TSS1500	protein_coding;protein_coding;protein_coding;protein_coding;protein_coding;retained_intron;retained_intron	mRNA	OpenSea	4_Tx
cg00017630_BC21	chr3	-	126497827	126497829	FALSE	II	cg	UROC1	UROC1;UROC1	ENST00000290868.7;ENST00000383579.3	19946;19926	5'UTR;5'UTR	5'UTR	protein_coding;protein_coding	mRNA	OpenSea	15_Quies
cg00017709_BC21	chr6	+	99190255	99190257	FALSE	II	cg						Intergenic		No RNA Associated	OpenSea	15_Quies
cg00017826_BC11	chr2	+	30422088	30422090	FALSE	I	cg						Intergenic		No RNA Associated	OpenSea	7_Enh
cg00017842_BC21	chr2	+	118770844	118770846	FALSE	II	cg	LINC01956	LINC01956	ENST00000557729.2	64266	5'UTR	5'UTR	lncRNA	lncRNA	Shelf	14_ReprPCWk
cg00017851_TC21	chr2	+	105734737	105734739	FALSE	II	cg						Intergenic		No RNA Associated	OpenSea	15_Quies
cg00017853_BC21	chr2	+	241971257	241971259	FALSE	II	cg	LINC01237;LINC01238	LINC01237;LINC01237;LINC01237;LINC01238;LINC01238;LINC01238;LINC01238	ENST00000415434.5;ENST00000685688.1;ENST00000701629.1;ENST00000416204.1;ENST00000426962.1;ENST00000429456.1;ENST00000451070.1	89892;89891;89891;258;-20;575;-780	Body;Body;Body;1stExon;TSS200;1stExon;TSS1500	TSS1500	lncRNA;lncRNA;lncRNA;lncRNA;lncRNA;lncRNA;retained_intron	lncRNA	OpenSea	15_Quies		LTR
cg00017887_TC21	chr17	-	18341766	18341768	FALSE	II	cg	MIR6778;SHMT1	MIR6778;SHMT1;SHMT1;SHMT1;SHMT1;SHMT1;SHMT1	ENST00000617912.1;ENST00000580002.5;ENST00000316694.8;ENST00000352886.10;ENST00000354098.7;ENST00000395684.5;ENST00000579558.5	-880;21729;21784;21797;21685;-111;21735	TSS1500;5'UTR;5'UTR;5'UTR;5'UTR;TSS200;5'UTR	TSS1500	miRNA;nonsense_mediated_decay;protein_coding;protein_coding;protein_coding;retained_intron;retained_intron	mRNA	OpenSea	5_TxWk
cg00017931_BC21	chr6	+	157511147	157511149	FALSE	II	cg	ZDHHC14	ZDHHC14;ZDHHC14	ENST00000359775.10;ENST00000414563.6	129958;130015	Body;Body	Body	protein_coding;protein_coding	mRNA	OpenSea	15_Quies
cg00017970_TC21	chr1	-	26161245	26161247	FALSE	II	cg	FAM110D	FAM110D	ENST00000374268.5	2167	Body	Body	protein_coding	mRNA	Shore	11_BivFlnk
cg00018010_TC21	chr17	+	20202312	20202314	FALSE	II	cg	ENSG00000263494;SPECC1	ENSG00000263494;SPECC1;SPECC1;SPECC1;SPECC1;SPECC1;SPECC1;SPECC1;SPECC1;SPECC1;SPECC1;SPECC1;SPECC1;SPECC1;SPECC1;SPECC1;SPECC1;SPECC1;SPECC1;SPECC1;SPECC1;SPECC1;SPECC1;SPECC1;SPECC1;SPECC1;SPECC1;SPECC1;SPECC1;SPECC1;SPECC1;SPECC1;SPECC1;SPECC1;SPECC1;SPECC1;SPECC1;SPECC1;SPECC1;SPECC1;SPECC1;SPECC1;SPECC1;SPECC1;SPECC1;SPECC1;SPECC1	ENST00000580225.1;ENST00000467722.3;ENST00000678315.1;ENST00000680124.1;ENST00000680373.1;ENST00000680740.1;ENST00000680830.1;ENST00000681545.1;ENST00000579688.2;ENST00000582063.1;ENST00000678651.1;ENST00000681731.1;ENST00000261503.9;ENST00000395522.6;ENST00000395525.7;ENST00000395527.9;ENST00000395529.7;ENST00000395530.6;ENST00000472876.5;ENST00000578321.2;ENST00000580934.2;ENST00000581399.6;ENS…	17231;192967;193448;192953;46262;105661;192953;46262;46571;46975;193443;46255;115291;46230;46224;192954;115292;46324;192969;192450;106620;46319;106621;185168;192949;192966;193448;193448;192934;193448;193448;193448;192993;128748;192947;46255;46262;46298;192960;191978;128757;128757;128775;192945;144541;192954;128757	Body;Body;Body;Body;Body;Body;Body;Body;Body;Body;Body;Body;Body;Body;Body;Body;Body;Body;Body;Body;Body;Body;Body;Body;Body;Body;Body;Body;Body;Body;Body;Body;Body;Body;Body;Body;Body;Body;Body;Body;Body;Body;Body;Body;Body;Body;Body	Body	lncRNA;nonsense_mediated_decay;nonsense_mediated_decay;nonsense_mediated_decay;nonsense_mediated_decay;nonsense_mediated_decay;nonsense_mediated_decay;nonsense_mediated_decay;processed_transcript;processed_transcript;processed_transcript;processed_transcript;protein_coding;protein_coding;protein_coding;protein_coding;protein_coding;protein_coding;protein_coding;protein_coding;protein_coding;prote…	mRNA	OpenSea	15_Quies		DNA
cg00018024_TC11	chr10	+	132787343	132787345	FALSE	I	cg	NKX6-2	NKX6-2	ENST00000368592.8	-1196	TSS1500	TSS1500	protein_coding	mRNA	Island	13_ReprPC
cg00018034_BC21	chr13	-	77696907	77696909	FALSE	II	cg	SLAIN1	SLAIN1;SLAIN1;SLAIN1	ENST00000418532.6;ENST00000422114.5;ENST00000466548.5	-779;-980;-980	TSS1500;TSS1500;TSS1500	TSS1500	protein_coding;protein_coding;protein_coding	mRNA	Shore	13_ReprPC		LINE
cg00018044_BC21	chr18	+	21529534	21529536	FALSE	II	cg	ESCO1	ESCO1;ESCO1;ESCO1	ENST00000383276.1;ENST00000269214.10;ENST00000622333.1	71350;71170;31447	1stExon;1stExon;1stExon	1stExon	nonsense_mediated_decay;protein_coding;protein_coding	mRNA	OpenSea	5_TxWk
cg00018049_TC21	chr6	-	50144775	50144777	FALSE	II	cg	ENSG00000226733	ENSG00000226733	ENST00000637283.1	51160	Body	Body	lncRNA	lncRNA	OpenSea	15_Quies
cg00018103_BC21	chr1	+	29187236	29187238	FALSE	II	cg						Intergenic		No RNA Associated	OpenSea	5_TxWk		SINE
cg00018107_BC21	chr3	+	6743685	6743687	FALSE	II	cg	GRM7-AS3	GRM7-AS3;GRM7-AS3;GRM7-AS3;GRM7-AS3;GRM7-AS3;GRM7-AS3	ENST00000412629.6;ENST00000417482.5;ENST00000424366.5;ENST00000449158.2;ENST00000452244.1;ENST00000670757.1	61794;61753;61742;47420;-998;47439	5'UTR;5'UTR;5'UTR;5'UTR;TSS1500;5'UTR	TSS1500	lncRNA;lncRNA;lncRNA;lncRNA;lncRNA;lncRNA	lncRNA	OpenSea	15_Quies		LTR
cg00018128_TC11	chr2	-	161419234	161419236	FALSE	I	cg	TBR1	TBR1;TBR1;TBR1;TBR1;TBR1;TBR1	ENST00000477804.5;ENST00000489530.1;ENST00000389554.8;ENST00000410035.1;ENST00000411412.5;ENST00000463544.1	25;-276;2938;1340;1456;2904	1stExon;TSS1500;Body;Body;Body;Body	TSS1500	processed_transcript;processed_transcript;protein_coding;protein_coding;protein_coding;retained_intron	mRNA	Shore	12_EnhBiv
cg00018179_BC21	chr15	-	72228817	72228819	FALSE	II	cg	PKM	PKM;PKM;PKM;PKM;PKM;PKM;PKM;PKM;PKM;PKM;PKM;PKM;PKM;PKM;PKM	ENST00000567118.5;ENST00000569857.5;ENST00000698740.1;ENST00000319622.10;ENST00000335181.10;ENST00000389093.7;ENST00000561609.5;ENST00000565154.6;ENST00000565184.6;ENST00000566809.1;ENST00000567087.5;ENST00000568459.5;ENST00000569050.1;ENST00000698741.1;ENST00000564276.1	2373;2408;2395;2569;2373;2569;-141;2296;2354;2807;2863;905;3002;2311;2373	5'UTR;5'UTR;5'UTR;5'UTR;5'UTR;5'UTR;TSS200;5'UTR;5'UTR;5'UTR;5'UTR;5'UTR;5'UTR;5'UTR;5'UTR	TSS200	nonsense_mediated_decay;nonsense_mediated_decay;nonsense_mediated_decay;protein_coding;protein_coding;protein_coding;protein_coding;protein_coding;protein_coding;protein_coding;protein_coding;protein_coding;protein_coding;protein_coding;retained_intron	mRNA	Shore	2_TssAFlnk
cg00018204_BC21	chrX	-	151960303	151960305	FALSE	II	cg	GABRE;MIR452	GABRE;GABRE;GABRE;GABRE;MIR452	ENST00000441219.5;ENST00000370328.4;ENST00000476016.1;ENST00000486255.1;ENST00000385020.3	14377;14373;2290;-580;-591	5'UTR;5'UTR;5'UTR;TSS1500;TSS1500	TSS1500	nonsense_mediated_decay;protein_coding;retained_intron;retained_intron;miRNA	mRNA	OpenSea	15_Quies		LINE
cg00018212_TC21	chr4	+	103182855	103182857	FALSE	II	cg	CENPE	CENPE;CENPE;CENPE	ENST00000265148.9;ENST00000380026.8;ENST00000509120.2	15488;15590;-892	5'UTR;5'UTR;TSS1500	TSS1500	protein_coding;protein_coding;retained_intron	mRNA	OpenSea	15_Quies
cg00018216_BC21	chr17	+	62825099	62825101	FALSE	II	cg	MARCHF10-DT	MARCHF10-DT	ENST00000584542.1	16600	Body	Body	lncRNA	lncRNA	OpenSea	15_Quies
cg00018229_TC21	chr1	+	230977672	230977674	FALSE	II	cg	ARV1;TTC13	ARV1;ARV1;ARV1;ARV1;ARV1;ARV1;TTC13;TTC13;TTC13;TTC13;TTC13;TTC13	ENST00000480519.5;ENST00000497753.1;ENST00000310256.7;ENST00000366658.6;ENST00000435927.5;ENST00000450711.5;ENST00000466507.2;ENST00000481976.6;ENST00000366661.9;ENST00000366662.8;ENST00000522399.1;ENST00000522821.5	-1438;-1308;-1421;-1421;-1473;-1443;1163;1203;1189;1187;1189;1124	TSS1500;TSS1500;TSS1500;TSS1500;TSS1500;TSS1500;5'UTR;5'UTR;5'UTR;5'UTR;5'UTR;5'UTR	TSS1500	processed_transcript;processed_transcript;protein_coding;protein_coding;protein_coding;protein_coding;nonsense_mediated_decay;nonsense_mediated_decay;protein_coding;protein_coding;protein_coding;protein_coding	mRNA	Shore	2_TssAFlnk
cg00018232_BC21	chr3	+	179615674	179615676	FALSE	II	cg	ENSG00000239096;ENSG00000288698;NDUFB5	ENSG00000239096;ENSG00000288698;NDUFB5;NDUFB5;NDUFB5;NDUFB5;NDUFB5;NDUFB5;NDUFB5;NDUFB5;NDUFB5;NDUFB5;NDUFB5;NDUFB5;NDUFB5;NDUFB5	ENST00000459278.1;ENST00000680408.1;ENST00000359944.10;ENST00000468210.5;ENST00000480374.1;ENST00000473500.5;ENST00000496904.5;ENST00000259037.8;ENST00000471112.1;ENST00000472629.5;ENST00000482604.5;ENST00000493866.5;ENST00000611971.4;ENST00000476587.1;ENST00000488002.5;ENST00000491054.1	-796;10868;10864;10866;10834;10768;10785;10881;-332;10874;10849;10884;10888;-1300;10985;469	TSS1500;Body;Body;Body;Body;Body;Body;Body;TSS1500;Body;Body;Body;Body;TSS1500;Body;1stExon	TSS1500	snoRNA;nonsense_mediated_decay;nonsense_mediated_decay;nonsense_mediated_decay;nonsense_mediated_decay;processed_transcript;processed_transcript;protein_coding;protein_coding;protein_coding;protein_coding;protein_coding;protein_coding;retained_intron;retained_intron;retained_intron	mRNA	OpenSea	5_TxWk
cg00018261_BC11	chrX	-	118823725	118823727	FALSE	I	cg	ZCCHC12	ZCCHC12	ENST00000310164.3	-98	TSS200	TSS200	protein_coding	mRNA	Island	10_TssBiv
cg00018276_TC21	chr9	-	105191936	105191938	FALSE	II	cg	ENSG00000286536	ENSG00000286536	ENST00000666856.1	47285	5'UTR	5'UTR	lncRNA	lncRNA	OpenSea	15_Quies		LTR
cg00018305_TC21	chr17	-	82581209	82581211	FALSE	II	cg	FOXK2	FOXK2;FOXK2;FOXK2;FOXK2	ENST00000473637.6;ENST00000335255.10;ENST00000526383.2;ENST00000531030.5	61497;61478;21846;21870	Body;Body;Body;Body	Body	nonsense_mediated_decay;protein_coding;protein_coding;protein_coding	mRNA	Shelf	5_TxWk
cg00018391_BC21	chr1	+	183817881	183817883	FALSE	II	cg	RGL1	RGL1;RGL1	ENST00000304685.8;ENST00000360851.4	181797;12762	Body;Body	Body	protein_coding;protein_coding	mRNA	OpenSea	15_Quies
cg00018443_BC21	chr1	-	36041848	36041850	FALSE	II	cg	AGO3	AGO3;AGO3;AGO3;AGO3	ENST00000634486.1;ENST00000246314.10;ENST00000373191.9;ENST00000471099.1	110754;110591;110744;-1415	Body;Body;Body;TSS1500	TSS1500	nonsense_mediated_decay;protein_coding;protein_coding;retained_intron	mRNA	OpenSea	4_Tx		SINE
cg00018446_BC21	chr5	+	143086908	143086910	FALSE	II	cg	ARHGAP26	ARHGAP26;ARHGAP26;ARHGAP26;ARHGAP26;ARHGAP26	ENST00000274498.9;ENST00000418236.5;ENST00000443674.5;ENST00000642734.1;ENST00000645722.2	316532;32470;49713;315790;316532	Body;Body;Body;Body;Body	Body	protein_coding;protein_coding;protein_coding;protein_coding;protein_coding	mRNA	OpenSea	15_Quies
cg00018524_BC21	chr2	-	109613329	109613331	FALSE	II	cg	SEPTIN10;SOWAHC	SEPTIN10;SEPTIN10;SEPTIN10;SEPTIN10;SEPTIN10;SEPTIN10;SEPTIN10;SEPTIN10;SEPTIN10;SEPTIN10;SEPTIN10;SEPTIN10;SOWAHC	ENST00000425498.1;ENST00000486678.6;ENST00000356688.8;ENST00000397712.7;ENST00000397714.6;ENST00000411469.1;ENST00000415095.5;ENST00000423520.5;ENST00000437928.5;ENST00000442746.1;ENST00000461295.1;ENST00000493445.5;ENST00000356454.5	592;764;814;637;598;175;506;764;586;181;608;589;-1034	5'UTR;5'UTR;5'UTR;5'UTR;5'UTR;5'UTR;5'UTR;5'UTR;5'UTR;5'UTR;5'UTR;5'UTR;TSS1500	TSS1500	nonsense_mediated_decay;nonsense_mediated_decay;protein_coding;protein_coding;protein_coding;protein_coding;protein_coding;protein_coding;protein_coding;protein_coding;protein_coding;protein_coding;protein_coding	mRNA	Island	1_TssA
cg00018539_BC21	chr7	+	2593054	2593056	FALSE	II	cg	IQCE	IQCE;IQCE;IQCE;IQCE;IQCE;IQCE;IQCE;IQCE;IQCE;IQCE	ENST00000325997.13;ENST00000325979.11;ENST00000402050.7;ENST00000404984.5;ENST00000438376.6;ENST00000476665.5;ENST00000611775.4;ENST00000623361.3;ENST00000470731.5;ENST00000490913.1	33998;33631;34076;33917;34003;33976;33906;34083;34007;3150	Body;Body;Body;Body;Body;Body;Body;Body;Body;Body	Body	nonsense_mediated_decay;protein_coding;protein_coding;protein_coding;protein_coding;protein_coding;protein_coding;protein_coding;retained_intron;retained_intron	mRNA	Shore	4_Tx
cg00018557_TC11	chr17	-	45161516	45161518	FALSE	I	cg	HEXIM2;HEXIM2-AS1	HEXIM2;HEXIM2;HEXIM2;HEXIM2;HEXIM2;HEXIM2;HEXIM2;HEXIM2;HEXIM2-AS1;HEXIM2-AS1;HEXIM2-AS1	ENST00000307275.7;ENST00000585340.2;ENST00000586681.6;ENST00000589230.6;ENST00000591070.6;ENST00000591576.5;ENST00000592695.1;ENST00000593138.6;ENST00000452741.2;ENST00000589950.1;ENST00000692869.2	817;787;423;-358;-379;-378;-400;439;22;-6;22	Body;Body;Body;TSS1500;TSS1500;TSS1500;TSS1500;Body;5'UTR;TSS200;1stExon	TSS1500	protein_coding;protein_coding;protein_coding;protein_coding;protein_coding;protein_coding;protein_coding;protein_coding;lncRNA;lncRNA;lncRNA	mRNA	Island	1_TssA
cg00018572_BC21	chr13	-	76812361	76812363	FALSE	II	cg	ENSG00000285572	ENSG00000285572	ENST00000648060.1	34163	5'UTR	5'UTR	lncRNA	lncRNA	OpenSea	15_Quies
cg00018606_BC21	chr2	-	208124700	208124702	FALSE	II	cg	CRYGD	CRYGD	ENST00000264376.5	-176	TSS200	TSS200	protein_coding	mRNA	Shore	15_Quies
cg00018635_BC21	chr2	+	1766419	1766421	FALSE	II	cg						Intergenic		No RNA Associated	OpenSea	15_Quies		LTR
cg00018667_BC21	chr19	+	52999353	52999355	FALSE	II	cg	ZNF702P	ZNF702P;ZNF702P	ENST00000594516.1;ENST00000600425.5	38530;38545	5'UTR;5'UTR	5'UTR	processed_transcript;processed_transcript	processed_transcript	OpenSea	15_Quies		LTR
cg00018674_BC21	chr9	-	84476434	84476436	FALSE	II	cg	ENSG00000285987	ENSG00000285987	ENST00000650453.1	159921	Body	Body	lncRNA	lncRNA	OpenSea	15_Quies
cg00018682_BC21	chr8	+	11502059	11502061	FALSE	II	cg	BLK	BLK;BLK;BLK;BLK;BLK	ENST00000696154.1;ENST00000525389.1;ENST00000645242.1;ENST00000259089.9;ENST00000529894.1	15166;7891;15166;7673;7670	Body;Body;Body;Body;Body	Body	nonsense_mediated_decay;processed_transcript;processed_transcript;protein_coding;protein_coding	mRNA	OpenSea	15_Quies		DNA
cg00018696_TC21	chr8	+	3188960	3188962	FALSE	II	cg	CSMD1	CSMD1;CSMD1;CSMD1;CSMD1;CSMD1;CSMD1;CSMD1;CSMD1	ENST00000523387.5;ENST00000335551.11;ENST00000400186.7;ENST00000520002.5;ENST00000602557.5;ENST00000602723.5;ENST00000635120.2;ENST00000523488.5	95694;220647;1805741;1806012;1806012;1805741;1805954;207359	5'UTR;5'UTR;5'UTR;5'UTR;5'UTR;5'UTR;5'UTR;5'UTR	5'UTR	processed_transcript;protein_coding;protein_coding;protein_coding;protein_coding;protein_coding;protein_coding;retained_intron	mRNA	OpenSea	15_Quies
cg00018739_BC21	chr12	-	123974942	123974944	FALSE	II	cg	ENSG00000274874;RFLNA;ZNF664	ENSG00000274874;RFLNA;RFLNA;ZNF664;ZNF664;ZNF664;ZNF664;ZNF664;ZNF664;ZNF664;ZNF664;ZNF664;ZNF664	ENST00000618862.2;ENST00000545615.1;ENST00000389727.8;ENST00000537532.5;ENST00000539257.5;ENST00000541448.5;ENST00000542493.5;ENST00000543017.5;ENST00000546098.5;ENST00000337815.9;ENST00000392404.7;ENST00000538932.6;ENST00000539644.5	1728;1698;1702;3098;1668;1728;1702;1670;1458;1728;1731;1728;1820	Body;Body;Body;Body;Body;Body;Body;Body;Body;Body;Body;Body;Body	Body	lncRNA;processed_transcript;protein_coding;processed_transcript;processed_transcript;processed_transcript;processed_transcript;processed_transcript;processed_transcript;protein_coding;protein_coding;protein_coding;protein_coding	mRNA	Shore	5_TxWk
cg00018758_BC21	chr14	-	54470055	54470057	FALSE	II	cg	ENSG00000258753	ENSG00000258753	ENST00000554046.1	-653	TSS1500	TSS1500	lncRNA	lncRNA	OpenSea	5_TxWk		LTR
cg00018767_TC21	chr3	-	183976020	183976022	FALSE	II	cg	ABCC5	ABCC5;ABCC5;ABCC5	ENST00000437205.5;ENST00000265586.10;ENST00000334444.11	41816;41919;41864	5'UTR;5'UTR;5'UTR	5'UTR	nonsense_mediated_decay;protein_coding;protein_coding	mRNA	OpenSea	5_TxWk
cg00018828_BC11	chr16	-	1195910	1195912	FALSE	I	cg	CACNA1H	CACNA1H;CACNA1H;CACNA1H;CACNA1H;CACNA1H;CACNA1H;CACNA1H	ENST00000639478.1;ENST00000640028.1;ENST00000348261.11;ENST00000358590.8;ENST00000565831.6;ENST00000638323.1;ENST00000564954.1	42670;42670;42805;42670;42173;42670;882	Body;Body;Body;Body;Body;Body;Body	Body	nonsense_mediated_decay;nonsense_mediated_decay;protein_coding;protein_coding;protein_coding;protein_coding;retained_intron	mRNA	Shore	15_Quies
cg00018845_TC21	chr14	+	37598759	37598761	FALSE	II	cg	TTC6	TTC6	ENST00000553443.6	3131	Body	Body	protein_coding	mRNA	Island	12_EnhBiv
cg00018850_TC21	chr14	-	72600212	72600214	FALSE	II	cg						Intergenic		No RNA Associated	OpenSea	15_Quies
cg00019082_TC21	chr3	-	11015813	11015815	FALSE	II	cg	SLC6A1;SLC6A1-AS1	SLC6A1;SLC6A1;SLC6A1;SLC6A1;SLC6A1;SLC6A1;SLC6A1;SLC6A1;SLC6A1;SLC6A1;SLC6A1;SLC6A1;SLC6A1;SLC6A1;SLC6A1;SLC6A1;SLC6A1;SLC6A1;SLC6A1;SLC6A1;SLC6A1;SLC6A1;SLC6A1;SLC6A1;SLC6A1;SLC6A1;SLC6A1;SLC6A1;SLC6A1;SLC6A1;SLC6A1;SLC6A1;SLC6A1;SLC6A1;SLC6A1;SLC6A1;SLC6A1-AS1	ENST00000460480.2;ENST00000645575.1;ENST00000287766.10;ENST00000425938.6;ENST00000642201.1;ENST00000642515.1;ENST00000642639.1;ENST00000642735.1;ENST00000642767.1;ENST00000642820.1;ENST00000643396.1;ENST00000643498.1;ENST00000644175.1;ENST00000644314.1;ENST00000644803.1;ENST00000645029.1;ENST00000645054.1;ENST00000645281.1;ENST00000645592.1;ENST00000645776.1;ENST00000645974.1;ENST00000646022.1;EN…	23013;23067;23066;23080;23013;23066;23044;23060;23086;23060;4155;23066;131;23047;-1267;367;23060;23063;23052;23056;23052;23059;23021;23066;22892;23007;23066;23628;23052;22940;-1317;-1245;23017;23060;23052;23024;3411	Body;Body;Body;Body;Body;Body;Body;Body;Body;Body;Body;Body;Body;Body;TSS1500;Body;Body;Body;Body;Body;Body;Body;Body;Body;Body;Body;Body;Body;Body;Body;TSS1500;TSS1500;Body;Body;Body;Body;5'UTR	TSS1500	nonsense_mediated_decay;nonsense_mediated_decay;protein_coding;protein_coding;protein_coding;protein_coding;protein_coding;protein_coding;protein_coding;protein_coding;protein_coding;protein_coding;protein_coding;protein_coding;protein_coding;protein_coding;protein_coding;protein_coding;protein_coding;protein_coding;protein_coding;protein_coding;protein_coding;protein_coding;protein_coding;protei…	mRNA	Shore	14_ReprPCWk		LINE;SINE
cg00019093_TC21	chr13	-	29850794	29850796	FALSE	II	cg	UBL3	UBL3	ENST00000380680.5	-177	TSS200	TSS200	protein_coding	mRNA	Island	1_TssA
cg00019118_TC21	chr12	-	132274931	132274933	FALSE	II	cg	ENSG00000256943;GALNT9	ENSG00000256943;ENSG00000256943;GALNT9;GALNT9;GALNT9;GALNT9	ENST00000376617.3;ENST00000543317.1;ENST00000535208.1;ENST00000614360.1;ENST00000328957.13;ENST00000424720.6	-512;-459;287;293;54658;54418	TSS1500;TSS1500;5'UTR;1stExon;5'UTR;5'UTR	TSS1500	lncRNA;lncRNA;processed_transcript;processed_transcript;protein_coding;retained_intron	mRNA	Shelf	14_ReprPCWk
cg00019137_TC11	chr19	+	40597200	40597202	FALSE	I	cg	LTBP4	LTBP4;LTBP4;LTBP4;LTBP4;LTBP4	ENST00000594537.2;ENST00000599016.5;ENST00000600026.5;ENST00000204005.13;ENST00000308370.11	-1324;2674;4318;4035;-34	TSS1500;Body;Body;Body;TSS200	TSS1500	nonsense_mediated_decay;nonsense_mediated_decay;nonsense_mediated_decay;protein_coding;protein_coding	mRNA	Island	12_EnhBiv
cg00019141_BC11	chr3	-	32391817	32391819	FALSE	I	cg	CMTM7	CMTM7;CMTM7;CMTM7;CMTM7	ENST00000454304.6;ENST00000334983.10;ENST00000349718.8;ENST00000465248.1	-71;-35;120;-221	TSS200;TSS200;1stExon;TSS1500	TSS1500	nonsense_mediated_decay;protein_coding;protein_coding;protein_coding	mRNA	Island	1_TssA		Simple_repeat
cg00019151_BC21	chr1	+	173501009	173501011	FALSE	II	cg	SLC9C2	SLC9C2;SLC9C2	ENST00000466087.1;ENST00000367714.4	75742;102063	1stExon;1stExon	1stExon	processed_transcript;protein_coding	mRNA	OpenSea	15_Quies
cg00019168_BC21	chrX	-	45752933	45752935	FALSE	II	cg	MIR222HG	MIR222HG	ENST00000602461.1	17341	5'UTR	5'UTR	lncRNA	lncRNA	OpenSea	5_TxWk
cg00019275_BC21	chr19	+	34758311	34758313	FALSE	II	cg	ZNF599	ZNF599;ZNF599	ENST00000673678.1;ENST00000329285.13	14896;14904	1stExon;1stExon	1stExon	nonsense_mediated_decay;protein_coding	mRNA	OpenSea	9_Het		DNA
cg00019301_TC21	chr4	-	122922638	122922640	FALSE	II	cg	NUDT6;SPATA5	NUDT6;NUDT6;NUDT6;NUDT6;NUDT6;NUDT6;SPATA5;SPATA5;SPATA5;SPATA5	ENST00000503370.5;ENST00000512116.5;ENST00000304430.10;ENST00000339154.6;ENST00000510735.1;ENST00000513517.1;ENST00000422835.2;ENST00000674886.1;ENST00000274008.5;ENST00000675612.1	-64;-56;-41;330;-196;-41;-462;-439;-439;-431	TSS200;TSS200;TSS200;5'UTR;TSS200;TSS200;TSS1500;TSS1500;TSS1500;TSS1500	TSS1500	nonsense_mediated_decay;nonsense_mediated_decay;protein_coding;protein_coding;protein_coding;retained_intron;processed_transcript;processed_transcript;protein_coding;protein_coding	mRNA	Island	1_TssA
cg00019308_BC21	chr1	+	234771156	234771158	FALSE	II	cg						Intergenic		No RNA Associated	OpenSea	5_TxWk
cg00019351_BC21	chr9	-	108475877	108475879	FALSE	II	cg						Intergenic		No RNA Associated	OpenSea	15_Quies
cg00019366_BC21	chr12	+	130138820	130138822	FALSE	II	cg	ENSG00000276122	ENSG00000276122	ENST00000611525.1	128	1stExon	1stExon	lncRNA	lncRNA	Island	14_ReprPCWk
cg00019377_BC21	chr19	+	40529116	40529118	FALSE	II	cg	SPTBN4	SPTBN4;SPTBN4;SPTBN4;SPTBN4;SPTBN4;SPTBN4	ENST00000597389.5;ENST00000352632.7;ENST00000392023.1;ENST00000595535.5;ENST00000598249.6;ENST00000596900.5	16503;62876;-1371;62876;62116;-1409	Body;Body;TSS1500;Body;Body;TSS1500	TSS1500	nonsense_mediated_decay;protein_coding;protein_coding;protein_coding;protein_coding;retained_intron	mRNA	Shore	14_ReprPCWk
cg00019458_TC21	chr1	-	7827881	7827883	FALSE	II	cg	ENSG00000236266;PER3	ENSG00000236266;PER3;PER3;PER3;PER3	ENST00000451646.1;ENST00000361923.2;ENST00000377532.8;ENST00000613533.4;ENST00000614998.4	-539;43179;43591;43453;43453	TSS1500;Body;Body;Body;Body	TSS1500	lncRNA;protein_coding;protein_coding;protein_coding;protein_coding	mRNA	Shore	4_Tx
cg00019463_TC21	chr15	+	58987503	58987505	FALSE	II	cg	RNF111	RNF111;RNF111;RNF111;RNF111;RNF111	ENST00000348370.9;ENST00000557998.5;ENST00000559160.1;ENST00000559209.5;ENST00000559757.1	-159;-634;-173;-448;122329	TSS200;TSS1500;TSS200;TSS1500;Body	TSS1500	protein_coding;protein_coding;protein_coding;protein_coding;protein_coding	mRNA	Shore	1_TssA
cg00019511_BC21	chr14	-	100734950	100734952	FALSE	II	cg	DLK1	DLK1;DLK1	ENST00000331224.10;ENST00000341267.9	8042;8059	Body;Body	Body	protein_coding;protein_coding	mRNA	Shore	14_ReprPCWk
cg00019553_TC21	chr10	+	93337528	93337530	FALSE	II	cg	MYOF	MYOF;MYOF;MYOF;MYOF	ENST00000463743.5;ENST00000475358.1;ENST00000358334.9;ENST00000359263.9	42459;2721;144666;144806	5'UTR;1stExon;5'UTR;5'UTR	5'UTR	nonsense_mediated_decay;processed_transcript;protein_coding;protein_coding	mRNA	OpenSea	4_Tx
cg00019576_BC11	chr8	+	143255366	143255368	FALSE	I	cg	ENSG00000264668;ZFP41	ENSG00000264668;ZFP41	ENST00000522452.2;ENST00000330701.7	8257;8428	Body;Body	Body	protein_coding;protein_coding	mRNA	Island	4_Tx
cg00019607_BC21	chr12	-	131797637	131797639	FALSE	II	cg	SFSWAP	SFSWAP;SFSWAP;SFSWAP;SFSWAP	ENST00000539506.5;ENST00000261674.9;ENST00000541286.5;ENST00000537582.1	14170;86548;86501;1520	Body;Body;Body;Body	Body	processed_transcript;protein_coding;protein_coding;retained_intron	mRNA	Shelf	4_Tx
cg00019654_TC11	chr14	+	81681944	81681946	FALSE	I	cg						Intergenic		No RNA Associated	OpenSea	15_Quies
cg00019678_BC21	chr12	+	109716423	109716425	FALSE	II	cg	FAM222A	FAM222A;FAM222A	ENST00000543653.1;ENST00000538780.2	1689;2599	Body;Body	Body	processed_transcript;protein_coding	mRNA	Shore	13_ReprPC
cg00019746_BC21	chr9	-	114720231	114720233	FALSE	II	cg						Intergenic		No RNA Associated	OpenSea	14_ReprPCWk
cg00019759_TC21	chr1	+	212514499	212514501	FALSE	II	cg	ENSG00000286213	ENSG00000286213	ENST00000651527.1	10322	Body	Body	lncRNA	lncRNA	Shore	12_EnhBiv
cg00019809_BC11	chr18	-	36067565	36067567	FALSE	I	cg	RPRD1A	RPRD1A;RPRD1A;RPRD1A;RPRD1A;RPRD1A;RPRD1A	ENST00000589050.1;ENST00000592674.1;ENST00000357384.8;ENST00000399022.9;ENST00000588737.5;ENST00000590898.5	-8;11;-9;-6;-6;-35	TSS200;5'UTR;TSS200;TSS200;TSS200;TSS200	TSS200	non_stop_decay;nonsense_mediated_decay;protein_coding;protein_coding;protein_coding;protein_coding	mRNA	Island	1_TssA
cg00019826_TC21	chr4	+	1552421	1552423	FALSE	II	cg						Intergenic		No RNA Associated	Shore	14_ReprPCWk		Simple_repeat
cg00019838_TC21	chr16	+	6521081	6521083	FALSE	II	cg	RBFOX1	RBFOX1;RBFOX1;RBFOX1;RBFOX1;RBFOX1;RBFOX1;RBFOX1;RBFOX1;RBFOX1;RBFOX1;RBFOX1;RBFOX1;RBFOX1;RBFOX1;RBFOX1;RBFOX1	ENST00000547427.5;ENST00000548749.5;ENST00000569895.3;ENST00000422070.8;ENST00000535565.6;ENST00000547372.5;ENST00000547605.5;ENST00000550418.6;ENST00000551752.5;ENST00000552089.5;ENST00000553186.5;ENST00000641259.1;ENST00000675459.1;ENST00000675653.1;ENST00000675842.1;ENST00000675140.1	37758;501379;1281280;501379;37903;501489;501988;502058;37289;37696;501951;1281280;37321;37267;38354;38064	Body;Body;Body;Body;Body;Body;Body;Body;Body;Body;Body;Body;Body;Body;Body;Body	Body	processed_transcript;processed_transcript;processed_transcript;protein_coding;protein_coding;protein_coding;protein_coding;protein_coding;protein_coding;protein_coding;protein_coding;protein_coding;protein_coding;protein_coding;protein_coding;retained_intron	mRNA	OpenSea	15_Quies		LINE
cg00019841_TC11	chr18	-	50729775	50729777	FALSE	I	cg	MAPK4	MAPK4;MAPK4;MAPK4	ENST00000400384.7;ENST00000540640.3;ENST00000592595.5	169689;169643;169634	Body;Body;Body	Body	protein_coding;protein_coding;protein_coding	mRNA	Island	15_Quies
cg00019877_BC21	chr9	+	113011457	113011459	FALSE	II	cg	ZNF883	ZNF883;ZNF883;ZNF883;ZNF883	ENST00000638622.1;ENST00000639196.1;ENST00000685276.1;ENST00000692596.2	770;738;773;736	5'UTR;5'UTR;5'UTR;5'UTR	5'UTR	processed_transcript;processed_transcript;processed_transcript;processed_transcript	processed_transcript	Shore	15_Quies
cg00019891_TC21	chr1	+	59870697	59870699	FALSE	II	cg	HOOK1	HOOK1;HOOK1;HOOK1;HOOK1;HOOK1;HOOK1;HOOK1	ENST00000685567.1;ENST00000686522.1;ENST00000465876.6;ENST00000371208.5;ENST00000687049.1;ENST00000466803.2;ENST00000491135.1	55526;55766;54066;55749;55690;6454;-179	Body;Body;Body;Body;Body;Body;TSS200	TSS200	nonsense_mediated_decay;nonsense_mediated_decay;processed_transcript;protein_coding;protein_coding;retained_intron;retained_intron	mRNA	OpenSea	15_Quies
cg00019997_BC21	chr7	+	108385122	108385124	FALSE	II	cg	NRCAM	NRCAM;NRCAM;NRCAM;NRCAM;NRCAM	ENST00000351718.8;ENST00000379024.8;ENST00000379028.8;ENST00000413765.6;ENST00000418239.1	71217;71199;71314;71275;71595	5'UTR;5'UTR;5'UTR;5'UTR;5'UTR	5'UTR	protein_coding;protein_coding;protein_coding;protein_coding;protein_coding	mRNA	OpenSea	15_Quies
cg00020049_BC21	chr15	+	62333659	62333661	FALSE	II	cg						Intergenic		No RNA Associated	OpenSea	15_Quies
cg00020052_BC21	chr2	-	68319766	68319768	FALSE	II	cg	CNRIP1;ENSG00000289156	CNRIP1;CNRIP1;CNRIP1;CNRIP1;ENSG00000289156	ENST00000481714.1;ENST00000263655.4;ENST00000409559.7;ENST00000409862.1;ENST00000687213.1	285;183;-366;121;68164	5'UTR;5'UTR;TSS1500;5'UTR;Body	TSS1500	processed_transcript;protein_coding;protein_coding;protein_coding;lncRNA	mRNA	Island	1_TssA
cg00020063_TC21	chr5	-	178277543	178277545	FALSE	II	cg	COL23A1	COL23A1;COL23A1;COL23A1;COL23A1;COL23A1;COL23A1	ENST00000679896.1;ENST00000680268.1;ENST00000680889.1;ENST00000681261.1;ENST00000390654.8;ENST00000407622.3	284695;285183;300006;284695;312850;300175	5'UTR;5'UTR;5'UTR;5'UTR;5'UTR;5'UTR	5'UTR	nonsense_mediated_decay;nonsense_mediated_decay;nonsense_mediated_decay;nonsense_mediated_decay;protein_coding;protein_coding	mRNA	OpenSea	15_Quies
cg00020133_TC21	chr12	+	678772	678774	FALSE	II	cg	LINC02455	LINC02455	ENST00000541881.1	5355	5'UTR	5'UTR	lncRNA	lncRNA	OpenSea	15_Quies
cg00020191_BC21	chr12	-	78864302	78864304	FALSE	II	cg	SYT1	SYT1;SYT1;SYT1	ENST00000261205.9;ENST00000393240.7;ENST00000457153.6	-471;310;-509	TSS1500;1stExon;TSS1500	TSS1500	protein_coding;protein_coding;protein_coding	mRNA	OpenSea	1_TssA
cg00020229_TC21	chr9	+	107008988	107008990	FALSE	II	cg	ENSG00000230782;ZNF462	ENSG00000230782;ZNF462;ZNF462;ZNF462;ZNF462	ENST00000439901.1;ENST00000483287.1;ENST00000277225.10;ENST00000374686.6;ENST00000441147.6	94000;-200;145823;81725;81611	5'UTR;TSS1500;Body;Body;Body	TSS1500	lncRNA;processed_transcript;protein_coding;protein_coding;protein_coding	mRNA	OpenSea	4_Tx
cg00020297_TC11	chr6	-	17600151	17600153	FALSE	I	cg	ENSG00000286885;FAM8A1	ENSG00000286885;ENSG00000286885;ENSG00000286885;FAM8A1;FAM8A1;FAM8A1;FAM8A1;FAM8A1;FAM8A1;FAM8A1	ENST00000653882.1;ENST00000669865.1;ENST00000693305.1;ENST00000691422.1;ENST00000259963.4;ENST00000685064.1;ENST00000688732.1;ENST00000690940.1;ENST00000689378.1;ENST00000692803.1	-1093;40;111;-258;-150;-1009;-211;-254;-731;-430	TSS1500;5'UTR;1stExon;TSS1500;TSS200;TSS1500;TSS1500;TSS1500;TSS1500;TSS1500	TSS1500	lncRNA;lncRNA;lncRNA;nonsense_mediated_decay;protein_coding;protein_coding;protein_coding;protein_coding;retained_intron;retained_intron	mRNA	Island	1_TssA	TRUE
cg00020340_TC11	chr7	+	870750	870752	FALSE	I	cg	SUN1	SUN1;SUN1;SUN1;SUN1;SUN1;SUN1;SUN1;SUN1;SUN1;SUN1;SUN1	ENST00000457861.1;ENST00000389574.7;ENST00000401592.6;ENST00000405266.5;ENST00000425407.6;ENST00000429178.5;ENST00000433212.5;ENST00000452783.6;ENST00000413171.6;ENST00000475971.5;ENST00000497943.1	18801;54136;38275;38250;38246;27381;22143;54136;38250;18504;2277	Body;Body;Body;Body;Body;Body;Body;Body;Body;Body;Body	Body	nonsense_mediated_decay;protein_coding;protein_coding;protein_coding;protein_coding;protein_coding;protein_coding;protein_coding;retained_intron;retained_intron;retained_intron	mRNA	OpenSea	4_Tx
cg00020348_TC21	chr7	+	143052444	143052446	FALSE	II	cg	OR6V1	OR6V1	ENST00000418316.2	104	1stExon	1stExon	protein_coding	mRNA	OpenSea	15_Quies
cg00020383_BC21	chr20	-	17462198	17462200	FALSE	II	cg	PCSK2	PCSK2;PCSK2;PCSK2;PCSK2	ENST00000459871.1;ENST00000262545.7;ENST00000377899.5;ENST00000536609.1	-1234;235159;236092;235143	TSS1500;Body;Body;Body	TSS1500	processed_transcript;protein_coding;protein_coding;protein_coding	mRNA	OpenSea	15_Quies
cg00020390_BC21	chr7	+	101084606	101084608	FALSE	II	cg	TRIM56	TRIM56;TRIM56	ENST00000306085.11;ENST00000412507.1	-874;-915	TSS1500;TSS1500	TSS1500	protein_coding;protein_coding	mRNA	OpenSea	15_Quies
cg00020405_TC21	chr5	+	66143691	66143693	FALSE	II	cg	SREK1	SREK1;SREK1;SREK1;SREK1;SREK1;SREK1;SREK1;SREK1;SREK1	ENST00000520953.5;ENST00000522912.5;ENST00000523851.1;ENST00000334121.11;ENST00000380918.7;ENST00000521691.5;ENST00000612404.4;ENST00000520058.1;ENST00000524111.5	-623;-623;-572;-608;-1143;3721;-526;-615;-644	TSS1500;TSS1500;TSS1500;TSS1500;TSS1500;Body;TSS1500;TSS1500;TSS1500	TSS1500	nonsense_mediated_decay;nonsense_mediated_decay;processed_transcript;protein_coding;protein_coding;protein_coding;protein_coding;retained_intron;retained_intron	mRNA	Shore	2_TssAFlnk		LINE
cg00020419_TC21	chr6	-	43305809	43305811	FALSE	II	cg	CRIP3	CRIP3;CRIP3;CRIP3;CRIP3	ENST00000372569.8;ENST00000416431.5;ENST00000451294.5;ENST00000477866.1	3017;2067;652;834	1stExon;5'UTR;1stExon;1stExon	5'UTR	protein_coding;protein_coding;protein_coding;retained_intron	mRNA	Shelf	14_ReprPCWk
cg00020450_TC21	chr5	-	141865884	141865886	FALSE	II	cg	PCDH1	PCDH1;PCDH1;PCDH1;PCDH1;PCDH1;PCDH1;PCDH1	ENST00000505937.2;ENST00000357517.6;ENST00000511044.1;ENST00000287008.8;ENST00000394536.4;ENST00000503492.5;ENST00000515351.1	2998;3705;318;12526;12526;12525;2691	5'UTR;5'UTR;5'UTR;5'UTR;5'UTR;5'UTR;5'UTR	5'UTR	nonsense_mediated_decay;processed_transcript;processed_transcript;protein_coding;protein_coding;protein_coding;protein_coding	mRNA	OpenSea	14_ReprPCWk
cg00020474_TC21	chr1	-	8154902	8154904	FALSE	II	cg						Intergenic		No RNA Associated	OpenSea	15_Quies
cg00020590_BC21	chr2	+	173027218	173027220	FALSE	II	cg	RAPGEF4	RAPGEF4;RAPGEF4;RAPGEF4;RAPGEF4;RAPGEF4;RAPGEF4;RAPGEF4	ENST00000397081.8;ENST00000397085.3;ENST00000397087.7;ENST00000409036.5;ENST00000535187.5;ENST00000538974.5;ENST00000540783.5	291374;593;205644;291252;99014;167181;167181	Body;Body;Body;Body;Body;Body;Body	Body	protein_coding;protein_coding;protein_coding;protein_coding;protein_coding;protein_coding;protein_coding	mRNA	OpenSea	15_Quies
cg00020617_BC21	chr4	-	185002722	185002724	FALSE	II	cg	LINC02437	LINC02437	ENST00000505053.1	13726	Body	Body	lncRNA	lncRNA	Shelf	14_ReprPCWk		SINE
cg00020622_TC11	chr2	+	143937112	143937114	FALSE	I	cg	ENSG00000232377	ENSG00000232377	ENST00000422799.1	40	1stExon	1stExon	lncRNA	lncRNA	Island	1_TssA
cg00020649_TC11	chr15	-	28096415	28096417	FALSE	I	cg	OCA2	OCA2;OCA2;OCA2;OCA2	ENST00000353809.9;ENST00000354638.8;ENST00000431101.1;ENST00000445578.5	2897;2900;2878;2881	5'UTR;5'UTR;5'UTR;5'UTR	5'UTR	protein_coding;protein_coding;protein_coding;protein_coding	mRNA	Island	11_BivFlnk
cg00020720_TC21	chr1	-	84506798	84506800	FALSE	II	cg	ENSG00000285851;GNG5;SPATA1	ENSG00000285851;GNG5;GNG5;GNG5;GNG5;SPATA1;SPATA1;SPATA1;SPATA1;SPATA1;SPATA1	ENST00000649871.1;ENST00000689285.1;ENST00000370641.3;ENST00000370645.9;ENST00000686161.1;ENST00000697276.1;ENST00000468437.1;ENST00000484939.1;ENST00000699394.1;ENST00000699524.1;ENST00000490879.9	49890;-874;-233;-217;-525;413;417;499;482;413;402	5'UTR;TSS1500;TSS1500;TSS1500;TSS1500;Body;Body;Body;Body;Body;Body	TSS1500	lncRNA;processed_transcript;protein_coding;protein_coding;protein_coding;nonsense_mediated_decay;processed_transcript;processed_transcript;processed_transcript;protein_coding;retained_intron	mRNA	Island	1_TssA
cg00020794_BC21	chr16	+	88758161	88758163	FALSE	II	cg	PIEZO1	PIEZO1	ENST00000301015.14	27059	5'UTR	5'UTR	protein_coding	mRNA	Shelf	5_TxWk
cg00020799_BC21	chr12	+	94171315	94171317	FALSE	II	cg	ENSG00000258035;PLXNC1	ENSG00000258035;ENSG00000258035;ENSG00000258035;PLXNC1;PLXNC1;PLXNC1	ENST00000550759.1;ENST00000551029.1;ENST00000669622.1;ENST00000258526.9;ENST00000551850.1;ENST00000546733.1	14729;5089;15730;22739;13215;20484	5'UTR;5'UTR;5'UTR;Body;Body;Body	5'UTR	lncRNA;lncRNA;lncRNA;protein_coding;protein_coding;retained_intron	mRNA	OpenSea	14_ReprPCWk
cg00020807_TC21	chr14	+	95516106	95516108	FALSE	II	cg	ENSG00000258572;SYNE3	ENSG00000258572;SYNE3	ENST00000554161.1;ENST00000682763.1	-29;544	TSS200;5'UTR	TSS200	lncRNA;protein_coding	mRNA	Shore	1_TssA		SINE
cg00020864_TC21	chr17	-	75475591	75475593	FALSE	II	cg	TMEM94	TMEM94;TMEM94;TMEM94;TMEM94;TMEM94;TMEM94;TMEM94;TMEM94;TMEM94;TMEM94;TMEM94;TMEM94;TMEM94	ENST00000579707.1;ENST00000580416.5;ENST00000314256.12;ENST00000375248.9;ENST00000577380.5;ENST00000579208.5;ENST00000581252.5;ENST00000581519.5;ENST00000582186.5;ENST00000582455.5;ENST00000581085.5;ENST00000585105.5;ENST00000585277.1	-1098;18951;18957;-906;34433;18942;18942;15885;18951;18942;18951;-955;18938	TSS1500;Body;Body;TSS1500;Body;No GENCODE transcript;Body;Body;Body;Body;Body;TSS1500;Body	TSS1500	nonsense_mediated_decay;processed_transcript;protein_coding;protein_coding;protein_coding;protein_coding;protein_coding;protein_coding;protein_coding;protein_coding;retained_intron;retained_intron;retained_intron	mRNA	OpenSea	5_TxWk
cg00020967_BC21	chr5	-	178346813	178346815	FALSE	II	cg	COL23A1	COL23A1;COL23A1;COL23A1;COL23A1;COL23A1;COL23A1	ENST00000679896.1;ENST00000680268.1;ENST00000680889.1;ENST00000681261.1;ENST00000390654.8;ENST00000407622.3	215425;215913;230736;215425;243580;230905	5'UTR;5'UTR;5'UTR;5'UTR;5'UTR;5'UTR	5'UTR	nonsense_mediated_decay;nonsense_mediated_decay;nonsense_mediated_decay;nonsense_mediated_decay;protein_coding;protein_coding	mRNA	OpenSea	15_Quies		DNA
cg00020991_BC21	chr4	+	169009277	169009279	FALSE	II	cg	CBR4;CBR4-DT	CBR4;CBR4;CBR4;CBR4;CBR4;CBR4;CBR4-DT	ENST00000506808.1;ENST00000507752.1;ENST00000510042.5;ENST00000306193.8;ENST00000504480.5;ENST00000504561.1;ENST00000506933.1	973;998;981;978;977;803;-1152	5'UTR;5'UTR;5'UTR;5'UTR;5'UTR;5'UTR;TSS1500	TSS1500	nonsense_mediated_decay;nonsense_mediated_decay;nonsense_mediated_decay;protein_coding;protein_coding;protein_coding;lncRNA	mRNA	Shore	1_TssA
cg00021022_BC21	chr18	-	68432678	68432680	FALSE	II	cg	ENSG00000265425;ENSG00000287907	ENSG00000265425;ENSG00000287907	ENST00000577835.1;ENST00000661028.1	5649;62455	Body;5'UTR	5'UTR	lncRNA;lncRNA	lncRNA	OpenSea	15_Quies
cg00021028_TC21	chr21	+	43789348	43789350	FALSE	II	cg	RRP1	RRP1;RRP1;RRP1;RRP1;RRP1	ENST00000483896.5;ENST00000475534.5;ENST00000497547.2;ENST00000473988.1;ENST00000492638.1	-210;-164;-228;-1144;-228	TSS1500;TSS200;TSS1500;TSS1500;TSS1500	TSS1500	nonsense_mediated_decay;processed_transcript;protein_coding;retained_intron;retained_intron	mRNA	Shore	1_TssA		Simple_repeat
cg00021030_BC21	chr17	+	28898751	28898753	FALSE	II	cg	DHRS13;ENSG00000266642;FLOT2	DHRS13;DHRS13;DHRS13;ENSG00000266642;ENSG00000266642;FLOT2;FLOT2;FLOT2;FLOT2;FLOT2;FLOT2;FLOT2;FLOT2	ENST00000378895.9;ENST00000394901.7;ENST00000426464.2;ENST00000579187.1;ENST00000580603.2;ENST00000580805.5;ENST00000586827.6;ENST00000577789.5;ENST00000394906.6;ENST00000394908.9;ENST00000585169.5;ENST00000582174.5;ENST00000593158.1	4328;4320;4214;971;1014;-1098;-1163;-1099;-1099;-1018;-1099;-1097;-1163	1stExon;1stExon;1stExon;1stExon;Body;TSS1500;TSS1500;TSS1500;TSS1500;TSS1500;TSS1500;TSS1500;TSS1500	TSS1500	protein_coding;protein_coding;protein_coding;lncRNA;lncRNA;nonsense_mediated_decay;nonsense_mediated_decay;processed_transcript;protein_coding;protein_coding;protein_coding;retained_intron;retained_intron	mRNA	Shore	5_TxWk
cg00021101_BC21	chr3	-	98813148	98813150	FALSE	II	cg	DCBLD2;ST3GAL6	DCBLD2;DCBLD2;DCBLD2;DCBLD2;DCBLD2;DCBLD2;ST3GAL6;ST3GAL6	ENST00000326840.11;ENST00000326857.9;ENST00000460008.1;ENST00000470393.1;ENST00000479144.5;ENST00000494614.5;ENST00000491912.1;ENST00000495502.1	88547;88178;6194;3141;4680;-664;21290;11844	5'UTR;5'UTR;5'UTR;5'UTR;5'UTR;TSS1500;Body;Body	TSS1500	protein_coding;protein_coding;retained_intron;retained_intron;retained_intron;retained_intron;processed_transcript;processed_transcript	mRNA	OpenSea	5_TxWk		SINE
cg00021108_BC11	chr14	-	92513681	92513683	FALSE	I	cg	RIN3	RIN3;RIN3;RIN3;RIN3	ENST00000555589.5;ENST00000216487.12;ENST00000557762.1;ENST00000620541.4	-111;-99;-122;-111	TSS200;TSS200;TSS200;TSS200	TSS200	nonsense_mediated_decay;protein_coding;protein_coding;protein_coding	mRNA	Island	1_TssA		Simple_repeat
cg00021152_TC21	chr8	+	26509571	26509573	FALSE	II	cg	PNMA2	PNMA2;PNMA2;PNMA2;PNMA2;PNMA2;PNMA2;PNMA2;PNMA2	ENST00000518212.5;ENST00000521740.1;ENST00000521875.5;ENST00000522450.5;ENST00000522764.1;ENST00000523244.5;ENST00000522362.7;ENST00000523616.1	4329;4312;3444;4301;4521;3396;4301;4301	5'UTR;5'UTR;5'UTR;5'UTR;5'UTR;5'UTR;5'UTR;1stExon	5'UTR	processed_transcript;processed_transcript;processed_transcript;processed_transcript;processed_transcript;processed_transcript;protein_coding;retained_intron	mRNA	OpenSea	14_ReprPCWk
cg00021166_TC21	chr12	+	27523768	27523770	FALSE	II	cg	PPFIBP1	PPFIBP1;PPFIBP1;PPFIBP1;PPFIBP1;PPFIBP1;PPFIBP1;PPFIBP1;PPFIBP1;PPFIBP1;PPFIBP1	ENST00000545381.5;ENST00000541633.5;ENST00000228425.11;ENST00000318304.12;ENST00000535047.5;ENST00000537927.5;ENST00000538433.5;ENST00000540114.5;ENST00000542629.5;ENST00000545334.5	-373;-405;-437;-437;-451;-413;338;-404;-455;-389	TSS1500;TSS1500;TSS1500;TSS1500;TSS1500;TSS1500;Body;TSS1500;TSS1500;TSS1500	TSS1500	non_stop_decay;processed_transcript;protein_coding;protein_coding;protein_coding;protein_coding;protein_coding;protein_coding;protein_coding;protein_coding	mRNA	OpenSea	1_TssA
cg00021237_BC11	chr8	-	66613613	66613615	FALSE	I	cg	MYBL1	MYBL1;MYBL1;MYBL1;MYBL1;MYBL1	ENST00000518079.1;ENST00000517885.5;ENST00000522677.8;ENST00000524176.2;ENST00000523304.1	-992;-319;-395;-706;634	TSS1500;TSS1500;TSS1500;TSS1500;1stExon	TSS1500	processed_transcript;protein_coding;protein_coding;protein_coding;retained_intron	mRNA	Island	1_TssA
cg00021242_BC21	chr15	-	29481220	29481222	FALSE	II	cg	FAM189A1	FAM189A1;FAM189A1	ENST00000560050.1;ENST00000261275.5	88765;89759	5'UTR;5'UTR	5'UTR	processed_transcript;protein_coding	mRNA	OpenSea	15_Quies
cg00021256_TC21	chr2	+	218983650	218983652	FALSE	II	cg	FEV;LINC00608	FEV;FEV;LINC00608	ENST00000295727.2;ENST00000470119.1;ENST00000627043.2	1534;825;7367	5'UTR;5'UTR;Body	5'UTR	protein_coding;retained_intron;lncRNA	mRNA	Shore	13_ReprPC
cg00021264_TC21	chr2	+	85552547	85552549	FALSE	II	cg	GGCX	GGCX;GGCX;GGCX;GGCX;GGCX;GGCX;GGCX;GGCX;GGCX;GGCX;GGCX;GGCX;GGCX;GGCX;GGCX;GGCX;GGCX;GGCX;GGCX;GGCX	ENST00000688205.1;ENST00000689576.1;ENST00000690108.1;ENST00000690468.1;ENST00000691348.1;ENST00000691410.1;ENST00000465637.5;ENST00000233838.9;ENST00000430215.7;ENST00000689276.1;ENST00000690595.1;ENST00000693287.1;ENST00000693681.1;ENST00000473665.2;ENST00000482662.2;ENST00000685865.1;ENST00000687250.1;ENST00000687995.1;ENST00000688788.1;ENST00000693354.1	8954;8954;8953;8953;8954;8884;8946;8946;8985;8889;8954;8946;8976;6528;8948;8973;8984;8922;8973;-818	5'UTR;5'UTR;5'UTR;5'UTR;5'UTR;5'UTR;5'UTR;5'UTR;5'UTR;5'UTR;5'UTR;5'UTR;5'UTR;5'UTR;5'UTR;5'UTR;5'UTR;5'UTR;5'UTR;TSS1500	TSS1500	nonsense_mediated_decay;nonsense_mediated_decay;nonsense_mediated_decay;nonsense_mediated_decay;nonsense_mediated_decay;nonsense_mediated_decay;processed_transcript;protein_coding;protein_coding;protein_coding;protein_coding;protein_coding;protein_coding;retained_intron;retained_intron;retained_intron;retained_intron;retained_intron;retained_intron;retained_intron	mRNA	OpenSea	4_Tx
cg00021275_BC21	chr2	-	127384578	127384580	FALSE	II	cg						Intergenic		No RNA Associated	Shelf	5_TxWk		DNA
cg00021275_BC22	chr2	-	127384578	127384580	FALSE	II	cg						Intergenic		No RNA Associated	Shelf	5_TxWk		DNA
cg00021325_TC21	chr14	-	90828067	90828069	FALSE	II	cg	LINC02321	LINC02321;LINC02321;LINC02321	ENST00000555975.1;ENST00000659138.2;ENST00000671606.2	61;135;107	5'UTR;5'UTR;1stExon	5'UTR	lncRNA;lncRNA;lncRNA	lncRNA	OpenSea	1_TssA
cg00021340_TC21	chr6	-	125470093	125470095	FALSE	II	cg						Intergenic		No RNA Associated	OpenSea	15_Quies
cg00021350_TC21	chr7	+	107890938	107890940	FALSE	II	cg	DLD	DLD;DLD;DLD;DLD;DLD;DLD;DLD;DLD;DLD;DLD;DLD	ENST00000415325.5;ENST00000417551.5;ENST00000450038.5;ENST00000451081.5;ENST00000453354.5;ENST00000494441.1;ENST00000205402.10;ENST00000437604.6;ENST00000440410.5;ENST00000460577.5;ENST00000485066.1	-225;-225;-247;-247;-247;-491;-244;-235;-234;-278;-223	TSS1500;TSS1500;TSS1500;TSS1500;TSS1500;TSS1500;TSS1500;TSS1500;TSS1500;TSS1500;TSS1500	TSS1500	nonsense_mediated_decay;nonsense_mediated_decay;nonsense_mediated_decay;nonsense_mediated_decay;processed_transcript;processed_transcript;protein_coding;protein_coding;protein_coding;retained_intron;retained_intron	mRNA	Shore	1_TssA
cg00021413_BC21	chr16	-	15783037	15783039	FALSE	II	cg	MYH11	MYH11;MYH11;MYH11;MYH11;MYH11;MYH11	ENST00000652121.1;ENST00000300036.6;ENST00000396324.7;ENST00000452625.7;ENST00000576790.7;ENST00000570785.1	73990;73991;73974;73991;73957;495	5'UTR;5'UTR;5'UTR;5'UTR;5'UTR;5'UTR	5'UTR	nonsense_mediated_decay;protein_coding;protein_coding;protein_coding;protein_coding;retained_intron	mRNA	OpenSea	15_Quies
cg00021476_TC21	chr16	+	85626608	85626610	FALSE	II	cg	GSE1	GSE1;GSE1;GSE1;GSE1;GSE1;GSE1	ENST00000253458.12;ENST00000393243.5;ENST00000405402.6;ENST00000411612.5;ENST00000635906.1;ENST00000637419.1	13287;13257;15200;13452;70642;457084	Body;Body;Body;Body;Body;Body	Body	protein_coding;protein_coding;protein_coding;protein_coding;protein_coding;protein_coding	mRNA	Shore	7_Enh
cg00021513_TC21	chr16	-	85181139	85181141	FALSE	II	cg	GSE1	GSE1;GSE1	ENST00000574293.1;ENST00000637419.1	9864;11615	Body;Body	Body	processed_transcript;protein_coding	mRNA	OpenSea	15_Quies
cg00021527_TC21	chr17	+	35809175	35809177	FALSE	II	cg	ENSG00000270829;TAF15	ENSG00000270829;TAF15;TAF15;TAF15;TAF15;TAF15;TAF15;TAF15;TAF15;TAF15;TAF15;TAF15;TAF15;TAF15	ENST00000605738.1;ENST00000603393.6;ENST00000603427.6;ENST00000603777.6;ENST00000604360.6;ENST00000604694.2;ENST00000604879.6;ENST00000685897.1;ENST00000604841.5;ENST00000605844.6;ENST00000604434.1;ENST00000605197.3;ENST00000605649.6;ENST00000689923.1	-278;-308;-308;-308;-309;-308;-308;-308;-313;-308;-306;-330;-308;-308	TSS1500;TSS1500;TSS1500;TSS1500;TSS1500;TSS1500;TSS1500;TSS1500;TSS1500;TSS1500;TSS1500;TSS1500;TSS1500;TSS1500	TSS1500	lncRNA;nonsense_mediated_decay;nonsense_mediated_decay;nonsense_mediated_decay;nonsense_mediated_decay;nonsense_mediated_decay;nonsense_mediated_decay;processed_transcript;protein_coding;protein_coding;retained_intron;retained_intron;retained_intron;retained_intron	mRNA	Island	1_TssA
cg00021532_TC21	chr16	-	4274278	4274280	FALSE	II	cg	TFAP4	TFAP4;TFAP4;TFAP4;TFAP4	ENST00000573476.1;ENST00000574639.1;ENST00000204517.11;ENST00000575300.1	-1447;-1384;-1255;-1203	TSS1500;TSS1500;TSS1500;TSS1500	TSS1500	nonsense_mediated_decay;nonsense_mediated_decay;protein_coding;retained_intron	mRNA	Shore	1_TssA
cg00021539_TC11	chr6	-	37257636	37257638	FALSE	I	cg	TBC1D22B;TMEM217;TMEM217B	TBC1D22B;TMEM217;TMEM217;TMEM217;TMEM217;TMEM217;TMEM217;TMEM217;TMEM217;TMEM217;TMEM217;TMEM217B;TMEM217B;TMEM217B	ENST00000373491.3;ENST00000650809.1;ENST00000650973.1;ENST00000336655.7;ENST00000356757.7;ENST00000357219.4;ENST00000651039.2;ENST00000652218.1;ENST00000652386.1;ENST00000652495.1;ENST00000652639.1;ENST00000478262.2;ENST00000497775.2;ENST00000650812.1	-135;16;-49;-37;1;486;508;18;488;17;519;1;508;-14	TSS200;5'UTR;TSS200;TSS200;5'UTR;5'UTR;5'UTR;5'UTR;5'UTR;5'UTR;5'UTR;5'UTR;5'UTR;TSS200	TSS200	protein_coding;nonsense_mediated_decay;nonsense_mediated_decay;protein_coding;protein_coding;protein_coding;protein_coding;protein_coding;protein_coding;protein_coding;protein_coding;protein_coding;protein_coding;protein_coding	mRNA	Island	1_TssA
cg00021540_BC21	chr17	-	77088566	77088568	FALSE	II	cg	MIR6516;SCARNA16;SEC14L1;SNHG20	MIR6516;SCARNA16;SEC14L1;SEC14L1;SEC14L1;SEC14L1;SNHG20;SNHG20;SNHG20;SNHG20;SNHG20;SNHG20;SNHG20;SNHG20;SNHG20;SNHG20;SNHG20;SNHG20;SNHG20;SNHG20;SNHG20;SNHG20;SNHG20;SNHG20	ENST00000630554.1;ENST00000515981.1;ENST00000392476.6;ENST00000430767.8;ENST00000561721.6;ENST00000589827.5;ENST00000366365.3;ENST00000434411.6;ENST00000561633.5;ENST00000564414.5;ENST00000564509.5;ENST00000565256.1;ENST00000566583.5;ENST00000568056.5;ENST00000568363.5;ENST00000569632.1;ENST00000647734.1;ENST00000647904.1;ENST00000648740.1;ENST00000648926.1;ENST00000648984.1;ENST00000649047.1;ENS…	-850;-740;-182;-588;-182;-182;-211;-64;-182;1851;-182;-182;-182;1851;1851;-210;857;-105;-200;-64;-145;-84;-93;-99	TSS1500;TSS1500;TSS200;TSS1500;TSS200;TSS200;TSS1500;TSS200;TSS200;Body;TSS200;TSS200;TSS200;Body;Body;TSS1500;1stExon;TSS200;TSS1500;TSS200;TSS200;TSS200;TSS200;TSS200	TSS1500	miRNA;scaRNA;protein_coding;protein_coding;protein_coding;protein_coding;lncRNA;lncRNA;lncRNA;lncRNA;lncRNA;lncRNA;lncRNA;lncRNA;lncRNA;lncRNA;lncRNA;lncRNA;lncRNA;lncRNA;lncRNA;lncRNA;lncRNA;lncRNA	mRNA	Island	1_TssA
cg00021550_TC21	chr1	-	53743406	53743408	FALSE	II	cg						Intergenic		No RNA Associated	Shelf	14_ReprPCWk
cg00021576_TC11	chr1	-	244048663	244048665	FALSE	I	cg	ENSG00000289055;ZBTB18	ENSG00000289055;ZBTB18;ZBTB18;ZBTB18	ENST00000691433.2;ENST00000622512.1;ENST00000696615.1;ENST00000696616.1	-418;-275;117;-1135	TSS1500;TSS1500;Body;TSS1500	TSS1500	lncRNA;protein_coding;protein_coding;protein_coding	mRNA	Island	1_TssA		Simple_repeat
cg00021581_BC21	chr14	-	88493027	88493029	FALSE	II	cg	PTPN21	PTPN21;PTPN21;PTPN21;PTPN21;PTPN21	ENST00000536337.5;ENST00000554628.5;ENST00000328736.7;ENST00000556564.6;ENST00000554270.5	57503;58462;57595;61980;57503	5'UTR;1stExon;5'UTR;5'UTR;5'UTR	5'UTR	nonsense_mediated_decay;processed_transcript;protein_coding;protein_coding;retained_intron	mRNA	OpenSea	5_TxWk		SINE
cg00021600_BC11	chr16	-	83970001	83970003	FALSE	I	cg	NECAB2	NECAB2;NECAB2;NECAB2	ENST00000305202.9;ENST00000565691.5;ENST00000681513.1	1758;-1449;1758	Body;TSS1500;Body	TSS1500	protein_coding;protein_coding;retained_intron	mRNA	Shore	13_ReprPC		Simple_repeat
cg00021659_BC21	chr2	+	161139873	161139875	FALSE	II	cg	TANK;TANK-AS1	TANK;TANK;TANK;TANK-AS1	ENST00000463502.1;ENST00000259075.6;ENST00000432002.5;ENST00000425470.1	2908;2966;2947;20351	Body;Body;Body;5'UTR	5'UTR	processed_transcript;protein_coding;protein_coding;lncRNA	mRNA	OpenSea	15_Quies
cg00021663_BC21	chr4	+	24281213	24281215	FALSE	II	cg						Intergenic		No RNA Associated	OpenSea	15_Quies		LTR
cg00021762_TC21	chr22	-	27436722	27436724	FALSE	II	cg	ENSG00000287034	ENSG00000287034	ENST00000654206.1	431	Body	Body	lncRNA	lncRNA	Shore	15_Quies
cg00021764_TC21	chr10	-	119502721	119502723	FALSE	II	cg	RGS10	RGS10;RGS10;RGS10;RGS10	ENST00000469575.1;ENST00000369101.7;ENST00000369103.3;ENST00000392865.5	23373;24756;39998;33812	5'UTR;5'UTR;5'UTR;5'UTR	5'UTR	processed_transcript;protein_coding;protein_coding;protein_coding	mRNA	OpenSea	5_TxWk
cg00021766_TC21	chr14	-	92886155	92886157	FALSE	II	cg	LINC02833	LINC02833	ENST00000554653.5	-196	TSS200	TSS200	lncRNA	lncRNA	OpenSea	14_ReprPCWk
cg00021783_TC21	chr15	-	43106382	43106384	FALSE	II	cg	ENSG00000285080;UBR1	ENSG00000285080;UBR1;UBR1;UBR1;UBR1;UBR1	ENST00000570199.2;ENST00000563239.1;ENST00000569337.1;ENST00000290650.9;ENST00000546274.6;ENST00000627960.1	79397;-294;-275;-344;-269;-360	5'UTR;TSS1500;TSS1500;TSS1500;TSS1500;TSS1500	TSS1500	lncRNA;nonsense_mediated_decay;nonsense_mediated_decay;protein_coding;protein_coding;protein_coding	mRNA	OpenSea	1_TssA
cg00021786_TC11	chrX	-	31072188	31072190	FALSE	I	cg	FTHL17	FTHL17	ENST00000359202.5	-147	TSS200	TSS200	protein_coding	mRNA	Island	15_Quies
cg00021853_TC21	chr7	-	31763483	31763485	FALSE	II	cg	PDE1C	PDE1C;PDE1C;PDE1C	ENST00000321453.12;ENST00000396191.6;ENST00000396193.5	307953;306924;535846	5'UTR;5'UTR;5'UTR	5'UTR	protein_coding;protein_coding;protein_coding	mRNA	OpenSea	15_Quies		SINE
cg00021855_TC21	chr8	-	143608785	143608787	FALSE	II	cg	PYCR3	PYCR3;PYCR3;PYCR3;PYCR3;PYCR3;PYCR3;PYCR3	ENST00000447926.6;ENST00000220966.10;ENST00000377579.7;ENST00000433751.5;ENST00000462036.5;ENST00000495276.6;ENST00000482616.1	784;829;988;784;-336;790;772	5'UTR;5'UTR;5'UTR;5'UTR;TSS1500;5'UTR;5'UTR	TSS1500	nonsense_mediated_decay;protein_coding;protein_coding;protein_coding;protein_coding;protein_coding;retained_intron	mRNA	Shore	2_TssAFlnk		SINE
cg00021892_BC21	chr1	+	153610044	153610046	FALSE	II	cg	S100A16	S100A16;S100A16;S100A16;S100A16	ENST00000474991.1;ENST00000368704.5;ENST00000368705.2;ENST00000368706.9	3101;-707;-700;3093	5'UTR;TSS1500;TSS1500;5'UTR	TSS1500	processed_transcript;protein_coding;protein_coding;protein_coding	mRNA	OpenSea	7_Enh
cg00021895_BC21	chr17	+	82449827	82449829	FALSE	II	cg	CYBC1;ENSG00000287193	CYBC1;CYBC1;CYBC1;CYBC1;CYBC1;CYBC1;CYBC1;CYBC1;CYBC1;CYBC1;CYBC1;CYBC1;CYBC1;CYBC1;CYBC1;CYBC1;CYBC1;CYBC1;CYBC1;CYBC1;CYBC1;CYBC1;CYBC1;CYBC1;CYBC1;CYBC1;CYBC1;CYBC1;CYBC1;CYBC1;CYBC1;CYBC1;CYBC1;CYBC1;CYBC1;CYBC1;CYBC1;CYBC1;CYBC1;CYBC1;CYBC1;CYBC1;CYBC1;CYBC1;CYBC1;CYBC1;CYBC1;ENSG00000287193	ENST00000577888.5;ENST00000582725.6;ENST00000584024.5;ENST00000584408.6;ENST00000698818.1;ENST00000698819.1;ENST00000698822.1;ENST00000698823.1;ENST00000698825.1;ENST00000698827.1;ENST00000698828.1;ENST00000698829.1;ENST00000583359.2;ENST00000584791.1;ENST00000306645.10;ENST00000342572.12;ENST00000434650.6;ENST00000437807.6;ENST00000577436.5;ENST00000577471.5;ENST00000577696.6;ENST00000577732.5;E…	948;892;949;916;978;954;933;-633;-22;901;898;891;947;907;925;943;1002;882;-222;881;881;-101;915;896;949;902;901;1002;906;881;890;910;923;943;948;941;906;915;923;922;922;1002;-1464;907;916;914;282;-1083	5'UTR;5'UTR;5'UTR;5'UTR;5'UTR;5'UTR;5'UTR;TSS1500;TSS200;5'UTR;5'UTR;5'UTR;5'UTR;1stExon;5'UTR;5'UTR;5'UTR;5'UTR;TSS1500;5'UTR;5'UTR;TSS200;5'UTR;5'UTR;5'UTR;5'UTR;5'UTR;5'UTR;5'UTR;5'UTR;5'UTR;5'UTR;5'UTR;5'UTR;5'UTR;5'UTR;5'UTR;5'UTR;5'UTR;5'UTR;5'UTR;5'UTR;TSS1500;5'UTR;5'UTR;5'UTR;5'UTR;TSS1500	TSS1500	nonsense_mediated_decay;nonsense_mediated_decay;nonsense_mediated_decay;nonsense_mediated_decay;nonsense_mediated_decay;nonsense_mediated_decay;nonsense_mediated_decay;nonsense_mediated_decay;nonsense_mediated_decay;nonsense_mediated_decay;nonsense_mediated_decay;nonsense_mediated_decay;processed_transcript;processed_transcript;protein_coding;protein_coding;protein_coding;protein_coding;protein_c…	mRNA	Shore	2_TssAFlnk
cg00021933_TC11	chr1	+	85616632	85616634	FALSE	I	cg						Intergenic		No RNA Associated	Shore	15_Quies
cg00021944_TC21	chr10	+	102245482	102245484	FALSE	II	cg	GBF1	GBF1;GBF1;GBF1;GBF1;GBF1;GBF1;GBF1;GBF1;GBF1;GBF1;GBF1;GBF1;GBF1;GBF1;GBF1;GBF1;GBF1;GBF1;GBF1;GBF1;GBF1;GBF1;GBF1;GBF1;GBF1;GBF1;GBF1;GBF1	ENST00000676682.1;ENST00000677655.1;ENST00000678036.1;ENST00000678476.1;ENST00000678504.1;ENST00000679155.1;ENST00000678767.1;ENST00000369983.5;ENST00000673650.1;ENST00000674034.1;ENST00000676513.1;ENST00000676939.1;ENST00000676993.1;ENST00000677240.1;ENST00000677247.1;ENST00000677439.1;ENST00000677618.1;ENST00000677947.1;ENST00000678351.1;ENST00000679238.1;ENST00000676560.1;ENST00000676807.1;ENS…	-64;-38;-38;-38;-38;-38;-38;-49;-49;-49;112;-15;-188;-38;-38;-38;-38;-38;-38;-38;-38;-64;-38;-38;-56;-38;-49;-38	TSS200;TSS200;TSS200;TSS200;TSS200;TSS200;TSS200;TSS200;TSS200;TSS200;1stExon;TSS200;TSS200;TSS200;TSS200;TSS200;TSS200;TSS200;TSS200;TSS200;TSS200;TSS200;TSS200;TSS200;TSS200;TSS200;TSS200;TSS200	TSS200	nonsense_mediated_decay;nonsense_mediated_decay;nonsense_mediated_decay;nonsense_mediated_decay;nonsense_mediated_decay;nonsense_mediated_decay;processed_transcript;protein_coding;protein_coding;protein_coding;protein_coding;protein_coding;protein_coding;protein_coding;protein_coding;protein_coding;protein_coding;protein_coding;protein_coding;protein_coding;retained_intron;retained_intron;retaine…	mRNA	Island	1_TssA
cg00022021_TC21	chr3	-	187208671	187208673	FALSE	II	cg	ENSG00000198491	ENSG00000198491	ENST00000356133.3	-1042	TSS1500	TSS1500	lncRNA	lncRNA	OpenSea	15_Quies		LINE
cg00022024_TC21	chr9	-	135908477	135908479	FALSE	II	cg	CAMSAP1;CAMSAP1-DT	CAMSAP1;CAMSAP1;CAMSAP1-DT;CAMSAP1-DT	ENST00000389532.9;ENST00000409386.3;ENST00000423793.1;ENST00000651515.1	-931;-1249;666;14	TSS1500;TSS1500;Body;1stExon	TSS1500	protein_coding;protein_coding;lncRNA;lncRNA	mRNA	Island	2_TssAFlnk
cg00022054_BC21	chr1	+	47711588	47711590	FALSE	II	cg						Intergenic		No RNA Associated	Shore	13_ReprPC
cg00022059_BC21	chr17	+	41898888	41898890	FALSE	II	cg	ACLY	ACLY;ACLY;ACLY;ACLY;ACLY;ACLY	ENST00000352035.7;ENST00000353196.5;ENST00000393896.6;ENST00000537919.5;ENST00000590151.5;ENST00000590770.5	20063;20131;20134;20095;20074;20063	5'UTR;5'UTR;5'UTR;5'UTR;5'UTR;5'UTR	5'UTR	protein_coding;protein_coding;protein_coding;protein_coding;protein_coding;protein_coding	mRNA	OpenSea	4_Tx
cg00022064_TC21	chrX	+	41046879	41046881	FALSE	II	cg						Intergenic		No RNA Associated	OpenSea	15_Quies		LINE
cg00022076_TC21	chr16	+	68260086	68260088	FALSE	II	cg	ENSG00000260441;PLA2G15	ENSG00000260441;ENSG00000260441;PLA2G15;PLA2G15	ENST00000563175.1;ENST00000569843.5;ENST00000219345.10;ENST00000565460.1	357;-1219;14714;5306	5'UTR;TSS1500;Body;Body	TSS1500	lncRNA;lncRNA;protein_coding;retained_intron	mRNA	OpenSea	4_Tx
cg00022101_TC21	chr10	-	127281287	127281289	FALSE	II	cg	DOCK1	DOCK1;DOCK1;DOCK1	ENST00000484400.5;ENST00000280333.9;ENST00000623213.2	33280;375879;375860	Body;Body;Body	Body	processed_transcript;protein_coding;protein_coding	mRNA	OpenSea	5_TxWk
cg00022138_BC21	chr20	-	43457238	43457240	FALSE	II	cg	ENSG00000288000;SRSF6	ENSG00000288000;SRSF6;SRSF6;SRSF6;SRSF6;SRSF6;SRSF6	ENST00000657241.1;ENST00000483871.6;ENST00000671022.1;ENST00000244020.5;ENST00000662078.1;ENST00000668808.1;ENST00000670741.1	-815;-689;-1413;-657;-654;-654;-654	TSS1500;TSS1500;TSS1500;TSS1500;TSS1500;TSS1500;TSS1500	TSS1500	protein_coding;nonsense_mediated_decay;processed_transcript;protein_coding;protein_coding;protein_coding;protein_coding	mRNA	Shore	1_TssA
cg00022145_BC21	chr22	+	49056354	49056356	FALSE	II	cg						Intergenic		No RNA Associated	Shelf	14_ReprPCWk
cg00022218_TC11	chr3	+	107522907	107522909	FALSE	I	cg	BBX	BBX;BBX;BBX;BBX;BBX;BBX;BBX;BBX;BBX;BBX;BBX;BBX	ENST00000485939.5;ENST00000325805.13;ENST00000402543.5;ENST00000415149.6;ENST00000416476.6;ENST00000427402.5;ENST00000431630.5;ENST00000449335.5;ENST00000454540.5;ENST00000456817.5;ENST00000458458.5;ENST00000474137.1	-83;-54;-53;-28;-135;-95;-1199;-1199;-546;-1449;-1449;-78	TSS200;TSS200;TSS200;TSS200;TSS200;TSS200;TSS1500;TSS1500;TSS1500;TSS1500;TSS1500;TSS200	TSS1500	processed_transcript;protein_coding;protein_coding;protein_coding;protein_coding;protein_coding;protein_coding;protein_coding;protein_coding;protein_coding;protein_coding;retained_intron	mRNA	Shore	1_TssA
cg00022235_TC21	chr16	+	11670990	11670992	FALSE	II	cg	SNN	SNN	ENST00000329565.6	2536	Body	Body	protein_coding	mRNA	Shore	5_TxWk
cg00022259_BC21	chr12	-	132808697	132808699	FALSE	II	cg	GOLGA3	GOLGA3;GOLGA3;GOLGA3;GOLGA3;GOLGA3;GOLGA3;GOLGA3;GOLGA3;GOLGA3;GOLGA3;GOLGA3;GOLGA3;GOLGA3;GOLGA3;GOLGA3;GOLGA3;GOLGA3;GOLGA3;GOLGA3;GOLGA3;GOLGA3;GOLGA3;GOLGA3;GOLGA3;GOLGA3;GOLGA3;GOLGA3	ENST00000685195.1;ENST00000686425.1;ENST00000687479.1;ENST00000688068.1;ENST00000688772.1;ENST00000690465.1;ENST00000690511.1;ENST00000690709.1;ENST00000690897.1;ENST00000692831.1;ENST00000693437.1;ENST00000689441.1;ENST00000204726.9;ENST00000450791.8;ENST00000456883.7;ENST00000545875.4;ENST00000687190.1;ENST00000687502.1;ENST00000688114.1;ENST00000688251.1;ENST00000690573.1;ENST00000691636.1;ENS…	-148;-148;-148;-148;-148;-148;-148;-148;20143;-148;-148;3204;20172;20172;20156;20143;-148;-148;20161;20167;-148;20123;20034;-148;13614;-148;8114	TSS200;TSS200;TSS200;TSS200;TSS200;TSS200;TSS200;TSS200;5'UTR;TSS200;TSS200;5'UTR;5'UTR;5'UTR;5'UTR;5'UTR;TSS200;TSS200;5'UTR;5'UTR;TSS200;5'UTR;5'UTR;TSS200;5'UTR;TSS200;5'UTR	TSS200	nonsense_mediated_decay;nonsense_mediated_decay;nonsense_mediated_decay;nonsense_mediated_decay;nonsense_mediated_decay;nonsense_mediated_decay;nonsense_mediated_decay;nonsense_mediated_decay;nonsense_mediated_decay;nonsense_mediated_decay;nonsense_mediated_decay;processed_transcript;protein_coding;protein_coding;protein_coding;protein_coding;protein_coding;protein_coding;protein_coding;protein_c…	mRNA	OpenSea	4_Tx
cg00022308_BC21	chr2	-	27628963	27628965	FALSE	II	cg	CCDC121;ENSG00000259080;GPN1	CCDC121;CCDC121;CCDC121;ENSG00000259080;GPN1;GPN1;GPN1;GPN1;GPN1;GPN1;GPN1;GPN1;GPN1;GPN1;GPN1;GPN1	ENST00000324364.4;ENST00000394775.3;ENST00000522876.1;ENST00000505973.1;ENST00000436280.5;ENST00000461249.1;ENST00000481754.1;ENST00000264718.7;ENST00000407583.7;ENST00000424214.5;ENST00000458167.6;ENST00000503738.5;ENST00000515877.5;ENST00000610189.2;ENST00000616939.4;ENST00000478484.5	49;-85;-72;45918;-60;-282;717;-32;306;316;316;316;717;-86;-32;-88	5'UTR;TSS200;TSS200;Body;TSS200;TSS1500;Body;TSS200;Body;Body;Body;Body;Body;TSS200;TSS200;TSS200	TSS1500	protein_coding;protein_coding;protein_coding;lncRNA;nonsense_mediated_decay;processed_transcript;processed_transcript;protein_coding;protein_coding;protein_coding;protein_coding;protein_coding;protein_coding;protein_coding;protein_coding;retained_intron	mRNA	OpenSea	1_TssA
cg00022318_TC21	chr1	+	36910482	36910484	FALSE	II	cg	GRIK3	GRIK3;GRIK3	ENST00000373091.8;ENST00000373093.4	124033;123647	5'UTR;5'UTR	5'UTR	protein_coding;protein_coding	mRNA	OpenSea	15_Quies
cg00022401_TC21	chr17	+	10027562	10027564	FALSE	II	cg	GAS7	GAS7;GAS7;GAS7;GAS7;GAS7;GAS7;GAS7;GAS7;GAS7;GAS7;GAS7	ENST00000578655.1;ENST00000579140.5;ENST00000323816.8;ENST00000396115.6;ENST00000432992.7;ENST00000437099.6;ENST00000578599.5;ENST00000580043.1;ENST00000584146.6;ENST00000584389.5;ENST00000585266.5	9100;9139;86991;-1277;171044;-1277;32253;9105;8975;33817;9185	5'UTR;5'UTR;5'UTR;TSS1500;5'UTR;TSS1500;5'UTR;5'UTR;5'UTR;5'UTR;5'UTR	TSS1500	processed_transcript;processed_transcript;protein_coding;protein_coding;protein_coding;protein_coding;protein_coding;protein_coding;protein_coding;protein_coding;protein_coding	mRNA	OpenSea	15_Quies		LTR
cg00022492_TC21	chr15	-	40763331	40763333	FALSE	II	cg	GCHFR	GCHFR;GCHFR;GCHFR;GCHFR;GCHFR	ENST00000260447.6;ENST00000558670.1;ENST00000559445.1;ENST00000559932.1;ENST00000561160.1	-736;-791;-795;-1094;-772	TSS1500;TSS1500;TSS1500;TSS1500;TSS1500	TSS1500	protein_coding;protein_coding;protein_coding;protein_coding;protein_coding	mRNA	Island	2_TssAFlnk
cg00022510_BC21	chr3	+	156042743	156042745	FALSE	II	cg	KCNAB1	KCNAB1;KCNAB1;KCNAB1	ENST00000477912.5;ENST00000472028.5;ENST00000478609.5	5043;5043;5043	Body;Body;Body	Body	processed_transcript;protein_coding;retained_intron	mRNA	OpenSea	15_Quies
cg00022594_BC21	chr19	+	15401738	15401740	FALSE	II	cg	AKAP8L	AKAP8L;AKAP8L;AKAP8L;AKAP8L;AKAP8L;AKAP8L;AKAP8L;AKAP8L;AKAP8L;AKAP8L;AKAP8L;AKAP8L;AKAP8L;AKAP8L;AKAP8L;AKAP8L;AKAP8L;AKAP8L;AKAP8L;AKAP8L;AKAP8L;AKAP8L;AKAP8L;AKAP8L;AKAP8L;AKAP8L;AKAP8L;AKAP8L;AKAP8L;AKAP8L;AKAP8L;AKAP8L;AKAP8L;AKAP8L;AKAP8L;AKAP8L;AKAP8L;AKAP8L	ENST00000594594.6;ENST00000599137.6;ENST00000609519.5;ENST00000680017.1;ENST00000680303.1;ENST00000680363.1;ENST00000680642.1;ENST00000680803.1;ENST00000681170.1;ENST00000681459.1;ENST00000595136.5;ENST00000597994.5;ENST00000599488.5;ENST00000600065.6;ENST00000397410.10;ENST00000595067.1;ENST00000595465.6;ENST00000596195.5;ENST00000600247.5;ENST00000679638.1;ENST00000680649.1;ENST00000593845.5;EN…	17383;17282;17250;17306;17306;17250;17306;17306;17231;17306;15960;2547;15940;17306;17250;17250;17288;17250;17403;17306;17292;17250;17230;17288;17231;17284;-1386;-462;17306;17306;17306;17306;17306;17306;17288;17288;17288;17306	5'UTR;5'UTR;5'UTR;5'UTR;5'UTR;5'UTR;5'UTR;5'UTR;5'UTR;5'UTR;5'UTR;5'UTR;5'UTR;5'UTR;5'UTR;5'UTR;5'UTR;5'UTR;5'UTR;5'UTR;5'UTR;5'UTR;5'UTR;5'UTR;5'UTR;5'UTR;TSS1500;TSS1500;5'UTR;5'UTR;5'UTR;5'UTR;5'UTR;5'UTR;5'UTR;5'UTR;5'UTR;5'UTR	TSS1500	nonsense_mediated_decay;nonsense_mediated_decay;nonsense_mediated_decay;nonsense_mediated_decay;nonsense_mediated_decay;nonsense_mediated_decay;nonsense_mediated_decay;nonsense_mediated_decay;nonsense_mediated_decay;nonsense_mediated_decay;processed_transcript;processed_transcript;processed_transcript;processed_transcript;protein_coding;protein_coding;protein_coding;protein_coding;protein_coding;…	mRNA	Shore	4_Tx
cg00022633_TC21	chr13	+	26253739	26253741	FALSE	II	cg	CDK8	CDK8;CDK8;CDK8;CDK8	ENST00000536792.5;ENST00000700501.1;ENST00000700502.1;ENST00000381527.8	-364;-389;-1250;-389	TSS1500;TSS1500;TSS1500;TSS1500	TSS1500	nonsense_mediated_decay;nonsense_mediated_decay;processed_transcript;protein_coding	mRNA	Shore	1_TssA
cg00022642_BC21	chr1	-	231241863	231241865	FALSE	II	cg	C1orf131;GNPAT	C1orf131;C1orf131;C1orf131;C1orf131;C1orf131;GNPAT;GNPAT;GNPAT;GNPAT	ENST00000471936.1;ENST00000318906.6;ENST00000366649.7;ENST00000366651.7;ENST00000451322.1;ENST00000644483.1;ENST00000366647.9;ENST00000416000.1;ENST00000436239.5	-676;-693;-688;-685;-773;648;652;648;657	TSS1500;TSS1500;TSS1500;TSS1500;TSS1500;Body;Body;Body;Body	TSS1500	processed_transcript;protein_coding;protein_coding;protein_coding;protein_coding;nonsense_mediated_decay;protein_coding;protein_coding;protein_coding	mRNA	Shore	1_TssA
cg00022688_TC21	chr10	+	112376252	112376254	FALSE	II	cg	ACSL5	ACSL5;ACSL5;ACSL5;ACSL5;ACSL5	ENST00000354273.5;ENST00000354655.9;ENST00000356116.6;ENST00000393081.6;ENST00000433418.6	32;2137;48;1018;55	1stExon;Body;1stExon;Body;1stExon	1stExon	protein_coding;protein_coding;protein_coding;protein_coding;protein_coding	mRNA	OpenSea	1_TssA
cg00022826_BC21	chr4	+	47838715	47838717	FALSE	II	cg	CORIN;ENSG00000282917	CORIN;CORIN;CORIN;CORIN;CORIN;CORIN;CORIN;CORIN;ENSG00000282917;ENSG00000282917;ENSG00000282917;ENSG00000282917;ENSG00000282917;ENSG00000282917;ENSG00000282917;ENSG00000282917;ENSG00000282917;ENSG00000282917	ENST00000510974.1;ENST00000273857.9;ENST00000502252.5;ENST00000504584.1;ENST00000505909.5;ENST00000610355.4;ENST00000502726.5;ENST00000503821.5;ENST00000634611.3;ENST00000634948.3;ENST00000652844.1;ENST00000656214.1;ENST00000687411.2;ENST00000689064.1;ENST00000689791.1;ENST00000690569.1;ENST00000690605.1;ENST00000702020.1	-1208;-648;-643;-609;-766;-609;-609;-648;7385;7386;7376;7385;7376;7376;7376;7376;7383;7376	TSS1500;TSS1500;TSS1500;TSS1500;TSS1500;TSS1500;TSS1500;TSS1500;Body;Body;Body;Body;Body;Body;Body;Body;Body;Body	TSS1500	processed_transcript;protein_coding;protein_coding;protein_coding;protein_coding;protein_coding;retained_intron;retained_intron;lncRNA;lncRNA;lncRNA;lncRNA;lncRNA;lncRNA;lncRNA;lncRNA;lncRNA;lncRNA	mRNA	Shore	5_TxWk
cg00022866_TC21	chr11	-	64340967	64340969	FALSE	II	cg	CCDC88B;ENSG00000236935	CCDC88B;CCDC88B;CCDC88B;ENSG00000236935	ENST00000463837.5;ENST00000494080.5;ENST00000356786.10;ENST00000690790.2	745;-638;764;-813	Body;TSS1500;Body;TSS1500	TSS1500	processed_transcript;processed_transcript;protein_coding;lncRNA	mRNA	Shore	2_TssAFlnk
cg00022871_TC21	chr17	+	45806991	45806993	FALSE	II	cg	CRHR1;LINC02210-CRHR1;MAPT-AS1	CRHR1;CRHR1;CRHR1;CRHR1;CRHR1;CRHR1;CRHR1;CRHR1;CRHR1;CRHR1;LINC02210-CRHR1;LINC02210-CRHR1;MAPT-AS1	ENST00000347197.9;ENST00000580955.5;ENST00000293493.11;ENST00000314537.10;ENST00000339069.9;ENST00000352855.9;ENST00000398285.7;ENST00000577353.5;ENST00000619154.4;ENST00000582766.5;ENST00000587305.1;ENST00000634540.1;ENST00000634876.2	22685;-82;22712;22672;22712;22465;22447;22447;22712;22423;185066;186648;88670	Body;No GENCODE transcript;No GENCODE transcript;Body;Body;Body;Body;Body;Body;Body;Body;Body;5'UTR	5'UTR	nonsense_mediated_decay;nonsense_mediated_decay;protein_coding;protein_coding;protein_coding;protein_coding;protein_coding;protein_coding;protein_coding;retained_intron;processed_transcript;protein_coding;lncRNA	mRNA	OpenSea	14_ReprPCWk
cg00022900_BC21	chr8	+	93131304	93131306	FALSE	II	cg						Intergenic		No RNA Associated	OpenSea	15_Quies
cg00022908_BC21	chr1	-	184538601	184538603	FALSE	II	cg	C1orf21	C1orf21;C1orf21;C1orf21;C1orf21;C1orf21;C1orf21	ENST00000648109.1;ENST00000675061.1;ENST00000675148.1;ENST00000489143.6;ENST00000675405.1;ENST00000235307.7	151331;151313;61094;-1391;34065;151573	Body;Body;Body;TSS1500;Body;Body	TSS1500	nonsense_mediated_decay;nonsense_mediated_decay;nonsense_mediated_decay;processed_transcript;processed_transcript;protein_coding	mRNA	OpenSea	15_Quies		LINE
cg00022911_TC21	chr19	-	19261582	19261584	FALSE	II	cg	ENSG00000267629;HAPLN4	ENSG00000267629;HAPLN4;HAPLN4	ENST00000586064.3;ENST00000291481.8;ENST00000592862.2	11787;1222;101	5'UTR;5'UTR;5'UTR	5'UTR	retained_intron;protein_coding;retained_intron	mRNA	Island	13_ReprPC
cg00022938_BC21	chr10	-	63373528	63373530	FALSE	II	cg	JMJD1C;MIR1296	JMJD1C;JMJD1C;MIR1296	ENST00000633035.1;ENST00000399262.7;ENST00000408136.3	148322;92449;-480	5'UTR;5'UTR;TSS1500	TSS1500	processed_transcript;protein_coding;miRNA	mRNA	OpenSea	15_Quies
cg00022966_BC21	chr1	-	205778796	205778798	FALSE	II	cg	ENSG00000285521	ENSG00000285521	ENST00000648961.1	3238	Body	Body	lncRNA	lncRNA	Shelf	15_Quies		LINE
cg00023001_TC21	chr17	+	57861386	57861388	FALSE	II	cg	CUEDC1	CUEDC1	ENST00000577830.6	94026	1stExon	1stExon	protein_coding	mRNA	Shore	2_TssAFlnk
cg00023056_TC21	chr16	-	58025412	58025414	FALSE	II	cg	MMP15	MMP15	ENST00000219271.4	-341	TSS1500	TSS1500	protein_coding	mRNA	Shore	1_TssA
cg00023132_TC21	chr3	+	69084796	69084798	FALSE	II	cg	ARL6IP5	ARL6IP5;ARL6IP5;ARL6IP5;ARL6IP5;ARL6IP5	ENST00000484921.1;ENST00000485444.1;ENST00000273258.4;ENST00000478935.1;ENST00000470936.1	-218;-245;-140;-224;-239	TSS1500;TSS1500;TSS200;TSS1500;TSS1500	TSS1500	nonsense_mediated_decay;nonsense_mediated_decay;protein_coding;protein_coding;retained_intron	mRNA	Shore	2_TssAFlnk
cg00023154_BC21	chr1	+	44406790	44406792	FALSE	II	cg	RNF220	RNF220;RNF220;RNF220	ENST00000355387.6;ENST00000361799.7;ENST00000372247.6	1597;1536;1503	Body;Body;Body	Body	protein_coding;protein_coding;protein_coding	mRNA	Island	11_BivFlnk
cg00023168_BC21	chr19	+	44164914	44164916	FALSE	II	cg	ENSG00000287035;ZNF226	ENSG00000287035;ZNF226;ZNF226;ZNF226;ZNF226;ZNF226;ZNF226;ZNF226;ZNF226;ZNF226;ZNF226;ZNF226;ZNF226;ZNF226;ZNF226;ZNF226;ZNF226;ZNF226;ZNF226	ENST00000654455.1;ENST00000300823.10;ENST00000337433.10;ENST00000413984.6;ENST00000454662.6;ENST00000585560.5;ENST00000585678.5;ENST00000586203.5;ENST00000586286.5;ENST00000586914.5;ENST00000588127.5;ENST00000588742.5;ENST00000588795.5;ENST00000588883.5;ENST00000589160.5;ENST00000590089.5;ENST00000590467.5;ENST00000590524.1;ENST00000590578.5	41;-189;-185;-188;-249;-186;-192;-194;-182;-186;-201;-189;-201;-186;-169;-240;-197;-841;-158	5'UTR;TSS200;TSS200;TSS200;TSS1500;TSS200;TSS200;TSS200;TSS200;TSS200;TSS1500;TSS200;TSS1500;TSS200;TSS200;TSS1500;TSS200;TSS1500;TSS200	TSS1500	lncRNA;protein_coding;protein_coding;protein_coding;protein_coding;protein_coding;protein_coding;protein_coding;protein_coding;protein_coding;protein_coding;protein_coding;protein_coding;protein_coding;protein_coding;protein_coding;protein_coding;protein_coding;protein_coding	mRNA	OpenSea	1_TssA
cg00023174_TC21	chr19	+	12091570	12091572	FALSE	II	cg	ENSG00000286132;ZNF788P	ENSG00000286132;ZNF788P;ZNF788P;ZNF788P;ZNF788P;ZNF788P;ZNF788P	ENST00000651606.1;ENST00000397755.2;ENST00000595703.5;ENST00000596096.1;ENST00000596883.2;ENST00000601686.1;ENST00000430298.7	16244;-765;-736;-692;-816;-736;-897	Body;TSS1500;TSS1500;TSS1500;TSS1500;TSS1500;TSS1500	TSS1500	nonsense_mediated_decay;processed_transcript;processed_transcript;processed_transcript;processed_transcript;processed_transcript;transcribed_unprocessed_pseudogene	nonsense_mediated_decay	Shore	15_Quies
cg00023185_BC11	chr8	+	64577381	64577383	FALSE	I	cg	BHLHE22-AS1	BHLHE22-AS1;BHLHE22-AS1;BHLHE22-AS1;BHLHE22-AS1;BHLHE22-AS1	ENST00000517909.1;ENST00000520834.1;ENST00000658391.1;ENST00000665275.1;ENST00000670034.1	4507;-118;46;4430;4540	5'UTR;TSS200;5'UTR;1stExon;5'UTR	TSS200	lncRNA;lncRNA;lncRNA;lncRNA;lncRNA	lncRNA	Shore	11_BivFlnk
cg00023196_BC21	chr7	-	158314487	158314489	FALSE	II	cg	PTPRN2	PTPRN2;PTPRN2;PTPRN2;PTPRN2	ENST00000389413.7;ENST00000389416.8;ENST00000389418.9;ENST00000409483.5	273286;273224;273336;273301	5'UTR;5'UTR;5'UTR;5'UTR	5'UTR	protein_coding;protein_coding;protein_coding;protein_coding	mRNA	Shelf	9_Het
cg00023197_TC21	chr20	-	46651603	46651605	FALSE	II	cg	SLC13A3	SLC13A3;SLC13A3;SLC13A3;SLC13A3;SLC13A3;SLC13A3;SLC13A3	ENST00000279027.9;ENST00000290317.9;ENST00000372121.5;ENST00000413164.6;ENST00000417157.2;ENST00000468915.5;ENST00000472148.5	-144;18536;32864;-144;18536;24472;18536	TSS200;5'UTR;5'UTR;TSS200;5'UTR;5'UTR;5'UTR	TSS200	protein_coding;protein_coding;protein_coding;protein_coding;protein_coding;protein_coding;protein_coding	mRNA	OpenSea	13_ReprPC	TRUE
cg00023231_TC21	chr7	-	156895520	156895522	FALSE	II	cg						Intergenic		No RNA Associated	Shelf	15_Quies		LINE
cg00023233_TC21	chr10	-	124389128	124389130	FALSE	II	cg						Intergenic		No RNA Associated	Island	2_TssAFlnk
cg00023288_TC21	chr2	+	43996144	43996146	FALSE	II	cg	ENSG00000288707;LRPPRC	ENSG00000288707;LRPPRC;LRPPRC;LRPPRC;LRPPRC;LRPPRC;LRPPRC;LRPPRC;LRPPRC;LRPPRC;LRPPRC;LRPPRC;LRPPRC;LRPPRC;LRPPRC;LRPPRC;LRPPRC;LRPPRC;LRPPRC;LRPPRC;LRPPRC;LRPPRC;LRPPRC;LRPPRC;LRPPRC;LRPPRC;LRPPRC;LRPPRC;LRPPRC;LRPPRC;LRPPRC;LRPPRC;LRPPRC;LRPPRC;LRPPRC;LRPPRC	ENST00000684747.1;ENST00000682303.1;ENST00000682585.1;ENST00000683346.1;ENST00000683796.1;ENST00000683994.1;ENST00000684290.1;ENST00000684306.1;ENST00000684383.1;ENST00000684619.1;ENST00000260665.12;ENST00000409659.6;ENST00000409946.6;ENST00000447246.2;ENST00000682104.1;ENST00000682308.1;ENST00000682480.1;ENST00000682546.1;ENST00000682779.1;ENST00000682885.1;ENST00000683125.1;ENST00000683213.1;EN…	160;-188;-155;-182;-188;-156;-182;-164;-157;-108;-155;-155;-139;-150;82;-155;-165;-170;-182;-155;-168;-145;-170;-193;-190;-168;-168;-177;-182;-182;-179;-158;-177;-155;-177;-155	1stExon;TSS200;TSS200;TSS200;TSS200;TSS200;TSS200;TSS200;TSS200;TSS200;TSS200;TSS200;TSS200;TSS200;5'UTR;TSS200;TSS200;TSS200;TSS200;TSS200;TSS200;TSS200;TSS200;TSS200;TSS200;TSS200;TSS200;TSS200;TSS200;TSS200;TSS200;TSS200;TSS200;TSS200;TSS200;TSS200	TSS200	lncRNA;nonsense_mediated_decay;nonsense_mediated_decay;nonsense_mediated_decay;nonsense_mediated_decay;nonsense_mediated_decay;nonsense_mediated_decay;nonsense_mediated_decay;nonsense_mediated_decay;nonsense_mediated_decay;protein_coding;protein_coding;protein_coding;protein_coding;protein_coding;protein_coding;protein_coding;protein_coding;protein_coding;protein_coding;protein_coding;protein_cod…	mRNA	Island	1_TssA
cg00023301_BC21	chr19	+	22554491	22554493	FALSE	II	cg	RNU6-1179P	RNU6-1179P	ENST00000384667.1	-769	TSS1500	TSS1500	snRNA	snRNA	OpenSea	15_Quies
cg00023304_BC21	chr16	+	57247204	57247206	FALSE	II	cg	ARL2BP;ENSG00000260038;ENSG00000276663	ARL2BP;ARL2BP;ARL2BP;ENSG00000260038;ENSG00000276663	ENST00000219204.8;ENST00000562023.5;ENST00000563234.1;ENST00000562409.1;ENST00000616553.1	1946;1855;1829;-145;-808	Body;Body;Body;TSS200;TSS1500	TSS1500	protein_coding;protein_coding;protein_coding;lncRNA;lncRNA	mRNA	Shore	5_TxWk
cg00023321_TC21	chr6	-	31543585	31543587	FALSE	II	cg	ATP6V1G2-DDX39B;DDX39B	ATP6V1G2-DDX39B;ATP6V1G2-DDX39B;ATP6V1G2-DDX39B;DDX39B;DDX39B	ENST00000376185.5;ENST00000480131.1;ENST00000475917.1;ENST00000458640.5;ENST00000482195.5	2997;3023;3008;-1137;-1184	5'UTR;5'UTR;5'UTR;TSS1500;TSS1500	TSS1500	nonsense_mediated_decay;nonsense_mediated_decay;processed_transcript;protein_coding;retained_intron	mRNA	Shore	5_TxWk		LINE
cg00023345_TC21	chr17	-	63441130	63441132	FALSE	II	cg	CYB561	CYB561;CYB561;CYB561;CYB561;CYB561;CYB561;CYB561;CYB561;CYB561;CYB561;CYB561;CYB561;CYB561;CYB561;CYB561	ENST00000577989.5;ENST00000578016.1;ENST00000360793.8;ENST00000392975.6;ENST00000392976.5;ENST00000448884.6;ENST00000578072.1;ENST00000580592.1;ENST00000582034.5;ENST00000582297.5;ENST00000582997.5;ENST00000584031.5;ENST00000584291.5;ENST00000577368.5;ENST00000583478.1	5178;5210;5176;-264;5054;5161;5224;-291;5176;5164;-919;5054;1722;5176;5201	5'UTR;5'UTR;5'UTR;TSS1500;5'UTR;5'UTR;5'UTR;TSS1500;5'UTR;5'UTR;TSS1500;5'UTR;5'UTR;5'UTR;5'UTR	TSS1500	processed_transcript;processed_transcript;protein_coding;protein_coding;protein_coding;protein_coding;protein_coding;protein_coding;protein_coding;protein_coding;protein_coding;protein_coding;protein_coding;retained_intron;retained_intron	mRNA	Shelf	5_TxWk
cg00023351_BC21	chr12	+	78794157	78794159	FALSE	II	cg	ENSG00000257564;ENSG00000257948	ENSG00000257564;ENSG00000257948;ENSG00000257948	ENST00000546724.1;ENST00000656363.1;ENST00000669513.1	-43;-11;26	TSS200;TSS200;1stExon	TSS200	processed_pseudogene;lncRNA;lncRNA	lncRNA	OpenSea	15_Quies
cg00023363_BC21	chr8	-	133577980	133577982	FALSE	II	cg						Intergenic		No RNA Associated	OpenSea	15_Quies		DNA
cg00023411_TC11	chr2	-	71899291	71899293	FALSE	I	cg						Intergenic		No RNA Associated	OpenSea	15_Quies		DNA
cg00023415_TC21	chrX	-	48576763	48576765	FALSE	II	cg	RBM3	RBM3;RBM3;RBM3;RBM3;RBM3	ENST00000466764.5;ENST00000489344.5;ENST00000354480.2;ENST00000376755.1;ENST00000376759.8	2273;2240;865;1812;2280	Body;Body;Body;Body;Body	Body	processed_transcript;processed_transcript;protein_coding;protein_coding;protein_coding	mRNA	Shore	4_Tx
cg00023464_TC21	chr13	+	110615319	110615321	FALSE	II	cg	ENSG00000275880;NAXD	ENSG00000275880;NAXD;NAXD;NAXD;NAXD;NAXD;NAXD;NAXD;NAXD	ENST00000611744.1;ENST00000679968.1;ENST00000470164.2;ENST00000309957.3;ENST00000424185.7;ENST00000679389.1;ENST00000680254.1;ENST00000680312.1;ENST00000680505.1	1034;-240;-271;-308;-235;-240;-225;-570;-308	1stExon;TSS1500;TSS1500;TSS1500;TSS1500;TSS1500;TSS1500;TSS1500;TSS1500	TSS1500	lncRNA;nonsense_mediated_decay;processed_transcript;protein_coding;protein_coding;protein_coding;protein_coding;protein_coding;protein_coding	mRNA	Shore	2_TssAFlnk
cg00023523_TC21	chr18	+	32879580	32879582	FALSE	II	cg	ENSG00000263765	ENSG00000263765	ENST00000580366.1	44416	Body	Body	lncRNA	lncRNA	OpenSea	15_Quies
cg00023526_BC21	chr9	-	23825848	23825850	FALSE	II	cg	ELAVL2;ENSG00000287843	ELAVL2;ELAVL2;ELAVL2;ENSG00000287843	ENST00000462649.1;ENST00000380117.5;ENST00000397312.7;ENST00000658911.1	326;489;392;-642	5'UTR;5'UTR;5'UTR;TSS1500	TSS1500	processed_transcript;protein_coding;protein_coding;lncRNA	mRNA	Shelf	1_TssA
cg00023648_TC21	chr10	-	49057422	49057424	FALSE	II	cg	VSTM4	VSTM4	ENST00000332853.9	58100	5'UTR	5'UTR	protein_coding	mRNA	OpenSea	15_Quies		SINE
cg00023673_BC21	chr16	-	86722025	86722027	FALSE	II	cg	LINC02188;LINC02189	LINC02188;LINC02188;LINC02188;LINC02188;LINC02188;LINC02188;LINC02189;LINC02189;LINC02189;LINC02189;LINC02189;LINC02189;LINC02189	ENST00000562064.1;ENST00000569740.6;ENST00000647607.1;ENST00000647615.1;ENST00000649229.1;ENST00000649687.1;ENST00000563331.1;ENST00000652314.1;ENST00000653342.1;ENST00000659949.1;ENST00000660139.1;ENST00000661967.1;ENST00000667097.1	-66;-65;-81;11904;-59;-33;-71;1;-16;1;-45;-10;17	TSS200;TSS200;TSS200;Body;TSS200;TSS200;TSS200;5'UTR;TSS200;5'UTR;TSS200;TSS200;5'UTR	TSS200	lncRNA;lncRNA;lncRNA;lncRNA;lncRNA;lncRNA;lncRNA;lncRNA;lncRNA;lncRNA;lncRNA;lncRNA;lncRNA	lncRNA	OpenSea	14_ReprPCWk
cg00023695_TC11	chr15	+	74938252	74938254	FALSE	I	cg	COX5A	COX5A;COX5A;COX5A;COX5A;COX5A;COX5A	ENST00000322347.11;ENST00000562233.5;ENST00000564811.1;ENST00000567270.5;ENST00000568517.1;ENST00000568783.5	-179;-182;-186;-172;-476;-169	TSS200;TSS200;TSS200;TSS200;TSS1500;TSS200	TSS1500	protein_coding;protein_coding;protein_coding;protein_coding;protein_coding;protein_coding	mRNA	Island	1_TssA
cg00023726_TC21	chr1	-	2923369	2923371	FALSE	II	cg						Intergenic		No RNA Associated	OpenSea	15_Quies		LINE
cg00023728_BC21	chr4	-	6328045	6328047	FALSE	II	cg	PPP2R2C	PPP2R2C;PPP2R2C;PPP2R2C;PPP2R2C;PPP2R2C	ENST00000335585.9;ENST00000382599.9;ENST00000506140.5;ENST00000507294.1;ENST00000515571.5	53825;144569;235555;227633;93073	5'UTR;5'UTR;5'UTR;5'UTR;5'UTR	5'UTR	protein_coding;protein_coding;protein_coding;protein_coding;protein_coding	mRNA	OpenSea	14_ReprPCWk
cg00023804_TC21	chr1	-	155893127	155893129	FALSE	II	cg	U4	U4	ENST00000638126.1	-1153	TSS1500	TSS1500	snRNA	snRNA	OpenSea	7_Enh
cg00023808_BC21	chr7	-	102301271	102301273	FALSE	II	cg	SH2B2	SH2B2;SH2B2;SH2B2	ENST00000617975.2;ENST00000444095.3;ENST00000536178.3	16181;14404;16117	Body;Body;Body	Body	nonsense_mediated_decay;protein_coding;protein_coding	mRNA	Island	15_Quies
cg00023826_TC21	chr2	-	96827753	96827755	FALSE	II	cg	ANKRD23;CNNM3	ANKRD23;CNNM3;CNNM3;CNNM3;CNNM3;CNNM3	ENST00000476975.5;ENST00000480035.1;ENST00000305510.4;ENST00000377060.7;ENST00000465224.5;ENST00000494595.1	14364;-812;11486;11509;2579;921	5'UTR;TSS1500;Body;Body;Body;Body	TSS1500	processed_transcript;processed_transcript;protein_coding;protein_coding;retained_intron;retained_intron	mRNA	OpenSea	4_Tx
cg00023828_BC21	chr17	+	19804837	19804839	FALSE	II	cg	ULK2	ULK2;ULK2;ULK2;ULK2	ENST00000574854.1;ENST00000580130.5;ENST00000361658.6;ENST00000395544.9	6400;33667;63099;63099	5'UTR;5'UTR;5'UTR;5'UTR	5'UTR	processed_transcript;processed_transcript;protein_coding;protein_coding	mRNA	OpenSea	5_TxWk
cg00023916_BC21	chr16	+	19474195	19474197	FALSE	II	cg	ENSG00000260592;TMC5	ENSG00000260592;TMC5;TMC5;TMC5;TMC5;TMC5;TMC5;TMC5;TMC5;TMC5	ENST00000702436.1;ENST00000572147.1;ENST00000219821.9;ENST00000381414.8;ENST00000396229.6;ENST00000541464.5;ENST00000542583.7;ENST00000561503.5;ENST00000564959.1;ENST00000567478.5	13769;31;17746;63473;63461;63657;56313;17712;17679;17709	5'UTR;1stExon;Body;Body;Body;Body;Body;Body;Body;Body	5'UTR	lncRNA;nonsense_mediated_decay;protein_coding;protein_coding;protein_coding;protein_coding;protein_coding;protein_coding;protein_coding;retained_intron	mRNA	OpenSea	15_Quies
cg00023919_TC21	chr11	-	67071719	67071721	FALSE	II	cg	RHOD	RHOD	ENST00000308831.7	14873	Body	Body	protein_coding	mRNA	Island	1_TssA
cg00023948_TC21	chr4	-	40425674	40425676	FALSE	II	cg	ENSG00000250893;RBM47	ENSG00000250893;RBM47;RBM47;RBM47;RBM47;RBM47	ENST00000514187.1;ENST00000510871.5;ENST00000295971.12;ENST00000381793.6;ENST00000381795.10;ENST00000514014.1	-444;204190;204190;89084;90299;204949	TSS1500;1stExon;1stExon;1stExon;1stExon;1stExon	TSS1500	lncRNA;nonsense_mediated_decay;protein_coding;protein_coding;protein_coding;protein_coding	mRNA	OpenSea	15_Quies
cg00024049_TC21	chr21	+	33587699	33587701	FALSE	II	cg	DONSON;ENSG00000249209	DONSON;DONSON;DONSON;DONSON;DONSON;DONSON;DONSON;DONSON;DONSON;ENSG00000249209	ENST00000417871.5;ENST00000442660.5;ENST00000444517.5;ENST00000457359.5;ENST00000303071.10;ENST00000303113.10;ENST00000432378.5;ENST00000437395.5;ENST00000453626.5;ENST00000429238.2	971;-97;-97;947;985;971;1007;935;947;343908	5'UTR;TSS200;TSS200;5'UTR;5'UTR;5'UTR;5'UTR;5'UTR;5'UTR;5'UTR	TSS200	nonsense_mediated_decay;nonsense_mediated_decay;nonsense_mediated_decay;nonsense_mediated_decay;protein_coding;protein_coding;protein_coding;protein_coding;protein_coding;protein_coding	mRNA	Shore	1_TssA
cg00024086_BC21	chr7	-	157021796	157021798	FALSE	II	cg						Intergenic		No RNA Associated	Island	13_ReprPC
cg00024102_TC21	chr7	+	3092612	3092614	FALSE	II	cg	ENSG00000228334	ENSG00000228334	ENST00000667422.1	25437	5'UTR	5'UTR	lncRNA	lncRNA	OpenSea	15_Quies
cg00024244_TC21	chr12	-	46268175	46268177	FALSE	II	cg	SLC38A1	SLC38A1;SLC38A1;SLC38A1;SLC38A1;SLC38A1;SLC38A1;SLC38A1;SLC38A1	ENST00000549633.5;ENST00000551506.1;ENST00000398637.10;ENST00000439706.5;ENST00000546893.5;ENST00000549049.5;ENST00000550173.1;ENST00000552197.5	868;631;868;822;944;820;1776;-474	5'UTR;5'UTR;5'UTR;5'UTR;5'UTR;5'UTR;5'UTR;TSS1500	TSS1500	processed_transcript;processed_transcript;protein_coding;protein_coding;protein_coding;protein_coding;protein_coding;protein_coding	mRNA	Island	1_TssA
cg00024269_BC21	chr13	-	50387534	50387536	FALSE	II	cg	DLEU1;ENSG00000286191	DLEU1;DLEU1;DLEU1;DLEU1;DLEU1;DLEU1;DLEU1;DLEU1;DLEU1;DLEU1;DLEU1;DLEU1;DLEU1;DLEU1;DLEU1;DLEU1;DLEU1;DLEU1;ENSG00000286191	ENST00000461527.7;ENST00000463357.5;ENST00000463474.7;ENST00000467721.5;ENST00000468168.5;ENST00000468522.5;ENST00000469127.5;ENST00000473075.3;ENST00000475913.5;ENST00000476738.5;ENST00000483444.5;ENST00000484529.5;ENST00000485007.5;ENST00000486895.5;ENST00000489542.6;ENST00000490577.5;ENST00000491341.5;ENST00000491615.5;ENST00000652118.1	305364;77373;305364;305364;305364;305364;94113;166262;201655;305364;163254;201655;201655;305364;57901;305364;305364;305364;-376	Body;Body;Body;Body;Body;Body;Body;Body;Body;Body;Body;Body;Body;Body;Body;Body;Body;Body;TSS1500	TSS1500	lncRNA;lncRNA;lncRNA;lncRNA;lncRNA;lncRNA;lncRNA;lncRNA;lncRNA;lncRNA;lncRNA;lncRNA;lncRNA;lncRNA;lncRNA;lncRNA;lncRNA;lncRNA;lncRNA	lncRNA	OpenSea	15_Quies
cg00024280_BC11	chr19	+	17390447	17390449	FALSE	I	cg	CCDC194	CCDC194	ENST00000636079.2	3749	1stExon	1stExon	protein_coding	mRNA	Island	1_TssA	TRUE
cg00024304_BC21	chr9	+	135880703	135880705	FALSE	II	cg	CAMSAP1	CAMSAP1;CAMSAP1;CAMSAP1;CAMSAP1;CAMSAP1	ENST00000460094.1;ENST00000468150.1;ENST00000312405.10;ENST00000389532.9;ENST00000409386.3	2163;1015;2194;26843;26525	5'UTR;5'UTR;5'UTR;5'UTR;5'UTR	5'UTR	processed_transcript;processed_transcript;protein_coding;protein_coding;protein_coding	mRNA	OpenSea	5_TxWk
cg00024313_BC21	chr8	+	79693601	79693603	FALSE	II	cg						Intergenic		No RNA Associated	OpenSea	15_Quies
cg00024361_TC21	chr15	-	77524713	77524715	FALSE	II	cg	ENSG00000259362	ENSG00000259362	ENST00000561283.2	-826	TSS1500	TSS1500	lncRNA	lncRNA	OpenSea	15_Quies		LINE
cg00024367_BC21	chr8	-	37766212	37766214	FALSE	II	cg	PLPBP	PLPBP;PLPBP;PLPBP;PLPBP;PLPBP;PLPBP;PLPBP	ENST00000518036.5;ENST00000328195.8;ENST00000523187.5;ENST00000523358.5;ENST00000523521.1;ENST00000520073.5;ENST00000523994.1	3603;3568;3613;3613;-67;3618;3558	Body;Body;Body;Body;TSS200;Body;Body	TSS200	nonsense_mediated_decay;protein_coding;protein_coding;protein_coding;protein_coding;retained_intron;retained_intron	mRNA	Shelf	4_Tx
cg00024377_TC21	chr18	+	3666161	3666163	FALSE	II	cg	DLGAP1	DLGAP1;DLGAP1;DLGAP1;DLGAP1;DLGAP1;DLGAP1;DLGAP1;DLGAP1;DLGAP1;DLGAP1;DLGAP1	ENST00000315677.8;ENST00000400145.6;ENST00000400147.6;ENST00000400149.7;ENST00000400150.7;ENST00000400155.5;ENST00000515196.6;ENST00000534970.5;ENST00000539435.5;ENST00000581527.5;ENST00000581699.5	789146;179135;179198;208113;208164;208119;208606;208606;179197;789105;208092	5'UTR;5'UTR;5'UTR;5'UTR;5'UTR;5'UTR;5'UTR;5'UTR;5'UTR;5'UTR;5'UTR	5'UTR	protein_coding;protein_coding;protein_coding;protein_coding;protein_coding;protein_coding;protein_coding;protein_coding;protein_coding;protein_coding;protein_coding	mRNA	OpenSea	2_TssAFlnk
cg00024396_TC21	chr6	+	53349209	53349211	FALSE	II	cg	ELOVL5;ENSG00000271367	ELOVL5;ELOVL5;ELOVL5;ELOVL5;ELOVL5;ELOVL5;ELOVL5;ENSG00000271367	ENST00000465983.5;ENST00000485336.5;ENST00000486973.1;ENST00000304434.11;ENST00000370913.5;ENST00000370918.8;ENST00000542638.5;ENST00000605281.1	-259;-236;-259;-259;-283;-30;-30;-948	TSS1500;TSS1500;TSS1500;TSS1500;TSS1500;TSS200;TSS200;TSS1500	TSS1500	processed_transcript;processed_transcript;processed_transcript;protein_coding;protein_coding;protein_coding;protein_coding;lncRNA	mRNA	Island	1_TssA
cg00024404_BC21	chr5	+	80256650	80256652	FALSE	II	cg	ENSG00000288741;SERINC5	ENSG00000288741;SERINC5;SERINC5;SERINC5;SERINC5;SERINC5	ENST00000688442.1;ENST00000512972.6;ENST00000632581.1;ENST00000513907.1;ENST00000507668.7;ENST00000509193.5	451;-631;-631;-1452;-602;-631	1stExon;TSS1500;TSS1500;TSS1500;TSS1500;TSS1500	TSS1500	lncRNA;nonsense_mediated_decay;nonsense_mediated_decay;processed_transcript;protein_coding;protein_coding	mRNA	Shore	1_TssA
cg00024416_BC21	chr22	-	23898199	23898201	FALSE	II	cg	MIF-AS1	MIF-AS1	ENST00000406213.1	731	5'UTR	5'UTR	lncRNA	lncRNA	Shelf	5_TxWk
cg00024437_TC21	chr4	+	145907319	145907321	FALSE	II	cg	ZNF827	ZNF827;ZNF827;ZNF827;ZNF827;ZNF827;ZNF827;ZNF827;ZNF827;ZNF827;ZNF827;ZNF827	ENST00000671699.1;ENST00000672123.1;ENST00000672532.1;ENST00000672795.1;ENST00000379448.9;ENST00000503462.3;ENST00000508784.6;ENST00000513320.5;ENST00000513840.2;ENST00000652097.1;ENST00000656985.1	28870;31177;5988;4103;31111;31111;31504;31170;31122;31103;31103	5'UTR;5'UTR;5'UTR;5'UTR;5'UTR;5'UTR;5'UTR;5'UTR;5'UTR;5'UTR;5'UTR	5'UTR	processed_transcript;processed_transcript;processed_transcript;processed_transcript;protein_coding;protein_coding;protein_coding;protein_coding;protein_coding;protein_coding;protein_coding	mRNA	OpenSea	5_TxWk
cg00024443_TC21	chr16	+	21558151	21558153	FALSE	II	cg						Intergenic		No RNA Associated	OpenSea	15_Quies		LINE
cg00024456_BC21	chr1	+	202012245	202012247	FALSE	II	cg	ELF3;ENSG00000249007	ELF3;ELF3;ELF3;ELF3;ELF3;ELF3;ELF3;ELF3;ENSG00000249007	ENST00000470384.1;ENST00000479874.1;ENST00000490203.5;ENST00000495848.1;ENST00000359651.7;ENST00000367283.7;ENST00000367284.10;ENST00000446188.1;ENST00000504773.1	-199;-323;1647;1652;4301;1659;1659;1602;876	TSS200;TSS1500;Body;Body;Body;Body;Body;Body;Body	TSS1500	processed_transcript;processed_transcript;processed_transcript;processed_transcript;protein_coding;protein_coding;protein_coding;protein_coding;lncRNA	mRNA	OpenSea	15_Quies
cg00024471_BC21	chr3	-	188974757	188974759	FALSE	II	cg	TPRG1	TPRG1	ENST00000433971.5	27544	Body	Body	protein_coding	mRNA	OpenSea	15_Quies
cg00024472_TC11	chr17	+	49496501	49496503	FALSE	I	cg	ENSG00000279036;NGFR	ENSG00000279036;NGFR;NGFR;NGFR	ENST00000624209.1;ENST00000172229.8;ENST00000504201.1;ENST00000509200.5	1299;1209;-889;-122	1stExon;Body;TSS1500;TSS200	TSS1500	TEC;protein_coding;protein_coding;protein_coding	mRNA	Island	10_TssBiv
cg00024494_BC21	chr16	+	73062942	73062944	FALSE	II	cg	ZFHX3	ZFHX3	ENST00000641206.2	828929	5'UTR	5'UTR	protein_coding	mRNA	Shore	13_ReprPC
cg00024515_TC21	chr3	+	185738184	185738186	FALSE	II	cg	IGF2BP2	IGF2BP2;IGF2BP2;IGF2BP2;IGF2BP2;IGF2BP2;IGF2BP2;IGF2BP2	ENST00000461957.5;ENST00000466476.1;ENST00000493302.5;ENST00000346192.7;ENST00000382199.7;ENST00000421047.3;ENST00000457616.6	85087;86708;82947;86840;86858;82947;86828	5'UTR;5'UTR;5'UTR;5'UTR;5'UTR;5'UTR;5'UTR	5'UTR	processed_transcript;processed_transcript;processed_transcript;protein_coding;protein_coding;protein_coding;protein_coding	mRNA	OpenSea	15_Quies
cg00024516_TC21	chr4	-	122585038	122585040	FALSE	II	cg						Intergenic		No RNA Associated	OpenSea	15_Quies		LINE
cg00024674_BC21	chr18	+	45026338	45026340	FALSE	II	cg	SETBP1	SETBP1;SETBP1;SETBP1;SETBP1;SETBP1;SETBP1	ENST00000649279.2;ENST00000677068.1;ENST00000677077.1;ENST00000677130.1;ENST00000677699.1;ENST00000678152.1	345451;346150;329175;325543;345451;345051	Body;Body;Body;Body;Body;Body	Body	protein_coding;protein_coding;protein_coding;protein_coding;protein_coding;protein_coding	mRNA	OpenSea	15_Quies	TRUE
cg00024701_BC21	chr9	-	97697518	97697520	FALSE	II	cg	KRT18P13;XPA	KRT18P13;XPA;XPA;XPA	ENST00000400056.3;ENST00000462523.5;ENST00000496104.1;ENST00000375128.5	-1403;-225;-223;-178	TSS1500;TSS1500;TSS1500;TSS200	TSS1500	processed_pseudogene;nonsense_mediated_decay;processed_transcript;protein_coding	mRNA	Shore	2_TssAFlnk
cg00024705_TC21	chr2	-	32442408	32442410	FALSE	II	cg	BIRC6	BIRC6;BIRC6;BIRC6;BIRC6;BIRC6	ENST00000421745.7;ENST00000648282.1;ENST00000700518.1;ENST00000700519.1;ENST00000483194.1	85386;85084;85247;85247;-1017	Body;Body;Body;Body;TSS1500	TSS1500	protein_coding;protein_coding;protein_coding;protein_coding;retained_intron	mRNA	OpenSea	4_Tx
cg00024720_BC21	chr1	+	224540116	224540118	FALSE	II	cg	CNIH3	CNIH3;CNIH3;CNIH3;CNIH3;CNIH3;CNIH3	ENST00000471578.5;ENST00000478120.5;ENST00000481095.5;ENST00000489556.5;ENST00000496277.5;ENST00000498382.5	105457;10921;10899;10894;10807;10926	Body;Body;Body;Body;Body;Body	Body	processed_transcript;processed_transcript;processed_transcript;processed_transcript;processed_transcript;processed_transcript	processed_transcript	OpenSea	15_Quies
cg00024722_TC21	chr15	+	31871056	31871058	FALSE	II	cg	OTUD7A	OTUD7A;OTUD7A;OTUD7A;OTUD7A	ENST00000560536.5;ENST00000307050.6;ENST00000560598.2;ENST00000558371.5	-267;-383;-379;-478	TSS1500;TSS1500;TSS1500;TSS1500	TSS1500	nonsense_mediated_decay;protein_coding;protein_coding;retained_intron	mRNA	Shore	1_TssA
cg00024740_TC21	chr9	-	123107056	123107058	FALSE	II	cg						Intergenic		No RNA Associated	OpenSea	4_Tx		DNA
cg00024790_TC21	chr16	-	22374090	22374092	FALSE	II	cg	CDR2;CDR2-DT	CDR2;CDR2;CDR2;CDR2;CDR2;CDR2;CDR2-DT;CDR2-DT	ENST00000561630.1;ENST00000569045.1;ENST00000268383.7;ENST00000563573.5;ENST00000564542.5;ENST00000567406.5;ENST00000567158.1;ENST00000568827.1	347;63075;529;59575;57506;1000;-796;-768	5'UTR;5'UTR;5'UTR;5'UTR;5'UTR;5'UTR;TSS1500;TSS1500	TSS1500	nonsense_mediated_decay;processed_transcript;protein_coding;protein_coding;protein_coding;protein_coding;lncRNA;lncRNA	mRNA	Island	1_TssA
cg00024792_BC21	chr2	+	71928337	71928339	FALSE	II	cg						Intergenic		No RNA Associated	OpenSea	15_Quies
cg00024812_TC21	chr2	-	9424118	9424120	FALSE	II	cg	CPSF3;ITGB1BP1	CPSF3;CPSF3;CPSF3;ITGB1BP1;ITGB1BP1;ITGB1BP1;ITGB1BP1;ITGB1BP1;ITGB1BP1;ITGB1BP1;ITGB1BP1;ITGB1BP1;ITGB1BP1;ITGB1BP1;ITGB1BP1;ITGB1BP1;ITGB1BP1;ITGB1BP1;ITGB1BP1	ENST00000238112.8;ENST00000460593.1;ENST00000475482.5;ENST00000464228.5;ENST00000483795.5;ENST00000490426.5;ENST00000497031.5;ENST00000238091.8;ENST00000355346.9;ENST00000359712.7;ENST00000360635.7;ENST00000456913.6;ENST00000460001.5;ENST00000467606.5;ENST00000484735.5;ENST00000488451.5;ENST00000494563.5;ENST00000497105.1;ENST00000463190.1	465;235;468;-618;-662;-656;-674;-612;-590;-868;-889;-688;-942;-1031;-778;-638;-942;-890;-596	Body;1stExon;Body;TSS1500;TSS1500;TSS1500;TSS1500;TSS1500;TSS1500;TSS1500;TSS1500;TSS1500;TSS1500;TSS1500;TSS1500;TSS1500;TSS1500;TSS1500;TSS1500	TSS1500	protein_coding;protein_coding;protein_coding;nonsense_mediated_decay;nonsense_mediated_decay;processed_transcript;processed_transcript;protein_coding;protein_coding;protein_coding;protein_coding;protein_coding;protein_coding;protein_coding;protein_coding;protein_coding;protein_coding;protein_coding;retained_intron	mRNA	Island	1_TssA
cg00024870_BC21	chr2	+	42812787	42812789	FALSE	II	cg						Intergenic		No RNA Associated	Shore	15_Quies		LINE
cg00024937_TC21	chr1	-	192879531	192879533	FALSE	II	cg	ENSG00000285280	ENSG00000285280;ENSG00000285280;ENSG00000285280;ENSG00000285280	ENST00000644058.1;ENST00000644134.1;ENST00000645822.1;ENST00000646606.1	46273;46184;46221;75506	5'UTR;5'UTR;5'UTR;5'UTR	5'UTR	lncRNA;lncRNA;lncRNA;lncRNA	lncRNA	OpenSea	15_Quies		LTR
cg00024967_TC21	chr3	+	169660029	169660031	FALSE	II	cg	MECOM	MECOM;MECOM;MECOM;MECOM	ENST00000485957.1;ENST00000486748.2;ENST00000494292.6;ENST00000651503.2	3589;3746;3746;3683	5'UTR;5'UTR;5'UTR;5'UTR	5'UTR	processed_transcript;protein_coding;protein_coding;protein_coding	mRNA	Shore	13_ReprPC
cg00024989_BC21	chr19	-	17791432	17791434	FALSE	II	cg						Intergenic		No RNA Associated	Shelf	7_Enh
cg00024998_BC21	chr20	-	57681785	57681787	FALSE	II	cg	PMEPA1	PMEPA1;PMEPA1;PMEPA1;PMEPA1;PMEPA1;PMEPA1;PMEPA1;PMEPA1	ENST00000472841.1;ENST00000265626.8;ENST00000341744.8;ENST00000347215.8;ENST00000395814.5;ENST00000395816.7;ENST00000395819.3;ENST00000414037.5	29751;29751;28230;28804;10045;28784;27975;8839	5'UTR;5'UTR;5'UTR;5'UTR;5'UTR;5'UTR;5'UTR;5'UTR	5'UTR	processed_transcript;protein_coding;protein_coding;protein_coding;protein_coding;protein_coding;protein_coding;protein_coding	mRNA	OpenSea	5_TxWk		SINE
cg00025063_TC21	chr5	+	178201816	178201818	FALSE	II	cg						Intergenic		No RNA Associated	Shelf	15_Quies
cg00025138_TC11	chr14	+	70809199	70809201	FALSE	I	cg	MAP3K9;MAP3K9-DT	MAP3K9;MAP3K9;MAP3K9;MAP3K9-DT;MAP3K9-DT;MAP3K9-DT;MAP3K9-DT;MAP3K9-DT;MAP3K9-DT;MAP3K9-DT;MAP3K9-DT;MAP3K9-DT;MAP3K9-DT;MAP3K9-DT;MAP3K9-DT;MAP3K9-DT;MAP3K9-DT;MAP3K9-DT;MAP3K9-DT;MAP3K9-DT;MAP3K9-DT;MAP3K9-DT;MAP3K9-DT;MAP3K9-DT;MAP3K9-DT;MAP3K9-DT;MAP3K9-DT;MAP3K9-DT	ENST00000381250.8;ENST00000554752.7;ENST00000555993.6;ENST00000554032.3;ENST00000557691.3;ENST00000653562.3;ENST00000661317.1;ENST00000685546.1;ENST00000697755.1;ENST00000697756.1;ENST00000697757.1;ENST00000697758.1;ENST00000697759.1;ENST00000697760.1;ENST00000697761.1;ENST00000697762.1;ENST00000697763.1;ENST00000697764.1;ENST00000697765.1;ENST00000697766.1;ENST00000697767.1;ENST00000697768.1;ENS…	307;314;335;-685;-641;-650;-691;-700;389;8;-497;-513;-528;-674;-740;-742;-742;-748;-760;-760;-785;-818;-712;-714;-715;-810;-1124;-997	5'UTR;5'UTR;5'UTR;TSS1500;TSS1500;TSS1500;TSS1500;TSS1500;1stExon;1stExon;TSS1500;TSS1500;TSS1500;TSS1500;TSS1500;TSS1500;TSS1500;TSS1500;TSS1500;TSS1500;TSS1500;TSS1500;TSS1500;TSS1500;TSS1500;TSS1500;TSS1500;TSS1500	TSS1500	protein_coding;protein_coding;protein_coding;lncRNA;lncRNA;lncRNA;lncRNA;lncRNA;lncRNA;lncRNA;lncRNA;lncRNA;lncRNA;lncRNA;lncRNA;lncRNA;lncRNA;lncRNA;lncRNA;lncRNA;lncRNA;lncRNA;lncRNA;lncRNA;lncRNA;lncRNA;lncRNA;retained_intron	mRNA	Island	1_TssA		Simple_repeat
cg00025211_TC21	chr1	-	145846439	145846441	FALSE	II	cg	NUDT17	NUDT17;NUDT17;NUDT17;NUDT17;NUDT17	ENST00000444015.2;ENST00000334513.6;ENST00000460879.5;ENST00000477878.5;ENST00000498192.5	335;810;781;807;469	Body;Body;Body;Body;Body	Body	processed_transcript;protein_coding;retained_intron;retained_intron;retained_intron	mRNA	Shore	7_Enh
cg00025216_BC21	chr5	-	119445688	119445690	FALSE	II	cg	RNA5SP190	RNA5SP190	ENST00000365222.1	-27	TSS200	TSS200	rRNA_pseudogene	rRNA	OpenSea	15_Quies
cg00025278_BC21	chr11	+	17407723	17407725	FALSE	II	cg	ABCC8	ABCC8;ABCC8;ABCC8;ABCC8;ABCC8;ABCC8;ABCC8;ABCC8;ABCC8;ABCC8;ABCC8;ABCC8;ABCC8;ABCC8;ABCC8;ABCC8;ABCC8;ABCC8;ABCC8;ABCC8;ABCC8;ABCC8;ABCC8;ABCC8;ABCC8;ABCC8;ABCC8;ABCC8;ABCC8;ABCC8;ABCC8;ABCC8;ABCC8;ABCC8;ABCC8;ABCC8;ABCC8;ABCC8;ABCC8;ABCC8;ABCC8;ABCC8;ABCC8;ABCC8;ABCC8;ABCC8;ABCC8;ABCC8;ABCC8;ABCC8;ABCC8;ABCC8;ABCC8;ABCC8;ABCC8;ABCC8;ABCC8;ABCC8;ABCC8;ABCC8;ABCC8;ABCC8;ABCC8;ABCC8;ABCC8;ABCC8;ABC…	ENST00000527905.5;ENST00000642902.1;ENST00000643562.1;ENST00000643925.1;ENST00000644447.1;ENST00000644484.1;ENST00000644542.1;ENST00000644675.1;ENST00000644757.1;ENST00000645076.1;ENST00000645417.1;ENST00000645744.1;ENST00000645760.1;ENST00000645884.1;ENST00000646003.1;ENST00000646207.1;ENST00000646276.1;ENST00000646592.1;ENST00000646993.1;ENST00000647013.1;ENST00000647086.1;ENST00000647158.1;ENS…	69096;69037;69121;20196;24504;69122;69118;69149;69134;53966;-284;69120;69046;69121;69122;69061;69129;53935;69111;68951;69116;69149;69122;69122;69122;69122;69131;69168;69078;69129;69121;69129;69122;69122;69122;69088;20845;69122;69084;69121;69121;69149;69094;69122;5829;20864;1220;69122;49;69066;69122;38226;69122;69153;69122;69066;69122;69122;69122;69122;69122;69122;69122;69122;69122;69171;69149;691…	5'UTR;5'UTR;5'UTR;5'UTR;5'UTR;5'UTR;5'UTR;5'UTR;5'UTR;5'UTR;TSS1500;5'UTR;5'UTR;5'UTR;5'UTR;5'UTR;5'UTR;5'UTR;5'UTR;5'UTR;5'UTR;5'UTR;5'UTR;5'UTR;5'UTR;5'UTR;5'UTR;5'UTR;5'UTR;5'UTR;5'UTR;5'UTR;5'UTR;5'UTR;5'UTR;5'UTR;5'UTR;5'UTR;5'UTR;5'UTR;5'UTR;5'UTR;5'UTR;5'UTR;5'UTR;5'UTR;5'UTR;5'UTR;5'UTR;5'UTR;5'UTR;5'UTR;5'UTR;5'UTR;5'UTR;5'UTR;5'UTR;5'UTR;5'UTR;5'UTR;5'UTR;5'UTR;5'UTR;5'UTR;5'UTR;5'UTR;5…	TSS1500	nonsense_mediated_decay;nonsense_mediated_decay;nonsense_mediated_decay;nonsense_mediated_decay;nonsense_mediated_decay;nonsense_mediated_decay;nonsense_mediated_decay;nonsense_mediated_decay;nonsense_mediated_decay;nonsense_mediated_decay;nonsense_mediated_decay;nonsense_mediated_decay;nonsense_mediated_decay;nonsense_mediated_decay;nonsense_mediated_decay;nonsense_mediated_decay;nonsense_mediat…	mRNA	OpenSea	15_Quies		LTR
cg00025328_TC21	chr11	+	66637583	66637585	FALSE	II	cg	RBM14-RBM4;RBM4	RBM14-RBM4;RBM14-RBM4;RBM14-RBM4;RBM14-RBM4;RBM4;RBM4;RBM4;RBM4;RBM4;RBM4;RBM4;RBM4;RBM4;RBM4;RBM4;RBM4	ENST00000421355.1;ENST00000511114.1;ENST00000412278.2;ENST00000500635.2;ENST00000528039.5;ENST00000310092.12;ENST00000396053.9;ENST00000398692.8;ENST00000408993.6;ENST00000409406.1;ENST00000483858.5;ENST00000506523.6;ENST00000510173.6;ENST00000530235.1;ENST00000532968.1;ENST00000578778.5	20953;20954;20958;20914;-1132;-1119;-1083;-1114;-1088;-1351;-1114;-1134;-1121;-1136;-1143;-1107	Body;Body;Body;Body;TSS1500;TSS1500;TSS1500;TSS1500;TSS1500;TSS1500;TSS1500;TSS1500;TSS1500;TSS1500;TSS1500;TSS1500	TSS1500	nonsense_mediated_decay;processed_transcript;protein_coding;protein_coding;processed_transcript;protein_coding;protein_coding;protein_coding;protein_coding;protein_coding;protein_coding;protein_coding;protein_coding;protein_coding;protein_coding;protein_coding	mRNA	Shore	7_Enh
cg00025347_TC21	chr8	-	42502473	42502475	FALSE	II	cg	SLC20A2	SLC20A2;SLC20A2;SLC20A2;SLC20A2;SLC20A2;SLC20A2;SLC20A2;SLC20A2;SLC20A2	ENST00000524211.1;ENST00000524237.1;ENST00000342228.7;ENST00000517366.1;ENST00000518384.1;ENST00000518717.1;ENST00000520179.5;ENST00000520262.6;ENST00000522707.1	32523;39238;39453;-1230;39108;38581;39039;-1242;155	5'UTR;5'UTR;5'UTR;TSS1500;5'UTR;5'UTR;5'UTR;TSS1500;5'UTR	TSS1500	nonsense_mediated_decay;processed_transcript;protein_coding;protein_coding;protein_coding;protein_coding;protein_coding;protein_coding;protein_coding	mRNA	OpenSea	7_Enh
cg00025357_TC21	chr1	+	17250959	17250961	FALSE	II	cg	PADI3	PADI3	ENST00000375460.3	1862	Body	Body	protein_coding	mRNA	OpenSea	15_Quies
cg00025405_BC21	chr5	+	2135748	2135750	FALSE	II	cg						Intergenic		No RNA Associated	Shore	15_Quies
cg00025436_BC21	chr12	-	56266707	56266709	FALSE	II	cg	COQ10A	COQ10A;COQ10A;COQ10A;COQ10A;COQ10A;COQ10A;COQ10A;COQ10A;COQ10A	ENST00000308197.10;ENST00000433805.6;ENST00000546544.5;ENST00000553234.1;ENST00000546614.1;ENST00000549545.1;ENST00000550071.1;ENST00000551566.1;ENST00000551911.5	-234;-575;-974;-1092;-621;-1409;-577;-182;-183	TSS1500;TSS1500;TSS1500;TSS1500;TSS1500;TSS1500;TSS1500;TSS200;TSS200	TSS1500	protein_coding;protein_coding;protein_coding;protein_coding;retained_intron;retained_intron;retained_intron;retained_intron;retained_intron	mRNA	Island	2_TssAFlnk
cg00025439_TC11	chr16	+	87822843	87822845	FALSE	I	cg						Intergenic		No RNA Associated	OpenSea	15_Quies
cg00025496_TC11	chr17	-	1154049	1154051	FALSE	I	cg	ABR	ABR;ABR;ABR;ABR;ABR;ABR;ABR;ABR	ENST00000571306.1;ENST00000574048.2;ENST00000574632.5;ENST00000302538.10;ENST00000544583.6;ENST00000574139.7;ENST00000574266.1;ENST00000575934.5	570;903;759;25932;33273;75689;25735;74955	1stExon;1stExon;5'UTR;5'UTR;5'UTR;5'UTR;5'UTR;5'UTR	5'UTR	processed_transcript;processed_transcript;processed_transcript;protein_coding;protein_coding;protein_coding;protein_coding;protein_coding	mRNA	OpenSea	15_Quies
cg00025518_BC21	chr4	+	109649577	109649579	FALSE	II	cg	MCUB	MCUB;MCUB;MCUB;MCUB	ENST00000452915.3;ENST00000515114.3;ENST00000394650.7;ENST00000472310.5	88588;89366;89332;89369	Body;Body;Body;Body	Body	processed_transcript;processed_transcript;protein_coding;retained_intron	mRNA	OpenSea	15_Quies		LINE
cg00025526_TC21	chr8	+	133770975	133770977	FALSE	II	cg	ENSG00000253561	ENSG00000253561	ENST00000517695.1	-433	TSS1500	TSS1500	lncRNA	lncRNA	OpenSea	15_Quies
cg00025590_BC21	chr11	+	65083448	65083450	FALSE	II	cg	CDCA5;ZFPL1	CDCA5;CDCA5;CDCA5;CDCA5;CDCA5;CDCA5;CDCA5;CDCA5;ZFPL1;ZFPL1;ZFPL1;ZFPL1;ZFPL1;ZFPL1;ZFPL1;ZFPL1;ZFPL1;ZFPL1;ZFPL1;ZFPL1	ENST00000524733.5;ENST00000527430.1;ENST00000275517.8;ENST00000404147.3;ENST00000462902.1;ENST00000479032.6;ENST00000531401.5;ENST00000533015.5;ENST00000453524.6;ENST00000531761.5;ENST00000294258.8;ENST00000525509.1;ENST00000526334.5;ENST00000526791.1;ENST00000526945.5;ENST00000532200.1;ENST00000526289.5;ENST00000526440.1;ENST00000533216.1;ENST00000650243.1	83;529;592;599;448;591;716;452;-786;-781;-773;-774;-793;-841;-880;-1070;-792;-793;-793;-761	5'UTR;5'UTR;5'UTR;5'UTR;1stExon;5'UTR;5'UTR;5'UTR;TSS1500;TSS1500;TSS1500;TSS1500;TSS1500;TSS1500;TSS1500;TSS1500;TSS1500;TSS1500;TSS1500;TSS1500	TSS1500	nonsense_mediated_decay;nonsense_mediated_decay;protein_coding;protein_coding;retained_intron;retained_intron;retained_intron;retained_intron;nonsense_mediated_decay;nonsense_mediated_decay;protein_coding;protein_coding;protein_coding;protein_coding;protein_coding;protein_coding;retained_intron;retained_intron;retained_intron;retained_intron	mRNA	Shore	2_TssAFlnk
cg00025591_TC21	chr21	-	46606129	46606131	FALSE	II	cg	S100B	S100B;S100B	ENST00000291700.9;ENST00000367071.4	-1047;-921	TSS1500;TSS1500	TSS1500	protein_coding;protein_coding	mRNA	OpenSea	7_Enh
cg00025626_BC21	chr2	+	238140750	238140752	FALSE	II	cg	KLHL30	KLHL30	ENST00000409223.2	2083	Body	Body	protein_coding	mRNA	Island	15_Quies
cg00025643_TC21	chr1	+	37439092	37439094	FALSE	II	cg	ZC3H12A-DT	ZC3H12A-DT;ZC3H12A-DT	ENST00000668045.1;ENST00000691215.1	35294;35312	5'UTR;5'UTR	5'UTR	lncRNA;lncRNA	lncRNA	OpenSea	14_ReprPCWk
cg00025663_TC21	chr2	+	10687558	10687560	FALSE	II	cg	NOL10	NOL10;NOL10;NOL10;NOL10;NOL10;NOL10;NOL10;NOL10;NOL10;NOL10;NOL10;NOL10;NOL10;NOL10;NOL10;NOL10;NOL10;NOL10	ENST00000695464.1;ENST00000695470.1;ENST00000695472.1;ENST00000695475.1;ENST00000695476.1;ENST00000695477.1;ENST00000695479.1;ENST00000695480.1;ENST00000345985.7;ENST00000381685.10;ENST00000538384.5;ENST00000695467.1;ENST00000695468.1;ENST00000695469.1;ENST00000473087.1;ENST00000695471.1;ENST00000695473.1;ENST00000695478.1	2400;2416;2404;2417;2400;2400;2425;2400;2414;2417;2429;2400;2400;2400;2417;2417;2417;2416	5'UTR;5'UTR;5'UTR;5'UTR;5'UTR;5'UTR;5'UTR;5'UTR;5'UTR;5'UTR;5'UTR;5'UTR;5'UTR;5'UTR;5'UTR;5'UTR;5'UTR;5'UTR	5'UTR	nonsense_mediated_decay;nonsense_mediated_decay;nonsense_mediated_decay;nonsense_mediated_decay;nonsense_mediated_decay;nonsense_mediated_decay;processed_transcript;processed_transcript;protein_coding;protein_coding;protein_coding;protein_coding;protein_coding;protein_coding;retained_intron;retained_intron;retained_intron;retained_intron	mRNA	Shelf	5_TxWk		LINE
cg00025715_TC21	chr19	+	58085729	58085731	FALSE	II	cg	ZNF135;ZSCAN18	ZNF135;ZSCAN18;ZSCAN18;ZSCAN18;ZSCAN18;ZSCAN18;ZSCAN18;ZSCAN18	ENST00000515535.1;ENST00000240727.10;ENST00000421612.6;ENST00000433686.6;ENST00000600404.1;ENST00000601144.6;ENST00000596372.1;ENST00000598497.1	25996;12481;12499;4232;32697;12502;2298;4869	Body;5'UTR;5'UTR;5'UTR;5'UTR;5'UTR;5'UTR;1stExon	5'UTR	nonsense_mediated_decay;protein_coding;protein_coding;protein_coding;protein_coding;protein_coding;retained_intron;retained_intron	mRNA	Shore	8_ZNF/Rpts
cg00025795_TC21	chr17	+	80009356	80009358	FALSE	II	cg	TBC1D16	TBC1D16	ENST00000310924.7	26516	5'UTR	5'UTR	protein_coding	mRNA	Shore	5_TxWk
cg00025823_BC21	chr17	-	45831784	45831786	FALSE	II	cg	CRHR1;LINC02210-CRHR1;MAPT-AS1	CRHR1;CRHR1;CRHR1;CRHR1;CRHR1;CRHR1;CRHR1;CRHR1;CRHR1;CRHR1;CRHR1;CRHR1;LINC02210-CRHR1;MAPT-AS1	ENST00000347197.9;ENST00000535778.2;ENST00000583888.1;ENST00000293493.11;ENST00000314537.10;ENST00000339069.9;ENST00000352855.9;ENST00000398285.7;ENST00000577353.5;ENST00000580876.5;ENST00000619154.4;ENST00000581479.1;ENST00000634540.1;ENST00000634876.2	47478;-1353;15227;47505;47465;47505;47258;47240;47240;-1353;47505;1385;211441;63877	Body;TSS1500;Body;No GENCODE transcript;Body;Body;Body;Body;Body;No GENCODE transcript;Body;Body;Body;5'UTR	TSS1500	nonsense_mediated_decay;nonsense_mediated_decay;nonsense_mediated_decay;protein_coding;protein_coding;protein_coding;protein_coding;protein_coding;protein_coding;protein_coding;protein_coding;retained_intron;protein_coding;lncRNA	mRNA	OpenSea	14_ReprPCWk
cg00025877_BC11	chr6	-	34196506	34196508	FALSE	I	cg						Intergenic		No RNA Associated	Island	2_TssAFlnk
cg00025981_TC11	chr13	-	41457144	41457146	FALSE	I	cg	RGCC	RGCC	ENST00000379359.4	-405	TSS1500	TSS1500	protein_coding	mRNA	Island	11_BivFlnk
cg00025982_BC21	chr13	+	47078736	47078738	FALSE	II	cg						Intergenic		No RNA Associated	OpenSea	15_Quies		LINE
cg00025987_BC21	chrX	-	15493895	15493897	FALSE	II	cg	BMX;PIR	BMX;PIR;PIR;PIR	ENST00000357607.6;ENST00000471725.1;ENST00000380420.10;ENST00000380421.3	29650;-607;-562;-331	Body;TSS1500;TSS1500;TSS1500	TSS1500	protein_coding;processed_transcript;protein_coding;protein_coding	mRNA	Shore	15_Quies
cg00025991_TC21	chr10	+	690684	690686	FALSE	II	cg	DIP2C	DIP2C;DIP2C	ENST00000280886.12;ENST00000634311.1	-1016;-1016	TSS1500;TSS1500	TSS1500	protein_coding;protein_coding	mRNA	Shore	14_ReprPCWk
cg00026030_BC21	chr21	-	32728127	32728129	FALSE	II	cg	PAXBP1-AS1;SYNJ1	PAXBP1-AS1;PAXBP1-AS1;PAXBP1-AS1;PAXBP1-AS1;PAXBP1-AS1;PAXBP1-AS1;PAXBP1-AS1;PAXBP1-AS1;PAXBP1-AS1;PAXBP1-AS1;PAXBP1-AS1;PAXBP1-AS1;SYNJ1;SYNJ1;SYNJ1;SYNJ1;SYNJ1;SYNJ1;SYNJ1;SYNJ1;SYNJ1;SYNJ1	ENST00000440052.5;ENST00000458479.1;ENST00000653345.1;ENST00000653730.1;ENST00000654247.1;ENST00000655379.1;ENST00000655758.1;ENST00000660366.1;ENST00000662524.1;ENST00000665120.1;ENST00000665654.1;ENST00000691027.1;ENST00000357345.7;ENST00000382491.7;ENST00000382499.7;ENST00000429236.5;ENST00000433931.7;ENST00000456084.1;ENST00000630077.3;ENST00000674204.1;ENST00000674308.1;ENST00000674351.1	-11;13;-472;-1463;31;31;30;-210;27;27;27;34;-188;-87;-87;-188;-87;-1185;-206;-206;-114;-114	TSS200;1stExon;TSS1500;TSS1500;1stExon;1stExon;1stExon;TSS1500;1stExon;1stExon;1stExon;1stExon;TSS200;TSS200;TSS200;TSS200;TSS200;TSS1500;TSS1500;TSS1500;TSS200;TSS200	TSS1500	lncRNA;lncRNA;lncRNA;lncRNA;lncRNA;lncRNA;lncRNA;lncRNA;lncRNA;lncRNA;lncRNA;lncRNA;protein_coding;protein_coding;protein_coding;protein_coding;protein_coding;protein_coding;protein_coding;protein_coding;protein_coding;protein_coding	mRNA	Island	1_TssA
cg00026104_BC21	chr16	-	85821692	85821694	FALSE	II	cg						Intergenic		No RNA Associated	OpenSea	14_ReprPCWk
cg00026119_BC11	chr12	-	123785891	123785893	FALSE	I	cg	DNAH10	DNAH10;DNAH10;DNAH10;DNAH10;DNAH10;DNAH10	ENST00000409039.8;ENST00000614082.1;ENST00000638045.1;ENST00000673944.1;ENST00000447853.2;ENST00000467219.5	23704;23397;23397;23591;4765;4788	Body;Body;Body;Body;Body;Body	Body	protein_coding;protein_coding;protein_coding;protein_coding;retained_intron;retained_intron	mRNA	Shore	15_Quies
cg00026141_TC21	chr3	+	191861468	191861470	FALSE	II	cg						Intergenic		No RNA Associated	Shore	15_Quies
cg00026183_TC21	chr9	-	138080021	138080023	FALSE	II	cg	CACNA1B	CACNA1B;CACNA1B;CACNA1B;CACNA1B;CACNA1B	ENST00000277551.6;ENST00000371357.5;ENST00000371363.5;ENST00000371372.6;ENST00000413253.1	202233;202088;202207;202240;4153	Body;Body;Body;Body;Body	Body	protein_coding;protein_coding;protein_coding;protein_coding;protein_coding	mRNA	OpenSea	15_Quies		LINE
cg00026222_TC11	chr1	-	2212804	2212806	FALSE	I	cg	ENSG00000234396;FAAP20	ENSG00000234396;FAAP20;FAAP20	ENST00000442483.2;ENST00000487186.5;ENST00000420964.1	282;-84;-230	Body;TSS200;TSS1500	TSS1500	lncRNA;processed_transcript;retained_intron	lncRNA	Island	2_TssAFlnk	TRUE
cg00026230_TC11	chr16	-	30053284	30053286	FALSE	I	cg	ENSG00000285043;TLCD3B	ENSG00000285043;ENSG00000285043;ENSG00000285043;ENSG00000285043;ENSG00000285043;ENSG00000285043;ENSG00000285043;ENSG00000285043;TLCD3B;TLCD3B	ENST00000338110.11;ENST00000395248.6;ENST00000562240.1;ENST00000566897.6;ENST00000568435.6;ENST00000575627.5;ENST00000566280.1;ENST00000567249.1;ENST00000561666.5;ENST00000571269.1	134;162;125;158;151;158;-53;-1290;-306;-361	Body;Body;Body;1stExon;Body;1stExon;TSS200;TSS1500;TSS1500;TSS1500	TSS1500	protein_coding;protein_coding;protein_coding;protein_coding;protein_coding;protein_coding;retained_intron;retained_intron;protein_coding;protein_coding	mRNA	Island	1_TssA
cg00026239_BC21	chr20	+	8305849	8305851	FALSE	II	cg	PLCB1	PLCB1;PLCB1;PLCB1;PLCB1;PLCB1;PLCB1;PLCB1;PLCB1;PLCB1;PLCB1;PLCB1;PLCB1;PLCB1;PLCB1;PLCB1	ENST00000636319.1;ENST00000635830.1;ENST00000636784.1;ENST00000636825.1;ENST00000338037.11;ENST00000378637.6;ENST00000378641.7;ENST00000404098.6;ENST00000625874.2;ENST00000629992.2;ENST00000630495.2;ENST00000637204.1;ENST00000637919.1;ENST00000626161.1;ENST00000630757.1	173535;164;-516;176;173584;173201;173712;173324;191397;173580;191343;155525;228599;173334;155550	Body;1stExon;TSS1500;Body;Body;Body;Body;Body;Body;Body;Body;Body;Body;Body;Body	TSS1500	nonsense_mediated_decay;processed_transcript;processed_transcript;processed_transcript;protein_coding;protein_coding;protein_coding;protein_coding;protein_coding;protein_coding;protein_coding;protein_coding;protein_coding;retained_intron;retained_intron	mRNA	OpenSea	15_Quies
cg00026290_BC21	chr4	-	10684929	10684931	FALSE	II	cg	CLNK;ENSG00000249334	CLNK;ENSG00000249334	ENST00000226951.11;ENST00000505494.1	-161;-73	TSS200;TSS200	TSS200	protein_coding;lncRNA	mRNA	OpenSea	15_Quies
cg00026302_BC21	chr3	+	42489105	42489107	FALSE	II	cg	VIPR1	VIPR1;VIPR1;VIPR1;VIPR1	ENST00000473495.1;ENST00000487545.1;ENST00000490161.1;ENST00000433647.5	-374;-388;-377;-193	TSS1500;TSS1500;TSS1500;TSS200	TSS1500	processed_transcript;processed_transcript;processed_transcript;protein_coding	mRNA	OpenSea	15_Quies		LTR
cg00026341_BC21	chr6	+	49877807	49877809	FALSE	II	cg	CRISP1	CRISP1	ENST00000505118.1	-711	TSS1500	TSS1500	protein_coding	mRNA	OpenSea	15_Quies
cg00026346_BC21	chr15	+	41975076	41975078	FALSE	II	cg	PLA2G4E-AS1	PLA2G4E-AS1	ENST00000499478.2	2314	Body	Body	lncRNA	lncRNA	Shelf	15_Quies		LINE
cg00026362_TC21	chr6	-	43891003	43891005	FALSE	II	cg	LINC01512	LINC01512	ENST00000691600.1	-41	TSS200	TSS200	lncRNA	lncRNA	OpenSea	14_ReprPCWk
cg00026363_TC21	chr4	+	153799793	153799795	FALSE	II	cg						Intergenic		No RNA Associated	OpenSea	15_Quies
cg00026374_TC21	chr6	-	35496758	35496760	FALSE	II	cg	TEAD3	TEAD3;TEAD3;TEAD3	ENST00000402886.9;ENST00000338863.13;ENST00000639578.3	192;321;306	5'UTR;5'UTR;5'UTR	5'UTR	nonsense_mediated_decay;protein_coding;protein_coding	mRNA	Island	1_TssA
cg00026401_BC21	chr6	+	40477959	40477961	FALSE	II	cg	LRFN2	LRFN2;LRFN2	ENST00000338305.7;ENST00000700335.1	109405;109394	5'UTR;5'UTR	5'UTR	protein_coding;protein_coding	mRNA	OpenSea	15_Quies
cg00026412_TC21	chr10	+	60300135	60300137	FALSE	II	cg	ANK3	ANK3;ANK3;ANK3;ANK3;ANK3;ANK3	ENST00000622427.4;ENST00000280772.7;ENST00000373827.6;ENST00000467420.7;ENST00000503366.5;ENST00000503925.1	272774;89740;433355;89669;272528;347	5'UTR;5'UTR;5'UTR;5'UTR;No GENCODE transcript;5'UTR	5'UTR	nonsense_mediated_decay;protein_coding;protein_coding;protein_coding;protein_coding;protein_coding	mRNA	OpenSea	15_Quies
cg00026455_TC21	chr16	-	89966327	89966329	FALSE	II	cg	DEF8	DEF8;DEF8;DEF8;DEF8;DEF8;DEF8	ENST00000268676.11;ENST00000563594.6;ENST00000570182.5;ENST00000617948.4;ENST00000563805.1;ENST00000564379.1	17553;17573;17533;17597;4275;2488	Body;Body;Body;Body;Body;Body	Body	protein_coding;protein_coding;protein_coding;protein_coding;retained_intron;retained_intron	mRNA	Shore	5_TxWk
cg00026472_BC11	chr5	+	176647314	176647316	FALSE	I	cg	TSPAN17	TSPAN17;TSPAN17;TSPAN17;TSPAN17;TSPAN17;TSPAN17;TSPAN17;TSPAN17;TSPAN17	ENST00000503030.1;ENST00000298564.14;ENST00000310032.12;ENST00000503045.5;ENST00000504168.5;ENST00000507471.1;ENST00000508164.6;ENST00000515708.5;ENST00000514705.5	-187;-152;-72;-246;-190;-305;-169;-253;-182	TSS200;TSS200;TSS200;TSS1500;TSS200;TSS1500;TSS200;TSS1500;TSS200	TSS1500	nonsense_mediated_decay;protein_coding;protein_coding;protein_coding;protein_coding;protein_coding;protein_coding;protein_coding;retained_intron	mRNA	Island	1_TssA
cg00026474_BC21	chr8	-	133573256	133573258	FALSE	II	cg	ST3GAL1;ST3GAL1-DT	ST3GAL1;ST3GAL1;ST3GAL1;ST3GAL1;ST3GAL1;ST3GAL1;ST3GAL1;ST3GAL1-DT	ENST00000518298.5;ENST00000522873.1;ENST00000399640.3;ENST00000517668.5;ENST00000521180.5;ENST00000522652.6;ENST00000648219.1;ENST00000561761.3	-1368;-1330;-1316;-1331;-1331;-1369;-1369;1099	TSS1500;TSS1500;TSS1500;TSS1500;TSS1500;TSS1500;TSS1500;1stExon	TSS1500	processed_transcript;processed_transcript;protein_coding;protein_coding;protein_coding;protein_coding;protein_coding;lncRNA	mRNA	Shore	2_TssAFlnk		SINE
cg00026554_TC21	chr11	-	62806341	62806343	FALSE	II	cg	NXF1	NXF1;NXF1;NXF1;NXF1;NXF1;NXF1;NXF1;NXF1;NXF1;NXF1	ENST00000525576.1;ENST00000526163.5;ENST00000531579.5;ENST00000294172.7;ENST00000530875.5;ENST00000531131.1;ENST00000531709.6;ENST00000532297.5;ENST00000533671.1;ENST00000527064.1	-901;-901;-872;-901;-872;-901;-871;-39;-1148;-870	TSS1500;TSS1500;TSS1500;TSS1500;TSS1500;TSS1500;TSS1500;TSS200;TSS1500;TSS1500	TSS1500	nonsense_mediated_decay;processed_transcript;processed_transcript;protein_coding;protein_coding;protein_coding;protein_coding;protein_coding;protein_coding;retained_intron	mRNA	Shore	7_Enh
cg00026570_TC21	chr19	-	34556643	34556645	FALSE	II	cg						Intergenic		No RNA Associated	OpenSea	15_Quies		LTR
cg00026603_TC21	chr13	-	72567738	72567740	FALSE	II	cg						Intergenic		No RNA Associated	OpenSea	15_Quies	TRUE
cg00026703_TC21	chr15	+	96326800	96326802	FALSE	II	cg	NR2F2;NR2F2-AS1	NR2F2;NR2F2-AS1;NR2F2-AS1;NR2F2-AS1;NR2F2-AS1;NR2F2-AS1;NR2F2-AS1;NR2F2-AS1;NR2F2-AS1;NR2F2-AS1;NR2F2-AS1;NR2F2-AS1;NR2F2-AS1;NR2F2-AS1;NR2F2-AS1;NR2F2-AS1	ENST00000421109.6;ENST00000502125.6;ENST00000557863.6;ENST00000558935.1;ENST00000560010.1;ENST00000560170.1;ENST00000560800.5;ENST00000561344.5;ENST00000616032.5;ENST00000656585.1;ENST00000661764.1;ENST00000690325.1;ENST00000692320.1;ENST00000693368.1;ENST00000700988.1;ENST00000701840.1	863;561;316;297;527;557;221;548;548;195;556;548;548;553;548;266	Body;5'UTR;5'UTR;5'UTR;5'UTR;5'UTR;5'UTR;5'UTR;5'UTR;5'UTR;5'UTR;5'UTR;5'UTR;5'UTR;5'UTR;5'UTR	5'UTR	protein_coding;lncRNA;lncRNA;lncRNA;lncRNA;lncRNA;lncRNA;lncRNA;lncRNA;lncRNA;lncRNA;lncRNA;lncRNA;lncRNA;lncRNA;lncRNA	mRNA	Shelf	1_TssA
cg00026729_BC21	chr7	-	113118864	113118866	FALSE	II	cg	ENSG00000225457;ENSG00000289630;SMIM30	ENSG00000225457;ENSG00000289630;SMIM30;SMIM30;SMIM30;SMIM30	ENST00000441928.1;ENST00000688446.2;ENST00000397764.8;ENST00000441359.1;ENST00000413744.1;ENST00000439551.1	18202;199;-310;-304;-330;-310	Body;1stExon;TSS1500;TSS1500;TSS1500;TSS1500	TSS1500	lncRNA;lncRNA;protein_coding;protein_coding;retained_intron;retained_intron	mRNA	OpenSea	1_TssA
cg00026731_BC21	chr18	-	57586859	57586861	FALSE	II	cg	FECH	FECH;FECH;FECH;FECH;FECH;FECH;FECH;FECH;FECH;FECH;FECH	ENST00000585494.5;ENST00000585699.1;ENST00000585747.1;ENST00000651787.1;ENST00000262093.11;ENST00000382873.8;ENST00000592699.6;ENST00000652755.1;ENST00000585878.1;ENST00000592111.1;ENST00000682485.1	-158;-160;-170;-468;-157;-166;-169;-157;-205;-238;-127	TSS200;TSS200;TSS200;TSS1500;TSS200;TSS200;TSS200;TSS200;TSS1500;TSS1500;TSS200	TSS1500	nonsense_mediated_decay;processed_transcript;processed_transcript;processed_transcript;protein_coding;protein_coding;protein_coding;protein_coding;retained_intron;retained_intron;retained_intron	mRNA	Island	1_TssA
cg00026776_BC21	chr6	+	32310875	32310877	FALSE	II	cg	TSBP1;TSBP1-AS1	TSBP1;TSBP1;TSBP1;TSBP1;TSBP1;TSBP1;TSBP1-AS1;TSBP1-AS1;TSBP1-AS1;TSBP1-AS1;TSBP1-AS1;TSBP1-AS1;TSBP1-AS1;TSBP1-AS1;TSBP1-AS1;TSBP1-AS1;TSBP1-AS1;TSBP1-AS1;TSBP1-AS1;TSBP1-AS1	ENST00000375015.8;ENST00000442822.6;ENST00000447241.6;ENST00000527965.5;ENST00000533191.6;ENST00000698834.1;ENST00000611838.1;ENST00000642577.1;ENST00000644884.2;ENST00000645134.1;ENST00000645167.1;ENST00000646550.1;ENST00000646628.1;ENST00000647036.1;ENST00000653107.2;ENST00000653523.2;ENST00000653922.1;ENST00000685706.1;ENST00000690046.1;ENST00000700993.1	61032;61024;61004;60997;61028;57079;55592;48174;55525;55548;55524;55155;56236;55538;55569;55583;55794;55576;55588;55544	5'UTR;5'UTR;5'UTR;5'UTR;5'UTR;5'UTR;Body;Body;Body;Body;Body;Body;Body;Body;Body;Body;Body;Body;Body;Body	5'UTR	protein_coding;protein_coding;protein_coding;protein_coding;protein_coding;protein_coding;lncRNA;lncRNA;lncRNA;lncRNA;lncRNA;lncRNA;lncRNA;lncRNA;lncRNA;lncRNA;lncRNA;lncRNA;lncRNA;lncRNA	mRNA	OpenSea	15_Quies
cg00026803_BC21	chr1	-	160085462	160085464	FALSE	II	cg	KCNJ9	KCNJ9	ENST00000368088.4	3925	Body	Body	protein_coding	mRNA	Shore	5_TxWk
cg00026853_TC11	chr16	+	30922834	30922836	FALSE	I	cg	FBXL19;FBXL19-AS1	FBXL19;FBXL19;FBXL19;FBXL19-AS1	ENST00000338343.10;ENST00000471231.6;ENST00000562798.2;ENST00000563777.1	-737;-236;-220;435	TSS1500;TSS1500;TSS1500;1stExon	TSS1500	protein_coding;protein_coding;protein_coding;lncRNA	mRNA	Island	1_TssA
cg00026857_TC21	chr12	+	6510636	6510638	FALSE	II	cg	NCAPD2	NCAPD2;NCAPD2;NCAPD2;NCAPD2;NCAPD2;NCAPD2	ENST00000539084.5;ENST00000541399.1;ENST00000315579.10;ENST00000382457.8;ENST00000539714.5;ENST00000545732.1	16538;17281;16535;16544;17250;-588	Body;Body;Body;Body;Body;TSS1500	TSS1500	nonsense_mediated_decay;processed_transcript;protein_coding;protein_coding;protein_coding;retained_intron	mRNA	OpenSea	4_Tx
cg00026891_TC21	chr17	+	41613041	41613043	FALSE	II	cg	KRT16	KRT16;KRT16;KRT16;KRT16	ENST00000301653.9;ENST00000590990.1;ENST00000593067.1;ENST00000588319.1	-274;2858;-142;-276	TSS1500;5'UTR;TSS200;TSS1500	TSS1500	protein_coding;protein_coding;protein_coding;retained_intron	mRNA	OpenSea	15_Quies
cg00026909_TC21	chr1	-	57623328	57623330	FALSE	II	cg	DAB1	DAB1	ENST00000485760.5	923406	5'UTR	5'UTR	processed_transcript	processed_transcript	OpenSea	15_Quies
cg00026919_BC21	chr13	+	39651893	39651895	FALSE	II	cg						Intergenic		No RNA Associated	Shelf	15_Quies
cg00026920_BC21	chr14	-	100943254	100943256	FALSE	II	cg	MEG8;MIR493HG;SNORD113-8	MEG8;MEG8;MEG8;MEG8;MEG8;MEG8;MEG8;MEG8;MEG8;MEG8;MIR493HG;MIR493HG;SNORD113-8	ENST00000554485.1;ENST00000555354.5;ENST00000556720.5;ENST00000636052.1;ENST00000638012.2;ENST00000653102.1;ENST00000663218.1;ENST00000667814.1;ENST00000668102.1;ENST00000668725.1;ENST00000637474.1;ENST00000699459.1;ENST00000363497.1	4327;4369;5854;48291;45333;3705;38675;-197;48291;45333;106986;59225;-196	Body;Body;Body;Body;Body;Body;Body;TSS200;Body;Body;Body;Body;TSS200	TSS200	lncRNA;lncRNA;lncRNA;lncRNA;lncRNA;lncRNA;lncRNA;lncRNA;lncRNA;lncRNA;lncRNA;lncRNA;snoRNA	lncRNA	OpenSea	15_Quies
cg00026958_BC21	chr14	-	63748034	63748036	FALSE	II	cg						Intergenic		No RNA Associated	OpenSea	15_Quies
cg00026974_TC11	chr17	+	44220782	44220784	FALSE	I	cg	ENSG00000260793;UBTF	ENSG00000260793;ENSG00000260793;UBTF;UBTF;UBTF;UBTF;UBTF	ENST00000563394.1;ENST00000588279.2;ENST00000302904.8;ENST00000343638.9;ENST00000393606.7;ENST00000436088.6;ENST00000527034.5	-1132;-586;844;181;-1032;-1107;72	TSS1500;TSS1500;5'UTR;5'UTR;TSS1500;TSS1500;5'UTR	TSS1500	lncRNA;lncRNA;protein_coding;protein_coding;protein_coding;protein_coding;protein_coding	mRNA	Island	1_TssA
cg00027029_TC21	chr3	-	171065438	171065440	FALSE	II	cg	TNIK	TNIK;TNIK;TNIK;TNIK;TNIK;TNIK;TNIK;TNIK;TNIK;TNIK	ENST00000464785.1;ENST00000284483.12;ENST00000341852.10;ENST00000357327.9;ENST00000436636.7;ENST00000460047.5;ENST00000470834.5;ENST00000475336.5;ENST00000488470.5;ENST00000496492.5	-1396;394625;394970;394625;394967;394625;394625;394625;394625;36634	TSS1500;5'UTR;5'UTR;5'UTR;5'UTR;5'UTR;5'UTR;5'UTR;5'UTR;5'UTR	TSS1500	processed_transcript;protein_coding;protein_coding;protein_coding;protein_coding;protein_coding;protein_coding;protein_coding;protein_coding;retained_intron	mRNA	OpenSea	5_TxWk
cg00027038_BC21	chr10	-	12355123	12355125	FALSE	II	cg	CAMK1D	CAMK1D;CAMK1D;CAMK1D	ENST00000378845.5;ENST00000619168.5;ENST00000487696.1	5391;5577;5472	Body;Body;Body	Body	protein_coding;protein_coding;retained_intron	mRNA	OpenSea	5_TxWk		SINE
cg00027076_TC21	chrX	-	66677548	66677550	FALSE	II	cg	RNU6-394P	RNU6-394P	ENST00000410735.1	-1184	TSS1500	TSS1500	snRNA	snRNA	OpenSea	15_Quies
cg00027083_TC11	chr18	-	5543801	5543803	FALSE	I	cg	EPB41L3	EPB41L3;EPB41L3;EPB41L3;EPB41L3;EPB41L3;EPB41L3;EPB41L3;EPB41L3;EPB41L3	ENST00000637651.1;ENST00000578431.1;ENST00000341928.7;ENST00000342933.7;ENST00000400111.8;ENST00000540638.6;ENST00000545076.5;ENST00000582592.1;ENST00000584015.5	86862;86899;196;509;166;480;85190;33847;-381	5'UTR;5'UTR;5'UTR;5'UTR;5'UTR;5'UTR;5'UTR;5'UTR;TSS1500	TSS1500	nonsense_mediated_decay;processed_transcript;protein_coding;protein_coding;protein_coding;protein_coding;protein_coding;protein_coding;protein_coding	mRNA	Island	1_TssA		Simple_repeat
cg00027114_TC21	chr7	-	42700886	42700888	FALSE	II	cg	LINC01448	LINC01448	ENST00000455947.2	5561	5'UTR	5'UTR	lncRNA	lncRNA	OpenSea	15_Quies
cg00027162_TC21	chr7	-	151390639	151390641	FALSE	II	cg	WDR86	WDR86;WDR86;WDR86;WDR86;WDR86;WDR86	ENST00000463000.1;ENST00000334493.11;ENST00000469830.2;ENST00000477459.5;ENST00000621812.2;ENST00000628331.1	5278;19399;18992;20088;20066;19399	5'UTR;5'UTR;5'UTR;5'UTR;5'UTR;5'UTR	5'UTR	processed_transcript;protein_coding;protein_coding;protein_coding;protein_coding;protein_coding	mRNA	OpenSea	14_ReprPCWk		LINE
cg00027232_TC21	chr2	-	85320107	85320109	FALSE	II	cg	TGOLN2	TGOLN2;TGOLN2	ENST00000377386.8;ENST00000398263.6	7882;8144	1stExon;1stExon	1stExon	protein_coding;protein_coding	mRNA	OpenSea	4_Tx
cg00027400_BC21	chr18	+	52340041	52340043	FALSE	II	cg	DCC;ENSG00000266335	DCC;ENSG00000266335	ENST00000442544.7;ENST00000582700.1	-155;-1016	TSS200;TSS1500	TSS1500	protein_coding;lncRNA	mRNA	Shore	10_TssBiv	TRUE
cg00027454_BC21	chrX	-	46880849	46880851	FALSE	II	cg	RP2	RP2	ENST00000218340.4	43807	Body	Body	protein_coding	mRNA	OpenSea	15_Quies		DNA
cg00027466_TC21	chr1	-	156299256	156299258	FALSE	II	cg	VHLL	VHLL	ENST00000339922.5	51	1stExon	1stExon	protein_coding	mRNA	OpenSea	5_TxWk
cg00027499_BC11	chr16	-	30748185	30748187	FALSE	I	cg	ENSG00000260899;PHKG2	ENSG00000260899;PHKG2;PHKG2;PHKG2;PHKG2;PHKG2;PHKG2;PHKG2;PHKG2;PHKG2	ENST00000483578.1;ENST00000563607.1;ENST00000328273.11;ENST00000424889.7;ENST00000563588.6;ENST00000565897.5;ENST00000565924.5;ENST00000563913.5;ENST00000564838.5;ENST00000569762.1	7519;-397;-254;-113;-239;-365;-107;-257;-216;-658	Body;TSS1500;TSS1500;TSS200;TSS1500;TSS1500;TSS200;TSS1500;TSS1500;TSS1500	TSS1500	lncRNA;nonsense_mediated_decay;protein_coding;protein_coding;protein_coding;protein_coding;protein_coding;retained_intron;retained_intron;retained_intron	mRNA	Island	1_TssA
cg00027570_BC11	chr1	+	116764046	116764048	FALSE	I	cg	CD2	CD2	ENST00000369478.4	9617	Body	Body	protein_coding	mRNA	OpenSea	15_Quies
cg00027586_BC21	chr18	+	78388675	78388677	FALSE	II	cg						Intergenic		No RNA Associated	Shore	15_Quies
cg00027619_BC21	chr2	-	46721594	46721596	FALSE	II	cg	LINC01118;SOCS5	LINC01118;SOCS5;SOCS5	ENST00000650611.1;ENST00000306503.5;ENST00000394861.3	22655;22643;22300	Body;Body;Body	Body	lncRNA;protein_coding;protein_coding	mRNA	OpenSea	5_TxWk
cg00027637_BC21	chr1	-	226712819	226712821	FALSE	II	cg	ITPKB	ITPKB;ITPKB;ITPKB	ENST00000272117.8;ENST00000366784.1;ENST00000429204.6	25010;26504;26463	5'UTR;5'UTR;5'UTR	5'UTR	protein_coding;protein_coding;protein_coding	mRNA	OpenSea	7_Enh
cg00027650_TC21	chr15	-	57218376	57218378	FALSE	II	cg	TCF12	TCF12;TCF12;TCF12;TCF12;TCF12;TCF12;TCF12;TCF12;TCF12;TCF12;TCF12;TCF12;TCF12	ENST00000560190.5;ENST00000560764.5;ENST00000560887.1;ENST00000561235.5;ENST00000561346.5;ENST00000267811.9;ENST00000333725.10;ENST00000343827.7;ENST00000438423.6;ENST00000537840.5;ENST00000543579.5;ENST00000557843.5;ENST00000559609.5	299702;-660;84061;4298;109119;299752;299733;-1089;299754;-1058;-1053;299545;299702	Body;TSS1500;Body;Body;Body;Body;Body;TSS1500;Body;TSS1500;TSS1500;Body;Body	TSS1500	processed_transcript;processed_transcript;processed_transcript;processed_transcript;processed_transcript;protein_coding;protein_coding;protein_coding;protein_coding;protein_coding;protein_coding;protein_coding;protein_coding	mRNA	OpenSea	7_Enh
cg00027669_BC21	chr17	+	39226445	39226447	FALSE	II	cg	STAC2	STAC2;STAC2	ENST00000584501.1;ENST00000333461.6	-777;-500	TSS1500;TSS1500	TSS1500	nonsense_mediated_decay;protein_coding	mRNA	Shore	11_BivFlnk
cg00027674_BC21	chr11	+	88175728	88175730	FALSE	II	cg	MIR3166;RAB38	MIR3166;RAB38;RAB38;RAB38	ENST00000577344.1;ENST00000243662.11;ENST00000526372.1;ENST00000531138.1	-773;-285;-294;-295	TSS1500;TSS1500;TSS1500;TSS1500	TSS1500	miRNA;protein_coding;protein_coding;protein_coding	mRNA	Shore	1_TssA		SINE
cg00027712_BC21	chr13	+	99015874	99015876	FALSE	II	cg	DOCK9	DOCK9;DOCK9;DOCK9;DOCK9;DOCK9;DOCK9;DOCK9;DOCK9	ENST00000339416.7;ENST00000479769.1;ENST00000427887.2;ENST00000448493.7;ENST00000652315.1;ENST00000703210.1;ENST00000703211.1;ENST00000703216.1	-94;70519;70751;178;70532;-134;178;68302	TSS200;5'UTR;5'UTR;5'UTR;5'UTR;TSS200;5'UTR;5'UTR	TSS200	nonsense_mediated_decay;nonsense_mediated_decay;protein_coding;protein_coding;protein_coding;protein_coding;protein_coding;protein_coding	mRNA	OpenSea	15_Quies
cg00027729_TC21	chr16	-	31274451	31274453	FALSE	II	cg	ITGAM	ITGAM;ITGAM;ITGAM	ENST00000544665.9;ENST00000567031.1;ENST00000648685.1	14477;-1140;14485	Body;TSS1500;Body	TSS1500	protein_coding;protein_coding;protein_coding	mRNA	OpenSea	15_Quies		LTR
cg00027745_TC11	chr7	-	1413041	1413043	FALSE	I	cg						Intergenic		No RNA Associated	Island	14_ReprPCWk
cg00027940_BC21	chr1	+	22414556	22414558	FALSE	II	cg						Intergenic		No RNA Associated	OpenSea	14_ReprPCWk		SINE
cg00027948_BC21	chr12	+	56137549	56137551	FALSE	II	cg	ESYT1	ESYT1;ESYT1;ESYT1;ESYT1;ESYT1;ESYT1	ENST00000550878.5;ENST00000267113.4;ENST00000394048.10;ENST00000547667.5;ENST00000548142.1;ENST00000551112.1	-476;9283;9283;208;-1380;-966	TSS1500;Body;Body;Body;TSS1500;TSS1500	TSS1500	processed_transcript;protein_coding;protein_coding;retained_intron;retained_intron;retained_intron	mRNA	OpenSea	4_Tx
cg00027990_TC21	chr19	+	18257557	18257559	FALSE	II	cg	IQCN	IQCN;IQCN;IQCN;IQCN	ENST00000392413.5;ENST00000600328.7;ENST00000600359.7;ENST00000599638.2	16895;16930;16943;5061	1stExon;1stExon;1stExon;1stExon	1stExon	protein_coding;protein_coding;protein_coding;retained_intron	mRNA	Shore	5_TxWk
cg00027995_BC21	chr15	-	39595891	39595893	FALSE	II	cg	FSIP1;THBS1	FSIP1;FSIP1;THBS1	ENST00000560769.2;ENST00000642527.1;ENST00000260356.6	5035;22352;14813	5'UTR;5'UTR;Body	5'UTR	nonsense_mediated_decay;nonsense_mediated_decay;protein_coding	mRNA	OpenSea	4_Tx
cg00028013_TC21	chr15	+	73926355	73926357	FALSE	II	cg	LOXL1;LOXL1-AS1	LOXL1;LOXL1;LOXL1-AS1;LOXL1-AS1;LOXL1-AS1;LOXL1-AS1;LOXL1-AS1;LOXL1-AS1;LOXL1-AS1;LOXL1-AS1;LOXL1-AS1;LOXL1-AS1;LOXL1-AS1;LOXL1-AS1;LOXL1-AS1;LOXL1-AS1;LOXL1-AS1	ENST00000566011.5;ENST00000261921.8;ENST00000562130.5;ENST00000562739.6;ENST00000562965.1;ENST00000564194.5;ENST00000564963.1;ENST00000565416.2;ENST00000565756.5;ENST00000566675.5;ENST00000567257.5;ENST00000567644.5;ENST00000568087.5;ENST00000568229.5;ENST00000685373.1;ENST00000688623.1;ENST00000702413.1	367;-106;-13;1342;1605;1893;1340;1587;1604;1848;1431;-57;1587;-24;1619;1611;-44	1stExon;TSS200;TSS200;5'UTR;5'UTR;5'UTR;5'UTR;5'UTR;5'UTR;5'UTR;5'UTR;TSS200;5'UTR;TSS200;5'UTR;5'UTR;TSS200	TSS200	nonsense_mediated_decay;protein_coding;lncRNA;lncRNA;lncRNA;lncRNA;lncRNA;lncRNA;lncRNA;lncRNA;lncRNA;lncRNA;lncRNA;lncRNA;lncRNA;lncRNA;lncRNA	mRNA	Island	7_Enh
cg00028014_TC21	chr2	-	200736682	200736684	FALSE	II	cg	AOX3P-AOX2P;LINC01792	AOX3P-AOX2P;AOX3P-AOX2P;LINC01792	ENST00000479041.5;ENST00000502600.5;ENST00000661396.2	40960;40766;-1479	Body;Body;TSS1500	TSS1500	lncRNA;lncRNA;lncRNA	lncRNA	OpenSea	15_Quies
cg00028034_BC21	chr20	-	32191503	32191505	FALSE	II	cg	TSPY26P	TSPY26P;TSPY26P	ENST00000565928.1;ENST00000476365.2	-1143;-976	TSS1500;TSS1500	TSS1500	processed_transcript;transcribed_processed_pseudogene	processed_transcript	Shore	5_TxWk
cg00028056_BC21	chr2	-	219542448	219542450	FALSE	II	cg	CHPF;TMEM198	CHPF;CHPF;CHPF;CHPF;CHPF;CHPF;TMEM198	ENST00000688634.1;ENST00000243776.11;ENST00000373891.3;ENST00000535926.3;ENST00000691864.1;ENST00000693236.1;ENST00000344458.6	1147;1361;1090;649;1147;1147;-1214	5'UTR;5'UTR;5'UTR;5'UTR;5'UTR;5'UTR;TSS1500	TSS1500	nonsense_mediated_decay;protein_coding;protein_coding;protein_coding;protein_coding;retained_intron;protein_coding	mRNA	Shore	2_TssAFlnk		SINE
cg00028135_TC21	chr3	-	114624825	114624827	FALSE	II	cg	ZBTB20	ZBTB20;ZBTB20;ZBTB20;ZBTB20;ZBTB20;ZBTB20;ZBTB20;ZBTB20;ZBTB20;ZBTB20;ZBTB20;ZBTB20;ZBTB20	ENST00000463890.5;ENST00000479879.5;ENST00000480832.5;ENST00000491500.5;ENST00000492665.5;ENST00000357258.8;ENST00000393785.6;ENST00000462705.5;ENST00000464560.5;ENST00000471418.5;ENST00000481632.5;ENST00000675478.1;ENST00000676079.1	475470;275517;236968;275797;475467;522446;120;446550;134115;134446;-619;522463;199	5'UTR;5'UTR;5'UTR;5'UTR;5'UTR;5'UTR;No GENCODE transcript;5'UTR;5'UTR;5'UTR;TSS1500;5'UTR;5'UTR	TSS1500	processed_transcript;processed_transcript;processed_transcript;processed_transcript;processed_transcript;protein_coding;protein_coding;protein_coding;protein_coding;protein_coding;protein_coding;protein_coding;protein_coding	mRNA	OpenSea	15_Quies
cg00028184_TC21	chr1	-	222465301	222465303	FALSE	II	cg						Intergenic		No RNA Associated	Shore	1_TssA
cg00028211_TC11	chr2	-	44801662	44801664	FALSE	I	cg						Intergenic		No RNA Associated	Shore	13_ReprPC
cg00028211_TC12	chr2	-	44801662	44801664	FALSE	I	cg						Intergenic		No RNA Associated	Shore	13_ReprPC
cg00028250_TC21	chr1	+	198983066	198983068	FALSE	II	cg	ENSG00000225172	ENSG00000225172;ENSG00000225172;ENSG00000225172;ENSG00000225172	ENST00000422480.5;ENST00000440162.1;ENST00000658052.1;ENST00000661315.1	-254;-557;9473;9688	TSS1500;TSS1500;Body;Body	TSS1500	lncRNA;lncRNA;lncRNA;lncRNA	lncRNA	OpenSea	15_Quies
cg00028299_BC21	chr8	+	58258408	58258410	FALSE	II	cg	ENSG00000253281	ENSG00000253281	ENST00000519981.5	13693	5'UTR	5'UTR	lncRNA	lncRNA	OpenSea	15_Quies
cg00028308_BC21	chr12	-	53696969	53696971	FALSE	II	cg						Intergenic		No RNA Associated	Shore	12_EnhBiv
cg00028336_BC21	chr4	-	185820633	185820635	FALSE	II	cg	SORBS2	SORBS2;SORBS2;SORBS2;SORBS2;SORBS2;SORBS2;SORBS2;SORBS2;SORBS2;SORBS2	ENST00000476878.1;ENST00000488562.1;ENST00000284776.11;ENST00000355634.9;ENST00000415274.5;ENST00000431902.5;ENST00000432655.5;ENST00000444781.5;ENST00000469627.1;ENST00000698538.1	135735;112737;135735;136019;135776;135715;135701;135701;135715;135739	5'UTR;5'UTR;5'UTR;5'UTR;5'UTR;5'UTR;5'UTR;5'UTR;5'UTR;5'UTR	5'UTR	processed_transcript;processed_transcript;protein_coding;protein_coding;protein_coding;protein_coding;protein_coding;protein_coding;retained_intron;retained_intron	mRNA	OpenSea	15_Quies
cg00028338_TC21	chr4	-	1950995	1950997	FALSE	II	cg	NSD2	NSD2;NSD2;NSD2;NSD2;NSD2;NSD2;NSD2;NSD2;NSD2;NSD2;NSD2;NSD2;NSD2;NSD2	ENST00000312087.10;ENST00000353275.9;ENST00000511904.1;ENST00000677559.1;ENST00000482415.6;ENST00000502425.5;ENST00000505643.5;ENST00000513726.5;ENST00000382888.3;ENST00000382891.9;ENST00000382892.6;ENST00000382895.7;ENST00000508803.6;ENST00000514329.5	58151;58214;32564;50359;11715;11244;-1109;20266;-1109;58214;58214;58151;79603;11335	Body;Body;Body;Body;Body;Body;TSS1500;Body;TSS1500;Body;Body;Body;Body;Body	TSS1500	nonsense_mediated_decay;nonsense_mediated_decay;nonsense_mediated_decay;nonsense_mediated_decay;processed_transcript;processed_transcript;processed_transcript;processed_transcript;protein_coding;protein_coding;protein_coding;protein_coding;protein_coding;protein_coding	mRNA	OpenSea	4_Tx
cg00028429_BC21	chr15	+	100733273	100733275	FALSE	II	cg	ENSG00000259579	ENSG00000259579	ENST00000559755.1	17025	Body	Body	lncRNA	lncRNA	OpenSea	15_Quies
cg00028455_BC21	chr6	+	125791259	125791261	FALSE	II	cg	NCOA7	NCOA7;NCOA7;NCOA7;NCOA7;NCOA7	ENST00000229634.13;ENST00000368357.7;ENST00000392477.7;ENST00000417494.5;ENST00000453302.5	295;10099;300;320;320	Body;Body;Body;Body;Body	Body	protein_coding;protein_coding;protein_coding;protein_coding;protein_coding	mRNA	Island	1_TssA
cg00028467_TC21	chr16	+	27379368	27379370	FALSE	II	cg						Intergenic		No RNA Associated	OpenSea	15_Quies
cg00028480_TC21	chr20	-	23026610	23026612	FALSE	II	cg	ENSG00000230492	ENSG00000230492;ENSG00000230492;ENSG00000230492;ENSG00000230492;ENSG00000230492;ENSG00000230492;ENSG00000230492;ENSG00000230492;ENSG00000230492	ENST00000440798.1;ENST00000685368.1;ENST00000688034.1;ENST00000691000.1;ENST00000691033.1;ENST00000691631.1;ENST00000692081.1;ENST00000692319.1;ENST00000692699.1	4175;1257;1232;1253;1249;1253;1259;1249;1253	5'UTR;5'UTR;5'UTR;5'UTR;5'UTR;5'UTR;5'UTR;5'UTR;5'UTR	5'UTR	lncRNA;lncRNA;lncRNA;lncRNA;lncRNA;lncRNA;lncRNA;lncRNA;lncRNA	lncRNA	OpenSea	15_Quies		DNA
cg00028487_TC21	chr19	+	52527457	52527459	FALSE	II	cg	ZNF808	ZNF808;ZNF808;ZNF808;ZNF808;ZNF808	ENST00000487863.5;ENST00000359798.9;ENST00000461779.5;ENST00000465448.5;ENST00000486474.5	-194;-210;-251;-205;-210	TSS200;TSS1500;TSS1500;TSS1500;TSS1500	TSS1500	nonsense_mediated_decay;protein_coding;protein_coding;protein_coding;protein_coding	mRNA	Shore	1_TssA
cg00028507_BC21	chr1	+	3001541	3001543	FALSE	II	cg						Intergenic		No RNA Associated	Shore	14_ReprPCWk
cg00028515_TC21	chr3	-	187830967	187830969	FALSE	II	cg						Intergenic		No RNA Associated	OpenSea	15_Quies		SINE
cg00028595_BC21	chr12	+	64099003	64099005	FALSE	II	cg	ENSG00000255886;SRGAP1	ENSG00000255886;SRGAP1;SRGAP1;SRGAP1	ENST00000535594.1;ENST00000355086.8;ENST00000631006.3;ENST00000543397.1	-1385;254304;255243;116479	TSS1500;Body;Body;Body	TSS1500	lncRNA;protein_coding;protein_coding;retained_intron	mRNA	OpenSea	15_Quies
cg00028636_TC21	chr12	-	6767154	6767156	FALSE	II	cg	MLF2;PTMS	MLF2;PTMS;PTMS;PTMS	ENST00000539187.5;ENST00000540667.5;ENST00000309083.8;ENST00000389462.8	321;1639;792;780	5'UTR;Body;Body;Body	5'UTR	protein_coding;processed_transcript;protein_coding;protein_coding	mRNA	Island	1_TssA
cg00028677_TC21	chr15	+	55592459	55592461	FALSE	II	cg						Intergenic		No RNA Associated	Shelf	15_Quies		SINE
cg00028749_TC21	chr13	-	102799293	102799295	FALSE	II	cg	BIVM;BIVM-ERCC5;POGLUT2	BIVM;BIVM;BIVM;BIVM;BIVM;BIVM;BIVM;BIVM;BIVM;BIVM;BIVM;BIVM;BIVM;BIVM;BIVM-ERCC5;BIVM-ERCC5;POGLUT2;POGLUT2	ENST00000651048.1;ENST00000651808.1;ENST00000651855.1;ENST00000652006.1;ENST00000652766.1;ENST00000474443.2;ENST00000491929.1;ENST00000652643.1;ENST00000257336.6;ENST00000448849.3;ENST00000651008.1;ENST00000651228.1;ENST00000651949.1;ENST00000652084.1;ENST00000639132.1;ENST00000639435.1;ENST00000460338.5;ENST00000376004.5	111;-1068;154;156;-23;-1278;-1107;-120;175;111;175;-1058;175;-1361;-28;184;-379;-317	1stExon;TSS1500;1stExon;1stExon;TSS200;TSS1500;TSS1500;TSS200;1stExon;1stExon;1stExon;TSS1500;1stExon;TSS1500;TSS200;1stExon;TSS1500;TSS1500	TSS1500	nonsense_mediated_decay;nonsense_mediated_decay;nonsense_mediated_decay;nonsense_mediated_decay;nonsense_mediated_decay;processed_transcript;processed_transcript;processed_transcript;protein_coding;protein_coding;protein_coding;protein_coding;protein_coding;protein_coding;protein_coding;protein_coding;processed_transcript;protein_coding	mRNA	Island	1_TssA
cg00028757_BC11	chr6	+	31880720	31880722	FALSE	I	cg	EHMT2;EHMT2-AS1	EHMT2;EHMT2;EHMT2;EHMT2;EHMT2;EHMT2;EHMT2;EHMT2;EHMT2-AS1	ENST00000478491.5;ENST00000480912.5;ENST00000375528.8;ENST00000375530.8;ENST00000375537.9;ENST00000395728.7;ENST00000461880.5;ENST00000494816.5;ENST00000642849.1	4086;15784;16502;16957;16978;16482;4421;5717;2913	5'UTR;5'UTR;5'UTR;5'UTR;5'UTR;5'UTR;5'UTR;5'UTR;Body	5'UTR	processed_transcript;processed_transcript;protein_coding;protein_coding;protein_coding;protein_coding;retained_intron;retained_intron;lncRNA	mRNA	OpenSea	4_Tx
cg00028813_BC21	chr8	+	9347841	9347843	FALSE	II	cg	PPP1R3B-DT	PPP1R3B-DT;PPP1R3B-DT;PPP1R3B-DT;PPP1R3B-DT;PPP1R3B-DT;PPP1R3B-DT;PPP1R3B-DT;PPP1R3B-DT;PPP1R3B-DT;PPP1R3B-DT;PPP1R3B-DT;PPP1R3B-DT;PPP1R3B-DT;PPP1R3B-DT;PPP1R3B-DT;PPP1R3B-DT;PPP1R3B-DT;PPP1R3B-DT;PPP1R3B-DT;PPP1R3B-DT;PPP1R3B-DT;PPP1R3B-DT;PPP1R3B-DT;PPP1R3B-DT;PPP1R3B-DT;PPP1R3B-DT;PPP1R3B-DT;PPP1R3B-DT;PPP1R3B-DT;PPP1R3B-DT;PPP1R3B-DT	ENST00000518619.1;ENST00000520255.6;ENST00000523246.2;ENST00000647577.1;ENST00000647924.1;ENST00000647972.1;ENST00000648214.1;ENST00000648337.1;ENST00000648532.2;ENST00000649050.2;ENST00000649280.1;ENST00000649599.1;ENST00000649652.1;ENST00000649893.1;ENST00000649984.3;ENST00000650028.2;ENST00000650228.1;ENST00000650282.1;ENST00000686338.2;ENST00000687006.1;ENST00000687373.2;ENST00000690418.1;ENS…	21734;98238;98302;21769;22007;23119;22440;21714;22458;21740;21714;22440;21940;21963;21991;21942;21721;21747;21753;21949;21745;21753;21745;21960;21942;21975;21931;21944;21942;21687;21769	Body;Body;Body;Body;Body;Body;Body;Body;Body;Body;Body;Body;Body;Body;Body;Body;Body;Body;Body;Body;Body;Body;Body;Body;Body;Body;Body;Body;Body;Body;Body	Body	lncRNA;lncRNA;lncRNA;lncRNA;lncRNA;lncRNA;lncRNA;lncRNA;lncRNA;lncRNA;lncRNA;lncRNA;lncRNA;lncRNA;lncRNA;lncRNA;lncRNA;lncRNA;lncRNA;lncRNA;lncRNA;lncRNA;lncRNA;lncRNA;lncRNA;lncRNA;lncRNA;lncRNA;lncRNA;lncRNA;lncRNA	lncRNA	OpenSea	15_Quies
cg00028829_TC21	chr16	+	58734506	58734508	FALSE	II	cg	ENSG00000245768;GOT2	ENSG00000245768;GOT2;GOT2;GOT2;GOT2;GOT2;GOT2	ENST00000568134.6;ENST00000568368.1;ENST00000564400.5;ENST00000245206.10;ENST00000434819.2;ENST00000492378.1;ENST00000496461.5	597;-190;-164;-190;-180;-171;-204	Body;TSS200;TSS200;TSS200;TSS200;TSS200;TSS1500	TSS1500	lncRNA;nonsense_mediated_decay;processed_transcript;protein_coding;protein_coding;retained_intron;retained_intron	mRNA	Shore	2_TssAFlnk
cg00028844_TC21	chr20	+	45309543	45309545	FALSE	II	cg	MATN4;RBPJL	MATN4;MATN4;MATN4;MATN4;RBPJL;RBPJL;RBPJL	ENST00000353917.10;ENST00000360607.10;ENST00000372756.6;ENST00000537548.3;ENST00000343694.8;ENST00000372741.7;ENST00000372743.5	-1246;-1216;-1244;-1014;2704;2693;2693	TSS1500;TSS1500;TSS1500;TSS1500;Body;Body;Body	TSS1500	protein_coding;protein_coding;protein_coding;protein_coding;protein_coding;protein_coding;protein_coding	mRNA	Shelf	14_ReprPCWk
cg00028870_TC21	chr3	+	138916018	138916020	FALSE	II	cg						Intergenic		No RNA Associated	Island	1_TssA
cg00028881_TC11	chr6	+	31665161	31665163	FALSE	I	cg	CSNK2B;ENSG00000263020;GPANK1	CSNK2B;CSNK2B;CSNK2B;CSNK2B;CSNK2B;CSNK2B;CSNK2B;CSNK2B;CSNK2B;CSNK2B;CSNK2B;ENSG00000263020;GPANK1;GPANK1;GPANK1;GPANK1;GPANK1;GPANK1;GPANK1;GPANK1	ENST00000677388.1;ENST00000677758.1;ENST00000375865.6;ENST00000375866.2;ENST00000375882.7;ENST00000375885.8;ENST00000677536.1;ENST00000465481.6;ENST00000468255.5;ENST00000475875.2;ENST00000481269.1;ENST00000375880.6;ENST00000375893.6;ENST00000375895.6;ENST00000375896.9;ENST00000375900.8;ENST00000375906.5;ENST00000445768.5;ENST00000456540.1;ENST00000458083.5	-65;-72;-1130;-1193;-918;-74;-72;-925;-919;-939;-932;-940;469;689;-164;700;1122;29;24;281	TSS200;TSS200;TSS1500;TSS1500;TSS1500;TSS200;TSS200;TSS1500;TSS1500;TSS1500;TSS1500;TSS1500;5'UTR;5'UTR;TSS200;5'UTR;5'UTR;5'UTR;5'UTR;5'UTR	TSS1500	nonsense_mediated_decay;nonsense_mediated_decay;protein_coding;protein_coding;protein_coding;protein_coding;protein_coding;retained_intron;retained_intron;retained_intron;retained_intron;protein_coding;protein_coding;protein_coding;protein_coding;protein_coding;protein_coding;protein_coding;protein_coding;protein_coding	mRNA	Island	1_TssA
cg00028918_TC21	chr5	+	159773471	159773473	FALSE	II	cg	ENSG00000249738;LINC01847	ENSG00000249738;LINC01847	ENST00000636819.1;ENST00000641163.1	220470;164295	Body;5'UTR	5'UTR	lncRNA;lncRNA	lncRNA	Island	1_TssA
cg00028929_BC21	chr12	-	52514693	52514695	FALSE	II	cg	KRT5	KRT5	ENST00000252242.9	5701	1stExon	1stExon	protein_coding	mRNA	OpenSea	15_Quies
cg00028935_BC11	chr3	+	147396618	147396620	FALSE	I	cg	ZIC1;ZIC4	ZIC1;ZIC1;ZIC4;ZIC4;ZIC4;ZIC4;ZIC4;ZIC4;ZIC4;ZIC4;ZIC4;ZIC4	ENST00000472523.1;ENST00000488404.5;ENST00000383075.8;ENST00000425731.7;ENST00000462748.6;ENST00000463250.1;ENST00000473123.5;ENST00000484399.5;ENST00000484586.5;ENST00000491672.5;ENST00000525172.6;ENST00000493664.5	3197;2724;9925;8902;9515;9914;8902;7666;7180;10172;7666;568	Body;Body;5'UTR;5'UTR;5'UTR;5'UTR;5'UTR;5'UTR;5'UTR;5'UTR;5'UTR;5'UTR	5'UTR	processed_transcript;protein_coding;protein_coding;protein_coding;protein_coding;protein_coding;protein_coding;protein_coding;protein_coding;protein_coding;protein_coding;retained_intron	mRNA	Island	13_ReprPC
cg00028993_TC21	chr19	+	47744456	47744458	FALSE	II	cg	NOP53	NOP53;NOP53;NOP53;NOP53;NOP53;NOP53	ENST00000598681.5;ENST00000599253.1;ENST00000599582.1;ENST00000246802.10;ENST00000594525.5;ENST00000600410.5	-1108;-1116;-1434;-1089;-1094;-1108	TSS1500;TSS1500;TSS1500;TSS1500;TSS1500;TSS1500	TSS1500	processed_transcript;processed_transcript;processed_transcript;protein_coding;retained_intron;retained_intron	mRNA	Shore	7_Enh		SINE
cg00029031_BC21	chr1	+	175471321	175471323	FALSE	II	cg	TNR	TNR;TNR	ENST00000263525.6;ENST00000367674.7	272295;272274	5'UTR;5'UTR	5'UTR	protein_coding;protein_coding	mRNA	OpenSea	15_Quies		DNA
cg00029150_BC21	chr3	+	196219476	196219478	FALSE	II	cg	PCYT1A;SLC51A	PCYT1A;SLC51A;SLC51A;SLC51A;SLC51A	ENST00000441879.5;ENST00000442203.1;ENST00000296327.10;ENST00000428985.1;ENST00000472653.1	68214;2943;2943;1585;2942	5'UTR;Body;Body;Body;Body	5'UTR	protein_coding;nonsense_mediated_decay;protein_coding;protein_coding;retained_intron	mRNA	OpenSea	2_TssAFlnk
cg00029161_TC21	chr7	+	75638963	75638965	FALSE	II	cg	HIP1	HIP1;HIP1	ENST00000336926.11;ENST00000434438.6	99978;99978	5'UTR;5'UTR	5'UTR	protein_coding;protein_coding	mRNA	Island	1_TssA
cg00029229_TC21	chr3	-	40681398	40681400	FALSE	II	cg						Intergenic		No RNA Associated	OpenSea	15_Quies
cg00029233_TC21	chr17	+	45150085	45150087	FALSE	II	cg	HEXIM1	HEXIM1	ENST00000332499.4	1611	1stExon	1stExon	protein_coding	mRNA	Island	1_TssA
cg00029246_TC21	chr7	-	137538670	137538672	FALSE	II	cg	DGKI	DGKI;DGKI;DGKI;DGKI;DGKI;DGKI	ENST00000460662.2;ENST00000288490.9;ENST00000424189.6;ENST00000446122.5;ENST00000453654.6;ENST00000614521.2	43258;308193;308422;308422;307866;308304	5'UTR;5'UTR;5'UTR;5'UTR;5'UTR;5'UTR	5'UTR	processed_transcript;protein_coding;protein_coding;protein_coding;protein_coding;protein_coding	mRNA	OpenSea	15_Quies
cg00029256_BC21	chr19	-	45640089	45640091	FALSE	II	cg	EML2;EML2-AS1;MIR330	EML2;EML2;EML2;EML2;EML2;EML2;EML2;EML2;EML2;EML2;EML2;EML2;EML2;EML2;EML2;EML2-AS1;MIR330	ENST00000399594.7;ENST00000586195.5;ENST00000588308.5;ENST00000245925.8;ENST00000536630.5;ENST00000586770.5;ENST00000587152.6;ENST00000589876.5;ENST00000590018.1;ENST00000590043.5;ENST00000591721.5;ENST00000593255.5;ENST00000588000.5;ENST00000588610.5;ENST00000588889.5;ENST00000591087.1;ENST00000362196.1	4828;-694;-698;-692;3638;-985;5513;-686;-1216;-692;-847;42;-688;-692;2292;-1404;-1002	5'UTR;TSS1500;TSS1500;TSS1500;5'UTR;TSS1500;5'UTR;TSS1500;TSS1500;TSS1500;TSS1500;5'UTR;TSS1500;TSS1500;5'UTR;TSS1500;TSS1500	TSS1500	nonsense_mediated_decay;nonsense_mediated_decay;nonsense_mediated_decay;protein_coding;protein_coding;protein_coding;protein_coding;protein_coding;protein_coding;protein_coding;protein_coding;protein_coding;retained_intron;retained_intron;retained_intron;lncRNA;miRNA	mRNA	Shore	5_TxWk		SINE
cg00029284_BC21	chr12	+	111293398	111293400	FALSE	II	cg	CUX2	CUX2;CUX2	ENST00000261726.11;ENST00000397643.3	259234;193953	Body;Body	Body	protein_coding;protein_coding	mRNA	OpenSea	15_Quies
cg00029336_TC21	chr2	-	178129581	178129583	FALSE	II	cg	RBM45	RBM45;RBM45;RBM45;RBM45;RBM45;RBM45	ENST00000464647.1;ENST00000286070.10;ENST00000424099.1;ENST00000455903.6;ENST00000616198.4;ENST00000424000.6	3443;17145;3857;5719;17127;17158	Body;Body;Body;Body;Body;Body	Body	processed_transcript;protein_coding;protein_coding;protein_coding;protein_coding;retained_intron	mRNA	OpenSea	5_TxWk
cg00029353_TC21	chr12	+	51847256	51847258	FALSE	II	cg	FIGNL2;FIGNL2-DT	FIGNL2;FIGNL2-DT	ENST00000618634.3;ENST00000562996.1	1462;-966	5'UTR;TSS1500	TSS1500	protein_coding;lncRNA	mRNA	Island	11_BivFlnk
cg00029397_BC21	chr12	-	57547173	57547175	FALSE	II	cg	DCTN2;KIF5A	DCTN2;DCTN2;DCTN2;DCTN2;DCTN2;DCTN2;DCTN2;DCTN2;DCTN2;DCTN2;DCTN2;DCTN2;DCTN2;DCTN2;DCTN2;DCTN2;DCTN2;DCTN2;DCTN2;KIF5A	ENST00000549394.5;ENST00000550201.5;ENST00000550750.2;ENST00000551611.6;ENST00000678521.1;ENST00000546559.1;ENST00000549712.1;ENST00000434715.7;ENST00000543672.6;ENST00000546670.5;ENST00000548249.6;ENST00000550954.5;ENST00000678322.1;ENST00000678505.1;ENST00000678653.1;ENST00000547345.5;ENST00000547480.5;ENST00000552390.6;ENST00000678990.1;ENST00000676250.1	-53;-21;49;-94;49;20;1;-32;4;12;19;-52;51;4;-482;15;33;4;33;1148	TSS200;TSS200;5'UTR;TSS200;5'UTR;5'UTR;5'UTR;TSS200;5'UTR;5'UTR;5'UTR;TSS200;5'UTR;5'UTR;TSS1500;5'UTR;5'UTR;5'UTR;5'UTR;Body	TSS1500	nonsense_mediated_decay;nonsense_mediated_decay;nonsense_mediated_decay;nonsense_mediated_decay;nonsense_mediated_decay;processed_transcript;processed_transcript;protein_coding;protein_coding;protein_coding;protein_coding;protein_coding;protein_coding;protein_coding;protein_coding;retained_intron;retained_intron;retained_intron;retained_intron;protein_coding	mRNA	Shore	1_TssA
cg00029458_BC21	chr19	-	13262181	13262183	FALSE	II	cg	CACNA1A	CACNA1A;CACNA1A;CACNA1A;CACNA1A;CACNA1A;CACNA1A;CACNA1A;CACNA1A;CACNA1A;CACNA1A;CACNA1A;CACNA1A;CACNA1A;CACNA1A;CACNA1A;CACNA1A;CACNA1A;CACNA1A;CACNA1A;CACNA1A;CACNA1A	ENST00000360228.11;ENST00000573710.7;ENST00000635727.1;ENST00000635895.1;ENST00000636012.1;ENST00000636389.1;ENST00000636549.1;ENST00000637276.1;ENST00000637432.1;ENST00000637736.1;ENST00000637769.1;ENST00000637927.1;ENST00000638009.2;ENST00000638029.1;ENST00000664864.1;ENST00000590205.2;ENST00000635742.1;ENST00000635917.1;ENST00000636816.1;ENST00000637004.1;ENST00000637692.1	244298;244074;244043;244314;244043;244091;244043;244043;244279;244278;244299;244074;244298;244279;337765;524;630;24366;1329;24340;963	5'UTR;5'UTR;5'UTR;5'UTR;5'UTR;5'UTR;5'UTR;5'UTR;5'UTR;5'UTR;5'UTR;5'UTR;5'UTR;5'UTR;5'UTR;1stExon;5'UTR;5'UTR;5'UTR;5'UTR;5'UTR	5'UTR	protein_coding;protein_coding;protein_coding;protein_coding;protein_coding;protein_coding;protein_coding;protein_coding;protein_coding;protein_coding;protein_coding;protein_coding;protein_coding;protein_coding;protein_coding;retained_intron;retained_intron;retained_intron;retained_intron;retained_intron;retained_intron	mRNA	OpenSea	15_Quies		DNA
cg00029465_BC21	chr11	-	34193593	34193595	FALSE	II	cg	ABTB2	ABTB2;ABTB2	ENST00000530814.1;ENST00000435224.3	48952;164417	5'UTR;5'UTR	5'UTR	processed_transcript;protein_coding	mRNA	OpenSea	7_Enh		SINE
cg00029521_BC21	chr6	+	39304857	39304859	FALSE	II	cg	KCNK17	KCNK17;KCNK17;KCNK17	ENST00000373231.9;ENST00000453413.2;ENST00000503878.1	9562;9604;9568	5'UTR;5'UTR;5'UTR	5'UTR	protein_coding;protein_coding;retained_intron	mRNA	Shore	14_ReprPCWk		SINE
cg00029587_TC21	chr14	+	95237450	95237452	FALSE	II	cg	CLMN	CLMN;CLMN;CLMN;CLMN	ENST00000553733.1;ENST00000298912.9;ENST00000555336.6;ENST00000555615.1	82428;82458;58793;70323	5'UTR;5'UTR;5'UTR;5'UTR	5'UTR	nonsense_mediated_decay;protein_coding;protein_coding;protein_coding	mRNA	OpenSea	15_Quies
cg00029640_BC21	chr19	+	35279237	35279239	FALSE	II	cg	HAMP;USF2	HAMP;USF2;USF2;USF2;USF2;USF2;USF2;USF2;USF2;USF2;USF2;USF2	ENST00000598398.5;ENST00000600341.5;ENST00000222305.8;ENST00000343550.9;ENST00000379134.7;ENST00000594064.5;ENST00000595068.5;ENST00000599471.5;ENST00000599625.1;ENST00000594264.1;ENST00000600898.1;ENST00000607959.5	-1478;8155;10276;10260;10136;10130;10173;8788;8237;2261;1023;9637	TSS1500;Body;Body;Body;Body;Body;Body;Body;Body;Body;Body;Body	TSS1500	protein_coding;processed_transcript;protein_coding;protein_coding;protein_coding;protein_coding;protein_coding;protein_coding;protein_coding;retained_intron;retained_intron;retained_intron	mRNA	Shore	4_Tx
cg00029647_TC21	chr3	-	52787374	52787376	FALSE	II	cg	ITIH1	ITIH1;ITIH1;ITIH1;ITIH1;ITIH1;ITIH1;ITIH1	ENST00000484844.2;ENST00000628722.2;ENST00000273283.7;ENST00000405128.3;ENST00000428133.5;ENST00000537050.5;ENST00000482836.1	430;8868;9776;-450;2963;7454;-909	Body;Body;Body;TSS1500;Body;Body;TSS1500	TSS1500	nonsense_mediated_decay;processed_transcript;protein_coding;protein_coding;protein_coding;protein_coding;retained_intron	mRNA	OpenSea	15_Quies
cg00029648_TC21	chr2	-	44954495	44954497	FALSE	II	cg	ENSG00000225156	ENSG00000225156	ENST00000425325.2	-168	TSS200	TSS200	lncRNA	lncRNA	Shore	13_ReprPC
cg00029678_TC21	chr17	-	80380581	80380583	FALSE	II	cg	RNF213;RNF213-AS1	RNF213;RNF213;RNF213;RNF213;RNF213;RNF213-AS1;RNF213-AS1;RNF213-AS1	ENST00000508628.6;ENST00000582970.6;ENST00000411702.7;ENST00000558116.5;ENST00000572622.1;ENST00000572151.1;ENST00000575034.5;ENST00000667202.1	119716;119730;8931;26470;1126;34537;34537;34536	Body;Body;Body;Body;Body;5'UTR;5'UTR;5'UTR	5'UTR	protein_coding;protein_coding;retained_intron;retained_intron;retained_intron;lncRNA;lncRNA;lncRNA	mRNA	OpenSea	4_Tx
cg00029694_BC21	chr6	-	7939347	7939349	FALSE	II	cg	BLOC1S5-TXNDC5;ENSG00000217746	BLOC1S5-TXNDC5;ENSG00000217746	ENST00000439343.2;ENST00000405326.1	125017;-25	5'UTR;TSS200	TSS200	nonsense_mediated_decay;processed_pseudogene	nonsense_mediated_decay	OpenSea	15_Quies
cg00029701_BC21	chr11	-	122880510	122880512	FALSE	II	cg						Intergenic		No RNA Associated	Shelf	14_ReprPCWk
cg00029751_TC21	chr20	+	36009901	36009903	FALSE	II	cg	CNBD2	CNBD2;CNBD2;CNBD2;CNBD2	ENST00000463258.6;ENST00000349339.5;ENST00000373973.7;ENST00000538900.1	41279;41295;41312;41279	Body;Body;Body;Body	Body	nonsense_mediated_decay;protein_coding;protein_coding;protein_coding	mRNA	OpenSea	15_Quies		SINE
cg00029812_BC21	chr17	+	41930113	41930115	FALSE	II	cg	ACLY;ODAD4	ACLY;ODAD4;ODAD4;ODAD4	ENST00000592970.1;ENST00000591658.5;ENST00000593239.5;ENST00000377540.6	429;-531;-521;-503	5'UTR;TSS1500;TSS1500;TSS1500	TSS1500	protein_coding;nonsense_mediated_decay;nonsense_mediated_decay;protein_coding	mRNA	Shore	2_TssAFlnk
cg00029821_TC21	chr6	-	147053356	147053358	FALSE	II	cg	STXBP5-AS1	STXBP5-AS1;STXBP5-AS1;STXBP5-AS1;STXBP5-AS1;STXBP5-AS1;STXBP5-AS1;STXBP5-AS1;STXBP5-AS1;STXBP5-AS1;STXBP5-AS1;STXBP5-AS1;STXBP5-AS1;STXBP5-AS1;STXBP5-AS1;STXBP5-AS1;STXBP5-AS1;STXBP5-AS1;STXBP5-AS1;STXBP5-AS1;STXBP5-AS1;STXBP5-AS1;STXBP5-AS1;STXBP5-AS1;STXBP5-AS1;STXBP5-AS1;STXBP5-AS1;STXBP5-AS1;STXBP5-AS1;STXBP5-AS1;STXBP5-AS1;STXBP5-AS1;STXBP5-AS1;STXBP5-AS1;STXBP5-AS1;STXBP5-AS1;STXBP5-AS1;STX…	ENST00000367477.7;ENST00000427394.5;ENST00000431143.5;ENST00000433308.2;ENST00000447072.6;ENST00000458125.5;ENST00000653106.1;ENST00000653851.1;ENST00000654318.1;ENST00000654921.1;ENST00000655055.1;ENST00000655172.1;ENST00000655759.1;ENST00000656581.1;ENST00000657036.1;ENST00000657117.1;ENST00000657550.1;ENST00000657809.1;ENST00000657865.1;ENST00000659980.1;ENST00000660323.1;ENST00000660355.1;ENS…	151258;151184;78630;78597;78630;66107;78597;78581;78583;78630;78630;78587;78597;78597;78630;78567;78630;149111;78597;78587;78630;151199;78562;78620;78597;120697;78620;78583;78597;78630;78611;78630;55254;78562;78597;78610;78627;78630;78630;22347;78583;78630;78630;78630;78597;78618;78620;78630;78576;78597;78591;78630;78597	5'UTR;5'UTR;5'UTR;5'UTR;5'UTR;5'UTR;5'UTR;5'UTR;5'UTR;5'UTR;5'UTR;5'UTR;5'UTR;5'UTR;5'UTR;5'UTR;5'UTR;5'UTR;5'UTR;5'UTR;5'UTR;5'UTR;5'UTR;5'UTR;5'UTR;5'UTR;5'UTR;5'UTR;5'UTR;5'UTR;5'UTR;5'UTR;5'UTR;5'UTR;5'UTR;5'UTR;5'UTR;5'UTR;5'UTR;5'UTR;5'UTR;5'UTR;5'UTR;5'UTR;5'UTR;5'UTR;5'UTR;5'UTR;5'UTR;5'UTR;5'UTR;5'UTR;5'UTR	5'UTR	lncRNA;lncRNA;lncRNA;lncRNA;lncRNA;lncRNA;lncRNA;lncRNA;lncRNA;lncRNA;lncRNA;lncRNA;lncRNA;lncRNA;lncRNA;lncRNA;lncRNA;lncRNA;lncRNA;lncRNA;lncRNA;lncRNA;lncRNA;lncRNA;lncRNA;lncRNA;lncRNA;lncRNA;lncRNA;lncRNA;lncRNA;lncRNA;lncRNA;lncRNA;lncRNA;lncRNA;lncRNA;lncRNA;lncRNA;lncRNA;lncRNA;lncRNA;lncRNA;lncRNA;lncRNA;lncRNA;lncRNA;lncRNA;lncRNA;lncRNA;lncRNA;lncRNA;lncRNA	lncRNA	OpenSea	15_Quies
cg00029822_TC11	chr15	-	75579388	75579390	FALSE	I	cg	ENSG00000260269;PTPN9	ENSG00000260269;ENSG00000260269;ENSG00000260269;ENSG00000260269;PTPN9	ENST00000565138.5;ENST00000566032.5;ENST00000567875.5;ENST00000568707.1;ENST00000618819.5	21796;21817;21798;21798;-73	5'UTR;5'UTR;5'UTR;5'UTR;TSS200	TSS200	lncRNA;lncRNA;lncRNA;lncRNA;protein_coding	mRNA	Island	1_TssA
cg00029825_TC21	chr16	+	31489117	31489119	FALSE	II	cg	ENSG00000260740;SLC5A2	ENSG00000260740;SLC5A2;SLC5A2;SLC5A2;SLC5A2;SLC5A2;SLC5A2	ENST00000565137.1;ENST00000419665.6;ENST00000564197.1;ENST00000567051.1;ENST00000330498.4;ENST00000568188.1;ENST00000568891.1	-625;6000;-371;-371;5995;1098;908	TSS1500;Body;TSS1500;TSS1500;Body;Body;Body	TSS1500	lncRNA;nonsense_mediated_decay;processed_transcript;processed_transcript;protein_coding;retained_intron;retained_intron	mRNA	Island	5_TxWk
cg00029826_BC21	chr14	-	20333299	20333301	FALSE	II	cg	CCNB1IP1	CCNB1IP1;CCNB1IP1;CCNB1IP1;CCNB1IP1;CCNB1IP1;CCNB1IP1;CCNB1IP1;CCNB1IP1	ENST00000556854.5;ENST00000555348.5;ENST00000555963.1;ENST00000353689.8;ENST00000358932.9;ENST00000398160.6;ENST00000437553.6;ENST00000557665.5	4;13;-26;13;-20;-289;13;-17	5'UTR;5'UTR;TSS200;5'UTR;TSS200;TSS1500;5'UTR;TSS200	TSS1500	nonsense_mediated_decay;processed_transcript;processed_transcript;protein_coding;protein_coding;protein_coding;protein_coding;protein_coding	mRNA	OpenSea	1_TssA
cg00029831_BC11	chr8	+	144427965	144427967	FALSE	I	cg	VPS28	VPS28;VPS28;VPS28;VPS28;VPS28;VPS28;VPS28;VPS28;VPS28;VPS28;VPS28;VPS28;VPS28;VPS28;VPS28;VPS28	ENST00000526204.5;ENST00000530836.5;ENST00000524521.1;ENST00000526734.5;ENST00000292510.6;ENST00000377348.6;ENST00000526054.5;ENST00000529182.5;ENST00000530790.5;ENST00000531032.5;ENST00000533806.5;ENST00000526977.5;ENST00000527797.6;ENST00000528142.5;ENST00000530983.5;ENST00000531924.1	-982;-982;578;578;583;598;-982;-982;579;578;583;-982;-967;-982;-982;-671	TSS1500;TSS1500;5'UTR;5'UTR;5'UTR;5'UTR;TSS1500;TSS1500;5'UTR;5'UTR;5'UTR;TSS1500;TSS1500;TSS1500;TSS1500;TSS1500	TSS1500	nonsense_mediated_decay;nonsense_mediated_decay;processed_transcript;processed_transcript;protein_coding;protein_coding;protein_coding;protein_coding;protein_coding;protein_coding;protein_coding;retained_intron;retained_intron;retained_intron;retained_intron;retained_intron	mRNA	Island	1_TssA
cg00029855_TC21	chr4	+	21195769	21195771	FALSE	II	cg	KCNIP4	KCNIP4;KCNIP4;KCNIP4;KCNIP4;KCNIP4;KCNIP4	ENST00000515786.2;ENST00000382148.7;ENST00000382150.8;ENST00000382152.7;ENST00000447367.6;ENST00000509207.1	752862;502005;108220;753003;752976;348887	5'UTR;5'UTR;5'UTR;5'UTR;5'UTR;5'UTR	5'UTR	nonsense_mediated_decay;protein_coding;protein_coding;protein_coding;protein_coding;protein_coding	mRNA	OpenSea	15_Quies
cg00029922_BC21	chr2	+	191165860	191165862	FALSE	II	cg						Intergenic		No RNA Associated	OpenSea	7_Enh		DNA
cg00029931_BC21	chrX	-	101390752	101390754	FALSE	II	cg	BTK;RPL36A;RPL36A-HNRNPH2	BTK;BTK;BTK;RPL36A;RPL36A;RPL36A;RPL36A;RPL36A;RPL36A;RPL36A;RPL36A;RPL36A;RPL36A-HNRNPH2;RPL36A-HNRNPH2	ENST00000695634.1;ENST00000621635.4;ENST00000695633.1;ENST00000372849.8;ENST00000392994.7;ENST00000427805.6;ENST00000471855.1;ENST00000553110.8;ENST00000614077.4;ENST00000465340.5;ENST00000465744.5;ENST00000491851.5;ENST00000409170.3;ENST00000409338.5	8;44;8;-263;-236;-71;-449;-258;-137;-258;-361;-258;-259;-258	5'UTR;5'UTR;5'UTR;TSS1500;TSS1500;TSS200;TSS1500;TSS1500;TSS200;TSS1500;TSS1500;TSS1500;TSS1500;TSS1500	TSS1500	processed_transcript;protein_coding;retained_intron;nonsense_mediated_decay;protein_coding;protein_coding;protein_coding;protein_coding;protein_coding;retained_intron;retained_intron;retained_intron;protein_coding;protein_coding	mRNA	Shore	1_TssA
cg00029943_TC21	chr2	+	20437229	20437231	FALSE	II	cg						Intergenic		No RNA Associated	OpenSea	15_Quies	TRUE	LTR
cg00029973_BC21	chr17	-	3598446	3598448	FALSE	II	cg	ENSG00000262304;TRPV1	ENSG00000262304;TRPV1;TRPV1	ENST00000572919.1;ENST00000571088.5;ENST00000572705.2	37803;-1348;10965	5'UTR;TSS1500;5'UTR	TSS1500	nonsense_mediated_decay;protein_coding;protein_coding	mRNA	OpenSea	5_TxWk		SINE
cg00029979_BC11	chr17	+	50949733	50949735	FALSE	I	cg						Intergenic		No RNA Associated	OpenSea	7_Enh
cg00030005_TC21	chr7	-	155337169	155337171	FALSE	II	cg						Intergenic		No RNA Associated	Shore	14_ReprPCWk		SINE
cg00030047_TC21	chr1	+	6208729	6208731	FALSE	II	cg	RNF207;RPL22	RNF207;RNF207;RNF207;RPL22;RPL22	ENST00000377939.5;ENST00000485539.5;ENST00000496676.5;ENST00000465335.1;ENST00000471204.5	2611;112;-130;660;515	Body;1stExon;TSS200;5'UTR;5'UTR	TSS200	protein_coding;retained_intron;retained_intron;protein_coding;protein_coding	mRNA	Shore	7_Enh
cg00030074_BC21	chr17	-	12141176	12141178	FALSE	II	cg	MAP2K4	MAP2K4;MAP2K4;MAP2K4;MAP2K4;MAP2K4;MAP2K4;MAP2K4;MAP2K4;MAP2K4	ENST00000538465.7;ENST00000602305.5;ENST00000602375.5;ENST00000602537.5;ENST00000602686.5;ENST00000602811.5;ENST00000353533.10;ENST00000415385.7;ENST00000536413.2	120201;120307;120307;120290;120290;120307;120300;120343;16878	Body;Body;Body;Body;Body;Body;Body;Body;Body	Body	nonsense_mediated_decay;nonsense_mediated_decay;nonsense_mediated_decay;nonsense_mediated_decay;nonsense_mediated_decay;nonsense_mediated_decay;protein_coding;protein_coding;retained_intron	mRNA	OpenSea	4_Tx
cg00030290_TC21	chr2	-	8577042	8577044	FALSE	II	cg	LINC01814	LINC01814;LINC01814;LINC01814;LINC01814;LINC01814;LINC01814;LINC01814;LINC01814;LINC01814;LINC01814;LINC01814;LINC01814;LINC01814;LINC01814	ENST00000436187.2;ENST00000454224.1;ENST00000648900.2;ENST00000650238.2;ENST00000655346.1;ENST00000660229.1;ENST00000662379.1;ENST00000664719.2;ENST00000670008.1;ENST00000670389.2;ENST00000685893.1;ENST00000691773.1;ENST00000701314.1;ENST00000702154.1	6756;6750;6770;15861;6801;6782;4566;6802;15861;6766;6774;6768;6774;6755	5'UTR;5'UTR;5'UTR;5'UTR;5'UTR;5'UTR;5'UTR;5'UTR;5'UTR;5'UTR;5'UTR;5'UTR;5'UTR;5'UTR	5'UTR	lncRNA;lncRNA;lncRNA;lncRNA;lncRNA;lncRNA;lncRNA;lncRNA;lncRNA;lncRNA;lncRNA;lncRNA;lncRNA;lncRNA	lncRNA	OpenSea	7_Enh
cg00030291_TC11	chr7	+	8262463	8262465	FALSE	I	cg	ENSG00000229970;ICA1;ICA1-AS1	ENSG00000229970;ICA1;ICA1;ICA1;ICA1;ICA1;ICA1;ICA1;ICA1;ICA1;ICA1;ICA1;ICA1;ICA1;ICA1-AS1	ENST00000424460.1;ENST00000339809.10;ENST00000455539.5;ENST00000457755.5;ENST00000650486.1;ENST00000486677.1;ENST00000265577.11;ENST00000396675.7;ENST00000402384.8;ENST00000406470.6;ENST00000407906.5;ENST00000430867.5;ENST00000446305.1;ENST00000447326.5;ENST00000458624.1	200;64;-310;-293;-190;-318;-257;-411;-296;149;149;-394;224;80;231	Body;5'UTR;TSS1500;TSS1500;TSS200;TSS1500;TSS1500;TSS1500;TSS1500;5'UTR;5'UTR;TSS1500;5'UTR;5'UTR;Body	TSS1500	lncRNA;nonsense_mediated_decay;nonsense_mediated_decay;nonsense_mediated_decay;nonsense_mediated_decay;processed_transcript;protein_coding;protein_coding;protein_coding;protein_coding;protein_coding;protein_coding;protein_coding;protein_coding;lncRNA	mRNA	Island	1_TssA
cg00030296_BC21	chr17	+	77322649	77322651	FALSE	II	cg	SEPTIN9	SEPTIN9;SEPTIN9;SEPTIN9;SEPTIN9;SEPTIN9;SEPTIN9;SEPTIN9;SEPTIN9;SEPTIN9;SEPTIN9;SEPTIN9;SEPTIN9;SEPTIN9;SEPTIN9;SEPTIN9	ENST00000588575.1;ENST00000591833.5;ENST00000587237.1;ENST00000590576.5;ENST00000592098.1;ENST00000329047.13;ENST00000427177.6;ENST00000431235.6;ENST00000449803.6;ENST00000588690.6;ENST00000589070.1;ENST00000590595.1;ENST00000591198.5;ENST00000591934.1;ENST00000590294.6	3058;41213;34701;36343;-1056;3132;41151;34759;34759;40;42081;3048;41199;2337;2426	Body;Body;Body;Body;TSS1500;Body;Body;Body;Body;1stExon;Body;Body;Body;Body;Body	TSS1500	nonsense_mediated_decay;nonsense_mediated_decay;processed_transcript;processed_transcript;processed_transcript;protein_coding;protein_coding;protein_coding;protein_coding;protein_coding;protein_coding;protein_coding;protein_coding;protein_coding;retained_intron	mRNA	OpenSea	7_Enh		SINE
cg00030420_TC21	chr5	-	141304204	141304206	FALSE	II	cg	SLC25A2;TAF7	SLC25A2;TAF7;TAF7	ENST00000239451.7;ENST00000624699.1;ENST00000686518.1	-155;16441;16388	TSS200;5'UTR;5'UTR	TSS200	protein_coding;processed_transcript;processed_transcript	mRNA	Island	9_Het
cg00030422_TC11	chr3	-	38039212	38039214	FALSE	I	cg	DLEC1	DLEC1;DLEC1;DLEC1	ENST00000308059.11;ENST00000346219.7;ENST00000440294.6	5;8;8	1stExon;1stExon;1stExon	1stExon	protein_coding;protein_coding;retained_intron	mRNA	Island	2_TssAFlnk
cg00030427_TC21	chr6	+	169162444	169162446	FALSE	II	cg	LINC01615	LINC01615;LINC01615;LINC01615;LINC01615;LINC01615	ENST00000439703.1;ENST00000449466.1;ENST00000634877.1;ENST00000651190.1;ENST00000657431.3	480;-143;412;98;563	5'UTR;TSS200;5'UTR;5'UTR;5'UTR	TSS200	lncRNA;lncRNA;lncRNA;lncRNA;lncRNA	lncRNA	OpenSea	15_Quies		LINE
cg00030432_TC21	chr7	-	100431350	100431352	FALSE	II	cg	ENSG00000289690;MEPCE	ENSG00000289690;ENSG00000289690;ENSG00000289690;MEPCE;MEPCE;MEPCE;MEPCE;MEPCE;MEPCE	ENST00000695664.1;ENST00000695707.1;ENST00000695708.1;ENST00000310512.4;ENST00000414441.5;ENST00000479201.2;ENST00000497759.2;ENST00000695111.1;ENST00000695113.1	33774;33735;33720;1520;2534;1976;2561;3029;2441	Body;Body;Body;1stExon;Body;Body;Body;Body;Body	1stExon	protein_coding;protein_coding;protein_coding;protein_coding;protein_coding;protein_coding;protein_coding;protein_coding;protein_coding	mRNA	Shore	3_TxFlnk
cg00030466_BC11	chr1	+	3231326	3231328	FALSE	I	cg	PRDM16	PRDM16;PRDM16;PRDM16;PRDM16	ENST00000270722.10;ENST00000378391.6;ENST00000511072.5;ENST00000514189.5	162124;162130;162159;162116	Body;Body;Body;Body	Body	protein_coding;protein_coding;protein_coding;protein_coding	mRNA	Island	15_Quies
cg00030476_TC21	chr1	-	147170455	147170457	FALSE	II	cg	PRKAB2	PRKAB2;PRKAB2	ENST00000474939.1;ENST00000254101.4	2095;2015	5'UTR;5'UTR	5'UTR	processed_transcript;protein_coding	mRNA	Shore	NA
cg00030501_BC21	chr1	+	223008130	223008132	FALSE	II	cg						Intergenic		No RNA Associated	OpenSea	5_TxWk
cg00030508_TC21	chr6	-	30171764	30171766	FALSE	II	cg	TRIM15	TRIM15;TRIM15;TRIM15	ENST00000376694.9;ENST00000433744.1;ENST00000619857.4	8219;3452;8559	Body;Body;Body	Body	protein_coding;protein_coding;protein_coding	mRNA	Shore	13_ReprPC	TRUE
cg00030523_TC21	chr12	-	97491574	97491576	FALSE	II	cg	ENSG00000273942;MIR1251;RMST	ENSG00000273942;MIR1251;RMST;RMST;RMST;RMST;RMST;RMST;RMST;RMST;RMST;RMST;RMST;RMST;RMST;RMST;RMST;RMST;RMST;RMST;RMST;RMST;RMST;RMST;RMST;RMST;RMST;RMST;RMST;RMST;RMST;RMST;RMST;RMST;RMST;RMST	ENST00000617263.1;ENST00000408552.3;ENST00000538559.6;ENST00000541282.5;ENST00000548886.2;ENST00000639121.1;ENST00000639542.1;ENST00000640149.1;ENST00000652810.1;ENST00000654331.1;ENST00000656448.1;ENST00000656458.1;ENST00000657936.1;ENST00000658877.1;ENST00000660138.1;ENST00000661686.1;ENST00000662330.1;ENST00000662502.1;ENST00000662772.1;ENST00000663509.1;ENST00000664656.1;ENST00000664685.1;ENS…	-887;-334;59922;26554;25854;26757;30852;60691;28487;28752;25854;-884;28473;28374;26405;28461;28296;25854;26544;26368;25854;28144;29568;-723;25854;59691;26340;28742;26337;26337;28745;26473;26412;26482;28771;-1062	TSS1500;TSS1500;Body;Body;Body;Body;Body;Body;Body;Body;Body;TSS1500;Body;Body;Body;Body;Body;Body;Body;Body;Body;Body;Body;TSS1500;Body;Body;Body;Body;Body;Body;Body;Body;Body;Body;Body;TSS1500	TSS1500	misc_RNA;miRNA;lncRNA;lncRNA;lncRNA;lncRNA;lncRNA;lncRNA;lncRNA;lncRNA;lncRNA;lncRNA;lncRNA;lncRNA;lncRNA;lncRNA;lncRNA;lncRNA;lncRNA;lncRNA;lncRNA;lncRNA;lncRNA;lncRNA;lncRNA;lncRNA;lncRNA;lncRNA;lncRNA;lncRNA;lncRNA;lncRNA;lncRNA;lncRNA;lncRNA;retained_intron	lncRNA	OpenSea	15_Quies
cg00030584_BC21	chr1	+	46522820	46522822	FALSE	II	cg						Intergenic		No RNA Associated	OpenSea	7_Enh
cg00030588_TC21	chr16	-	87067204	87067206	FALSE	II	cg	ENSG00000261363;LINC02181	ENSG00000261363;LINC02181	ENST00000566798.2;ENST00000664021.1	500;7776	Body;Body	Body	lncRNA;lncRNA	lncRNA	OpenSea	14_ReprPCWk
cg00030591_TC21	chr7	-	114420043	114420045	FALSE	II	cg	ENSG00000224595;FOXP2	ENSG00000224595;FOXP2;FOXP2;FOXP2;FOXP2;FOXP2;FOXP2;FOXP2;FOXP2;FOXP2;FOXP2;FOXP2;FOXP2;FOXP2;FOXP2;FOXP2;FOXP2;FOXP2;FOXP2;FOXP2;FOXP2	ENST00000415146.1;ENST00000393489.8;ENST00000412402.5;ENST00000440349.5;ENST00000441290.6;ENST00000635109.1;ENST00000459666.5;ENST00000495516.1;ENST00000350908.9;ENST00000378237.7;ENST00000393491.7;ENST00000393494.6;ENST00000393495.7;ENST00000393498.6;ENST00000403559.8;ENST00000408937.7;ENST00000462331.5;ENST00000634411.1;ENST00000634623.1;ENST00000635534.1;ENST00000635638.1	-168;4721;333717;333605;333484;132025;4824;331878;5229;4725;5047;5770;4932;4986;5047;5047;5047;257003;132013;3758;332297	TSS200;Body;Body;Body;Body;Body;Body;Body;Body;Body;No GENCODE transcript;Body;Body;Body;No GENCODE transcript;Body;Body;Body;Body;Body;Body	TSS200	lncRNA;nonsense_mediated_decay;nonsense_mediated_decay;nonsense_mediated_decay;nonsense_mediated_decay;nonsense_mediated_decay;processed_transcript;processed_transcript;protein_coding;protein_coding;protein_coding;protein_coding;protein_coding;protein_coding;protein_coding;protein_coding;protein_coding;protein_coding;protein_coding;protein_coding;protein_coding	mRNA	OpenSea	15_Quies
cg00030604_BC21	chr1	+	2448391	2448393	FALSE	II	cg	PLCH2	PLCH2	ENST00000609981.5	22412	Body	Body	protein_coding	mRNA	OpenSea	14_ReprPCWk		LTR
cg00030627_TC21	chr10	+	130013340	130013342	FALSE	II	cg						Intergenic		No RNA Associated	Shore	15_Quies
cg00030682_TC21	chr16	+	16081744	16081746	FALSE	II	cg	ABCC1	ABCC1;ABCC1;ABCC1;ABCC1;ABCC1;ABCC1	ENST00000678422.1;ENST00000399408.7;ENST00000399410.8;ENST00000572882.3;ENST00000677164.1;ENST00000575422.5	132168;132168;132129;132168;132168;5571	Body;Body;Body;Body;Body;Body	Body	nonsense_mediated_decay;protein_coding;protein_coding;protein_coding;protein_coding;retained_intron	mRNA	OpenSea	5_TxWk		SINE
cg00030795_TC11	chr6	+	33454602	33454604	FALSE	I	cg	SYNGAP1-AS1;ZBTB9	SYNGAP1-AS1;SYNGAP1-AS1;ZBTB9;ZBTB9;ZBTB9;ZBTB9	ENST00000614205.1;ENST00000630418.1;ENST00000395064.3;ENST00000612407.1;ENST00000612775.1;ENST00000621915.1	-194;-149;27;-803;633;60	TSS200;TSS200;1stExon;TSS1500;Body;1stExon	TSS1500	lncRNA;lncRNA;protein_coding;protein_coding;protein_coding;protein_coding	mRNA	Island	1_TssA
cg00030807_BC21	chr8	+	1837905	1837907	FALSE	II	cg	ARHGEF10;KBTBD11-OT1	ARHGEF10;ARHGEF10;ARHGEF10;ARHGEF10;KBTBD11-OT1;KBTBD11-OT1;KBTBD11-OT1	ENST00000349830.8;ENST00000398564.5;ENST00000518288.5;ENST00000520359.5;ENST00000635773.1;ENST00000635855.1;ENST00000636175.1	13980;11795;13891;13918;66804;74018;66651	Body;Body;Body;Body;Body;Body;Body	Body	protein_coding;protein_coding;protein_coding;protein_coding;nonsense_mediated_decay;nonsense_mediated_decay;nonsense_mediated_decay	mRNA	Shelf	5_TxWk
[truncated: 725,595+ more rows]
