# Supplementary material for: Validation of the new EPIC DNA methylation microarray (900K EPIC v2) for high-throughput profiling of the human DNA methylome
Source: Epigenetics. 2023 Mar 5;18(1):2185742. doi: 10.1080/15592294.2023.2185742 (PMC9988339; doi:10.1080/15592294.2023.2185742)
Supplement: Supplemental Material [file KEPI_A_2185742_SM8847.zip › Supplementary files/Supplementary Table 2.xlsx]

## Sheet: Sheet1
Supplementary Table 2 - Probes from Human MethylationEPIC v1.0 and excluded in the new Human MethylationEPIC v2.0 microarray. Annotation adapted from: http://zwdzwd.github.io/InfiniumAnnotation
ProbeID	ProbeIDshort	CpGchrm	CpGbeg	CpGend	MASKgeneral	Blacklist	type	ProbeType	genesUniq	geneNames	transcriptIDs	distToTSS	RelationToGene	RelationToGeneCategory	transcriptTypes	TranscriptTypesCategory1	TranscriptTypesCategory2	CGI	CGIPositionCategory	ChromHMM	REMCChromHMM	CTCFbind	rmsk1	rmsk2	ImprintingDMR
cg00000103_II_F_C_rep1_EPIC	cg00000103	chr4	72604468	72604470	TRUE	FALSE	II	cg						Intergenic		No RNA Associated	No RNA Associated	OpenSea	Open Sea	Quies	15_Quies				FALSE
cg00000734_II_F_C_rep1_EPIC	cg00000734	chr3	129183533	129183535	FALSE	FALSE	II	cg	CNBP	CNBP;CNBP;CNBP;CNBP;CNBP;CNBP;CNBP;CNBP;CNBP;CNBP	ENST00000422453.7;ENST00000441626.6;ENST00000446936.6;ENST00000451728.6;ENST00000500450.6;ENST00000502372.1;ENST00000502976.5;ENST00000504813.5;ENST00000507573.1;ENST00000512338.1	363;377;366;366;377;331;372;389;363;389	5'UTR;5'UTR;5'UTR;5'UTR;5'UTR;5'UTR;5'UTR;5'UTR;5'UTR;5'UTR	5'UTR	protein_coding;protein_coding;protein_coding;protein_coding;protein_coding;protein_coding;protein_coding;protein_coding;protein_coding;protein_coding	mRNA	mRNA	Island	Island	TssA	1_TssA				FALSE
cg00000807_II_F_C_rep1_EPIC	cg00000807	chr2	23690543	23690545	TRUE	FALSE	II	cg	KLHL29	KLHL29;KLHL29;KLHL29	ENST00000288548.5;ENST00000471654.1;ENST00000486442.6	48152;1759;305365	Body;1stExon;Body	1stExon	protein_coding;protein_coding;protein_coding	mRNA	mRNA	Island	Island	Quies	5_TxWk				FALSE
cg00000924_II_F_C_rep1_EPIC	cg00000924	chr11	2699232	2699234	FALSE	FALSE	II	cg	KCNQ1;KCNQ1OT1	KCNQ1;KCNQ1;KCNQ1;KCNQ1OT1	ENST00000155840.12;ENST00000335475.6;ENST00000646564.1;ENST00000597346.1	254225;237792;253780;762	Body;Body;Body;1stExon	1stExon	protein_coding;protein_coding;protein_coding;lncRNA	mRNA	mRNA	Island	Island	TssA	1_TssA				TRUE
cg00001593_II_R_C_rep1_EPIC	cg00001593	chr1	170521292	170521294	TRUE	FALSE	II	cg	GORAB-AS1	GORAB-AS1;GORAB-AS1;GORAB-AS1	ENST00000421020.1;ENST00000456083.5;ENST00000654034.1	10708;11355;10012	5'UTR;5'UTR;5'UTR	5'UTR	lncRNA;lncRNA;lncRNA	lncRNA	lncRNA	OpenSea	Open Sea	Quies	15_Quies				FALSE
cg00001638_II_F_C_rep1_EPIC	cg00001638	chr5	129876945	129876947	TRUE	FALSE	II	cg	AC008591.1	AC008591.1;AC008591.1;AC008591.1;AC008591.1;AC008591.1	ENST00000503616.5;ENST00000515569.1;ENST00000653455.1;ENST00000655036.1;ENST00000661736.1	28972;28716;28727;28970;28667	5'UTR;5'UTR;5'UTR;5'UTR;5'UTR	5'UTR	lncRNA;lncRNA;lncRNA;lncRNA;lncRNA	lncRNA	lncRNA	OpenSea	Open Sea	Quies	15_Quies		LTR	ERVL	FALSE
cg00002000_II_R_C_rep1_EPIC	cg00002000	chr1	116414368	116414370	TRUE	FALSE	II	cg	ATP1A1-AS1;RNU6-817P	ATP1A1-AS1;ATP1A1-AS1;ATP1A1-AS1;ATP1A1-AS1;ATP1A1-AS1;ATP1A1-AS1;ATP1A1-AS1;ATP1A1-AS1;ATP1A1-AS1;ATP1A1-AS1;ATP1A1-AS1;ATP1A1-AS1;ATP1A1-AS1;ATP1A1-AS1;ATP1A1-AS1;RNU6-817P	ENST00000369491.2;ENST00000369492.5;ENST00000493908.2;ENST00000608511.6;ENST00000674553.1;ENST00000674823.1;ENST00000674834.1;ENST00000674941.1;ENST00000675524.1;ENST00000675545.1;ENST00000675607.1;ENST00000675659.1;ENST00000675742.1;ENST00000675762.1;ENST00000676321.1;ENST00000391083.1	4230;4215;4267;4264;4212;4257;4254;4204;4273;6933;4239;4213;4200;4214;4207;-499	5'UTR;5'UTR;5'UTR;5'UTR;5'UTR;5'UTR;5'UTR;5'UTR;5'UTR;5'UTR;5'UTR;5'UTR;5'UTR;5'UTR;5'UTR;TSS1500	TSS1500	lncRNA;lncRNA;lncRNA;lncRNA;lncRNA;lncRNA;lncRNA;lncRNA;lncRNA;lncRNA;lncRNA;lncRNA;lncRNA;lncRNA;lncRNA;snRNA	lncRNA	lncRNA	OpenSea	Open Sea	TxWk	5_TxWk		LINE	L1	FALSE
cg00002590_II_F_C_rep1_EPIC	cg00002590	chr5	106980832	106980834	TRUE	FALSE	II	cg	LINC01950	LINC01950;LINC01950;LINC01950;LINC01950	ENST00000505997.1;ENST00000513273.1;ENST00000657922.1;ENST00000661979.1	37;30182;30200;30220	5'UTR;5'UTR;5'UTR;5'UTR	5'UTR	lncRNA;lncRNA;lncRNA;lncRNA	lncRNA	lncRNA	OpenSea	Open Sea	Quies	15_Quies		LTR	ERV1	FALSE
cg00002743_II_R_C_rep1_EPIC	cg00002743	chr2	86515352	86515354	TRUE	FALSE	II	cg	CHMP3;RNF103-CHMP3;RNU6-640P	CHMP3;CHMP3;CHMP3;CHMP3;CHMP3;CHMP3;RNF103-CHMP3;RNF103-CHMP3;RNU6-640P	ENST00000263856.9;ENST00000393773.7;ENST00000409225.2;ENST00000409727.5;ENST00000409810.6;ENST00000486404.5;ENST00000440757.2;ENST00000604011.5;ENST00000363693.1	48091;47814;48127;48022;27495;46589;107676;205770;-44	5'UTR;5'UTR;5'UTR;5'UTR;5'UTR;5'UTR;5'UTR;5'UTR;TSS200	TSS200	protein_coding;protein_coding;protein_coding;protein_coding;protein_coding;protein_coding;protein_coding;protein_coding;snRNA	mRNA	mRNA	OpenSea	Open Sea	Quies	5_TxWk		SINE	Alu	FALSE
cg00003173_II_F_C_rep1_EPIC	cg00003173	chr3	14125249	14125251	FALSE	FALSE	II	cg	CHCHD4;TMEM43	CHCHD4;CHCHD4;CHCHD4;TMEM43;TMEM43	ENST00000295767.9;ENST00000396914.4;ENST00000420103.1;ENST00000306077.5;ENST00000432444.1	-379;-379;-500;198;235	TSS1500;TSS1500;TSS1500;Body;Body	TSS1500	protein_coding;protein_coding;protein_coding;protein_coding;protein_coding	mRNA	mRNA	Island	Island	TssA	1_TssA	TRUE			FALSE
cg00003187_II_F_C_rep1_EPIC	cg00003187	chr1	8679921	8679923	TRUE	FALSE	II	cg	RERE	RERE;RERE;RERE;RERE;RERE;RERE	ENST00000337907.7;ENST00000400908.7;ENST00000468247.1;ENST00000480342.5;ENST00000656437.1;ENST00000659924.1	137544;137719;23298;73917;169000;137350	5'UTR;5'UTR;5'UTR;5'UTR;5'UTR;5'UTR	5'UTR	protein_coding;protein_coding;protein_coding;protein_coding;protein_coding;protein_coding	mRNA	mRNA	OpenSea	Open Sea	EnhWk	7_Enh				FALSE
cg00003432_II_F_C_rep1_EPIC	cg00003432	chr2	86052658	86052660	TRUE	FALSE	II	cg	POLR1A	POLR1A;POLR1A	ENST00000263857.11;ENST00000409681.1	53228;53497	5'UTR;5'UTR	5'UTR	protein_coding;protein_coding	mRNA	mRNA	OpenSea	Open Sea	Tx	4_Tx				FALSE
cg00003818_I_R_C_rep1_EPIC	cg00003818	chr19	17225715	17225717	TRUE	FALSE	I	cg	OCEL1	OCEL1;OCEL1;OCEL1;OCEL1;OCEL1;OCEL1;OCEL1;OCEL1;OCEL1;OCEL1;OCEL1;OCEL1;OCEL1	ENST00000215061.9;ENST00000594283.5;ENST00000595769.1;ENST00000596279.1;ENST00000597836.5;ENST00000598068.5;ENST00000598172.1;ENST00000599286.1;ENST00000599588.5;ENST00000600232.5;ENST00000601529.5;ENST00000601576.1;ENST00000602236.5	-510;-527;-1442;-1066;-899;-1024;-1123;-1327;-510;-537;-509;-506;-497	TSS1500;TSS1500;TSS1500;TSS1500;TSS1500;TSS1500;TSS1500;TSS1500;TSS1500;TSS1500;TSS1500;TSS1500;TSS1500	TSS1500	protein_coding;protein_coding;protein_coding;protein_coding;protein_coding;protein_coding;protein_coding;protein_coding;protein_coding;protein_coding;protein_coding;protein_coding;protein_coding	mRNA	mRNA	Shore	Shore	TssFlnk	1_TssA		SINE	Alu	FALSE
cg00003900_II_R_C_rep1_EPIC	cg00003900	chr16	2847072	2847074	TRUE	FALSE	II	cg						Intergenic		No RNA Associated	No RNA Associated	OpenSea	Open Sea	ReprPCWk	14_ReprPCWk		LTR	ERV1	FALSE
cg00003929_II_F_C_rep1_EPIC	cg00003929	chr5	67189004	67189006	FALSE	FALSE	II	cg	CD180	CD180	ENST00000256447.5	7795	5'UTR	5'UTR	protein_coding	mRNA	mRNA	OpenSea	Open Sea	Quies	15_Quies				FALSE
cg00003969_II_F_C_rep1_EPIC	cg00003969	chr15	78758168	78758170	TRUE	FALSE	II	cg						Intergenic		No RNA Associated	No RNA Associated	Shore	Shore	Quies	15_Quies				FALSE
cg00004073_II_R_C_rep1_EPIC	cg00004073	chr2	236118947	236118949	TRUE	FALSE	II	cg	AGAP1	AGAP1;AGAP1;AGAP1;AGAP1;AGAP1;AGAP1;AGAP1;AGAP1;AGAP1	ENST00000304032.13;ENST00000336665.9;ENST00000409538.5;ENST00000418654.1;ENST00000428334.6;ENST00000453371.2;ENST00000466575.5;ENST00000614409.4;ENST00000635100.1	624905;624841;449344;210106;409770;73011;78336;409771;624246	Body;Body;Body;Body;Body;Body;Body;Body;Body	Body	protein_coding;protein_coding;protein_coding;protein_coding;protein_coding;protein_coding;protein_coding;protein_coding;protein_coding	mRNA	mRNA	Shore	Shore	Quies	5_TxWk				FALSE
cg00004121_I_R_C_rep1_EPIC	cg00004121	chr22	12098132	12098134	TRUE	FALSE	I	cg						Intergenic		No RNA Associated	No RNA Associated	Island	Island	NA	NA				FALSE
cg00004192_II_R_C_rep1_EPIC	cg00004192	chr22	21044263	21044265	TRUE	FALSE	II	cg	P2RX6P	P2RX6P;P2RX6P	ENST00000439119.5;ENST00000450626.1	749;754	5'UTR;5'UTR	5'UTR	transcribed_unprocessed_pseudogene;transcribed_unprocessed_pseudogene	pseudogene	ncRNA	Shore	Shore	Quies	7_Enh				FALSE
cg00004209_II_R_C_rep1_EPIC	cg00004209	chr1	16677771	16677773	TRUE	FALSE	II	cg						Intergenic		No RNA Associated	No RNA Associated	Shelf	Shelf	Quies	15_Quies				FALSE
cg00004219_II_R_C_rep1_EPIC	cg00004219	chr12	132052287	132052289	TRUE	FALSE	II	cg	EP400	EP400	ENST00000389561.7	102346	Body	Body	protein_coding	mRNA	mRNA	OpenSea	Open Sea	Tx	4_Tx				FALSE
cg00004260_II_R_C_rep1_EPIC	cg00004260	chr7	34992128	34992130	TRUE	FALSE	II	cg	DPY19L1	DPY19L1;DPY19L1;DPY19L1	ENST00000310974.8;ENST00000463538.1;ENST00000638088.2	45913;8574;45357	5'UTR;5'UTR;5'UTR	5'UTR	protein_coding;protein_coding;protein_coding	mRNA	mRNA	OpenSea	Open Sea	Quies	15_Quies				FALSE
cg00004562_II_R_C_rep1_EPIC	cg00004562	chr6	31121515	31121517	FALSE	FALSE	II	cg	CDSN;PSORS1C1	CDSN;PSORS1C1;PSORS1C1;PSORS1C1;PSORS1C1;PSORS1C1	ENST00000376288.3;ENST00000259881.10;ENST00000479581.5;ENST00000548049.1;ENST00000550838.1;ENST00000552747.1	-1069;6716;6685;6743;6682;6677	TSS1500;Body;Body;Body;Body;Body	TSS1500	protein_coding;protein_coding;protein_coding;protein_coding;protein_coding;protein_coding	mRNA	mRNA	OpenSea	Open Sea	Quies	15_Quies				FALSE
cg00004667_II_R_C_rep1_EPIC	cg00004667	chr1	15966250	15966252	TRUE	FALSE	II	cg	ZBTB17	ZBTB17;ZBTB17;ZBTB17;ZBTB17	ENST00000375733.6;ENST00000375743.9;ENST00000479282.5;ENST00000537142.5	9882;9851;9854;9829	5'UTR;5'UTR;5'UTR;5'UTR	5'UTR	protein_coding;protein_coding;protein_coding;protein_coding	mRNA	mRNA	OpenSea	Open Sea	EnhA1	7_Enh				FALSE
cg00004771_II_F_C_rep1_EPIC	cg00004771	chr6	71585122	71585124	TRUE	FALSE	II	cg	KRT19P1	KRT19P1	ENST00000405746.1	402	1stExon	1stExon	processed_pseudogene	pseudogene	ncRNA	Island	Island	Quies	15_Quies				FALSE
cg00004786_II_R_C_rep1_EPIC	cg00004786	chr4	28995790	28995792	TRUE	FALSE	II	cg	LINC02364	LINC02364;LINC02364;LINC02364;LINC02364;LINC02364;LINC02364;LINC02364;LINC02364;LINC02364;LINC02364;LINC02364;LINC02364	ENST00000514802.1;ENST00000652805.1;ENST00000654257.1;ENST00000658038.1;ENST00000660946.1;ENST00000663795.1;ENST00000664506.1;ENST00000665367.1;ENST00000669260.1;ENST00000669584.1;ENST00000670928.1;ENST00000671072.1	-733;-809;-707;-719;-719;-719;-742;-719;-743;-719;-712;-719	TSS1500;TSS1500;TSS1500;TSS1500;TSS1500;TSS1500;TSS1500;TSS1500;TSS1500;TSS1500;TSS1500;TSS1500	TSS1500	lncRNA;lncRNA;lncRNA;lncRNA;lncRNA;lncRNA;lncRNA;lncRNA;lncRNA;lncRNA;lncRNA;lncRNA	lncRNA	lncRNA	OpenSea	Open Sea	Quies	15_Quies				FALSE
cg00004821_II_F_C_rep1_EPIC	cg00004821	chr18	49934288	49934290	TRUE	FALSE	II	cg	MYO5B	MYO5B	ENST00000285039.12	260859	5'UTR	5'UTR	protein_coding	mRNA	mRNA	OpenSea	Open Sea	Quies	15_Quies				FALSE
cg00005083_I_F_C_rep1_EPIC	cg00005083	chr6	46687805	46687807	FALSE	FALSE	I	cg	AL591242.1;TDRD6	AL591242.1;AL591242.1;AL591242.1;TDRD6;TDRD6	ENST00000422284.6;ENST00000434329.2;ENST00000571590.5;ENST00000316081.11;ENST00000544460.5	-5;360;-5;-79;-69	TSS200;5'UTR;TSS200;TSS200;TSS200	TSS200	lncRNA;lncRNA;lncRNA;protein_coding;protein_coding	mRNA	mRNA	Island	Island	Quies	15_Quies				FALSE
cg00005164_II_R_C_rep1_EPIC	cg00005164	chr19	35020617	35020619	TRUE	FALSE	II	cg	AC020907.4;GRAMD1A	AC020907.4;GRAMD1A;GRAMD1A;GRAMD1A;GRAMD1A;GRAMD1A	ENST00000605640.1;ENST00000317991.9;ENST00000411896.6;ENST00000598118.1;ENST00000599564.5;ENST00000600231.5	4718;20331;20192;5649;25834;20295	5'UTR;Body;Body;Body;Body;Body	5'UTR	lncRNA;protein_coding;protein_coding;protein_coding;protein_coding;protein_coding	mRNA	mRNA	Shore	Shore	Tx	4_Tx		SINE	Alu	FALSE
cg00005390_II_F_C_rep1_EPIC	cg00005390	chr16	2519279	2519281	TRUE	FALSE	II	cg	AC093525.1;AC093525.2;AMDHD2;ATP6V0C	AC093525.1;AC093525.2;AMDHD2;AMDHD2;AMDHD2;AMDHD2;AMDHD2;AMDHD2;AMDHD2;AMDHD2;AMDHD2;AMDHD2;AMDHD2;AMDHD2;ATP6V0C;ATP6V0C;ATP6V0C;ATP6V0C	ENST00000569317.1;ENST00000564543.1;ENST00000293971.11;ENST00000302956.8;ENST00000413459.7;ENST00000563556.1;ENST00000563633.5;ENST00000565963.5;ENST00000566706.5;ENST00000567475.5;ENST00000568263.5;ENST00000569219.1;ENST00000569879.5;ENST00000648227.1;ENST00000330398.9;ENST00000564973.1;ENST00000565223.1;ENST00000568562.1	5315;23248;-1091;-1085;-1110;-1156;-1113;-1110;-1141;-1121;-1077;-1123;-1145;-1117;5328;281;4986;5304	Body;Body;TSS1500;TSS1500;TSS1500;TSS1500;TSS1500;TSS1500;TSS1500;TSS1500;TSS1500;TSS1500;TSS1500;TSS1500;Body;1stExon;Body;Body	TSS1500	protein_coding;protein_coding;protein_coding;protein_coding;protein_coding;protein_coding;protein_coding;protein_coding;protein_coding;protein_coding;protein_coding;protein_coding;protein_coding;protein_coding;protein_coding;protein_coding;protein_coding;protein_coding	mRNA	mRNA	Shore	Shore	EnhG1	6_EnhG				FALSE
cg00005502_II_F_C_rep1_EPIC	cg00005502	chr10	43156703	43156705	TRUE	FALSE	II	cg	CSGALNACT2	CSGALNACT2	ENST00000374466.4	18259	Body	Body	protein_coding	mRNA	mRNA	OpenSea	Open Sea	Quies	5_TxWk		DNA	hAT-Charlie	FALSE
cg00005579_II_R_C_rep1_EPIC	cg00005579	chr1	161383039	161383041	TRUE	FALSE	II	cg						Intergenic		No RNA Associated	No RNA Associated	OpenSea	Open Sea	Quies	15_Quies				FALSE
cg00005854_II_F_C_rep1_EPIC	cg00005854	chr19	2242097	2242099	TRUE	FALSE	II	cg	SF3A2	SF3A2;SF3A2;SF3A2;SF3A2;SF3A2;SF3A2	ENST00000221494.10;ENST00000586396.2;ENST00000589118.5;ENST00000590034.2;ENST00000592314.5;ENST00000592839.6	5274;4304;5266;-1284;5238;5245	Body;Body;Body;TSS1500;Body;Body	TSS1500	protein_coding;protein_coding;protein_coding;protein_coding;protein_coding;protein_coding	mRNA	mRNA	OpenSea	Open Sea	TxWk	6_EnhG				FALSE
cg00005986_II_F_C_rep1_EPIC	cg00005986	chr6	27194509	27194511	TRUE	FALSE	II	cg						Intergenic		No RNA Associated	No RNA Associated	OpenSea	Open Sea	Quies	15_Quies		LTR	ERVK	FALSE
cg00006378_II_F_C_rep1_EPIC	cg00006378	chr12	110094057	110094059	TRUE	FALSE	II	cg						Intergenic		No RNA Associated	No RNA Associated	OpenSea	Open Sea	Quies	15_Quies				FALSE
cg00006867_II_F_C_rep1_EPIC	cg00006867	chr15	89523574	89523576	TRUE	FALSE	II	cg	AC013391.2;LINC00928	AC013391.2;LINC00928;LINC00928;LINC00928;LINC00928;LINC00928;LINC00928	ENST00000559041.1;ENST00000559227.1;ENST00000559967.2;ENST00000561108.6;ENST00000561201.5;ENST00000660770.1;ENST00000661183.1	5052;442;452;475;460;463;475	Body;5'UTR;5'UTR;5'UTR;5'UTR;5'UTR;5'UTR	5'UTR	lncRNA;lncRNA;lncRNA;lncRNA;lncRNA;lncRNA;lncRNA	lncRNA	lncRNA	OpenSea	Open Sea	Quies	15_Quies		DNA	hAT-Charlie	FALSE
cg00007036_I_F_C_rep1_EPIC	cg00007036	chr1	33276487	33276489	FALSE	FALSE	I	cg	ZNF362	ZNF362;ZNF362;ZNF362	ENST00000373428.5;ENST00000483388.5;ENST00000539719.6	5913;19943;19996	Body;Body;Body	Body	protein_coding;protein_coding;protein_coding	mRNA	mRNA	Island	Island	TxWk	4_Tx				FALSE
cg00007215_II_R_C_rep1_EPIC	cg00007215	chr17	21512957	21512959	TRUE	FALSE	II	cg	LINC02693	LINC02693;LINC02693;LINC02693;LINC02693;LINC02693;LINC02693;LINC02693;LINC02693;LINC02693;LINC02693;LINC02693;LINC02693;LINC02693;LINC02693	ENST00000412778.4;ENST00000649041.1;ENST00000649112.1;ENST00000650318.1;ENST00000654263.1;ENST00000656879.1;ENST00000657015.1;ENST00000657905.1;ENST00000659175.1;ENST00000661785.1;ENST00000663437.1;ENST00000663530.1;ENST00000667136.1;ENST00000671646.1	38712;61308;38712;61521;60437;61379;38717;38726;61469;61549;38712;38712;38712;38712	5'UTR;5'UTR;5'UTR;5'UTR;5'UTR;5'UTR;5'UTR;5'UTR;5'UTR;5'UTR;5'UTR;5'UTR;5'UTR;5'UTR	5'UTR	lncRNA;lncRNA;lncRNA;lncRNA;lncRNA;lncRNA;lncRNA;lncRNA;lncRNA;lncRNA;lncRNA;lncRNA;lncRNA;lncRNA	lncRNA	lncRNA	Shore	Shore	NA	7_Enh				FALSE
cg00007800_II_R_C_rep1_EPIC	cg00007800	chr1	1907078	1907080	TRUE	FALSE	II	cg						Intergenic		No RNA Associated	No RNA Associated	Shore	Shore	TxWk	7_Enh				FALSE
cg00007810_II_R_C_rep1_EPIC	cg00007810	chr12	48719954	48719956	TRUE	FALSE	II	cg						Intergenic		No RNA Associated	No RNA Associated	Shelf	Shelf	Quies	15_Quies		LTR	ERVL-MaLR	FALSE
cg00008034_II_F_C_rep1_EPIC	cg00008034	chr8	138725909	138725911	FALSE	FALSE	II	cg	COL22A1	COL22A1;COL22A1	ENST00000303045.11;ENST00000435777.2	188132;157302	5'UTR;5'UTR	5'UTR	protein_coding;protein_coding	mRNA	mRNA	OpenSea	Open Sea	Quies	15_Quies		DNA	hAT-Charlie	FALSE
cg00008103_II_F_C_rep1_EPIC	cg00008103	chr2	201144598	201144600	TRUE	FALSE	II	cg	CFLAR;CFLAR-AS1	CFLAR;CFLAR;CFLAR;CFLAR;CFLAR;CFLAR;CFLAR;CFLAR;CFLAR;CFLAR;CFLAR;CFLAR-AS1;CFLAR-AS1;CFLAR-AS1;CFLAR-AS1;CFLAR-AS1;CFLAR-AS1;CFLAR-AS1;CFLAR-AS1;CFLAR-AS1;CFLAR-AS1;CFLAR-AS1;CFLAR-AS1;CFLAR-AS1;CFLAR-AS1;CFLAR-AS1;CFLAR-AS1	ENST00000309955.8;ENST00000340870.6;ENST00000341582.10;ENST00000342795.9;ENST00000423241.6;ENST00000439154.6;ENST00000443227.5;ENST00000457277.5;ENST00000462763.5;ENST00000474842.1;ENST00000479953.6;ENST00000415011.6;ENST00000474886.4;ENST00000594911.5;ENST00000598453.5;ENST00000625360.2;ENST00000626311.2;ENST00000626451.2;ENST00000627956.2;ENST00000628648.2;ENST00000628897.2;ENST00000629722.2;EN…	28435;11563;28392;28360;26108;25935;28445;14733;11646;4413;11615;13225;-402;6562;6562;6562;6562;6562;5073;6562;6562;6562;5073;5073;6562;6562;5073	Body;Body;Body;Body;Body;Body;Body;Body;Body;Body;Body;5'UTR;TSS1500;5'UTR;5'UTR;5'UTR;5'UTR;5'UTR;5'UTR;5'UTR;5'UTR;5'UTR;5'UTR;5'UTR;5'UTR;5'UTR;5'UTR	TSS1500	protein_coding;protein_coding;protein_coding;protein_coding;protein_coding;protein_coding;protein_coding;protein_coding;protein_coding;protein_coding;protein_coding;lncRNA;lncRNA;lncRNA;lncRNA;lncRNA;lncRNA;lncRNA;lncRNA;lncRNA;lncRNA;lncRNA;lncRNA;lncRNA;lncRNA;lncRNA;lncRNA	mRNA	mRNA	OpenSea	Open Sea	TxWk	5_TxWk		SINE	MIR	FALSE
cg00008254_II_F_C_rep1_EPIC	cg00008254	chr1	12616740	12616742	TRUE	FALSE	II	cg	DHRS3	DHRS3;DHRS3;DHRS3	ENST00000464917.5;ENST00000482265.1;ENST00000616661.5	55;-44;1470	5'UTR;TSS200;5'UTR	TSS200	protein_coding;protein_coding;protein_coding	mRNA	mRNA	Shore	Shore	TssA	1_TssA				FALSE
cg00008369_II_F_C_rep1_EPIC	cg00008369	chr22	41239788	41239790	FALSE	FALSE	II	cg	CHADL	CHADL;CHADL;CHADL	ENST00000216241.14;ENST00000417999.5;ENST00000455425.1	1143;-167;1106	5'UTR;TSS200;5'UTR	TSS200	protein_coding;protein_coding;protein_coding	mRNA	mRNA	Shore	Shore	TxWk	5_TxWk		SINE	MIR	FALSE
cg00008800_I_R_C_rep1_EPIC	cg00008800	chr2	38483028	38483030	FALSE	FALSE	I	cg	LINC02613	LINC02613;LINC02613;LINC02613;LINC02613;LINC02613;LINC02613;LINC02613;LINC02613	ENST00000413227.2;ENST00000417039.6;ENST00000421463.6;ENST00000658016.1;ENST00000661472.1;ENST00000667944.1;ENST00000669322.1;ENST00000671178.1	32906;32712;32696;32670;13383;32630;32662;32612	5'UTR;5'UTR;5'UTR;5'UTR;5'UTR;5'UTR;5'UTR;5'UTR	5'UTR	lncRNA;lncRNA;lncRNA;lncRNA;lncRNA;lncRNA;lncRNA;lncRNA	lncRNA	lncRNA	OpenSea	Open Sea	Quies	15_Quies				FALSE
cg00008893_II_R_C_rep1_EPIC	cg00008893	chr2	72035926	72035928	TRUE	FALSE	II	cg						Intergenic		No RNA Associated	No RNA Associated	OpenSea	Open Sea	Quies	15_Quies				FALSE
cg00009038_I_R_C_rep1_EPIC	cg00009038	chr2	131394593	131394595	FALSE	FALSE	I	cg						Intergenic		No RNA Associated	No RNA Associated	Island	Island	Quies	15_Quies				FALSE
cg00009196_II_F_C_rep1_EPIC	cg00009196	chr20	19973943	19973945	TRUE	FALSE	II	cg	RIN2	RIN2;RIN2;RIN2;RIN2	ENST00000255006.11;ENST00000440354.2;ENST00000484638.1;ENST00000648440.1	87423;84378;38819;87423	Body;Body;Body;Body	Body	protein_coding;protein_coding;protein_coding;protein_coding	mRNA	mRNA	Shore	Shore	EnhA1	7_Enh				FALSE
cg00009292_I_F_C_rep1_EPIC	cg00009292	chr1	50416409	50416411	FALSE	FALSE	I	cg						Intergenic		No RNA Associated	No RNA Associated	Island	Island	ReprPC	13_ReprPC				FALSE
cg00009306_II_F_C_rep1_EPIC	cg00009306	chr14	22520604	22520606	TRUE	FALSE	II	cg	TRAJ22	TRAJ22	ENST00000390515.1	-1435	TSS1500	TSS1500	TR_J_gene	mRNA	mRNA	OpenSea	Open Sea	Quies	15_Quies				FALSE
cg00009349_II_R_C_rep1_EPIC	cg00009349	chr14	22206652	22206654	TRUE	FALSE	II	cg	AC244502.1;TRAV34	AC244502.1;TRAV34	ENST00000656379.1;ENST00000390461.2	226082;-869	5'UTR;TSS1500	TSS1500	lncRNA;TR_V_gene	mRNA	mRNA	OpenSea	Open Sea	Quies	15_Quies		LTR	ERVL-MaLR	FALSE
cg00009523_II_F_C_rep1_EPIC	cg00009523	chr2	1169664	1169666	TRUE	FALSE	II	cg	SNTG2	SNTG2;SNTG2;SNTG2;SNTG2;SNTG2;SNTG2	ENST00000308624.10;ENST00000407292.1;ENST00000463442.5;ENST00000467759.5;ENST00000475201.5;ENST00000494178.1	218816;218726;67119;6418;6418;6102	Body;Body;Body;Body;Body;Body	Body	protein_coding;protein_coding;protein_coding;protein_coding;protein_coding;protein_coding	mRNA	mRNA	Shore	Shore	Quies	15_Quies				FALSE
cg00009714_II_F_C_rep1_EPIC	cg00009714	chr3	198118138	198118140	TRUE	FALSE	II	cg						Intergenic		No RNA Associated	No RNA Associated	OpenSea	Open Sea	Quies	14_ReprPCWk				FALSE
cg00009796_I_R_C_rep1_EPIC	cg00009796	chr16	33516442	33516444	TRUE	FALSE	I	cg						Intergenic		No RNA Associated	No RNA Associated	Island	Island	Quies	15_Quies				FALSE
cg00009916_I_R_C_rep1_EPIC	cg00009916	chr1	65148135	65148137	TRUE	FALSE	I	cg	AK4	AK4;AK4;AK4;AK4;AK4;AK4;AK4	ENST00000327299.8;ENST00000395334.6;ENST00000470888.6;ENST00000474968.5;ENST00000497030.5;ENST00000545314.5;ENST00000546702.5	-67;306;467;-866;587;587;466	TSS200;Body;Body;TSS1500;Body;Body;Body	TSS1500	protein_coding;protein_coding;protein_coding;protein_coding;protein_coding;protein_coding;protein_coding	mRNA	mRNA	Island	Island	TssBiv	1_TssA				FALSE
cg00009927_II_R_C_rep1_EPIC	cg00009927	chr16	1107222	1107224	TRUE	FALSE	II	cg						Intergenic		No RNA Associated	No RNA Associated	Shore	Shore	ReprPC	14_ReprPCWk				FALSE
cg00010242_I_F_C_rep1_EPIC	cg00010242	chr14	81114420	81114422	TRUE	FALSE	I	cg	AC007262.2;TSHR	AC007262.2;AC007262.2;AC007262.2;AC007262.2;TSHR;TSHR;TSHR	ENST00000646052.2;ENST00000646928.1;ENST00000652775.1;ENST00000654681.1;ENST00000298171.7;ENST00000541158.6;ENST00000636454.1	56009;55994;56009;55953;158800;159378;35719	5'UTR;5'UTR;5'UTR;5'UTR;Body;Body;Body	5'UTR	lncRNA;lncRNA;lncRNA;lncRNA;protein_coding;protein_coding;protein_coding	mRNA	mRNA	OpenSea	Open Sea	Quies	15_Quies		LINE	L1	FALSE
cg00010529_II_R_C_rep1_EPIC	cg00010529	chr1	200668922	200668924	TRUE	FALSE	II	cg	DDX59;DDX59-AS1	DDX59;DDX59;DDX59;DDX59-AS1	ENST00000331314.11;ENST00000436897.1;ENST00000447706.6;ENST00000568695.1	985;786;985;-584	5'UTR;5'UTR;5'UTR;TSS1500	TSS1500	protein_coding;protein_coding;protein_coding;lncRNA	mRNA	mRNA	Shore	Shore	TssFlnkU	2_TssAFlnk		LTR	ERV1	FALSE
cg00010659_II_R_C_rep1_EPIC	cg00010659	chr6	10722912	10722914	TRUE	FALSE	II	cg	TMEM14C	TMEM14C;TMEM14C;TMEM14C;TMEM14C	ENST00000229563.6;ENST00000466421.5;ENST00000467415.5;ENST00000541412.5	-157;-196;-212;-2	TSS200;TSS200;TSS1500;TSS200	TSS1500	protein_coding;protein_coding;protein_coding;protein_coding	mRNA	mRNA	Island	Island	TssA	1_TssA				FALSE
cg00010954_I_R_C_rep1_EPIC	cg00010954	chr16	54586142	54586144	FALSE	FALSE	I	cg						Intergenic		No RNA Associated	No RNA Associated	OpenSea	Open Sea	ReprPCWk	15_Quies				FALSE
cg00011345_II_R_C_rep1_EPIC	cg00011345	chr2	239036192	239036194	FALSE	FALSE	II	cg						Intergenic		No RNA Associated	No RNA Associated	OpenSea	Open Sea	Quies	15_Quies				FALSE
cg00011346_II_F_C_rep1_EPIC	cg00011346	chr2	212539134	212539136	TRUE	FALSE	II	cg	ERBB4	ERBB4;ERBB4;ERBB4;ERBB4	ENST00000260943.10;ENST00000342788.9;ENST00000436443.5;ENST00000484594.5	-605;-332;-293;-552	TSS1500;TSS1500;TSS1500;TSS1500	TSS1500	protein_coding;protein_coding;protein_coding;protein_coding	mRNA	mRNA	Shore	Shore	TssBiv	1_TssA				FALSE
cg00011513_II_R_C_rep1_EPIC	cg00011513	chr1	152511909	152511911	TRUE	FALSE	II	cg	LCE5A	LCE5A	ENST00000334269.3	1107	Body	Body	protein_coding	mRNA	mRNA	Shelf	Shelf	ReprPCWk	14_ReprPCWk				FALSE
cg00011918_II_F_C_rep1_EPIC	cg00011918	chr11	70065269	70065271	TRUE	FALSE	II	cg	LINC02753	LINC02753;LINC02753	ENST00000511013.2;ENST00000528316.5	102;-1345	5'UTR;TSS1500	TSS1500	lncRNA;lncRNA	lncRNA	lncRNA	OpenSea	Open Sea	ReprPCWk	14_ReprPCWk				FALSE
cg00011994_I_R_C_rep1_EPIC	cg00011994	chr6	30744126	30744128	TRUE	FALSE	I	cg	FLOT1;HCG20;IER3	FLOT1;FLOT1;FLOT1;FLOT1;HCG20;IER3;IER3	ENST00000376389.8;ENST00000470643.5;ENST00000484168.1;ENST00000484693.1;ENST00000656751.1;ENST00000259874.6;ENST00000376377.2	-1439;-1394;-1420;-1449;337;421;422	TSS1500;TSS1500;TSS1500;TSS1500;Body;1stExon;1stExon	TSS1500	protein_coding;protein_coding;protein_coding;protein_coding;lncRNA;protein_coding;protein_coding	mRNA	mRNA	Island	Island	TssA	1_TssA				FALSE
cg00012123_II_F_C_rep1_EPIC	cg00012123	chr5	667503	667505	TRUE	FALSE	II	cg	TPPP	TPPP	ENST00000360578.7	25849	5'UTR	5'UTR	protein_coding	mRNA	mRNA	Shore	Shore	TxWk	5_TxWk		LINE	L1	FALSE
cg00012317_II_R_C_rep1_EPIC	cg00012317	chr1	143876422	143876424	TRUE	FALSE	II	cg	FCGR1CP;H2BP2	FCGR1CP;H2BP2	ENST00000579737.3;ENST00000609585.1	1630;28228	Body;5'UTR	5'UTR	unprocessed_pseudogene;transcribed_unprocessed_pseudogene	pseudogene	ncRNA	OpenSea	Open Sea	Quies	NA				FALSE
cg00012532_II_R_C_rep1_EPIC	cg00012532	chr1	246689301	246689303	TRUE	FALSE	II	cg	AL591848.1	AL591848.1	ENST00000442712.1	-745	TSS1500	TSS1500	lncRNA	lncRNA	lncRNA	OpenSea	Open Sea	Quies	15_Quies		SINE	Alu	FALSE
cg00012960_II_R_C_rep1_EPIC	cg00012960	chr16	361010	361012	TRUE	FALSE	II	cg						Intergenic		No RNA Associated	No RNA Associated	Island	Island	Quies	15_Quies		Simple_repeat	Simple_repeat	FALSE
cg00013196_II_F_C_rep1_EPIC	cg00013196	chr8	87873025	87873027	TRUE	FALSE	II	cg	DCAF4L2	DCAF4L2	ENST00000319675.5	990	1stExon	1stExon	protein_coding	mRNA	mRNA	Shore	Shore	ZNF/Rpts	15_Quies				FALSE
cg00013255_II_F_C_rep1_EPIC	cg00013255	chr3	123290192	123290194	TRUE	FALSE	II	cg	ADCY5	ADCY5;ADCY5;ADCY5	ENST00000309879.9;ENST00000462833.6;ENST00000491190.5	126150;158898;129017	5'UTR;5'UTR;5'UTR	5'UTR	protein_coding;protein_coding;protein_coding	mRNA	mRNA	OpenSea	Open Sea	Quies	15_Quies				FALSE
cg00013540_I_R_C_rep1_EPIC	cg00013540	chr7	74851124	74851126	TRUE	FALSE	I	cg	GTF2IRD2;STAG3L2	GTF2IRD2;GTF2IRD2;GTF2IRD2;GTF2IRD2;GTF2IRD2;STAG3L2;STAG3L2	ENST00000451013.6;ENST00000614386.1;ENST00000619775.1;ENST00000625377.2;ENST00000651129.1;ENST00000650988.1;ENST00000651031.1	427;405;412;416;394;39433;36587	5'UTR;5'UTR;5'UTR;5'UTR;5'UTR;5'UTR;5'UTR	5'UTR	protein_coding;protein_coding;protein_coding;protein_coding;protein_coding;transcribed_unprocessed_pseudogene;transcribed_unprocessed_pseudogene	mRNA	mRNA	Island	Island	Quies	15_Quies				FALSE
cg00013543_I_R_C_rep1_EPIC	cg00013543	chr6	32074880	32074882	TRUE	FALSE	I	cg	TNXB	TNXB;TNXB;TNXB;TNXB	ENST00000375244.7;ENST00000613214.4;ENST00000644971.2;ENST00000647633.1	34494;23318;34458;34452	5'UTR;5'UTR;5'UTR;5'UTR	5'UTR	protein_coding;protein_coding;protein_coding;protein_coding	mRNA	mRNA	OpenSea	Open Sea	Quies	15_Quies		SINE	Alu	FALSE
cg00013804_II_R_C_rep1_EPIC	cg00013804	chr2	9218447	9218449	FALSE	FALSE	II	cg	ASAP2	ASAP2;ASAP2	ENST00000281419.8;ENST00000315273.4	11636;11683	Body;Body	Body	protein_coding;protein_coding	mRNA	mRNA	OpenSea	Open Sea	Quies	5_TxWk				FALSE
cg00013993_I_R_C_rep1_EPIC	cg00013993	chr19	7468923	7468925	FALSE	FALSE	I	cg	AC008878.3;ARHGEF18	AC008878.3;ARHGEF18;ARHGEF18;ARHGEF18;ARHGEF18	ENST00000668164.1;ENST00000319670.13;ENST00000359920.11;ENST00000594665.1;ENST00000617428.3	86090;73811;29236;21861;29236	Body;Body;Body;Body;Body	Body	protein_coding;protein_coding;protein_coding;protein_coding;protein_coding	mRNA	mRNA	Shore	Shore	Tx	4_Tx				FALSE
cg00014260_II_F_C_rep1_EPIC	cg00014260	chr8	10525560	10525562	FALSE	FALSE	II	cg	PRSS51;PRSS55	PRSS51;PRSS51;PRSS55;PRSS55	ENST00000523024.1;ENST00000637190.1;ENST00000328655.8;ENST00000522210.1	22025;21997;29;15	5'UTR;5'UTR;1stExon;1stExon	5'UTR	protein_coding;protein_coding;protein_coding;protein_coding	mRNA	mRNA	OpenSea	Open Sea	Quies	15_Quies				FALSE
cg00014377_II_R_C_rep1_EPIC	cg00014377	chr7	101720895	101720897	TRUE	FALSE	II	cg						Intergenic		No RNA Associated	No RNA Associated	OpenSea	Open Sea	Quies	15_Quies				FALSE
cg00014561_II_F_C_rep1_EPIC	cg00014561	chr16	56728993	56728995	TRUE	FALSE	II	cg	AC106779.1;NUP93	AC106779.1;AC106779.1;AC106779.1;NUP93;NUP93;NUP93;NUP93;NUP93	ENST00000561663.6;ENST00000564560.1;ENST00000668197.1;ENST00000308159.10;ENST00000563858.5;ENST00000566315.5;ENST00000569842.5;ENST00000569863.5	1017;975;1010;-1135;-1124;-1135;-1136;-1155	5'UTR;5'UTR;5'UTR;TSS1500;TSS1500;TSS1500;TSS1500;TSS1500	TSS1500	lncRNA;lncRNA;lncRNA;protein_coding;protein_coding;protein_coding;protein_coding;protein_coding	mRNA	mRNA	Shore	Shore	Quies	2_TssAFlnk		LTR	ERVL-MaLR	FALSE
cg00014667_II_F_C_rep1_EPIC	cg00014667	chr13	113151406	113151408	FALSE	FALSE	II	cg	AL137002.2	AL137002.2	ENST00000639766.1	2596	5'UTR	5'UTR	lncRNA	lncRNA	lncRNA	Shore	Shore	ReprPCWk	14_ReprPCWk				FALSE
cg00014748_II_R_C_rep1_EPIC	cg00014748	chr6	58451025	58451027	TRUE	TRUE	II	cg						Intergenic		No RNA Associated	No RNA Associated	OpenSea	Open Sea	NA	NA		Satellite	centr	FALSE
cg00014825_II_R_C_rep1_EPIC	cg00014825	chr17	67606693	67606695	FALSE	FALSE	II	cg	PITPNC1	PITPNC1;PITPNC1;PITPNC1;PITPNC1;PITPNC1	ENST00000299954.13;ENST00000578527.1;ENST00000580974.5;ENST00000581322.6;ENST00000581923.5	229413;53508;229235;229413;73789	Body;Body;Body;Body;Body	Body	protein_coding;protein_coding;protein_coding;protein_coding;protein_coding	mRNA	mRNA	OpenSea	Open Sea	Quies	5_TxWk				FALSE
cg00015286_I_R_C_rep1_EPIC	cg00015286	chr1	38646989	38646991	TRUE	FALSE	I	cg						Intergenic		No RNA Associated	No RNA Associated	OpenSea	Open Sea	Quies	15_Quies		Retroposon	SVA	FALSE
cg00015319_II_F_C_rep1_EPIC	cg00015319	chr12	54107047	54107049	TRUE	FALSE	II	cg	FAM242C;FLJ12825	FAM242C;FLJ12825;FLJ12825	ENST00000513381.5;ENST00000515617.1;ENST00000651657.1	18783;48794;161	5'UTR;Body;1stExon	5'UTR	lncRNA;lncRNA;lncRNA	lncRNA	lncRNA	Island	Island	ReprPCWk	13_ReprPC				FALSE
cg00015530_I_F_C_rep1_EPIC	cg00015530	chr8	143978781	143978783	FALSE	FALSE	I	cg	PARP10	PARP10;PARP10;PARP10;PARP10;PARP10	ENST00000313028.12;ENST00000524918.5;ENST00000525773.5;ENST00000526007.5;ENST00000527262.5	7679;7665;7679;5577;7641	5'UTR;5'UTR;5'UTR;5'UTR;5'UTR	5'UTR	protein_coding;protein_coding;protein_coding;protein_coding;protein_coding	mRNA	mRNA	Shore	Shore	ReprPC	5_TxWk				FALSE
cg00015572_I_F_C_rep1_EPIC	cg00015572	chr6	28511724	28511726	TRUE	FALSE	I	cg	GPX6	GPX6;GPX6;GPX6;GPX6	ENST00000361902.5;ENST00000474923.1;ENST00000483058.1;ENST00000612264.4	4069;4063;16491;4069	5'UTR;5'UTR;5'UTR;5'UTR	5'UTR	protein_coding;protein_coding;protein_coding;protein_coding	mRNA	mRNA	OpenSea	Open Sea	Quies	14_ReprPCWk		LTR	ERV1	FALSE
cg00016238_I_R_C_rep1_EPIC	cg00016238	chr1	244210762	244210764	FALSE	FALSE	I	cg						Intergenic		No RNA Associated	No RNA Associated	OpenSea	Open Sea	Quies	15_Quies				FALSE
cg00016522_I_F_C_rep1_EPIC	cg00016522	chrX	150569425	150569427	FALSE	FALSE	I	cg	MTM1	MTM1;MTM1;MTM1;MTM1;MTM1	ENST00000306167.11;ENST00000370393.5;ENST00000370396.7;ENST00000424519.1;ENST00000490530.1	792;801;805;804;787	Body;Body;Body;Body;Body	Body	protein_coding;protein_coding;protein_coding;protein_coding;protein_coding	mRNA	mRNA	Shore	Shore	TssA	1_TssA				FALSE
cg00016563_II_R_C_rep1_EPIC	cg00016563	chr18	63646677	63646679	TRUE	FALSE	II	cg	SERPINB11	SERPINB11	ENST00000489748.5	-901	TSS1500	TSS1500	protein_coding	mRNA	mRNA	OpenSea	Open Sea	Quies	15_Quies				FALSE
cg00016625_II_F_C_rep1_EPIC	cg00016625	chr16	34133171	34133173	TRUE	TRUE	II	cg						Intergenic		No RNA Associated	No RNA Associated	Shore	Shore	Quies	9_Het				FALSE
cg00016802_II_F_C_rep1_EPIC	cg00016802	chr6	7339221	7339223	TRUE	FALSE	II	cg	AL139095.2;CAGE1;SSR1	AL139095.2;CAGE1;CAGE1;CAGE1;CAGE1;CAGE1;CAGE1;CAGE1;SSR1	ENST00000407940.1;ENST00000296742.11;ENST00000338150.8;ENST00000379918.8;ENST00000442019.6;ENST00000458291.6;ENST00000502583.6;ENST00000512086.5;ENST00000488834.5	347;50488;50185;50181;50179;50169;50521;50181;8225	1stExon;5'UTR;5'UTR;5'UTR;5'UTR;5'UTR;5'UTR;5'UTR;5'UTR	5'UTR	processed_pseudogene;protein_coding;protein_coding;protein_coding;protein_coding;protein_coding;protein_coding;protein_coding;protein_coding	mRNA	mRNA	OpenSea	Open Sea	Quies	15_Quies	TRUE			FALSE
cg00017110_II_R_C_rep1_EPIC	cg00017110	chrX	150954872	150954874	FALSE	FALSE	II	cg						Intergenic		No RNA Associated	No RNA Associated	OpenSea	Open Sea	Quies	15_Quies		SINE	MIR	FALSE
cg00017121_II_R_C_rep1_EPIC	cg00017121	chr17	40088301	40088303	TRUE	FALSE	II	cg	THRA	THRA;THRA;THRA;THRA;THRA	ENST00000264637.8;ENST00000394121.8;ENST00000450525.7;ENST00000546243.5;ENST00000584985.5	25492;26109;25337;19399;25492	Body;Body;Body;Body;Body	Body	protein_coding;protein_coding;protein_coding;protein_coding;protein_coding	mRNA	mRNA	Shore	Shore	Tx	4_Tx				FALSE
cg00017157_II_R_C_rep1_EPIC	cg00017157	chr1	167158115	167158117	TRUE	FALSE	II	cg	GPA33	GPA33	ENST00000632571.1	8364	5'UTR	5'UTR	protein_coding	mRNA	mRNA	OpenSea	Open Sea	Quies	15_Quies				FALSE
cg00017221_I_R_C_rep1_EPIC	cg00017221	chr1	143839452	143839454	TRUE	FALSE	I	cg	AC241377.2	AC241377.2	ENST00000612313.1	-173	TSS200	TSS200	transcribed_unprocessed_pseudogene	pseudogene	ncRNA	Island	Island	Quies	13_ReprPC				FALSE
cg00017429_II_R_C_rep1_EPIC	cg00017429	chr14	97703822	97703824	TRUE	FALSE	II	cg						Intergenic		No RNA Associated	No RNA Associated	OpenSea	Open Sea	Quies	15_Quies		LTR	ERVL-MaLR	FALSE
cg00017437_I_F_C_rep1_EPIC	cg00017437	chr1	2789769	2789771	TRUE	FALSE	I	cg	TTC34	TTC34;TTC34	ENST00000401095.8;ENST00000637179.1	11948;-104	5'UTR;TSS200	TSS200	protein_coding;protein_coding	mRNA	mRNA	Island	Island	ReprPC	13_ReprPC				FALSE
cg00017546_II_F_C_rep1_EPIC	cg00017546	chr1	28332963	28332965	FALSE	FALSE	II	cg	MED18	MED18;MED18;MED18;MED18	ENST00000373842.9;ENST00000398997.2;ENST00000474683.1;ENST00000479574.5	3924;3909;2681;3962	Body;Body;Body;Body	Body	protein_coding;protein_coding;protein_coding;protein_coding	mRNA	mRNA	Shelf	Shelf	Tx	4_Tx		LINE	L2	FALSE
cg00017595_II_F_C_rep1_EPIC	cg00017595	chr4	165230860	165230862	TRUE	FALSE	II	cg	KLHL2	KLHL2;KLHL2;KLHL2;KLHL2;KLHL2;KLHL2;KLHL2	ENST00000226725.11;ENST00000421009.6;ENST00000506824.5;ENST00000509704.5;ENST00000511305.5;ENST00000514860.5;ENST00000538127.5	23300;10860;20825;21461;23038;20968;20842	Body;Body;Body;Body;Body;Body;Body	Body	protein_coding;protein_coding;protein_coding;protein_coding;protein_coding;protein_coding;protein_coding	mRNA	mRNA	OpenSea	Open Sea	Quies	5_TxWk				FALSE
cg00017639_II_F_C_rep1_EPIC	cg00017639	chr15	84895750	84895752	TRUE	FALSE	II	cg	SLC28A1	SLC28A1;SLC28A1;SLC28A1;SLC28A1	ENST00000286749.3;ENST00000338602.6;ENST00000394573.6;ENST00000538177.5	11073;11097;11089;11090	Body;Body;Body;Body	Body	protein_coding;protein_coding;protein_coding;protein_coding	mRNA	mRNA	OpenSea	Open Sea	Quies	15_Quies		DNA	hAT-Charlie	FALSE
cg00018181_II_F_C_rep1_EPIC	cg00018181	chr7	102288443	102288445	FALSE	FALSE	II	cg	SH2B2	SH2B2;SH2B2;SH2B2	ENST00000444095.2;ENST00000536178.3;ENST00000617975.2	1556;3289;3353	Body;Body;Body	Body	protein_coding;protein_coding;protein_coding	mRNA	mRNA	Shore	Shore	EnhWk	7_Enh	TRUE			FALSE
cg00018245_II_R_C_rep1_EPIC	cg00018245	chr7	77079761	77079763	TRUE	FALSE	II	cg	AC007000.3	AC007000.3	ENST00000459742.1	36041	Body	Body	lncRNA	lncRNA	lncRNA	OpenSea	Open Sea	Quies	15_Quies		LINE	RTE-BovB	FALSE
cg00018783_II_F_C_rep1_EPIC	cg00018783	chr1	54403069	54403071	TRUE	FALSE	II	cg	SSBP3	SSBP3;SSBP3;SSBP3;SSBP3;SSBP3;SSBP3;SSBP3	ENST00000357475.8;ENST00000371319.7;ENST00000371320.7;ENST00000417664.6;ENST00000525990.1;ENST00000533946.5;ENST00000610401.4	3154;2939;3350;2435;10410;1564;3326	5'UTR;5'UTR;5'UTR;5'UTR;5'UTR;5'UTR;5'UTR	5'UTR	protein_coding;protein_coding;protein_coding;protein_coding;protein_coding;protein_coding;protein_coding	mRNA	mRNA	Shelf	Shelf	EnhWk	7_Enh				FALSE
cg00018792_I_R_C_rep1_EPIC	cg00018792	chr7	64207084	64207086	TRUE	FALSE	I	cg	ZNF735	ZNF735	ENST00000429565.4	-5	TSS200	TSS200	protein_coding	mRNA	mRNA	OpenSea	Open Sea	ZNF/Rpts	9_Het				FALSE
cg00018799_II_F_C_rep1_EPIC	cg00018799	chr17	54769705	54769707	FALSE	FALSE	II	cg	RN7SKP14	RN7SKP14	ENST00000516000.1	-1243	TSS1500	TSS1500	misc_RNA	miscRNA	ncRNA	OpenSea	Open Sea	Quies	15_Quies		LINE	L2	FALSE
cg00018896_II_F_C_rep1_EPIC	cg00018896	chr13	25097337	25097339	TRUE	FALSE	II	cg	PABPC3	PABPC3	ENST00000281589.4	1470	1stExon	1stExon	protein_coding	mRNA	mRNA	Shore	Shore	ReprPCWk	14_ReprPCWk				FALSE
cg00019085_I_R_C_rep1_EPIC	cg00019085	chr12	120496041	120496043	TRUE	FALSE	I	cg	DYNLL1;NRAV	DYNLL1;DYNLL1;DYNLL1;DYNLL1;DYNLL1;DYNLL1;DYNLL1;DYNLL1;DYNLL1;DYNLL1;NRAV;NRAV;NRAV	ENST00000242577.11;ENST00000392508.2;ENST00000392509.6;ENST00000548214.1;ENST00000548342.5;ENST00000549649.5;ENST00000549989.1;ENST00000550178.1;ENST00000550845.5;ENST00000552870.1;ENST00000500741.2;ENST00000668253.1;ENST00000669580.1	-71;-49;26192;-40;26159;26185;-71;-59;-71;-71;-101;-95;-109	TSS200;TSS200;Body;TSS200;Body;Body;TSS200;TSS200;TSS200;TSS200;TSS200;TSS200;TSS200	TSS200	protein_coding;protein_coding;protein_coding;protein_coding;protein_coding;protein_coding;protein_coding;protein_coding;protein_coding;protein_coding;lncRNA;lncRNA;lncRNA	mRNA	mRNA	Island	Island	TssA	1_TssA				FALSE
cg00019091_II_R_C_rep1_EPIC	cg00019091	chr12	112496603	112496605	TRUE	FALSE	II	cg	PTPN11	PTPN11;PTPN11	ENST00000351677.7;ENST00000635625.1	77657;77492	Body;Body	Body	protein_coding;protein_coding	mRNA	mRNA	OpenSea	Open Sea	TxWk	4_Tx		LINE	L1	FALSE
cg00019196_II_R_C_rep1_EPIC	cg00019196	chr13	45852066	45852068	TRUE	FALSE	II	cg	SIAH3	SIAH3	ENST00000400405.4	-313	TSS1500	TSS1500	protein_coding	mRNA	mRNA	OpenSea	Open Sea	ReprPC	13_ReprPC				FALSE
cg00019880_I_F_C_rep1_EPIC	cg00019880	chr17	55755216	55755218	TRUE	FALSE	I	cg	PCTP	PCTP;PCTP;PCTP;PCTP;PCTP	ENST00000268896.10;ENST00000325214.10;ENST00000417982.6;ENST00000573500.5;ENST00000576183.5	4166;3817;4112;4123;4156	Body;Body;Body;Body;Body	Body	protein_coding;protein_coding;protein_coding;protein_coding;protein_coding	mRNA	mRNA	Shelf	Shelf	Quies	5_TxWk				FALSE
cg00020172_II_F_C_rep1_EPIC	cg00020172	chr6	31082595	31082597	FALSE	FALSE	II	cg	RNU6-1133P	RNU6-1133P	ENST00000410963.1	-414	TSS1500	TSS1500	snRNA	snRNA	ncRNA	OpenSea	Open Sea	Quies	15_Quies				FALSE
cg00020175_II_R_C_rep1_EPIC	cg00020175	chr15	70832353	70832355	FALSE	FALSE	II	cg	LARP6	LARP6	ENST00000299213.10	21804	1stExon	1stExon	protein_coding	mRNA	mRNA	OpenSea	Open Sea	TxWk	4_Tx				FALSE
cg00020438_II_F_C_rep1_EPIC	cg00020438	chr18	1438822	1438824	TRUE	FALSE	II	cg						Intergenic		No RNA Associated	No RNA Associated	OpenSea	Open Sea	Quies	15_Quies				FALSE
cg00020446_II_F_C_rep1_EPIC	cg00020446	chr12	124100897	124100899	TRUE	FALSE	II	cg	RFLNA	RFLNA;RFLNA	ENST00000389727.8;ENST00000545615.1	127657;127653	Body;Body	Body	protein_coding;protein_coding	mRNA	mRNA	OpenSea	Open Sea	Quies	15_Quies		LTR	ERV1	FALSE
cg00020778_II_R_C_rep1_EPIC	cg00020778	chr12	109387339	109387341	TRUE	FALSE	II	cg	MYO1H	MYO1H	ENST00000310903.9	39437	Body	Body	protein_coding	mRNA	mRNA	OpenSea	Open Sea	Quies	14_ReprPCWk				FALSE
cg00020893_I_F_C_rep1_EPIC	cg00020893	chr11	62623335	62623337	TRUE	FALSE	I	cg	B3GAT3	B3GAT3;B3GAT3;B3GAT3;B3GAT3;B3GAT3	ENST00000265471.10;ENST00000531383.5;ENST00000532585.5;ENST00000534026.5;ENST00000534715.1	-1349;-1181;-1351;-1351;-1189	TSS1500;TSS1500;TSS1500;TSS1500;TSS1500	TSS1500	protein_coding;protein_coding;protein_coding;protein_coding;protein_coding	mRNA	mRNA	Shore	Shore	TxWk	5_TxWk		SINE	Alu	FALSE
cg00021023_II_R_C_rep1_EPIC	cg00021023	chr2	203765507	203765509	TRUE	FALSE	II	cg	KRT18P39	KRT18P39	ENST00000415349.1	86	1stExon	1stExon	processed_pseudogene	pseudogene	ncRNA	OpenSea	Open Sea	Quies	15_Quies				FALSE
cg00021044_I_R_C_rep1_EPIC	cg00021044	chr4	42314830	42314832	TRUE	FALSE	I	cg	AC024022.1	AC024022.1;AC024022.1	ENST00000503321.1;ENST00000508911.1	76403;76438	5'UTR;5'UTR	5'UTR	lncRNA;lncRNA	lncRNA	lncRNA	OpenSea	Open Sea	Quies	15_Quies		LTR	ERV1	FALSE
cg00021123_I_F_C_rep1_EPIC	cg00021123	chr1	16618953	16618955	FALSE	FALSE	I	cg	CROCCP2	CROCCP2;CROCCP2;CROCCP2;CROCCP2	ENST00000639456.1;ENST00000639481.1;ENST00000639594.1;ENST00000640476.1	25733;7433;12156;9699	1stExon;1stExon;1stExon;1stExon	1stExon	transcribed_unprocessed_pseudogene;transcribed_unprocessed_pseudogene;transcribed_unprocessed_pseudogene;transcribed_unprocessed_pseudogene	pseudogene	ncRNA	OpenSea	Open Sea	TxWk	4_Tx				FALSE
cg00021157_II_R_C_rep1_EPIC	cg00021157	chr11	71134365	71134367	TRUE	FALSE	II	cg	SHANK2	SHANK2;SHANK2	ENST00000601538.5;ENST00000608988.5	90397;118212	5'UTR;5'UTR	5'UTR	protein_coding;protein_coding	mRNA	mRNA	OpenSea	Open Sea	Quies	15_Quies		LINE	L1	FALSE
cg00021558_II_R_C_rep1_EPIC	cg00021558	chr12	51869180	51869182	FALSE	FALSE	II	cg						Intergenic		No RNA Associated	No RNA Associated	Island	Island	TssBiv	11_BivFlnk				FALSE
cg00021712_II_R_C_rep1_EPIC	cg00021712	chr11	72190628	72190630	TRUE	FALSE	II	cg	AP000812.1;FOLR1	AP000812.1;FOLR1;FOLR1;FOLR1;FOLR1	ENST00000378140.3;ENST00000312293.9;ENST00000393679.5;ENST00000393681.6;ENST00000675784.1	18613;1071;415;961;714	5'UTR;Body;1stExon;Body;Body	5'UTR	lncRNA;protein_coding;protein_coding;protein_coding;protein_coding	mRNA	mRNA	OpenSea	Open Sea	Quies	15_Quies				FALSE
cg00021837_II_F_C_rep1_EPIC	cg00021837	chr13	52484884	52484886	TRUE	FALSE	II	cg	LINC00345	LINC00345;LINC00345	ENST00000443679.1;ENST00000647901.1	-204;4332	TSS1500;5'UTR	TSS1500	lncRNA;lncRNA	lncRNA	lncRNA	OpenSea	Open Sea	Quies	15_Quies		LINE	L1	FALSE
cg00021878_II_R_C_rep1_EPIC	cg00021878	chr11	125382045	125382047	TRUE	FALSE	II	cg	PKNOX2	PKNOX2;PKNOX2;PKNOX2;PKNOX2;PKNOX2;PKNOX2;PKNOX2;PKNOX2;PKNOX2	ENST00000298282.14;ENST00000530517.5;ENST00000531116.5;ENST00000532623.5;ENST00000557814.5;ENST00000558705.1;ENST00000558729.5;ENST00000559662.5;ENST00000561298.1	217295;217359;217351;217292;217318;51787;141983;217320;50433	Body;Body;Body;Body;Body;Body;Body;Body;Body	Body	protein_coding;protein_coding;protein_coding;protein_coding;protein_coding;protein_coding;protein_coding;protein_coding;protein_coding	mRNA	mRNA	OpenSea	Open Sea	ReprPC	14_ReprPCWk				FALSE
cg00021945_I_F_C_rep1_EPIC	cg00021945	chr19	51927666	51927668	FALSE	FALSE	I	cg	ZNF613	ZNF613;ZNF613;ZNF613;ZNF613;ZNF613;ZNF613	ENST00000293471.11;ENST00000391794.8;ENST00000593379.1;ENST00000593395.1;ENST00000599683.5;ENST00000600853.1	195;232;183;520;219;193	Body;Body;Body;Body;Body;Body	Body	protein_coding;protein_coding;protein_coding;protein_coding;protein_coding;protein_coding	mRNA	mRNA	OpenSea	Open Sea	TssA	1_TssA				FALSE
cg00022262_II_F_C_rep1_EPIC	cg00022262	chr12	132382977	132382979	TRUE	FALSE	II	cg						Intergenic		No RNA Associated	No RNA Associated	Shelf	Shelf	ReprPCWk	14_ReprPCWk				FALSE
cg00022264_II_F_C_rep1_EPIC	cg00022264	chr5	53366177	53366179	TRUE	FALSE	II	cg						Intergenic		No RNA Associated	No RNA Associated	OpenSea	Open Sea	Quies	15_Quies				FALSE
cg00022315_II_F_C_rep1_EPIC	cg00022315	chr1	201101477	201101479	TRUE	FALSE	II	cg	CACNA1S	CACNA1S;CACNA1S	ENST00000362061.4;ENST00000367338.7	10949;10974	5'UTR;5'UTR	5'UTR	protein_coding;protein_coding	mRNA	mRNA	OpenSea	Open Sea	Quies	15_Quies				FALSE
cg00022592_II_R_C_rep1_EPIC	cg00022592	chr1	230581038	230581040	TRUE	FALSE	II	cg						Intergenic		No RNA Associated	No RNA Associated	OpenSea	Open Sea	Quies	14_ReprPCWk				FALSE
cg00022606_II_F_C_rep1_EPIC	cg00022606	chr20	461800	461802	TRUE	FALSE	II	cg	TBC1D20	TBC1D20;TBC1D20;TBC1D20	ENST00000354200.5;ENST00000461304.5;ENST00000494633.1	733;731;743	5'UTR;5'UTR;5'UTR	5'UTR	protein_coding;protein_coding;protein_coding	mRNA	mRNA	Shore	Shore	TssA	1_TssA		LINE	L1	FALSE
cg00023003_II_R_C_rep1_EPIC	cg00023003	chr20	15799953	15799955	TRUE	FALSE	II	cg	MACROD2	MACROD2;MACROD2;MACROD2	ENST00000217246.8;ENST00000402914.5;ENST00000642719.1	1804585;603096;1804295	Body;Body;Body	Body	protein_coding;protein_coding;protein_coding	mRNA	mRNA	OpenSea	Open Sea	Quies	15_Quies		LINE	L1	FALSE
cg00023024_II_F_C_rep1_EPIC	cg00023024	chr1	23194778	23194780	FALSE	FALSE	II	cg	HTR1D	HTR1D	ENST00000374619.1	-49	TSS200	TSS200	protein_coding	mRNA	mRNA	OpenSea	Open Sea	Quies	15_Quies				FALSE
cg00023507_I_R_C_rep1_EPIC	cg00023507	chr6	33308687	33308689	TRUE	FALSE	I	cg	TAPBP	TAPBP;TAPBP;TAPBP;TAPBP;TAPBP;TAPBP;TAPBP;TAPBP	ENST00000426633.6;ENST00000434618.7;ENST00000437116.2;ENST00000456592.3;ENST00000467025.1;ENST00000475304.5;ENST00000480730.5;ENST00000489157.5	5525;5391;5354;5700;5528;5564;5362;5567	5'UTR;5'UTR;5'UTR;5'UTR;5'UTR;5'UTR;5'UTR;5'UTR	5'UTR	protein_coding;protein_coding;protein_coding;protein_coding;protein_coding;protein_coding;protein_coding;protein_coding	mRNA	mRNA	OpenSea	Open Sea	TxWk	5_TxWk		DNA	hAT-Charlie	FALSE
cg00023702_II_F_C_rep1_EPIC	cg00023702	chr1	113954148	113954150	FALSE	FALSE	II	cg	HIPK1	HIPK1;HIPK1;HIPK1;HIPK1;HIPK1;HIPK1;HIPK1;HIPK1	ENST00000340480.8;ENST00000369553.5;ENST00000369555.6;ENST00000369558.5;ENST00000369559.8;ENST00000369561.8;ENST00000426820.7;ENST00000626993.2	3004;272;24290;24439;24775;24394;24825;24775	Body;Body;Body;Body;Body;Body;Body;Body	Body	protein_coding;protein_coding;protein_coding;protein_coding;protein_coding;protein_coding;protein_coding;protein_coding	mRNA	mRNA	OpenSea	Open Sea	TxWk	5_TxWk		SINE	Alu	FALSE
cg00023750_II_F_C_rep1_EPIC	cg00023750	chr16	29199962	29199964	TRUE	FALSE	II	cg	AC009093.10;AC009093.11;AC009093.2;AC009093.8	AC009093.10;AC009093.11;AC009093.2;AC009093.8	ENST00000641956.1;ENST00000675058.1;ENST00000563477.1;ENST00000562902.2	60584;858529;60302;85246	Body;Body;Body;Body	Body	lncRNA;lncRNA;lncRNA;transcribed_unprocessed_pseudogene	lncRNA	lncRNA	OpenSea	Open Sea	Quies	15_Quies				FALSE
cg00024046_II_F_C_rep1_EPIC	cg00024046	chr2	20198596	20198598	TRUE	FALSE	II	cg						Intergenic		No RNA Associated	No RNA Associated	OpenSea	Open Sea	Quies	15_Quies				FALSE
cg00024170_II_F_C_rep1_EPIC	cg00024170	chr16	71860474	71860476	TRUE	FALSE	II	cg	AC010653.2;ATXN1L;IST1;ZNF821	AC010653.2;ATXN1L;IST1;ZNF821;ZNF821;ZNF821;ZNF821;ZNF821;ZNF821;ZNF821;ZNF821;ZNF821;ZNF821;ZNF821;ZNF821	ENST00000623505.1;ENST00000569119.1;ENST00000568581.5;ENST00000313565.10;ENST00000425432.6;ENST00000446827.6;ENST00000562808.5;ENST00000563827.5;ENST00000564134.5;ENST00000565516.5;ENST00000565601.5;ENST00000566987.5;ENST00000568666.5;ENST00000568961.5;ENST00000611294.4	795;14427;14479;23716;23708;23035;22801;23013;23730;19591;23067;20002;23684;23698;23716	1stExon;Body;Body;1stExon;1stExon;1stExon;1stExon;1stExon;1stExon;1stExon;1stExon;1stExon;1stExon;1stExon;1stExon	1stExon	TEC;protein_coding;protein_coding;protein_coding;protein_coding;protein_coding;protein_coding;protein_coding;protein_coding;protein_coding;protein_coding;protein_coding;protein_coding;protein_coding;protein_coding	mRNA	mRNA	Island	Island	Tx	4_Tx				FALSE
cg00024198_II_F_C_rep1_EPIC	cg00024198	chr1	2512137	2512139	TRUE	FALSE	II	cg	PANK4	PANK4;PANK4;PANK4;PANK4;PANK4	ENST00000378466.9;ENST00000435556.8;ENST00000471361.1;ENST00000502512.1;ENST00000505228.5	14459;14459;876;2266;8764	5'UTR;5'UTR;5'UTR;5'UTR;5'UTR	5'UTR	protein_coding;protein_coding;protein_coding;protein_coding;protein_coding	mRNA	mRNA	Shore	Shore	Tx	4_Tx				FALSE
cg00024247_II_R_C_rep1_EPIC	cg00024247	chr13	93092354	93092356	TRUE	FALSE	II	cg						Intergenic		No RNA Associated	No RNA Associated	OpenSea	Open Sea	Quies	15_Quies		Satellite	Satellite	FALSE
cg00025002_II_F_C_rep1_EPIC	cg00025002	chr7	149490324	149490326	TRUE	FALSE	II	cg	ZNF746	ZNF746;ZNF746;ZNF746;ZNF746	ENST00000340622.8;ENST00000458143.6;ENST00000461958.2;ENST00000644635.1	7485;7483;7409;7493	5'UTR;5'UTR;1stExon;5'UTR	5'UTR	protein_coding;protein_coding;protein_coding;protein_coding	mRNA	mRNA	OpenSea	Open Sea	Tx	4_Tx		LINE	L2	FALSE
cg00025155_I_R_C_rep1_EPIC	cg00025155	chr3	61393907	61393909	TRUE	FALSE	I	cg						Intergenic		No RNA Associated	No RNA Associated	OpenSea	Open Sea	Quies	15_Quies		Retroposon	SVA	FALSE
cg00025185_II_R_C_rep1_EPIC	cg00025185	chr15	99007629	99007631	TRUE	FALSE	II	cg	AC036108.1;PGPEP1L	AC036108.1;PGPEP1L	ENST00000559468.1;ENST00000535714.2	98195;163	5'UTR;5'UTR	5'UTR	lncRNA;protein_coding	mRNA	mRNA	OpenSea	Open Sea	Quies	15_Quies		LTR	ERV1	FALSE
cg00025197_I_R_C_rep1_EPIC	cg00025197	chr2	239465371	239465373	FALSE	FALSE	I	cg	AC023787.2	AC023787.2	ENST00000659636.1	25729	Body	Body	lncRNA	lncRNA	lncRNA	OpenSea	Open Sea	Quies	15_Quies				FALSE
cg00025331_II_R_C_rep1_EPIC	cg00025331	chr2	144389782	144389784	TRUE	FALSE	II	cg	ZEB2	ZEB2;ZEB2;ZEB2;ZEB2;ZEB2;ZEB2;ZEB2;ZEB2;ZEB2;ZEB2;ZEB2;ZEB2;ZEB2;ZEB2;ZEB2;ZEB2;ZEB2;ZEB2;ZEB2;ZEB2;ZEB2	ENST00000303660.8;ENST00000409487.7;ENST00000419938.5;ENST00000440875.6;ENST00000539609.7;ENST00000558170.6;ENST00000627532.3;ENST00000636026.2;ENST00000636179.1;ENST00000636413.1;ENST00000636471.1;ENST00000636732.2;ENST00000636820.1;ENST00000637045.1;ENST00000637304.1;ENST00000638007.1;ENST00000638087.1;ENST00000638128.1;ENST00000639389.1;ENST00000647488.1;ENST00000675069.1	130224;128043;130320;65391;130337;127769;130337;130616;117638;41240;130580;128642;92559;65418;126382;41160;41152;126615;6780;8536;130592	1stExon;1stExon;5'UTR;1stExon;1stExon;1stExon;1stExon;5'UTR;1stExon;1stExon;1stExon;1stExon;1stExon;1stExon;1stExon;1stExon;1stExon;1stExon;5'UTR;1stExon;1stExon	5'UTR	protein_coding;protein_coding;protein_coding;protein_coding;protein_coding;protein_coding;protein_coding;protein_coding;protein_coding;protein_coding;protein_coding;protein_coding;protein_coding;protein_coding;protein_coding;protein_coding;protein_coding;protein_coding;protein_coding;protein_coding;protein_coding	mRNA	mRNA	Island	Island	Tx	4_Tx				FALSE
cg00025354_II_R_C_rep1_EPIC	cg00025354	chr19	38095833	38095835	TRUE	FALSE	II	cg	SIPA1L3	SIPA1L3	ENST00000222345.11	188626	Body	Body	protein_coding	mRNA	mRNA	OpenSea	Open Sea	TxWk	5_TxWk	TRUE			FALSE
cg00025647_I_F_C_rep1_EPIC	cg00025647	chr3	147359339	147359341	FALSE	FALSE	I	cg	AC092957.1	AC092957.1;AC092957.1	ENST00000473299.1;ENST00000670466.1	11317;11096	5'UTR;5'UTR	5'UTR	lncRNA;lncRNA	lncRNA	lncRNA	Island	Island	ReprPC	13_ReprPC				FALSE
cg00025680_II_F_C_rep1_EPIC	cg00025680	chr2	44953420	44953422	TRUE	FALSE	II	cg	AC012354.1	AC012354.1	ENST00000425325.2	-1243	TSS1500	TSS1500	lncRNA	lncRNA	lncRNA	Shore	Shore	ReprPC	13_ReprPC				FALSE
cg00025751_II_F_C_rep1_EPIC	cg00025751	chr13	101723756	101723758	TRUE	FALSE	II	cg	FGF14	FGF14;FGF14	ENST00000376131.8;ENST00000376143.5	678018;193189	5'UTR;5'UTR	5'UTR	protein_coding;protein_coding	mRNA	mRNA	OpenSea	Open Sea	Quies	15_Quies				FALSE
cg00025972_I_R_C_rep1_EPIC	cg00025972	chr4	186841157	186841159	TRUE	FALSE	I	cg						Intergenic		No RNA Associated	No RNA Associated	OpenSea	Open Sea	TxWk	15_Quies				FALSE
cg00026327_II_F_C_rep1_EPIC	cg00026327	chr17	81082382	81082384	FALSE	FALSE	II	cg	BAIAP2	BAIAP2;BAIAP2;BAIAP2;BAIAP2;BAIAP2;BAIAP2;BAIAP2;BAIAP2;BAIAP2;BAIAP2;BAIAP2;BAIAP2;BAIAP2;BAIAP2;BAIAP2;BAIAP2;BAIAP2;BAIAP2;BAIAP2;BAIAP2;BAIAP2;BAIAP2	ENST00000321280.11;ENST00000321300.10;ENST00000428708.6;ENST00000435091.7;ENST00000571530.5;ENST00000572073.5;ENST00000572329.5;ENST00000572918.5;ENST00000573017.5;ENST00000573659.5;ENST00000573677.5;ENST00000573894.5;ENST00000574688.5;ENST00000574804.5;ENST00000575245.5;ENST00000575712.5;ENST00000575750.5;ENST00000575958.5;ENST00000575989.5;ENST00000576364.6;ENST00000576470.5;ENST00000577097.5	47261;47221;47232;47221;46380;24768;47232;29021;29021;25047;24649;47207;-606;24639;47225;47227;47233;26021;47232;18643;47235;-1184	Body;Body;Body;Body;Body;Body;Body;Body;Body;Body;Body;Body;TSS1500;Body;Body;Body;Body;Body;Body;Body;Body;TSS1500	TSS1500	protein_coding;protein_coding;protein_coding;protein_coding;protein_coding;protein_coding;protein_coding;protein_coding;protein_coding;protein_coding;protein_coding;protein_coding;protein_coding;protein_coding;protein_coding;protein_coding;protein_coding;protein_coding;protein_coding;protein_coding;protein_coding;protein_coding	mRNA	mRNA	Shelf	Shelf	Quies	5_TxWk				FALSE
cg00026375_I_R_C_rep1_EPIC	cg00026375	chr6	30260035	30260037	TRUE	FALSE	I	cg	HCG17;HLA-L	HCG17;HLA-L;HLA-L;HLA-L	ENST00000453558.1;ENST00000420110.1;ENST00000463348.5;ENST00000482052.5	66099;411;439;452	5'UTR;Body;Body;1stExon	5'UTR	lncRNA;transcribed_unprocessed_pseudogene;transcribed_unprocessed_pseudogene;transcribed_unprocessed_pseudogene	lncRNA	lncRNA	Island	Island	TssBiv	1_TssA				FALSE
cg00026457_II_R_C_rep1_EPIC	cg00026457	chr1	200147607	200147609	TRUE	FALSE	II	cg	AC096633.1;NR5A2	AC096633.1;NR5A2;NR5A2;NR5A2	ENST00000422446.1;ENST00000236914.7;ENST00000367362.8;ENST00000544748.5	672;119994;119898;104783	1stExon;Body;Body;Body	1stExon	processed_pseudogene;protein_coding;protein_coding;protein_coding	mRNA	mRNA	Island	Island	Quies	15_Quies				FALSE
cg00026458_II_F_C_rep1_EPIC	cg00026458	chr2	206769020	206769022	TRUE	FALSE	II	cg	FASTKD2	FASTKD2;FASTKD2;FASTKD2;FASTKD2	ENST00000236980.10;ENST00000402774.8;ENST00000403094.3;ENST00000487777.5	3664;3415;3415;3374	Body;Body;Body;Body	Body	protein_coding;protein_coding;protein_coding;protein_coding	mRNA	mRNA	Shelf	Shelf	TxWk	5_TxWk				FALSE
cg00026546_II_F_C_rep1_EPIC	cg00026546	chr1	32889183	32889185	TRUE	FALSE	II	cg	HPCA	HPCA;HPCA;HPCA;HPCA	ENST00000373467.4;ENST00000459874.5;ENST00000470166.5;ENST00000480118.5	2693;2722;3190;3102	Body;Body;Body;Body	Body	protein_coding;protein_coding;protein_coding;protein_coding	mRNA	mRNA	Shelf	Shelf	ReprPCWk	14_ReprPCWk				FALSE
cg00026553_II_R_C_rep1_EPIC	cg00026553	chr15	90019606	90019608	FALSE	FALSE	II	cg	ZNF710	ZNF710;ZNF710	ENST00000268154.9;ENST00000559419.1	18283;17121	Body;Body	Body	protein_coding;protein_coding	mRNA	mRNA	OpenSea	Open Sea	Quies	7_Enh				FALSE
cg00027081_I_F_C_rep1_EPIC	cg00027081	chr2	3321386	3321388	FALSE	FALSE	I	cg	EIPR1	EIPR1;EIPR1;EIPR1;EIPR1;EIPR1;EIPR1;EIPR1;EIPR1;EIPR1;EIPR1	ENST00000382125.9;ENST00000398659.8;ENST00000406835.6;ENST00000435721.5;ENST00000441271.1;ENST00000443925.6;ENST00000444776.1;ENST00000455162.5;ENST00000463662.5;ENST00000478754.5	56432;56444;56407;56395;56414;56404;56431;56402;56084;-842	5'UTR;5'UTR;5'UTR;5'UTR;5'UTR;5'UTR;5'UTR;5'UTR;5'UTR;TSS1500	TSS1500	protein_coding;protein_coding;protein_coding;protein_coding;protein_coding;protein_coding;protein_coding;protein_coding;protein_coding;protein_coding	mRNA	mRNA	Shelf	Shelf	Quies	5_TxWk				FALSE
cg00027155_II_F_C_rep1_EPIC	cg00027155	chr16	11005341	11005343	TRUE	FALSE	II	cg	CLEC16A	CLEC16A;CLEC16A;CLEC16A	ENST00000409552.4;ENST00000409790.6;ENST00000494853.1	60761;60778;32861	Body;Body;Body	Body	protein_coding;protein_coding;protein_coding	mRNA	mRNA	OpenSea	Open Sea	TxWk	5_TxWk				FALSE
cg00027294_I_F_C_rep1_EPIC	cg00027294	chr3	49687138	49687140	TRUE	FALSE	I	cg	MST1	MST1;MST1;MST1;MST1;MST1;MST1;MST1;MST1;MST1;MST1;MST1;MST1;MST1;MST1;MST1;MST1;MST1	ENST00000449682.2;ENST00000468847.1;ENST00000479115.5;ENST00000480268.5;ENST00000481055.2;ENST00000481930.6;ENST00000484269.5;ENST00000484673.5;ENST00000488350.6;ENST00000489007.1;ENST00000490966.1;ENST00000492329.5;ENST00000492370.5;ENST00000494809.1;ENST00000494828.6;ENST00000497359.1;ENST00000498021.1	1915;-951;-286;-868;930;-1353;324;1535;2355;-335;1520;-178;1535;-281;1533;-272;-1264	5'UTR;TSS1500;TSS1500;TSS1500;5'UTR;TSS1500;5'UTR;5'UTR;5'UTR;TSS1500;5'UTR;TSS200;5'UTR;TSS1500;5'UTR;TSS1500;TSS1500	TSS1500	protein_coding;protein_coding;protein_coding;protein_coding;protein_coding;protein_coding;protein_coding;protein_coding;protein_coding;protein_coding;protein_coding;protein_coding;protein_coding;protein_coding;protein_coding;protein_coding;protein_coding	mRNA	mRNA	Island	Island	TxWk	1_TssA				FALSE
cg00027420_II_R_C_rep1_EPIC	cg00027420	chr11	34621123	34621125	TRUE	FALSE	II	cg	EHF	EHF;EHF;EHF;EHF;EHF	ENST00000257831.8;ENST00000450654.6;ENST00000527001.5;ENST00000530286.5;ENST00000533754.5	31;-11;31;-929;-1079	1stExon;TSS200;1stExon;TSS1500;TSS1500	TSS1500	protein_coding;protein_coding;protein_coding;protein_coding;protein_coding	mRNA	mRNA	OpenSea	Open Sea	Quies	15_Quies				FALSE
cg00027662_II_F_C_rep1_EPIC	cg00027662	chr16	21808850	21808852	TRUE	FALSE	II	cg	RRN3P1	RRN3P1;RRN3P1;RRN3P1	ENST00000514813.6;ENST00000546471.5;ENST00000551901.6	-34;-1113;11534	TSS200;TSS1500;5'UTR	TSS1500	transcribed_unprocessed_pseudogene;transcribed_unprocessed_pseudogene;transcribed_unprocessed_pseudogene	pseudogene	ncRNA	OpenSea	Open Sea	Quies	5_TxWk		LINE	L1	FALSE
cg00027808_I_R_C_rep1_EPIC	cg00027808	chr12	48789535	48789537	FALSE	FALSE	I	cg	ADCY6;ADCY6-DT	ADCY6;ADCY6-DT;ADCY6-DT	ENST00000550422.5;ENST00000547774.5;ENST00000549864.1	-498;389;-40	TSS1500;Body;TSS200	TSS1500	protein_coding;lncRNA;lncRNA	mRNA	mRNA	Shore	Shore	TssA	1_TssA		Simple_repeat	Simple_repeat	FALSE
cg00027842_II_F_C_rep1_EPIC	cg00027842	chr1	6852763	6852765	TRUE	FALSE	II	cg	CAMTA1	CAMTA1;CAMTA1;CAMTA1;CAMTA1;CAMTA1;CAMTA1;CAMTA1;CAMTA1;CAMTA1;CAMTA1;CAMTA1;CAMTA1	ENST00000303635.12;ENST00000461311.1;ENST00000461580.5;ENST00000467404.6;ENST00000470648.5;ENST00000472283.1;ENST00000473578.5;ENST00000476163.5;ENST00000482934.1;ENST00000486138.1;ENST00000490738.5;ENST00000557126.5	67310;67212;-288;67246;-284;-331;67284;67300;27654;45776;67310;67273	Body;Body;TSS1500;Body;TSS1500;TSS1500;Body;Body;Body;Body;Body;Body	TSS1500	protein_coding;protein_coding;protein_coding;protein_coding;protein_coding;protein_coding;protein_coding;protein_coding;protein_coding;protein_coding;protein_coding;protein_coding	mRNA	mRNA	OpenSea	Open Sea	Quies	5_TxWk		LTR	ERVL	FALSE
cg00028022_II_R_C_rep1_EPIC	cg00028022	chr1	246821270	246821272	TRUE	FALSE	II	cg	KIF28P	KIF28P	ENST00000504864.7	18341	5'UTR	5'UTR	transcribed_unitary_pseudogene	pseudogene	ncRNA	OpenSea	Open Sea	Quies	15_Quies				FALSE
cg00028060_II_F_C_rep1_EPIC	cg00028060	chr6	113839555	113839557	TRUE	FALSE	II	cg	FO393415.1	FO393415.1	ENST00000480085.1	277	1stExon	1stExon	processed_pseudogene	pseudogene	ncRNA	OpenSea	Open Sea	Quies	15_Quies				FALSE
cg00028232_II_R_C_rep1_EPIC	cg00028232	chr4	1538741	1538743	TRUE	FALSE	II	cg						Intergenic		No RNA Associated	No RNA Associated	Shore	Shore	ReprPCWk	14_ReprPCWk		LTR	ERV1	FALSE
cg00028251_II_R_C_rep1_EPIC	cg00028251	chr6	119076236	119076238	TRUE	FALSE	II	cg	AL137009.1;FAM184A	AL137009.1;FAM184A;FAM184A;FAM184A;FAM184A;FAM184A;FAM184A;FAM184A	ENST00000518570.2;ENST00000338891.12;ENST00000352896.9;ENST00000368475.8;ENST00000475529.7;ENST00000521531.5;ENST00000522284.5;ENST00000621231.4	141467;2428;73151;72951;72905;2136;2943;2411	Body;5'UTR;5'UTR;5'UTR;5'UTR;5'UTR;5'UTR;5'UTR	5'UTR	lncRNA;protein_coding;protein_coding;protein_coding;protein_coding;protein_coding;protein_coding;protein_coding	mRNA	mRNA	Shore	Shore	Quies	15_Quies		DNA	hAT-Charlie	FALSE
cg00028302_II_R_C_rep1_EPIC	cg00028302	chr10	42811506	42811508	TRUE	FALSE	II	cg	BMS1	BMS1	ENST00000374518.6	28712	Body	Body	protein_coding	mRNA	mRNA	OpenSea	Open Sea	TxWk	5_TxWk		LINE	L1	FALSE
cg00028318_I_F_C_rep1_EPIC	cg00028318	chr6	29602961	29602963	FALSE	FALSE	I	cg	GABBR1	GABBR1;GABBR1;GABBR1;GABBR1;GABBR1;GABBR1	ENST00000355973.7;ENST00000377012.8;ENST00000377016.8;ENST00000377034.9;ENST00000472823.5;ENST00000491829.5	25077;25091;30174;30222;30170;29973	5'UTR;1stExon;1stExon;1stExon;1stExon;1stExon	5'UTR	protein_coding;protein_coding;protein_coding;protein_coding;protein_coding;protein_coding	mRNA	mRNA	OpenSea	Open Sea	Tx	4_Tx				FALSE
cg00028431_II_F_C_rep1_EPIC	cg00028431	chr8	124552130	124552132	FALSE	FALSE	II	cg	MTSS1;NDUFB9	MTSS1;MTSS1;MTSS1;NDUFB9;NDUFB9;NDUFB9;NDUFB9;NDUFB9;NDUFB9;NDUFB9;NDUFB9	ENST00000378017.7;ENST00000518547.6;ENST00000520771.1;ENST00000517830.1;ENST00000522532.6;ENST00000606244.2;ENST00000676713.1;ENST00000677021.1;ENST00000677822.1;ENST00000678753.1;ENST00000678801.1	175888;176343;4442;2357;12991;13030;12953;13008;13000;5128;8887	1stExon;1stExon;1stExon;Body;Body;Body;Body;Body;Body;Body;Body	1stExon	protein_coding;protein_coding;protein_coding;protein_coding;protein_coding;protein_coding;protein_coding;protein_coding;protein_coding;protein_coding;protein_coding	mRNA	mRNA	OpenSea	Open Sea	Tx	4_Tx				FALSE
cg00028550_II_R_C_rep1_EPIC	cg00028550	chr17	57652687	57652689	TRUE	FALSE	II	cg	MSI2	MSI2;MSI2;MSI2;MSI2;MSI2;MSI2;MSI2;MSI2	ENST00000284073.7;ENST00000416426.6;ENST00000442934.6;ENST00000579505.5;ENST00000674964.1;ENST00000675127.1;ENST00000675379.1;ENST00000675656.1	396165;396837;366844;211998;396145;589;589;395906	Body;Body;Body;Body;Body;Body;Body;Body	Body	protein_coding;protein_coding;protein_coding;protein_coding;protein_coding;protein_coding;protein_coding;protein_coding	mRNA	mRNA	OpenSea	Open Sea	Quies	5_TxWk				FALSE
cg00028598_I_F_C_rep1_EPIC	cg00028598	chr15	26883485	26883487	FALSE	FALSE	I	cg	GABRA5;GABRB3	GABRA5;GABRA5;GABRA5;GABRA5;GABRA5;GABRA5;GABRA5;GABRB3	ENST00000335625.10;ENST00000355395.9;ENST00000400081.7;ENST00000554596.5;ENST00000554599.5;ENST00000555182.5;ENST00000557449.5;ENST00000541819.6	16424;16575;16360;16244;14771;16414;16241;56054	Body;Body;Body;Body;Body;Body;Body;5'UTR	5'UTR	protein_coding;protein_coding;protein_coding;protein_coding;protein_coding;protein_coding;protein_coding;protein_coding	mRNA	mRNA	OpenSea	Open Sea	Quies	15_Quies				FALSE
cg00028678_I_R_C_rep1_EPIC	cg00028678	chr2	130916601	130916603	FALSE	FALSE	I	cg	ARHGEF4	ARHGEF4;ARHGEF4;ARHGEF4;ARHGEF4;ARHGEF4;ARHGEF4;ARHGEF4;ARHGEF4	ENST00000326016.10;ENST00000392953.8;ENST00000409359.7;ENST00000428230.6;ENST00000438985.5;ENST00000526381.2;ENST00000611048.4;ENST00000636987.1	-49;-829;79688;-49;-363;79147;-49;-49	TSS200;TSS1500;Body;TSS200;TSS1500;Body;TSS200;TSS200	TSS1500	protein_coding;protein_coding;protein_coding;protein_coding;protein_coding;protein_coding;protein_coding;protein_coding	mRNA	mRNA	Shore	Shore	ReprPC	13_ReprPC				FALSE
cg00028899_II_F_C_rep1_EPIC	cg00028899	chr5	150183589	150183591	FALSE	FALSE	II	cg	CDX1	CDX1;CDX1	ENST00000231656.13;ENST00000616154.1	16812;16700	Body;Body	Body	protein_coding;protein_coding	mRNA	mRNA	OpenSea	Open Sea	ReprPCWk	14_ReprPCWk				FALSE
cg00029052_I_F_C_rep1_EPIC	cg00029052	chr16	19554895	19554897	TRUE	FALSE	I	cg	VPS35L	VPS35L;VPS35L;VPS35L;VPS35L;VPS35L;VPS35L;VPS35L;VPS35L;VPS35L;VPS35L	ENST00000251143.9;ENST00000417362.7;ENST00000438132.7;ENST00000513947.8;ENST00000537186.6;ENST00000539322.5;ENST00000542263.5;ENST00000543460.1;ENST00000544670.5;ENST00000567245.5	-519;-807;-519;-830;-824;-519;-520;-824;-344;-830	TSS1500;TSS1500;TSS1500;TSS1500;TSS1500;TSS1500;TSS1500;TSS1500;TSS1500;TSS1500	TSS1500	protein_coding;protein_coding;protein_coding;protein_coding;protein_coding;protein_coding;protein_coding;protein_coding;protein_coding;protein_coding	mRNA	mRNA	Shore	Shore	TssFlnkU	1_TssA		SINE	Alu	FALSE
cg00029163_II_R_C_rep1_EPIC	cg00029163	chr14	21887711	21887713	TRUE	FALSE	II	cg	TRAV12-2	TRAV12-2	ENST00000390437.2	-145	TSS200	TSS200	TR_V_gene	mRNA	mRNA	OpenSea	Open Sea	NA	15_Quies		Simple_repeat	Simple_repeat	FALSE
cg00029451_II_R_C_rep1_EPIC	cg00029451	chr12	7483570	7483572	FALSE	FALSE	II	cg	CD163	CD163;CD163;CD163;CD163;CD163;CD163;CD163;CD163;CD163	ENST00000359156.8;ENST00000396620.7;ENST00000432237.3;ENST00000537044.1;ENST00000537626.5;ENST00000538840.1;ENST00000539632.1;ENST00000541972.5;ENST00000542280.5	20323;20206;20207;20206;-78;1848;1774;19167;4	5'UTR;5'UTR;5'UTR;5'UTR;TSS200;1stExon;1stExon;5'UTR;5'UTR	TSS200	protein_coding;protein_coding;protein_coding;protein_coding;protein_coding;protein_coding;protein_coding;protein_coding;protein_coding	mRNA	mRNA	OpenSea	Open Sea	Quies	15_Quies				FALSE
cg00029583_I_R_C_rep1_EPIC	cg00029583	chr8	1495741	1495743	TRUE	FALSE	I	cg	DLGAP2	DLGAP2;DLGAP2	ENST00000421627.7;ENST00000637795.2	673563;758114	Body;Body	Body	protein_coding;protein_coding	mRNA	mRNA	Island	Island	Quies	15_Quies				FALSE
cg00029597_II_F_C_rep1_EPIC	cg00029597	chr7	129569535	129569537	TRUE	FALSE	II	cg						Intergenic		No RNA Associated	No RNA Associated	OpenSea	Open Sea	Quies	15_Quies		SINE	Alu	FALSE
cg00029928_II_R_C_rep1_EPIC	cg00029928	chr6	132759298	132759300	TRUE	FALSE	II	cg	VNN2	VNN2;VNN2;VNN2;VNN2;VNN2;VNN2;VNN2;VNN2;VNN2;VNN2;VNN2;VNN2;VNN2;VNN2;VNN2;VNN2	ENST00000326499.11;ENST00000392389.6;ENST00000418593.6;ENST00000422400.6;ENST00000524919.5;ENST00000525270.5;ENST00000525289.5;ENST00000525674.5;ENST00000526157.5;ENST00000526192.1;ENST00000528801.5;ENST00000530536.5;ENST00000531279.5;ENST00000532012.1;ENST00000532053.5;ENST00000533835.5	-1394;-1328;-1415;-1415;4161;4149;-1415;-1415;-1394;-1425;-1415;4157;4132;4133;-1415;-1394	TSS1500;TSS1500;TSS1500;TSS1500;5'UTR;5'UTR;TSS1500;TSS1500;TSS1500;TSS1500;TSS1500;5'UTR;5'UTR;5'UTR;TSS1500;TSS1500	TSS1500	protein_coding;protein_coding;protein_coding;protein_coding;protein_coding;protein_coding;protein_coding;protein_coding;protein_coding;protein_coding;protein_coding;protein_coding;protein_coding;protein_coding;protein_coding;protein_coding	mRNA	mRNA	OpenSea	Open Sea	Quies	15_Quies		SINE	Alu	FALSE
cg00030117_II_F_C_rep1_EPIC	cg00030117	chr2	119222672	119222674	TRUE	FALSE	II	cg	STEAP3	STEAP3;STEAP3;STEAP3;STEAP3	ENST00000393106.6;ENST00000393107.2;ENST00000393110.7;ENST00000409811.5	-1158;-1180;-1161;-1180	TSS1500;TSS1500;TSS1500;TSS1500	TSS1500	protein_coding;protein_coding;protein_coding;protein_coding	mRNA	mRNA	Shore	Shore	ReprPC	14_ReprPCWk				FALSE
cg00030125_II_R_C_rep1_EPIC	cg00030125	chrX	126165419	126165421	TRUE	FALSE	II	cg	DCAF12L2	DCAF12L2	ENST00000360028.4	870	1stExon	1stExon	protein_coding	mRNA	mRNA	Island	Island	Quies	15_Quies				FALSE
cg00030176_II_F_C_rep1_EPIC	cg00030176	chr6	29793006	29793008	TRUE	FALSE	II	cg	HCG4;HLA-V	HCG4;HLA-V;HLA-V;HLA-V;HLA-V	ENST00000418983.1;ENST00000429037.2;ENST00000446817.1;ENST00000457107.5;ENST00000476601.5	-256;773;2053;784;1101	TSS1500;Body;Body;Body;Body	TSS1500	unprocessed_pseudogene;transcribed_unprocessed_pseudogene;transcribed_unprocessed_pseudogene;transcribed_unprocessed_pseudogene;transcribed_unprocessed_pseudogene	pseudogene	ncRNA	Island	Island	TssBiv	1_TssA				FALSE
cg00030423_I_R_C_rep1_EPIC	cg00030423	chr19	29213305	29213307	FALSE	FALSE	I	cg	AC007786.1;UQCRFS1	AC007786.1;AC007786.1;UQCRFS1	ENST00000587859.1;ENST00000590607.2;ENST00000304863.6	71;23;-154	1stExon;1stExon;TSS200	TSS200	lncRNA;lncRNA;protein_coding	mRNA	mRNA	Island	Island	TssA	1_TssA				FALSE
cg00030774_II_R_C_rep1_EPIC	cg00030774	chr15	29139939	29139941	FALSE	FALSE	II	cg	FAM189A1	FAM189A1;FAM189A1	ENST00000261275.4;ENST00000560021.1	430784;56748	5'UTR;5'UTR	5'UTR	protein_coding;protein_coding	mRNA	mRNA	OpenSea	Open Sea	EnhBiv	7_Enh	TRUE			FALSE
cg00031556_II_R_C_rep1_EPIC	cg00031556	chr12	11355114	11355116	TRUE	FALSE	II	cg	PRB1	PRB1;PRB1;PRB1;PRB1	ENST00000240636.10;ENST00000500254.6;ENST00000545626.5;ENST00000546254.3	476;477;472;40452	5'UTR;5'UTR;5'UTR;5'UTR	5'UTR	protein_coding;protein_coding;protein_coding;protein_coding	mRNA	mRNA	OpenSea	Open Sea	Quies	15_Quies				FALSE
cg00031705_II_F_C_rep1_EPIC	cg00031705	chr8	28090230	28090232	TRUE	FALSE	II	cg	ELP3	ELP3;ELP3;ELP3	ENST00000520270.5;ENST00000521015.5;ENST00000521570.5	558;0;-115	Body;Body;TSS200	TSS200	protein_coding;protein_coding;protein_coding	mRNA	mRNA	Shelf	Shelf	Quies	14_ReprPCWk		LTR	ERVL	FALSE
cg00032246_II_F_C_rep1_EPIC	cg00032246	chr17	35586933	35586935	FALSE	FALSE	II	cg	AP2B1	AP2B1;AP2B1;AP2B1;AP2B1;AP2B1;AP2B1;AP2B1;AP2B1;AP2B1;AP2B1;AP2B1;AP2B1;AP2B1;AP2B1;AP2B1;AP2B1;AP2B1	ENST00000588093.1;ENST00000589774.5;ENST00000590432.5;ENST00000590538.5;ENST00000591610.5;ENST00000592167.5;ENST00000593014.3;ENST00000610402.5;ENST00000612035.4;ENST00000612116.5;ENST00000614600.4;ENST00000616681.4;ENST00000616784.4;ENST00000618940.4;ENST00000620039.4;ENST00000621668.4;ENST00000621914.4	-597;8888;-482;-388;-388;-632;-804;-388;-388;-518;-433;-380;35;-581;-380;-380;-340	TSS1500;Body;TSS1500;TSS1500;TSS1500;TSS1500;TSS1500;TSS1500;TSS1500;TSS1500;TSS1500;TSS1500;1stExon;TSS1500;TSS1500;TSS1500;TSS1500	TSS1500	protein_coding;protein_coding;protein_coding;protein_coding;protein_coding;protein_coding;protein_coding;protein_coding;protein_coding;protein_coding;protein_coding;protein_coding;protein_coding;protein_coding;protein_coding;protein_coding;protein_coding	mRNA	mRNA	OpenSea	Open Sea	TssFlnkU	2_TssAFlnk				FALSE
cg00032355_II_F_C_rep1_EPIC	cg00032355	chr2	101199290	101199292	TRUE	FALSE	II	cg	TBC1D8	TBC1D8;TBC1D8;TBC1D8	ENST00000462819.5;ENST00000463469.5;ENST00000485851.1	53565;53576;53574	5'UTR;5'UTR;5'UTR	5'UTR	protein_coding;protein_coding;protein_coding	mRNA	mRNA	OpenSea	Open Sea	Quies	15_Quies		LINE	L1	FALSE
cg00032643_II_F_C_rep1_EPIC	cg00032643	chr1	3784115	3784117	FALSE	FALSE	II	cg	AL365330.1;LRRC47	AL365330.1;LRRC47;LRRC47;LRRC47	ENST00000607459.1;ENST00000378251.3;ENST00000462356.5;ENST00000479239.1	-892;12383;60;-68	TSS1500;5'UTR;5'UTR;TSS200	TSS1500	lncRNA;protein_coding;protein_coding;protein_coding	mRNA	mRNA	Shelf	Shelf	Tx	4_Tx				FALSE
cg00032666_II_R_C_rep1_EPIC	cg00032666	chrX	150445131	150445133	FALSE	FALSE	II	cg	MAMLD1	MAMLD1;MAMLD1;MAMLD1;MAMLD1;MAMLD1;MAMLD1	ENST00000262858.7;ENST00000358892.7;ENST00000370401.6;ENST00000426613.4;ENST00000432680.7;ENST00000468306.1	-322;24133;81848;-322;81815;83710	TSS1500;Body;Body;TSS1500;Body;Body	TSS1500	protein_coding;protein_coding;protein_coding;protein_coding;protein_coding;protein_coding	mRNA	mRNA	OpenSea	Open Sea	Quies	15_Quies		SINE	MIR	FALSE
cg00032716_II_F_C_rep1_EPIC	cg00032716	chr15	41667567	41667569	TRUE	FALSE	II	cg	MGA	MGA;MGA;MGA;MGA;MGA;MGA;MGA	ENST00000219905.11;ENST00000545763.5;ENST00000563576.5;ENST00000566586.5;ENST00000566718.5;ENST00000568630.1;ENST00000570161.5	7156;7156;46032;-1260;7156;46344;-1327	Body;Body;Body;TSS1500;Body;Body;TSS1500	TSS1500	protein_coding;protein_coding;protein_coding;protein_coding;protein_coding;protein_coding;protein_coding	mRNA	mRNA	OpenSea	Open Sea	TxWk	5_TxWk		SINE	Alu	FALSE
cg00033102_II_R_C_rep1_EPIC	cg00033102	chr1	28235483	28235485	TRUE	FALSE	II	cg	ATP5IF1	ATP5IF1;ATP5IF1;ATP5IF1;ATP5IF1	ENST00000335514.10;ENST00000465645.1;ENST00000468425.2;ENST00000497986.5	-640;-670;-658;-625	TSS1500;TSS1500;TSS1500;TSS1500	TSS1500	protein_coding;protein_coding;protein_coding;protein_coding	mRNA	mRNA	Shore	Shore	TxWk	5_TxWk		SINE	Alu	FALSE
cg00033209_II_F_C_rep1_EPIC	cg00033209	chr16	3461786	3461788	TRUE	FALSE	II	cg	AC004224.2;AC025283.2;NAA60	AC004224.2;AC025283.2;NAA60;NAA60;NAA60;NAA60;NAA60;NAA60;NAA60;NAA60;NAA60;NAA60;NAA60;NAA60;NAA60;NAA60;NAA60;NAA60;NAA60;NAA60;NAA60;NAA60;NAA60;NAA60;NAA60;NAA60;NAA60;NAA60;NAA60;NAA60;NAA60;NAA60;NAA60	ENST00000574423.2;ENST00000575785.2;ENST00000360862.9;ENST00000407558.9;ENST00000414063.6;ENST00000421765.7;ENST00000424546.6;ENST00000570372.5;ENST00000570551.5;ENST00000570819.5;ENST00000571107.5;ENST00000571696.6;ENST00000572131.5;ENST00000572169.6;ENST00000572584.2;ENST00000572739.5;ENST00000572757.5;ENST00000572942.5;ENST00000573345.5;ENST00000573580.5;ENST00000573593.5;ENST00000574328.5;ENS…	3716;96675;3794;18107;3775;3802;18105;18110;3709;3657;3736;3711;3708;18081;3742;3716;18138;3709;3710;18081;18119;5056;3709;18081;3709;18099;18109;3711;3709;3775;3682;18093;18062	Body;Body;Body;Body;Body;Body;Body;Body;Body;Body;Body;Body;Body;Body;Body;Body;Body;Body;Body;Body;Body;Body;Body;Body;Body;Body;Body;Body;Body;Body;Body;Body;Body	Body	lncRNA;protein_coding;protein_coding;protein_coding;protein_coding;protein_coding;protein_coding;protein_coding;protein_coding;protein_coding;protein_coding;protein_coding;protein_coding;protein_coding;protein_coding;protein_coding;protein_coding;protein_coding;protein_coding;protein_coding;protein_coding;protein_coding;protein_coding;protein_coding;protein_coding;protein_coding;protein_coding;pr…	mRNA	mRNA	Shelf	Shelf	TxWk	5_TxWk				FALSE
cg00033213_II_R_C_rep1_EPIC	cg00033213	chr8	143317164	143317166	TRUE	FALSE	II	cg	TOP1MT	TOP1MT;TOP1MT;TOP1MT;TOP1MT;TOP1MT;TOP1MT;TOP1MT	ENST00000329245.9;ENST00000518951.6;ENST00000519139.6;ENST00000519148.5;ENST00000519977.5;ENST00000521193.5;ENST00000523676.5	17716;17699;16892;42813;-1357;42760;17631	5'UTR;5'UTR;5'UTR;5'UTR;TSS1500;5'UTR;5'UTR	TSS1500	protein_coding;protein_coding;protein_coding;protein_coding;protein_coding;protein_coding;protein_coding	mRNA	mRNA	Island	Island	TxWk	5_TxWk				FALSE
cg00033371_I_F_C_rep1_EPIC	cg00033371	chr19	4956774	4956776	TRUE	FALSE	I	cg	UHRF1	UHRF1;UHRF1;UHRF1;UHRF1;UHRF1;UHRF1;UHRF1;UHRF1	ENST00000612630.4;ENST00000613817.4;ENST00000615884.4;ENST00000616255.1;ENST00000620565.4;ENST00000622802.4;ENST00000624301.3;ENST00000650932.1	53695;47277;46629;46400;47345;46408;47277;47274	Body;Body;Body;Body;Body;Body;Body;Body	Body	protein_coding;protein_coding;protein_coding;protein_coding;protein_coding;protein_coding;protein_coding;protein_coding	mRNA	mRNA	Shore	Shore	TxWk	4_Tx				FALSE
cg00033396_I_F_C_rep1_EPIC	cg00033396	chr10	47530552	47530554	TRUE	FALSE	I	cg	AL591684.2	AL591684.2;AL591684.2	ENST00000431840.2;ENST00000605970.5	22962;22931	5'UTR;5'UTR	5'UTR	lncRNA;lncRNA	lncRNA	lncRNA	OpenSea	Open Sea	NA	NA		SINE	Alu	FALSE
cg00033584_II_F_C_rep1_EPIC	cg00033584	chr3	44759256	44759258	TRUE	FALSE	II	cg	KIAA1143	KIAA1143;KIAA1143	ENST00000296121.6;ENST00000484437.1	2363;2255	5'UTR;5'UTR	5'UTR	protein_coding;protein_coding	mRNA	mRNA	Shelf	Shelf	ZNF/Rpts	5_TxWk		DNA	TcMar-Tigger	FALSE
cg00034078_II_F_C_rep1_EPIC	cg00034078	chr16	84069198	84069200	TRUE	FALSE	II	cg	MBTPS1	MBTPS1;MBTPS1	ENST00000343411.8;ENST00000570064.5	47744;6235	5'UTR;5'UTR	5'UTR	protein_coding;protein_coding	mRNA	mRNA	OpenSea	Open Sea	Tx	4_Tx				FALSE
cg00034154_II_F_C_rep1_EPIC	cg00034154	chr19	10226486	10226488	TRUE	FALSE	II	cg	DNMT1;S1PR2	DNMT1;DNMT1;S1PR2	ENST00000588952.5;ENST00000592342.5;ENST00000646641.1	4800;4787;4845	5'UTR;5'UTR;5'UTR	5'UTR	protein_coding;protein_coding;protein_coding	mRNA	mRNA	Shore	Shore	EnhA1	5_TxWk		SINE	MIR	FALSE
cg00034221_II_F_C_rep1_EPIC	cg00034221	chr8	25299427	25299429	TRUE	FALSE	II	cg	DOCK5	DOCK5;DOCK5;DOCK5;DOCK5	ENST00000276440.12;ENST00000444569.5;ENST00000481100.5;ENST00000495236.1	114739;486;114656;2846	Body;Body;Body;Body	Body	protein_coding;protein_coding;protein_coding;protein_coding	mRNA	mRNA	OpenSea	Open Sea	TxWk	4_Tx		LINE	L1	FALSE
cg00034257_II_R_C_rep1_EPIC	cg00034257	chr5	102391353	102391355	FALSE	FALSE	II	cg	SLCO6A1	SLCO6A1;SLCO6A1;SLCO6A1;SLCO6A1;SLCO6A1	ENST00000379807.7;ENST00000389019.7;ENST00000506729.6;ENST00000513675.1;ENST00000514765.6	107626;107663;107648;107560;-124	5'UTR;5'UTR;5'UTR;5'UTR;TSS200	TSS200	protein_coding;protein_coding;protein_coding;protein_coding;protein_coding	mRNA	mRNA	OpenSea	Open Sea	Quies	15_Quies				FALSE
cg00034407_II_F_C_rep1_EPIC	cg00034407	chr6	61574393	61574395	TRUE	TRUE	II	cg	MTRNR2L9	MTRNR2L9	ENST00000622562.1	66	1stExon	1stExon	processed_pseudogene	pseudogene	ncRNA	OpenSea	Open Sea	Quies	15_Quies				FALSE
cg00034409_II_R_C_rep1_EPIC	cg00034409	chr15	47716612	47716614	FALSE	FALSE	II	cg	SEMA6D	SEMA6D;SEMA6D;SEMA6D;SEMA6D;SEMA6D;SEMA6D;SEMA6D	ENST00000536845.7;ENST00000558014.5;ENST00000558816.5;ENST00000559184.5;ENST00000560636.5;ENST00000561106.1;ENST00000561133.5	-892;532512;-844;530950;377546;-789;-385	TSS1500;Body;TSS1500;Body;Body;TSS1500;TSS1500	TSS1500	protein_coding;protein_coding;protein_coding;protein_coding;protein_coding;protein_coding;protein_coding	mRNA	mRNA	Shore	Shore	TssFlnkU	1_TssA				FALSE
cg00034468_II_R_C_rep1_EPIC	cg00034468	chr1	229432329	229432331	TRUE	FALSE	II	cg	ACTA1	ACTA1;ACTA1	ENST00000366683.3;ENST00000366684.7	1769;1765	5'UTR;5'UTR	5'UTR	protein_coding;protein_coding	mRNA	mRNA	Island	Island	EnhBiv	13_ReprPC				FALSE
cg00034556_II_R_C_rep1_EPIC	cg00034556	chrM	6180	6182	TRUE	TRUE	II	cg	AL669831.3;MTCO1P12;MTCO2P12	AL669831.3;AL669831.3;AL669831.3;AL669831.3;AL669831.3;AL669831.3;AL669831.3;AL669831.3;MTCO1P12;MTCO2P12	ENST00000419394.2;ENST00000440196.3;ENST00000440200.5;ENST00000452176.2;ENST00000634337.2;ENST00000635509.2;ENST00000641296.1;ENST00000648019.1;ENST00000414273.1;ENST00000427426.1	88844;1779;88850;-200;196446;196419;-146;101714;277;-1406	5'UTR;5'UTR;5'UTR;TSS1500;5'UTR;5'UTR;TSS200;5'UTR;1stExon;TSS1500	TSS1500	transcribed_processed_pseudogene;transcribed_processed_pseudogene;transcribed_processed_pseudogene;transcribed_processed_pseudogene;transcribed_processed_pseudogene;transcribed_processed_pseudogene;transcribed_processed_pseudogene;transcribed_processed_pseudogene;unprocessed_pseudogene;unprocessed_pseudogene	pseudogene	ncRNA	OpenSea	Open Sea	Quies	15_Quies				FALSE
cg00034639_II_F_C_rep1_EPIC	cg00034639	chrX	139447061	139447063	TRUE	FALSE	II	cg	SRD5A1P1	SRD5A1P1	ENST00000442297.1	171	1stExon	1stExon	processed_pseudogene	pseudogene	ncRNA	Island	Island	Quies	15_Quies				FALSE
cg00034731_II_F_C_rep1_EPIC	cg00034731	chrX	69128227	69128229	TRUE	FALSE	II	cg						Intergenic		No RNA Associated	No RNA Associated	Shore	Shore	ReprPCWk	14_ReprPCWk		DNA	TcMar-Tigger	FALSE
cg00035357_II_F_C_rep1_EPIC	cg00035357	chr14	105894474	105894476	TRUE	FALSE	II	cg	AC246787.2;IGHD5-18	AC246787.2;AC246787.2;IGHD5-18	ENST00000414005.1;ENST00000418566.1;ENST00000390575.1	4391;-171;-913	Body;TSS200;TSS1500	TSS1500	lncRNA;lncRNA;IG_D_gene	mRNA	mRNA	OpenSea	Open Sea	Quies	15_Quies				FALSE
cg00035398_I_R_C_rep1_EPIC	cg00035398	chr7	158863928	158863930	TRUE	FALSE	I	cg	DYNC2I1	DYNC2I1	ENST00000407559.8	7371	Body	Body	protein_coding	mRNA	mRNA	Island	Island	TssA	1_TssA				FALSE
cg00035449_II_R_C_rep1_EPIC	cg00035449	chr6	169139550	169139552	TRUE	FALSE	II	cg						Intergenic		No RNA Associated	No RNA Associated	Island	Island	Quies	15_Quies				FALSE
cg00035452_II_F_C_rep1_EPIC	cg00035452	chr16	87984949	87984951	TRUE	FALSE	II	cg	BANP	BANP;BANP;BANP;BANP;BANP;BANP;BANP;BANP;BANP;BANP;BANP;BANP	ENST00000286122.11;ENST00000355022.8;ENST00000393207.5;ENST00000393208.6;ENST00000436970.5;ENST00000439677.5;ENST00000459966.5;ENST00000466197.5;ENST00000479780.6;ENST00000485772.5;ENST00000538234.5;ENST00000626016.2	33518;33463;14932;33516;25079;33518;33515;33465;33516;33469;25079;33471	Body;Body;Body;Body;Body;Body;Body;Body;Body;Body;Body;Body	Body	protein_coding;protein_coding;protein_coding;protein_coding;protein_coding;protein_coding;protein_coding;protein_coding;protein_coding;protein_coding;protein_coding;protein_coding	mRNA	mRNA	Shore	Shore	Quies	4_Tx				FALSE
cg00035608_II_F_C_rep1_EPIC	cg00035608	chr19	36797547	36797549	TRUE	FALSE	II	cg	ZNF790-AS1	ZNF790-AS1;ZNF790-AS1;ZNF790-AS1;ZNF790-AS1;ZNF790-AS1;ZNF790-AS1;ZNF790-AS1;ZNF790-AS1	ENST00000587413.6;ENST00000588906.5;ENST00000589556.2;ENST00000650959.1;ENST00000655476.1;ENST00000657461.1;ENST00000663523.1;ENST00000665341.1	30;-15;32;32;23;46;14;-44	1stExon;TSS200;1stExon;1stExon;1stExon;1stExon;1stExon;TSS200	TSS200	lncRNA;lncRNA;lncRNA;lncRNA;lncRNA;lncRNA;lncRNA;lncRNA	lncRNA	lncRNA	Island	Island	TssA	1_TssA				FALSE
cg00035689_I_R_C_rep1_EPIC	cg00035689	chr22	43275755	43275757	TRUE	FALSE	I	cg	SCUBE1;SCUBE1-AS1	SCUBE1;SCUBE1;SCUBE1;SCUBE1-AS1	ENST00000290460.7;ENST00000360835.9;ENST00000615096.4;ENST00000458463.1	67568;67617;67528;-199	5'UTR;5'UTR;5'UTR;TSS200	TSS200	protein_coding;protein_coding;protein_coding;lncRNA	mRNA	mRNA	OpenSea	Open Sea	Quies	15_Quies		LINE	L2	FALSE
cg00035864_II_F_C_rep1_EPIC	cg00035864	chrY	8684967	8684969	TRUE	FALSE	II	cg	LINC00279;TTTY18	LINC00279;LINC00279;TTTY18	ENST00000650816.1;ENST00000651700.1;ENST00000438677.2	101514;101467;16010	Body;Body;5'UTR	5'UTR	lncRNA;lncRNA;lncRNA	lncRNA	lncRNA	OpenSea	Open Sea	NA	15_Quies				FALSE
cg00036299_I_F_C_rep1_EPIC	cg00036299	chr16	10183647	10183649	FALSE	FALSE	I	cg	GRIN2A	GRIN2A;GRIN2A;GRIN2A;GRIN2A;GRIN2A;GRIN2A	ENST00000330684.4;ENST00000396573.6;ENST00000566665.1;ENST00000675189.1;ENST00000675398.1;ENST00000676032.1	-1219;-893;-1388;-719;-750;-770	TSS1500;TSS1500;TSS1500;TSS1500;TSS1500;TSS1500	TSS1500	protein_coding;protein_coding;protein_coding;protein_coding;protein_coding;protein_coding	mRNA	mRNA	Shore	Shore	ReprPC	13_ReprPC				FALSE
cg00036386_I_R_C_rep1_EPIC	cg00036386	chr2	74464864	74464866	FALSE	FALSE	I	cg	AC005041.5;MOGS	AC005041.5;MOGS;MOGS;MOGS;MOGS;MOGS;MOGS;MOGS;MOGS;MOGS;MOGS;MOGS;MOGS;MOGS;MOGS;MOGS;MOGS;MOGS;MOGS;MOGS	ENST00000656025.1;ENST00000409065.5;ENST00000414701.1;ENST00000448666.7;ENST00000452063.7;ENST00000462189.1;ENST00000462443.2;ENST00000486036.1;ENST00000489655.1;ENST00000647723.1;ENST00000647753.1;ENST00000647771.1;ENST00000647915.1;ENST00000648768.1;ENST00000648810.1;ENST00000649075.1;ENST00000649601.1;ENST00000649777.1;ENST00000649854.1;ENST00000650523.1	-474;521;529;518;532;-1218;546;536;-1227;381;524;473;536;463;540;536;498;419;298;430	TSS1500;5'UTR;5'UTR;5'UTR;5'UTR;TSS1500;5'UTR;5'UTR;TSS1500;5'UTR;5'UTR;5'UTR;5'UTR;5'UTR;5'UTR;5'UTR;5'UTR;5'UTR;5'UTR;5'UTR	TSS1500	lncRNA;protein_coding;protein_coding;protein_coding;protein_coding;protein_coding;protein_coding;protein_coding;protein_coding;protein_coding;protein_coding;protein_coding;protein_coding;protein_coding;protein_coding;protein_coding;protein_coding;protein_coding;protein_coding;protein_coding	mRNA	mRNA	Island	Island	TssFlnkU	2_TssAFlnk				FALSE
cg00036534_I_R_C_rep1_EPIC	cg00036534	chr9	69174163	69174165	TRUE	FALSE	I	cg	AL358113.1;TJP2	AL358113.1;AL358113.1;AL358113.1;AL358113.1;AL358113.1;TJP2;TJP2;TJP2;TJP2;TJP2;TJP2;TJP2;TJP2;TJP2;TJP2;TJP2;TJP2;TJP2	ENST00000642889.1;ENST00000643352.1;ENST00000643765.1;ENST00000645088.1;ENST00000646862.1;ENST00000348208.9;ENST00000377245.9;ENST00000377259.5;ENST00000423935.6;ENST00000606364.5;ENST00000636247.1;ENST00000636438.1;ENST00000643713.1;ENST00000647986.1;ENST00000648087.1;ENST00000649114.1;ENST00000649943.1;ENST00000650333.1	138414;138414;138379;138414;138395;-113;-113;22518;52694;52856;-130;28574;52900;51116;52694;-118;-118;-213	Body;Body;Body;Body;Body;TSS200;TSS200;Body;Body;Body;TSS200;Body;Body;Body;Body;TSS200;TSS200;TSS1500	TSS1500	protein_coding;protein_coding;protein_coding;protein_coding;protein_coding;protein_coding;protein_coding;protein_coding;protein_coding;protein_coding;protein_coding;protein_coding;protein_coding;protein_coding;protein_coding;protein_coding;protein_coding;protein_coding	mRNA	mRNA	Island	Island	TssA	1_TssA				FALSE
cg00036614_II_F_C_rep1_EPIC	cg00036614	chr7	47054243	47054245	TRUE	FALSE	II	cg	AC004870.3	AC004870.3;AC004870.3	ENST00000412996.1;ENST00000455078.5	24885;24870	5'UTR;5'UTR	5'UTR	lncRNA;lncRNA	lncRNA	lncRNA	Shore	Shore	Quies	15_Quies		SINE	Alu	FALSE
cg00036963_II_F_C_rep1_EPIC	cg00036963	chr9	135191539	135191541	TRUE	FALSE	II	cg						Intergenic		No RNA Associated	No RNA Associated	OpenSea	Open Sea	ReprPCWk	14_ReprPCWk		SINE	MIR	FALSE
cg00036984_II_F_C_rep1_EPIC	cg00036984	chr16	14200352	14200354	TRUE	FALSE	II	cg	AC130650.1;MRTFB;TVP23CP2	AC130650.1;MRTFB;MRTFB;MRTFB;MRTFB;MRTFB;MRTFB;MRTFB;TVP23CP2	ENST00000570581.1;ENST00000318282.9;ENST00000571589.6;ENST00000572567.5;ENST00000573051.1;ENST00000574045.5;ENST00000574998.5;ENST00000575768.1;ENST00000571473.2	-75;121065;129034;13636;23;129014;129032;59720;-4	TSS200;Body;Body;Body;1stExon;Body;Body;Body;TSS200	TSS200	lncRNA;protein_coding;protein_coding;protein_coding;protein_coding;protein_coding;protein_coding;protein_coding;processed_pseudogene	mRNA	mRNA	OpenSea	Open Sea	Quies	5_TxWk				FALSE
cg00037035_II_F_C_rep1_EPIC	cg00037035	chr13	18540862	18540864	TRUE	FALSE	II	cg	LINC00349	LINC00349;LINC00349	ENST00000448748.1;ENST00000652806.1	366;1983	1stExon;Body	1stExon	lncRNA;lncRNA	lncRNA	lncRNA	OpenSea	Open Sea	Quies	15_Quies				FALSE
cg00037058_I_F_C_rep1_EPIC	cg00037058	chr2	178112613	178112615	FALSE	FALSE	I	cg	RBM45	RBM45;RBM45;RBM45	ENST00000286070.10;ENST00000424000.6;ENST00000616198.4	177;190;159	1stExon;1stExon;1stExon	1stExon	protein_coding;protein_coding;protein_coding	mRNA	mRNA	Island	Island	TssA	1_TssA				FALSE
cg00037187_II_R_C_rep1_EPIC	cg00037187	chr12	6604714	6604716	FALSE	FALSE	II	cg	AC006064.6;CHD4	AC006064.6;CHD4;CHD4;CHD4;CHD4;CHD4;CHD4;CHD4;CHD4;CHD4;CHD4;CHD4;CHD4;CHD4;CHD4;CHD4;CHD4;CHD4;CHD4;CHD4	ENST00000644480.2;ENST00000357008.7;ENST00000544040.7;ENST00000544484.6;ENST00000545584.2;ENST00000545942.6;ENST00000642594.1;ENST00000642810.1;ENST00000642879.1;ENST00000643335.1;ENST00000644132.1;ENST00000644137.1;ENST00000644289.1;ENST00000644801.1;ENST00000645005.1;ENST00000645022.1;ENST00000645095.1;ENST00000645645.1;ENST00000646268.1;ENST00000646806.1	2653;2642;2665;2654;1968;1995;1606;2868;1720;3716;2279;2705;1647;2667;2683;2868;1659;2620;2738;2699	5'UTR;5'UTR;5'UTR;5'UTR;5'UTR;5'UTR;5'UTR;5'UTR;5'UTR;5'UTR;5'UTR;5'UTR;5'UTR;5'UTR;5'UTR;5'UTR;5'UTR;5'UTR;5'UTR;5'UTR	5'UTR	protein_coding;protein_coding;protein_coding;protein_coding;protein_coding;protein_coding;protein_coding;protein_coding;protein_coding;protein_coding;protein_coding;protein_coding;protein_coding;protein_coding;protein_coding;protein_coding;protein_coding;protein_coding;protein_coding;protein_coding	mRNA	mRNA	Shore	Shore	TssFlnkD	3_TxFlnk				FALSE
cg00037419_II_R_C_rep1_EPIC	cg00037419	chr1	108679675	108679677	TRUE	FALSE	II	cg						Intergenic		No RNA Associated	No RNA Associated	OpenSea	Open Sea	Quies	15_Quies				FALSE
cg00037450_I_R_C_rep1_EPIC	cg00037450	chr21	5154903	5154905	TRUE	FALSE	I	cg	FP565260.1	FP565260.1;FP565260.1;FP565260.1	ENST00000617716.4;ENST00000634020.1;ENST00000634021.1	-245;-376;-656	TSS1500;TSS1500;TSS1500	TSS1500	protein_coding;protein_coding;protein_coding	mRNA	mRNA	Island	Island	TssA	1_TssA				FALSE
cg00037535_II_R_C_rep1_EPIC	cg00037535	chr2	195252200	195252202	TRUE	FALSE	II	cg						Intergenic		No RNA Associated	No RNA Associated	OpenSea	Open Sea	Quies	15_Quies		LTR	ERVL-MaLR	FALSE
cg00037635_I_F_C_rep1_EPIC	cg00037635	chr12	65278947	65278949	FALSE	FALSE	I	cg	MSRB3	MSRB3;MSRB3;MSRB3;MSRB3;MSRB3;MSRB3;MSRB3;MSRB3;MSRB3;MSRB3;MSRB3;MSRB3;MSRB3	ENST00000308259.10;ENST00000355192.8;ENST00000535239.5;ENST00000535664.5;ENST00000538045.5;ENST00000538725.1;ENST00000540804.5;ENST00000541189.5;ENST00000541897.5;ENST00000614640.4;ENST00000642404.1;ENST00000642411.1;ENST00000646299.1	265;305;-39;206;22;244;216;204;279;-39;-537;22;-144	Body;Body;TSS200;Body;1stExon;Body;Body;Body;Body;TSS200;TSS1500;1stExon;TSS200	TSS1500	protein_coding;protein_coding;protein_coding;protein_coding;protein_coding;protein_coding;protein_coding;protein_coding;protein_coding;protein_coding;protein_coding;protein_coding;protein_coding	mRNA	mRNA	Island	Island	TssA	1_TssA				FALSE
cg00037791_II_F_C_rep1_EPIC	cg00037791	chr1	243137232	243137234	TRUE	FALSE	II	cg	AL606534.1;CEP170	AL606534.1;CEP170;CEP170;CEP170;CEP170;CEP170;CEP170;CEP170;CEP170;CEP170;CEP170;CEP170	ENST00000439562.1;ENST00000336415.8;ENST00000366542.6;ENST00000366543.5;ENST00000366544.5;ENST00000413359.6;ENST00000439296.2;ENST00000464936.5;ENST00000468254.5;ENST00000468697.1;ENST00000481987.5;ENST00000490813.5	1335;63582;118049;118089;118089;27262;-928;26108;3131;2842;19589;26086	Body;5'UTR;5'UTR;5'UTR;5'UTR;5'UTR;TSS1500;5'UTR;5'UTR;5'UTR;5'UTR;5'UTR	TSS1500	lncRNA;protein_coding;protein_coding;protein_coding;protein_coding;protein_coding;protein_coding;protein_coding;protein_coding;protein_coding;protein_coding;protein_coding	mRNA	mRNA	OpenSea	Open Sea	Quies	5_TxWk				FALSE
cg00038020_II_R_C_rep1_EPIC	cg00038020	chr1	223402450	223402452	TRUE	FALSE	II	cg						Intergenic		No RNA Associated	No RNA Associated	OpenSea	Open Sea	Quies	15_Quies		LTR	ERVL-MaLR	FALSE
cg00038131_II_R_C_rep1_EPIC	cg00038131	chr1	149395109	149395111	TRUE	FALSE	II	cg	NBPF26;NOTCH2NLR	NBPF26;NBPF26;NOTCH2NLR	ENST00000620612.5;ENST00000652763.1;ENST00000624419.2	4161;4161;4164	Body;Body;Body	Body	protein_coding;protein_coding;protein_coding	mRNA	mRNA	Shelf	Shelf	NA	NA				FALSE
cg00038233_II_F_C_rep1_EPIC	cg00038233	chr11	124028357	124028359	TRUE	FALSE	II	cg	OR10G8	OR10G8;OR10G8	ENST00000431524.1;ENST00000641224.1	-1232;1560	TSS1500;Body	TSS1500	protein_coding;protein_coding	mRNA	mRNA	OpenSea	Open Sea	Quies	15_Quies				FALSE
cg00038584_I_F_C_rep1_EPIC	cg00038584	chr19	17822490	17822492	TRUE	FALSE	I	cg	INSL3	INSL3;INSL3;INSL3	ENST00000317306.8;ENST00000379695.5;ENST00000598577.1	-971;-916;-985	TSS1500;TSS1500;TSS1500	TSS1500	protein_coding;protein_coding;protein_coding	mRNA	mRNA	Shore	Shore	Quies	14_ReprPCWk		SINE	Alu	FALSE
cg00038623_II_F_C_rep1_EPIC	cg00038623	chr9	5230604	5230606	TRUE	FALSE	II	cg	INSL4	INSL4	ENST00000239316.4	-814	TSS1500	TSS1500	protein_coding	mRNA	mRNA	OpenSea	Open Sea	Quies	15_Quies		LTR	ERVK	FALSE
cg00038665_II_F_C_rep1_EPIC	cg00038665	chr4	127877670	127877672	FALSE	FALSE	II	cg						Intergenic		No RNA Associated	No RNA Associated	Shelf	Shelf	Quies	15_Quies		LINE	L1	FALSE
cg00038791_II_R_C_rep1_EPIC	cg00038791	chr5	134137934	134137936	FALSE	FALSE	II	cg	TCF7	TCF7;TCF7;TCF7;TCF7;TCF7;TCF7;TCF7;TCF7;TCF7;TCF7;TCF7;TCF7;TCF7;TCF7;TCF7;TCF7;TCF7;TCF7;TCF7	ENST00000342854.10;ENST00000378560.8;ENST00000395023.5;ENST00000395029.5;ENST00000517478.1;ENST00000517741.5;ENST00000517851.5;ENST00000518887.5;ENST00000518915.5;ENST00000519037.5;ENST00000519165.1;ENST00000519447.5;ENST00000520652.5;ENST00000520958.5;ENST00000521639.5;ENST00000521970.1;ENST00000522375.5;ENST00000522561.5;ENST00000522653.5	23254;22328;22310;23223;-169;22276;22372;22734;22310;14317;22024;22294;21979;22325;22372;70;22328;-666;22583	Body;Body;Body;Body;TSS200;Body;Body;Body;Body;Body;Body;Body;Body;Body;Body;1stExon;Body;TSS1500;Body	TSS1500	protein_coding;protein_coding;protein_coding;protein_coding;protein_coding;protein_coding;protein_coding;protein_coding;protein_coding;protein_coding;protein_coding;protein_coding;protein_coding;protein_coding;protein_coding;protein_coding;protein_coding;protein_coding;protein_coding	mRNA	mRNA	OpenSea	Open Sea	TxWk	5_TxWk				FALSE
cg00039147_II_R_C_rep1_EPIC	cg00039147	chr17	36837361	36837363	FALSE	FALSE	II	cg						Intergenic		No RNA Associated	No RNA Associated	OpenSea	Open Sea	ReprPCWk	14_ReprPCWk				FALSE
cg00039452_II_R_C_rep1_EPIC	cg00039452	chr8	17114844	17114846	TRUE	FALSE	II	cg	MICU3	MICU3;MICU3	ENST00000318063.10;ENST00000519044.5	87607;50715	Body;Body	Body	protein_coding;protein_coding	mRNA	mRNA	OpenSea	Open Sea	Quies	15_Quies		SINE	Alu	FALSE
cg00039490_II_F_C_rep1_EPIC	cg00039490	chr1	5374475	5374477	TRUE	FALSE	II	cg						Intergenic		No RNA Associated	No RNA Associated	OpenSea	Open Sea	ZNF/Rpts	15_Quies				FALSE
cg00039734_II_R_C_rep1_EPIC	cg00039734	chr8	138460797	138460799	TRUE	FALSE	II	cg	FAM135B	FAM135B;FAM135B;FAM135B;FAM135B;FAM135B;FAM135B;FAM135B;FAM135B	ENST00000276737.10;ENST00000395297.6;ENST00000482951.6;ENST00000517849.1;ENST00000520283.1;ENST00000520380.1;ENST00000520954.1;ENST00000523049.1	36025;36464;16624;16643;16659;-1232;16607;16631	5'UTR;5'UTR;5'UTR;5'UTR;5'UTR;TSS1500;5'UTR;5'UTR	TSS1500	protein_coding;protein_coding;protein_coding;protein_coding;protein_coding;protein_coding;protein_coding;protein_coding	mRNA	mRNA	OpenSea	Open Sea	Quies	15_Quies		LTR	ERVL-MaLR	FALSE
cg00039936_II_R_C_rep1_EPIC	cg00039936	chr19	49764623	49764625	TRUE	FALSE	II	cg	RNU6-841P;TSKS	RNU6-841P;TSKS	ENST00000383872.1;ENST00000246801.8	7;-1317	1stExon;TSS1500	TSS1500	snRNA;protein_coding	mRNA	mRNA	Shore	Shore	TxWk	15_Quies		snRNA	snRNA	FALSE
cg00040103_II_F_C_rep1_EPIC	cg00040103	chr2	45813096	45813098	TRUE	FALSE	II	cg	PRKCE	PRKCE;PRKCE;PRKCE;PRKCE;PRKCE;PRKCE	ENST00000306156.8;ENST00000421201.1;ENST00000467135.5;ENST00000476675.5;ENST00000480453.5;ENST00000497602.1	161422;161752;136363;137478;160696;115125	Body;Body;Body;Body;Body;Body	Body	protein_coding;protein_coding;protein_coding;protein_coding;protein_coding;protein_coding	mRNA	mRNA	OpenSea	Open Sea	Quies	7_Enh				FALSE
cg00040446_I_F_C_rep1_EPIC	cg00040446	chr1	39902292	39902294	TRUE	FALSE	I	cg	MYCL	MYCL;MYCL;MYCL;MYCL	ENST00000372815.1;ENST00000372816.3;ENST00000397332.2;ENST00000450953.3	-373;-375;-279;-36	TSS1500;TSS1500;TSS1500;TSS200	TSS1500	protein_coding;protein_coding;protein_coding;protein_coding	mRNA	mRNA	Island	Island	TssBiv	1_TssA				FALSE
cg00040530_II_R_C_rep1_EPIC	cg00040530	chr2	241893212	241893214	FALSE	FALSE	II	cg	LINC01237	LINC01237;LINC01237;LINC01237;LINC01237	ENST00000415434.5;ENST00000429947.1;ENST00000430555.5;ENST00000457686.5	11847;11265;11850;11846	Body;Body;Body;Body	Body	lncRNA;lncRNA;lncRNA;lncRNA	lncRNA	lncRNA	Shelf	Shelf	Quies	15_Quies				FALSE
cg00040592_II_R_C_rep1_EPIC	cg00040592	chr5	145937861	145937863	FALSE	FALSE	II	cg	GRXCR2;SH3RF2	GRXCR2;SH3RF2;SH3RF2;SH3RF2	ENST00000639411.1;ENST00000359120.9;ENST00000506591.1;ENST00000511217.1	-735;1284;1157;-15	TSS1500;Body;Body;TSS200	TSS1500	protein_coding;protein_coding;protein_coding;protein_coding	mRNA	mRNA	Shore	Shore	TssA	1_TssA				FALSE
cg00040646_II_R_C_rep1_EPIC	cg00040646	chr12	69585296	69585298	TRUE	FALSE	II	cg	CCT2;MIR3913-1	CCT2;CCT2;CCT2;CCT2;CCT2;CCT2;CCT2;CCT2;CCT2;CCT2;MIR3913-1	ENST00000299300.11;ENST00000543146.2;ENST00000544368.6;ENST00000546859.5;ENST00000549933.5;ENST00000550010.5;ENST00000550455.5;ENST00000550638.5;ENST00000551620.5;ENST00000551899.5;ENST00000577744.1	-162;-369;-163;-129;-162;-175;-162;-162;-162;-163;-473	TSS200;TSS1500;TSS200;TSS200;TSS200;TSS200;TSS200;TSS200;TSS200;TSS200;TSS1500	TSS1500	protein_coding;protein_coding;protein_coding;protein_coding;protein_coding;protein_coding;protein_coding;protein_coding;protein_coding;protein_coding;miRNA	mRNA	mRNA	Island	Island	TssA	1_TssA				FALSE
cg00040659_II_R_C_rep1_EPIC	cg00040659	chr20	59786766	59786768	TRUE	FALSE	II	cg	PHACTR3	PHACTR3;PHACTR3;PHACTR3;PHACTR3;PHACTR3;PHACTR3	ENST00000355648.8;ENST00000359926.7;ENST00000361300.4;ENST00000371015.6;ENST00000395636.6;ENST00000541461.5	110106;209258;65557;182227;65557;158158	Body;Body;Body;Body;Body;Body	Body	protein_coding;protein_coding;protein_coding;protein_coding;protein_coding;protein_coding	mRNA	mRNA	OpenSea	Open Sea	Quies	15_Quies				FALSE
cg00040837_II_F_C_rep1_EPIC	cg00040837	chr1	235917796	235917798	TRUE	FALSE	II	cg						Intergenic		No RNA Associated	No RNA Associated	OpenSea	Open Sea	EnhA1	7_Enh				FALSE
cg00041079_II_F_C_rep1_EPIC	cg00041079	chr4	151482448	151482450	TRUE	FALSE	II	cg	FAM160A1	FAM160A1;FAM160A1;FAM160A1;FAM160A1;FAM160A1;FAM160A1;FAM160A1	ENST00000435205.6;ENST00000503146.5;ENST00000508198.5;ENST00000511501.5;ENST00000512597.5;ENST00000513086.5;ENST00000513962.5	73273;73203;73233;73097;-160;73097;46014	Body;Body;Body;Body;TSS200;Body;Body	TSS200	protein_coding;protein_coding;protein_coding;protein_coding;protein_coding;protein_coding;protein_coding	mRNA	mRNA	OpenSea	Open Sea	Quies	15_Quies				FALSE
cg00041311_II_F_C_rep1_EPIC	cg00041311	chr16	48368200	48368202	TRUE	FALSE	II	cg	SIAH1	SIAH1;SIAH1;SIAH1	ENST00000394725.3;ENST00000563745.1;ENST00000568007.5	17213;25755;80202	5'UTR;5'UTR;5'UTR	5'UTR	protein_coding;protein_coding;protein_coding	mRNA	mRNA	Shelf	Shelf	TxWk	5_TxWk				FALSE
cg00041564_II_F_C_rep1_EPIC	cg00041564	chr17	9905869	9905871	TRUE	FALSE	II	cg	RCVRN	RCVRN	ENST00000226193.6	-598	TSS1500	TSS1500	protein_coding	mRNA	mRNA	Shore	Shore	Quies	15_Quies		LINE	L2	FALSE
cg00041641_II_F_C_rep1_EPIC	cg00041641	chr1	151052137	151052139	TRUE	FALSE	II	cg	CDC42SE1	CDC42SE1;CDC42SE1;CDC42SE1;CDC42SE1	ENST00000357235.6;ENST00000439374.6;ENST00000483763.5;ENST00000540998.5	7485;18188;7437;7512	1stExon;1stExon;1stExon;1stExon	1stExon	protein_coding;protein_coding;protein_coding;protein_coding	mRNA	mRNA	Shelf	Shelf	Tx	4_Tx		DNA	hAT-Charlie	FALSE
cg00041759_I_F_C_rep1_EPIC	cg00041759	chr11	66257469	66257471	FALSE	FALSE	I	cg	KLC2	KLC2;KLC2;KLC2;KLC2;KLC2;KLC2;KLC2;KLC2;KLC2;KLC2;KLC2	ENST00000316924.9;ENST00000394066.6;ENST00000394067.7;ENST00000394078.5;ENST00000417856.5;ENST00000421552.5;ENST00000440228.6;ENST00000461611.5;ENST00000475757.2;ENST00000526758.5;ENST00000531240.5	-233;-1075;-233;-249;176;-233;-150;-338;-566;-150;176	TSS1500;TSS1500;TSS1500;TSS1500;1stExon;TSS1500;TSS200;TSS1500;TSS1500;TSS200;1stExon	TSS1500	protein_coding;protein_coding;protein_coding;protein_coding;protein_coding;protein_coding;protein_coding;protein_coding;protein_coding;protein_coding;protein_coding	mRNA	mRNA	Island	Island	TssFlnkU	1_TssA				FALSE
cg00041935_II_F_C_rep1_EPIC	cg00041935	chr9	98797174	98797176	TRUE	FALSE	II	cg	ANKS6	ANKS6;ANKS6;ANKS6;ANKS6	ENST00000353234.5;ENST00000375019.6;ENST00000471846.1;ENST00000634393.1	-619;-209;-635;-1178	TSS1500;TSS1500;TSS1500;TSS1500	TSS1500	protein_coding;protein_coding;protein_coding;protein_coding	mRNA	mRNA	Shore	Shore	Quies	15_Quies		LINE	L1	FALSE
cg00042079_II_F_C_rep1_EPIC	cg00042079	chr21	44731536	44731538	TRUE	FALSE	II	cg						Intergenic		No RNA Associated	No RNA Associated	OpenSea	Open Sea	ReprPCWk	14_ReprPCWk		LTR	ERVL-MaLR	FALSE
cg00042156_II_F_C_rep1_EPIC	cg00042156	chr10	42475393	42475395	TRUE	FALSE	II	cg	CCNYL2;LINC00839	CCNYL2;LINC00839;LINC00839;LINC00839;LINC00839;LINC00839;LINC00839;LINC00839	ENST00000638057.1;ENST00000424751.3;ENST00000429940.7;ENST00000653292.1;ENST00000659650.1;ENST00000667964.1;ENST00000670637.1;ENST00000670679.1	-44;-234;-149;-160;-86;-674;-248;-920	TSS200;TSS1500;TSS200;TSS200;TSS200;TSS1500;TSS1500;TSS1500	TSS1500	transcribed_unprocessed_pseudogene;lncRNA;lncRNA;lncRNA;lncRNA;lncRNA;lncRNA;lncRNA	lncRNA	lncRNA	Shore	Shore	ZNF/Rpts	15_Quies	TRUE	Satellite	telo	FALSE
cg00042252_II_F_C_rep1_EPIC	cg00042252	chr2	25856578	25856580	TRUE	FALSE	II	cg	AC064847.1;ASXL2	AC064847.1;ASXL2;ASXL2	ENST00000403125.1;ENST00000336112.8;ENST00000435504.9	388;21888;21909	1stExon;5'UTR;5'UTR	5'UTR	processed_pseudogene;protein_coding;protein_coding	mRNA	mRNA	OpenSea	Open Sea	Quies	5_TxWk	TRUE			FALSE
cg00042254_I_R_C_rep1_EPIC	cg00042254	chr1	45554290	45554292	TRUE	FALSE	I	cg	AKR1A1	AKR1A1;AKR1A1;AKR1A1;AKR1A1;AKR1A1;AKR1A1;AKR1A1;AKR1A1	ENST00000351829.9;ENST00000372070.7;ENST00000434299.5;ENST00000471651.1;ENST00000476957.5;ENST00000481885.5;ENST00000496999.5;ENST00000621846.4	3465;3748;3487;3223;3437;3224;3445;3508	Body;Body;Body;Body;Body;Body;Body;Body	Body	protein_coding;protein_coding;protein_coding;protein_coding;protein_coding;protein_coding;protein_coding;protein_coding	mRNA	mRNA	Shelf	Shelf	TxWk	5_TxWk		SINE	Alu	FALSE
cg00042341_II_F_C_rep1_EPIC	cg00042341	chr2	28567117	28567119	TRUE	FALSE	II	cg	PLB1	PLB1;PLB1;PLB1;PLB1;PLB1	ENST00000327757.10;ENST00000404858.5;ENST00000422425.6;ENST00000436544.1;ENST00000485642.1	71058;70999;71047;18618;675	Body;Body;Body;Body;Body	Body	protein_coding;protein_coding;protein_coding;protein_coding;protein_coding	mRNA	mRNA	Shore	Shore	TssA	1_TssA				FALSE
cg00042409_II_F_C_rep1_EPIC	cg00042409	chr3	113514120	113514122	FALSE	FALSE	II	cg	AC112128.1;SPICE1	AC112128.1;SPICE1;SPICE1;SPICE1;SPICE1;SPICE1	ENST00000649772.1;ENST00000295872.8;ENST00000460832.1;ENST00000480527.1;ENST00000495812.5;ENST00000496859.1	1031;1036;722;1067;724;786	5'UTR;5'UTR;5'UTR;5'UTR;5'UTR;5'UTR	5'UTR	protein_coding;protein_coding;protein_coding;protein_coding;protein_coding;protein_coding	mRNA	mRNA	Shore	Shore	TssFlnkD	2_TssAFlnk		LINE	L2	FALSE
cg00043069_II_F_C_rep1_EPIC	cg00043069	chr15	68418676	68418678	TRUE	FALSE	II	cg	ITGA11	ITGA11;ITGA11	ENST00000315757.9;ENST00000423218.6	13487;13486	5'UTR;5'UTR	5'UTR	protein_coding;protein_coding	mRNA	mRNA	OpenSea	Open Sea	Quies	7_Enh		DNA	hAT-Tip100	FALSE
cg00043076_II_F_C_rep1_EPIC	cg00043076	chr4	8442049	8442051	TRUE	FALSE	II	cg	ACOX3;TRMT44	ACOX3;ACOX3;TRMT44;TRMT44;TRMT44;TRMT44	ENST00000356406.10;ENST00000413009.6;ENST00000389737.5;ENST00000504134.1;ENST00000513449.6;ENST00000528167.1	-1326;-1326;1273;1088;3181;1245	TSS1500;TSS1500;Body;Body;Body;Body	TSS1500	protein_coding;protein_coding;protein_coding;protein_coding;protein_coding;protein_coding	mRNA	mRNA	Shore	Shore	TssFlnkD	2_TssAFlnk		LTR	ERVK	FALSE
cg00043088_II_F_C_rep1_EPIC	cg00043088	chr1	51332630	51332632	TRUE	FALSE	II	cg	TTC39A;TTC39A-AS1	TTC39A;TTC39A;TTC39A;TTC39A;TTC39A-AS1	ENST00000262676.9;ENST00000401051.7;ENST00000413473.6;ENST00000527205.1;ENST00000564479.5	-1284;12486;12486;12486;2977	TSS1500;5'UTR;5'UTR;5'UTR;Body	TSS1500	protein_coding;protein_coding;protein_coding;protein_coding;lncRNA	mRNA	mRNA	Shore	Shore	Quies	14_ReprPCWk		DNA	TcMar-Tigger	FALSE
cg00043361_II_F_C_rep1_EPIC	cg00043361	chr8	6598929	6598931	FALSE	FALSE	II	cg	MCPH1	MCPH1;MCPH1;MCPH1	ENST00000344683.10;ENST00000519221.5;ENST00000521129.1	192303;121664;121571	Body;Body;Body	Body	protein_coding;protein_coding;protein_coding	mRNA	mRNA	OpenSea	Open Sea	Quies	15_Quies				FALSE
cg00043510_II_F_C_rep1_EPIC	cg00043510	chr1	235650833	235650835	FALSE	FALSE	II	cg	GNG4	GNG4;GNG4;GNG4	ENST00000366598.8;ENST00000391854.7;ENST00000450593.5	-79;-1049;-79	TSS200;TSS1500;TSS200	TSS1500	protein_coding;protein_coding;protein_coding	mRNA	mRNA	Shore	Shore	TssBiv	11_BivFlnk				FALSE
cg00043673_II_R_C_rep1_EPIC	cg00043673	chr18	48475741	48475743	TRUE	FALSE	II	cg	RNA5SP456	RNA5SP456	ENST00000364002.1	-141	TSS200	TSS200	rRNA_pseudogene	rRNA	ncRNA	OpenSea	Open Sea	Quies	15_Quies		SINE	MIR	FALSE
cg00044249_II_F_C_rep1_EPIC	cg00044249	chr15	90225309	90225311	FALSE	FALSE	II	cg	SEMA4B	SEMA4B;SEMA4B;SEMA4B;SEMA4B;SEMA4B;SEMA4B;SEMA4B;SEMA4B;SEMA4B	ENST00000332496.10;ENST00000411539.6;ENST00000558065.1;ENST00000559074.5;ENST00000559247.1;ENST00000559983.5;ENST00000560089.5;ENST00000560993.1;ENST00000561252.1	40347;23991;6102;3560;-14;238;23889;1433;308	Body;Body;Body;Body;TSS200;Body;Body;Body;Body	TSS200	protein_coding;protein_coding;protein_coding;protein_coding;protein_coding;protein_coding;protein_coding;protein_coding;protein_coding	mRNA	mRNA	OpenSea	Open Sea	Tx	4_Tx				FALSE
cg00044466_II_R_C_rep1_EPIC	cg00044466	chr16	15144667	15144669	TRUE	FALSE	II	cg	PKD1P6	PKD1P6	ENST00000343738.10	9897	5'UTR	5'UTR	transcribed_unprocessed_pseudogene	pseudogene	ncRNA	OpenSea	Open Sea	EnhA2	7_Enh				FALSE
cg00044501_I_F_C_rep1_EPIC	cg00044501	chr12	48325993	48325995	TRUE	FALSE	I	cg						Intergenic		No RNA Associated	No RNA Associated	Shelf	Shelf	Quies	15_Quies		LINE	L1	FALSE
cg00044796_I_R_C_rep1_EPIC	cg00044796	chr1	147080840	147080842	FALSE	FALSE	I	cg						Intergenic		No RNA Associated	No RNA Associated	Island	Island	ReprPC	NA				FALSE
cg00044950_I_F_C_rep1_EPIC	cg00044950	chr6	31887615	31887617	FALSE	FALSE	I	cg	EHMT2	EHMT2;EHMT2;EHMT2;EHMT2;EHMT2;EHMT2;EHMT2;EHMT2	ENST00000375528.8;ENST00000375530.8;ENST00000375537.8;ENST00000395728.7;ENST00000436026.1;ENST00000477678.1;ENST00000480912.5;ENST00000494816.5	9607;10062;10069;9587;-551;-496;8889;-1178	5'UTR;5'UTR;5'UTR;5'UTR;TSS1500;TSS1500;5'UTR;TSS1500	TSS1500	protein_coding;protein_coding;protein_coding;protein_coding;protein_coding;protein_coding;protein_coding;protein_coding	mRNA	mRNA	Shore	Shore	Tx	4_Tx				FALSE
cg00045034_I_F_C_rep1_EPIC	cg00045034	chrX	49080232	49080234	TRUE	FALSE	I	cg	AC231657.3;WDR45	AC231657.3;WDR45;WDR45;WDR45;WDR45;WDR45;WDR45;WDR45;WDR45;WDR45;WDR45;WDR45;WDR45;WDR45;WDR45;WDR45;WDR45;WDR45;WDR45;WDR45;WDR45;WDR45;WDR45;WDR45;WDR45;WDR45;WDR45;WDR45;WDR45;WDR45;WDR45;WDR45;WDR45;WDR45;WDR45	ENST00000376358.4;ENST00000322995.13;ENST00000356463.7;ENST00000376357.1;ENST00000376368.7;ENST00000376372.9;ENST00000396681.9;ENST00000423215.3;ENST00000460501.2;ENST00000465382.6;ENST00000465431.6;ENST00000465806.6;ENST00000471338.6;ENST00000473974.5;ENST00000474053.6;ENST00000475880.6;ENST00000476728.5;ENST00000485908.6;ENST00000496803.6;ENST00000634390.1;ENST00000634522.1;ENST00000634559.1;EN…	-345;-334;20889;-135;-303;-345;-330;-79;20912;24;-376;-135;-329;-360;-373;-352;-345;-321;-317;-331;-376;-340;20938;-317;-332;-351;20828;20912;20912;-159;-365;-330;-343;-530;-1137	TSS1500;TSS1500;5'UTR;TSS200;TSS1500;TSS1500;TSS1500;TSS200;1stExon;5'UTR;TSS1500;TSS200;TSS1500;TSS1500;TSS1500;TSS1500;TSS1500;TSS1500;TSS1500;TSS1500;TSS1500;TSS1500;5'UTR;TSS1500;TSS1500;TSS1500;5'UTR;1stExon;5'UTR;TSS200;TSS1500;TSS1500;TSS1500;TSS1500;TSS1500	TSS1500	protein_coding;protein_coding;protein_coding;protein_coding;protein_coding;protein_coding;protein_coding;protein_coding;protein_coding;protein_coding;protein_coding;protein_coding;protein_coding;protein_coding;protein_coding;protein_coding;protein_coding;protein_coding;protein_coding;protein_coding;protein_coding;protein_coding;protein_coding;protein_coding;protein_coding;protein_coding;protein_c…	mRNA	mRNA	Island	Island	TssA	1_TssA				FALSE
cg00045070_II_R_C_rep1_EPIC	cg00045070	chr1	55038975	55038977	TRUE	FALSE	II	cg	PCSK9	PCSK9;PCSK9;PCSK9	ENST00000302118.5;ENST00000673726.1;ENST00000673903.1	-572;-471;-1319	TSS1500;TSS1500;TSS1500	TSS1500	protein_coding;protein_coding;protein_coding	mRNA	mRNA	Shore	Shore	ReprPC	13_ReprPC				FALSE
cg00045118_II_R_C_rep1_EPIC	cg00045118	chr8	92063948	92063950	FALSE	FALSE	II	cg	RUNX1T1	RUNX1T1;RUNX1T1;RUNX1T1;RUNX1T1;RUNX1T1;RUNX1T1;RUNX1T1;RUNX1T1;RUNX1T1;RUNX1T1;RUNX1T1;RUNX1T1;RUNX1T1;RUNX1T1;RUNX1T1;RUNX1T1;RUNX1T1;RUNX1T1;RUNX1T1;RUNX1T1;RUNX1T1;RUNX1T1;RUNX1T1;RUNX1T1;RUNX1T1;RUNX1T1;RUNX1T1;RUNX1T1;RUNX1T1;RUNX1T1;RUNX1T1;RUNX1T1;RUNX1T1;RUNX1T1;RUNX1T1;RUNX1T1;RUNX1T1;RUNX1T1;RUNX1T1;RUNX1T1;RUNX1T1;RUNX1T1;RUNX1T1;RUNX1T1	ENST00000265814.4;ENST00000360348.6;ENST00000396218.5;ENST00000436581.6;ENST00000517493.5;ENST00000517792.5;ENST00000517919.5;ENST00000518256.5;ENST00000518317.5;ENST00000518449.5;ENST00000518823.5;ENST00000518832.1;ENST00000518844.5;ENST00000518954.5;ENST00000518992.5;ENST00000519061.5;ENST00000519422.5;ENST00000519577.5;ENST00000519847.5;ENST00000520172.5;ENST00000520428.5;ENST00000520556.5;ENS…	35740;31267;-985;31706;31524;7439;31689;31281;31287;31313;31468;39338;31665;31495;31282;31534;31534;38959;31706;31282;31280;31287;31530;31663;31562;31288;31309;-325;31502;31530;31282;31287;39280;35708;31536;35740;31314;39278;38965;31706;31314;31706;39278;31706	5'UTR;5'UTR;TSS1500;5'UTR;5'UTR;5'UTR;5'UTR;5'UTR;5'UTR;5'UTR;5'UTR;5'UTR;5'UTR;5'UTR;5'UTR;5'UTR;5'UTR;5'UTR;5'UTR;5'UTR;5'UTR;5'UTR;5'UTR;5'UTR;5'UTR;5'UTR;5'UTR;TSS1500;5'UTR;5'UTR;5'UTR;5'UTR;5'UTR;5'UTR;5'UTR;5'UTR;5'UTR;5'UTR;5'UTR;5'UTR;5'UTR;5'UTR;5'UTR;5'UTR	TSS1500	protein_coding;protein_coding;protein_coding;protein_coding;protein_coding;protein_coding;protein_coding;protein_coding;protein_coding;protein_coding;protein_coding;protein_coding;protein_coding;protein_coding;protein_coding;protein_coding;protein_coding;protein_coding;protein_coding;protein_coding;protein_coding;protein_coding;protein_coding;protein_coding;protein_coding;protein_coding;protein_c…	mRNA	mRNA	OpenSea	Open Sea	Quies	15_Quies				FALSE
cg00045712_II_R_C_rep1_EPIC	cg00045712	chr8	104199533	104199535	FALSE	FALSE	II	cg	RIMS2	RIMS2;RIMS2;RIMS2;RIMS2;RIMS2;RIMS2;RIMS2	ENST00000262231.14;ENST00000408894.6;ENST00000436393.6;ENST00000504942.6;ENST00000507740.5;ENST00000666250.1;ENST00000668113.1	380274;380147;319117;698786;380262;698838;698798	Body;Body;Body;Body;Body;Body;Body	Body	protein_coding;protein_coding;protein_coding;protein_coding;protein_coding;protein_coding;protein_coding	mRNA	mRNA	OpenSea	Open Sea	Quies	15_Quies		LTR	ERV1	FALSE
cg00045748_II_R_C_rep1_EPIC	cg00045748	chr22	42512789	42512791	TRUE	FALSE	II	cg	RRP7A	RRP7A	ENST00000323013.7	7007	1stExon	1stExon	protein_coding	mRNA	mRNA	Shore	Shore	TxWk	4_Tx				FALSE
cg00045785_II_F_C_rep1_EPIC	cg00045785	chr2	62099833	62099835	TRUE	FALSE	II	cg	AC018462.1;COMMD1	AC018462.1;AC018462.1;COMMD1;COMMD1;COMMD1;COMMD1	ENST00000421323.1;ENST00000425966.6;ENST00000311832.5;ENST00000427417.1;ENST00000458337.5;ENST00000472729.1	47048;47048;194187;98855;98855;211110	5'UTR;5'UTR;Body;Body;Body;Body	5'UTR	lncRNA;lncRNA;protein_coding;protein_coding;protein_coding;protein_coding	mRNA	mRNA	OpenSea	Open Sea	Quies	15_Quies		LTR	ERV1	FALSE
cg00045900_II_F_C_rep1_EPIC	cg00045900	chr8	143810293	143810295	FALSE	FALSE	II	cg	SCRIB	SCRIB;SCRIB;SCRIB;SCRIB	ENST00000320476.7;ENST00000356994.7;ENST00000377533.7;ENST00000674084.1	5086;5480;4675;5086	5'UTR;5'UTR;5'UTR;5'UTR	5'UTR	protein_coding;protein_coding;protein_coding;protein_coding	mRNA	mRNA	Shore	Shore	Tx	4_Tx		Simple_repeat	Simple_repeat	FALSE
cg00046423_II_F_C_rep1_EPIC	cg00046423	chr20	49449140	49449142	FALSE	FALSE	II	cg	KCNB1	KCNB1;KCNB1;KCNB1	ENST00000371741.6;ENST00000635465.1;ENST00000635878.1	33528;35157;32869	5'UTR;5'UTR;5'UTR	5'UTR	protein_coding;protein_coding;protein_coding	mRNA	mRNA	OpenSea	Open Sea	TxWk	14_ReprPCWk		LTR	ERVL-MaLR	FALSE
cg00046539_II_R_C_rep1_EPIC	cg00046539	chr1	6478570	6478572	TRUE	FALSE	II	cg	PLEKHG5	PLEKHG5;PLEKHG5;PLEKHG5;PLEKHG5;PLEKHG5;PLEKHG5;PLEKHG5;PLEKHG5;PLEKHG5;PLEKHG5;PLEKHG5;PLEKHG5;PLEKHG5;PLEKHG5;PLEKHG5;PLEKHG5;PLEKHG5;PLEKHG5;PLEKHG5;PLEKHG5;PLEKHG5	ENST00000340850.10;ENST00000377725.5;ENST00000377728.8;ENST00000377732.5;ENST00000377740.5;ENST00000377748.6;ENST00000400913.6;ENST00000400915.8;ENST00000489097.6;ENST00000535355.6;ENST00000537245.6;ENST00000673471.2;ENST00000674790.1;ENST00000674803.1;ENST00000675093.1;ENST00000675123.1;ENST00000675548.1;ENST00000675655.1;ENST00000675694.1;ENST00000676287.1;ENST00000676362.1	12024;12000;13097;18126;41439;17999;7384;18854;-982;6899;18526;27588;6899;7382;13126;-912;17999;7384;7325;7382;12010	5'UTR;5'UTR;5'UTR;5'UTR;5'UTR;5'UTR;5'UTR;5'UTR;TSS1500;5'UTR;5'UTR;5'UTR;5'UTR;5'UTR;5'UTR;TSS1500;5'UTR;5'UTR;5'UTR;5'UTR;5'UTR	TSS1500	protein_coding;protein_coding;protein_coding;protein_coding;protein_coding;protein_coding;protein_coding;protein_coding;protein_coding;protein_coding;protein_coding;protein_coding;protein_coding;protein_coding;protein_coding;protein_coding;protein_coding;protein_coding;protein_coding;protein_coding;protein_coding	mRNA	mRNA	OpenSea	Open Sea	Quies	5_TxWk		LINE	L2	FALSE
cg00046625_I_F_C_rep1_EPIC	cg00046625	chr1	65793076	65793078	FALSE	FALSE	I	cg	PDE4B	PDE4B;PDE4B	ENST00000329654.8;ENST00000341517.9	563;182	Body;1stExon	1stExon	protein_coding;protein_coding	mRNA	mRNA	Island	Island	TssBiv	10_TssBiv				FALSE
cg00046802_II_R_C_rep1_EPIC	cg00046802	chr9	127698395	127698397	TRUE	FALSE	II	cg	PTRH1	PTRH1	ENST00000335223.5	17252	5'UTR	5'UTR	protein_coding	mRNA	mRNA	Shore	Shore	Quies	5_TxWk		LINE	L1	FALSE
cg00046977_II_F_C_rep1_EPIC	cg00046977	chr11	60757004	60757006	TRUE	FALSE	II	cg	MS4A15	MS4A15;MS4A15;MS4A15;MS4A15	ENST00000337911.8;ENST00000405633.4;ENST00000429322.6;ENST00000528170.5	2;138;1;52	1stExon;1stExon;1stExon;1stExon	1stExon	protein_coding;protein_coding;protein_coding;protein_coding	mRNA	mRNA	OpenSea	Open Sea	Quies	14_ReprPCWk				FALSE
cg00047117_II_R_C_rep1_EPIC	cg00047117	chr10	21528117	21528119	FALSE	FALSE	II	cg	MLLT10	MLLT10;MLLT10	ENST00000631589.1;ENST00000651097.1	3443;3472	Body;Body	Body	protein_coding;protein_coding	mRNA	mRNA	Shore	Shore	TssFlnkU	1_TssA				FALSE
cg00047162_II_F_C_rep1_EPIC	cg00047162	chr18	15000434	15000436	TRUE	FALSE	II	cg						Intergenic		No RNA Associated	No RNA Associated	Island	Island	Quies	15_Quies				FALSE
cg00047532_II_F_C_rep1_EPIC	cg00047532	chr6	42914667	42914669	TRUE	FALSE	II	cg	PTCRA	PTCRA;PTCRA;PTCRA;PTCRA	ENST00000304672.6;ENST00000441198.4;ENST00000446507.5;ENST00000616441.2	-1385;-1321;-1321;-1321	TSS1500;TSS1500;TSS1500;TSS1500	TSS1500	protein_coding;protein_coding;protein_coding;protein_coding	mRNA	mRNA	Shelf	Shelf	Quies	15_Quies		SINE	Alu	FALSE
cg00047553_II_R_C_rep1_EPIC	cg00047553	chr6	33122526	33122528	TRUE	FALSE	II	cg	HLA-DPB2	HLA-DPB2	ENST00000470997.1	10011	Body	Body	transcribed_unprocessed_pseudogene	pseudogene	ncRNA	OpenSea	Open Sea	ReprPCWk	14_ReprPCWk		LTR	ERVK	FALSE
cg00047657_II_R_C_rep1_EPIC	cg00047657	chr10	68879869	68879871	TRUE	FALSE	II	cg	STOX1	STOX1;STOX1;STOX1;STOX1;STOX1	ENST00000298596.11;ENST00000399162.2;ENST00000399165.8;ENST00000399169.8;ENST00000642869.1	52339;52246;52246;52329;52246	Body;Body;Body;Body;Body	Body	protein_coding;protein_coding;protein_coding;protein_coding;protein_coding	mRNA	mRNA	OpenSea	Open Sea	Quies	15_Quies		DNA	hAT-Charlie	FALSE
cg00047749_II_F_C_rep1_EPIC	cg00047749	chr6	96197183	96197185	TRUE	FALSE	II	cg	FUT9	FUT9	ENST00000302103.6	181210	Body	Body	protein_coding	mRNA	mRNA	OpenSea	Open Sea	Quies	15_Quies				FALSE
cg00047800_II_R_C_rep1_EPIC	cg00047800	chr3	152388882	152388884	FALSE	FALSE	II	cg	MBNL1	MBNL1;MBNL1;MBNL1;MBNL1;MBNL1;MBNL1;MBNL1;MBNL1;MBNL1;MBNL1;MBNL1;MBNL1;MBNL1;MBNL1;MBNL1;MBNL1;MBNL1;MBNL1	ENST00000282486.10;ENST00000282488.11;ENST00000324196.9;ENST00000324210.9;ENST00000355460.6;ENST00000357472.7;ENST00000459747.1;ENST00000460591.5;ENST00000463374.5;ENST00000464596.5;ENST00000465907.6;ENST00000485509.5;ENST00000485910.5;ENST00000492948.5;ENST00000493459.5;ENST00000495875.6;ENST00000498502.5;ENST00000545754.5	120843;120843;89478;119920;120415;89478;119780;119434;89200;88685;88689;88689;89200;88689;119936;119963;89478;89478	Body;Body;Body;Body;Body;Body;Body;Body;Body;Body;Body;Body;Body;Body;Body;Body;Body;Body	Body	protein_coding;protein_coding;protein_coding;protein_coding;protein_coding;protein_coding;protein_coding;protein_coding;protein_coding;protein_coding;protein_coding;protein_coding;protein_coding;protein_coding;protein_coding;protein_coding;protein_coding;protein_coding	mRNA	mRNA	OpenSea	Open Sea	TxWk	5_TxWk				FALSE
cg00047843_II_F_C_rep1_EPIC	cg00047843	chr12	82927632	82927634	TRUE	FALSE	II	cg	TMTC2	TMTC2;TMTC2;TMTC2;TMTC2;TMTC2	ENST00000321196.8;ENST00000546590.2;ENST00000548305.5;ENST00000549919.1;ENST00000551915.5	240727;240152;240632;169078;240753	Body;Body;Body;Body;Body	Body	protein_coding;protein_coding;protein_coding;protein_coding;protein_coding	mRNA	mRNA	OpenSea	Open Sea	Quies	15_Quies		DNA	TcMar-Tigger	FALSE
cg00048705_II_F_C_rep1_EPIC	cg00048705	chr6	170254237	170254239	TRUE	FALSE	II	cg						Intergenic		No RNA Associated	No RNA Associated	Shore	Shore	ReprPCWk	15_Quies				FALSE
cg00048832_I_F_C_rep1_EPIC	cg00048832	chr5	161847624	161847626	FALSE	FALSE	I	cg	GABRA1	GABRA1;GABRA1;GABRA1;GABRA1;GABRA1;GABRA1;GABRA1;GABRA1;GABRA1;GABRA1;GABRA1;GABRA1;GABRA1;GABRA1	ENST00000023897.10;ENST00000393943.10;ENST00000428797.7;ENST00000437025.6;ENST00000519621.2;ENST00000521339.5;ENST00000635096.1;ENST00000635916.2;ENST00000636340.1;ENST00000636573.1;ENST00000637044.1;ENST00000637620.1;ENST00000638112.1;ENST00000638159.1	434;-495;-54;-819;-932;-1267;-30;-38;-709;-1000;-642;-1285;562;-1317	Body;TSS1500;TSS200;TSS1500;TSS1500;TSS1500;TSS200;TSS200;TSS1500;TSS1500;TSS1500;TSS1500;Body;TSS1500	TSS1500	protein_coding;protein_coding;protein_coding;protein_coding;protein_coding;protein_coding;protein_coding;protein_coding;protein_coding;protein_coding;protein_coding;protein_coding;protein_coding;protein_coding	mRNA	mRNA	OpenSea	Open Sea	ReprPC	13_ReprPC				FALSE
cg00048838_II_F_C_rep1_EPIC	cg00048838	chr6	27838692	27838694	TRUE	FALSE	II	cg	H2AC15;H2BC15	H2AC15;H2BC15;H2BC15;H2BC15;H2BC15	ENST00000618958.2;ENST00000396980.4;ENST00000449538.3;ENST00000606613.1;ENST00000612898.1	-317;31;148;92;933	TSS1500;1stExon;1stExon;1stExon;1stExon	TSS1500	protein_coding;protein_coding;protein_coding;protein_coding;protein_coding	mRNA	mRNA	Island	Island	TssA	1_TssA				FALSE
cg00049004_II_R_C_rep1_EPIC	cg00049004	chr1	149047891	149047893	TRUE	FALSE	II	cg	AC239804.1;PDE4DIP	AC239804.1;PDE4DIP;PDE4DIP	ENST00000466343.2;ENST00000469668.2;ENST00000528060.1	-684;1299;878	TSS1500;Body;Body	TSS1500	lncRNA;protein_coding;protein_coding	mRNA	mRNA	OpenSea	Open Sea	Quies	5_TxWk		LINE	L1	FALSE
cg00049528_II_R_C_rep1_EPIC	cg00049528	chr11	122142358	122142360	FALSE	FALSE	II	cg	MIR100HG	MIR100HG;MIR100HG;MIR100HG;MIR100HG;MIR100HG;MIR100HG;MIR100HG;MIR100HG;MIR100HG;MIR100HG;MIR100HG;MIR100HG;MIR100HG;MIR100HG;MIR100HG;MIR100HG;MIR100HG;MIR100HG;MIR100HG;MIR100HG;MIR100HG;MIR100HG;MIR100HG	ENST00000534297.2;ENST00000534782.4;ENST00000637700.1;ENST00000648209.1;ENST00000648734.1;ENST00000649216.1;ENST00000649293.1;ENST00000650497.1;ENST00000653565.1;ENST00000654629.1;ENST00000655138.1;ENST00000655814.1;ENST00000656793.1;ENST00000660311.1;ENST00000660603.1;ENST00000661848.1;ENST00000662950.1;ENST00000663296.1;ENST00000664908.1;ENST00000666085.1;ENST00000668776.1;ENST00000669472.1;ENS…	38080;60729;311373;14755;167093;225619;225247;14013;60645;225524;311361;311348;38163;166979;14750;225630;167093;13984;60752;38274;62005;225402;311331	5'UTR;5'UTR;5'UTR;5'UTR;5'UTR;5'UTR;5'UTR;5'UTR;5'UTR;5'UTR;5'UTR;5'UTR;5'UTR;5'UTR;5'UTR;5'UTR;5'UTR;5'UTR;5'UTR;5'UTR;5'UTR;5'UTR;5'UTR	5'UTR	lncRNA;lncRNA;lncRNA;lncRNA;lncRNA;lncRNA;lncRNA;lncRNA;lncRNA;lncRNA;lncRNA;lncRNA;lncRNA;lncRNA;lncRNA;lncRNA;lncRNA;lncRNA;lncRNA;lncRNA;lncRNA;lncRNA;lncRNA	lncRNA	lncRNA	OpenSea	Open Sea	Quies	15_Quies				FALSE
cg00049533_II_F_C_rep1_EPIC	cg00049533	chr12	49638689	49638691	TRUE	FALSE	II	cg	FMNL3;PRPF40B	FMNL3;FMNL3;PRPF40B;PRPF40B;PRPF40B;PRPF40B;PRPF40B	ENST00000335154.10;ENST00000550668.1;ENST00000261897.5;ENST00000380281.5;ENST00000548399.1;ENST00000548825.7;ENST00000549547.1	68716;454;15070;8146;1133;15129;871	1stExon;5'UTR;Body;Body;Body;Body;Body	5'UTR	protein_coding;protein_coding;protein_coding;protein_coding;protein_coding;protein_coding;protein_coding	mRNA	mRNA	OpenSea	Open Sea	TxWk	5_TxWk		SINE	MIR	FALSE
cg00049664_I_R_C_rep1_EPIC	cg00049664	chr16	66579430	66579432	FALSE	FALSE	I	cg	CMTM2	CMTM2;CMTM2;CMTM2	ENST00000268595.3;ENST00000379486.6;ENST00000569316.1	-32;-17;-29	TSS200;TSS200;TSS200	TSS200	protein_coding;protein_coding;protein_coding	mRNA	mRNA	Island	Island	TssBiv	12_EnhBiv				FALSE
cg00049718_I_F_C_rep1_EPIC	cg00049718	chr1	114757937	114757939	FALSE	FALSE	I	cg	CSDE1	CSDE1;CSDE1;CSDE1;CSDE1;CSDE1;CSDE1;CSDE1;CSDE1;CSDE1;CSDE1;CSDE1;CSDE1;CSDE1	ENST00000261443.9;ENST00000339438.10;ENST00000358528.9;ENST00000369530.5;ENST00000524652.1;ENST00000525132.1;ENST00000525878.5;ENST00000525970.5;ENST00000529046.5;ENST00000530886.5;ENST00000533818.5;ENST00000534699.5;ENST00000610726.4	37;46;47;66;50;32;739;50;50;90;50;45;113	5'UTR;5'UTR;5'UTR;5'UTR;5'UTR;5'UTR;5'UTR;5'UTR;5'UTR;5'UTR;5'UTR;5'UTR;5'UTR	5'UTR	protein_coding;protein_coding;protein_coding;protein_coding;protein_coding;protein_coding;protein_coding;protein_coding;protein_coding;protein_coding;protein_coding;protein_coding;protein_coding	mRNA	mRNA	OpenSea	Open Sea	TssA	1_TssA				FALSE
cg00049947_II_F_C_rep1_EPIC	cg00049947	chr7	5781681	5781683	TRUE	FALSE	II	cg	RNF216	RNF216;RNF216;RNF216;RNF216;RNF216	ENST00000389902.8;ENST00000411812.1;ENST00000416985.5;ENST00000425013.6;ENST00000476345.1	-18;-35;-61;15;-1389	TSS200;TSS200;TSS200;5'UTR;TSS1500	TSS1500	protein_coding;protein_coding;protein_coding;protein_coding;protein_coding	mRNA	mRNA	Island	Island	TssA	1_TssA	TRUE			FALSE
cg00050312_II_F_C_rep1_EPIC	cg00050312	chr17	66302946	66302948	TRUE	FALSE	II	cg	PRKCA	PRKCA;PRKCA;PRKCA;PRKCA;PRKCA	ENST00000284384.6;ENST00000413366.8;ENST00000578063.5;ENST00000583361.1;ENST00000583775.1	87;334;311;139;-10	1stExon;1stExon;1stExon;1stExon;TSS200	TSS200	protein_coding;protein_coding;protein_coding;protein_coding;protein_coding	mRNA	mRNA	Island	Island	TssA	1_TssA	TRUE			FALSE
cg00050555_I_F_C_rep1_EPIC	cg00050555	chr16	2537649	2537651	TRUE	FALSE	I	cg	PDPK1	PDPK1;PDPK1;PDPK1;PDPK1;PDPK1;PDPK1;PDPK1;PDPK1;PDPK1	ENST00000268673.11;ENST00000342085.9;ENST00000389224.7;ENST00000441549.7;ENST00000462923.2;ENST00000474706.6;ENST00000492021.6;ENST00000566659.1;ENST00000570136.5	-353;-371;-514;-347;-355;-370;-371;-329;-371	TSS1500;TSS1500;TSS1500;TSS1500;TSS1500;TSS1500;TSS1500;TSS1500;TSS1500	TSS1500	protein_coding;protein_coding;protein_coding;protein_coding;protein_coding;protein_coding;protein_coding;protein_coding;protein_coding	mRNA	mRNA	Shore	Shore	TssA	1_TssA		SINE	MIR	FALSE
cg00050654_II_F_C_rep1_EPIC	cg00050654	chr4	4574765	4574767	TRUE	FALSE	II	cg	STX18-AS1	STX18-AS1;STX18-AS1;STX18-AS1;STX18-AS1;STX18-AS1;STX18-AS1;STX18-AS1;STX18-AS1;STX18-AS1;STX18-AS1;STX18-AS1;STX18-AS1;STX18-AS1;STX18-AS1	ENST00000499430.7;ENST00000502693.1;ENST00000512438.6;ENST00000608184.2;ENST00000610009.5;ENST00000653097.1;ENST00000655855.1;ENST00000656969.1;ENST00000664283.1;ENST00000664571.1;ENST00000665126.1;ENST00000667824.1;ENST00000670162.1;ENST00000670249.1	32574;32526;32567;32604;32562;32580;32352;32623;32623;32635;32453;32373;32623;32554	Body;Body;Body;Body;Body;Body;Body;Body;Body;Body;Body;Body;Body;Body	Body	lncRNA;lncRNA;lncRNA;lncRNA;lncRNA;lncRNA;lncRNA;lncRNA;lncRNA;lncRNA;lncRNA;lncRNA;lncRNA;lncRNA	lncRNA	lncRNA	Shore	Shore	TssFlnkU	7_Enh				FALSE
cg00050703_II_F_C_rep1_EPIC	cg00050703	chr2	207455748	207455750	TRUE	FALSE	II	cg	AC009226.1	AC009226.1;AC009226.1	ENST00000412387.5;ENST00000418850.1	74047;74043	5'UTR;5'UTR	5'UTR	lncRNA;lncRNA	lncRNA	lncRNA	OpenSea	Open Sea	Quies	15_Quies		LINE	L1	FALSE
cg00050898_II_F_C_rep1_EPIC	cg00050898	chr1	205593841	205593843	TRUE	FALSE	II	cg	MFSD4A;RNU6-418P	MFSD4A;MFSD4A;MFSD4A;MFSD4A;MFSD4A;MFSD4A;MFSD4A;RNU6-418P	ENST00000367147.9;ENST00000465651.1;ENST00000471425.1;ENST00000475956.5;ENST00000489709.5;ENST00000536357.2;ENST00000539267.5;ENST00000384035.1	24828;1805;1713;24957;24821;14276;24858;-1199	Body;Body;Body;Body;Body;Body;Body;TSS1500	TSS1500	protein_coding;protein_coding;protein_coding;protein_coding;protein_coding;protein_coding;protein_coding;snRNA	mRNA	mRNA	Shore	Shore	TxWk	5_TxWk				FALSE
cg00051154_II_R_C_rep1_EPIC	cg00051154	chr2	236170455	236170457	TRUE	FALSE	II	cg	AC019068.1	AC019068.1;AC019068.1	ENST00000415226.1;ENST00000483218.1	3009;2991	Body;Body	Body	lncRNA;lncRNA	lncRNA	lncRNA	Shore	Shore	ReprPC	13_ReprPC				FALSE
cg00051404_II_F_C_rep1_EPIC	cg00051404	chr7	5630871	5630873	TRUE	FALSE	II	cg	RNF216	RNF216;RNF216;RNF216;RNF216	ENST00000389900.8;ENST00000389902.8;ENST00000425013.6;ENST00000469375.1	130267;150792;150825;19144	5'UTR;5'UTR;5'UTR;5'UTR	5'UTR	protein_coding;protein_coding;protein_coding;protein_coding	mRNA	mRNA	OpenSea	Open Sea	TxWk	7_Enh		SINE	MIR	FALSE
cg00051483_II_F_C_rep1_EPIC	cg00051483	chr7	150514722	150514724	FALSE	FALSE	II	cg	GIMAP7;STRADBP1	GIMAP7;STRADBP1	ENST00000313543.5;ENST00000478954.1	-149;-883	TSS200;TSS1500	TSS1500	protein_coding;processed_pseudogene	mRNA	mRNA	OpenSea	Open Sea	TssA	15_Quies				FALSE
cg00051510_II_R_C_rep1_EPIC	cg00051510	chr6	41370343	41370345	TRUE	FALSE	II	cg						Intergenic		No RNA Associated	No RNA Associated	Shore	Shore	ReprPC	13_ReprPC		SINE	Alu	FALSE
cg00051623_II_F_C_rep1_EPIC	cg00051623	chr11	105036301	105036303	TRUE	FALSE	II	cg	CASP1	CASP1;CASP1;CASP1;CASP1;CASP1;CASP1;CASP1;CASP1;CASP1;CASP1;CASP1;CASP1;CASP1	ENST00000353247.9;ENST00000436863.7;ENST00000446369.5;ENST00000525825.5;ENST00000526511.5;ENST00000526568.5;ENST00000527979.5;ENST00000528974.1;ENST00000529871.1;ENST00000531166.5;ENST00000532520.1;ENST00000533400.6;ENST00000534497.5	-1144;-1051;-1144;-1152;-1162;-1188;-1172;-1154;-1154;-1188;-1158;-1157;-1188	TSS1500;TSS1500;TSS1500;TSS1500;TSS1500;TSS1500;TSS1500;TSS1500;TSS1500;TSS1500;TSS1500;TSS1500;TSS1500	TSS1500	protein_coding;protein_coding;protein_coding;protein_coding;protein_coding;protein_coding;protein_coding;protein_coding;protein_coding;protein_coding;protein_coding;protein_coding;protein_coding	mRNA	mRNA	OpenSea	Open Sea	Quies	15_Quies		LINE	L2	FALSE
cg00051629_II_R_C_rep1_EPIC	cg00051629	chr7	41559602	41559604	TRUE	FALSE	II	cg						Intergenic		No RNA Associated	No RNA Associated	OpenSea	Open Sea	Quies	15_Quies		LTR	ERV1	FALSE
cg00051818_II_F_C_rep1_EPIC	cg00051818	chr7	66902670	66902672	TRUE	FALSE	II	cg	LINC02604	LINC02604	ENST00000610177.1	-186	TSS200	TSS200	lncRNA	lncRNA	lncRNA	Shore	Shore	Quies	5_TxWk				FALSE
cg00052487_II_F_C_rep1_EPIC	cg00052487	chr11	17494974	17494976	TRUE	FALSE	II	cg	USH1C	USH1C;USH1C;USH1C;USH1C;USH1C;USH1C;USH1C;USH1C	ENST00000005226.12;ENST00000318024.9;ENST00000526313.5;ENST00000527020.5;ENST00000527551.1;ENST00000527720.5;ENST00000529563.5;ENST00000624811.1	49442;49442;49428;49426;1939;38536;21648;119	5'UTR;5'UTR;5'UTR;5'UTR;5'UTR;5'UTR;5'UTR;1stExon	5'UTR	protein_coding;protein_coding;protein_coding;protein_coding;protein_coding;protein_coding;protein_coding;protein_coding	mRNA	mRNA	OpenSea	Open Sea	Quies	15_Quies				FALSE
cg00052517_II_R_C_rep1_EPIC	cg00052517	chr12	123244155	123244157	TRUE	FALSE	II	cg	C12orf65;MPHOSPH9	C12orf65;C12orf65;C12orf65;C12orf65;C12orf65;C12orf65;MPHOSPH9;MPHOSPH9	ENST00000253233.6;ENST00000366329.6;ENST00000425637.2;ENST00000536130.1;ENST00000538888.5;ENST00000546132.1;ENST00000545406.1;ENST00000563178.1	10720;10675;10719;10698;10719;10694;-141;-203	Body;Body;Body;Body;Body;Body;TSS200;TSS1500	TSS1500	protein_coding;protein_coding;protein_coding;protein_coding;protein_coding;protein_coding;protein_coding;protein_coding	mRNA	mRNA	OpenSea	Open Sea	Quies	5_TxWk		SINE	Alu	FALSE
cg00052561_II_R_C_rep1_EPIC	cg00052561	chr19	11597721	11597723	TRUE	FALSE	II	cg	ZNF627	ZNF627;ZNF627;ZNF627;ZNF627;ZNF627	ENST00000361113.10;ENST00000585493.5;ENST00000587939.5;ENST00000588174.1;ENST00000593279.5	239;38274;260;239;38348	Body;Body;Body;Body;Body	Body	protein_coding;protein_coding;protein_coding;protein_coding;protein_coding	mRNA	mRNA	Island	Island	TssA	1_TssA	TRUE			FALSE
cg00052574_II_F_C_rep1_EPIC	cg00052574	chr16	5238691	5238693	TRUE	FALSE	II	cg	RBFOX1	RBFOX1;RBFOX1;RBFOX1	ENST00000569895.3;ENST00000585867.2;ENST00000641259.1	-1110;-1123;-1110	TSS1500;TSS1500;TSS1500	TSS1500	protein_coding;protein_coding;protein_coding	mRNA	mRNA	Shore	Shore	Quies	14_ReprPCWk				FALSE
cg00052626_I_F_C_rep1_EPIC	cg00052626	chr1	15524346	15524348	FALSE	FALSE	I	cg	CASP9	CASP9;CASP9;CASP9;CASP9;CASP9;CASP9;CASP9;CASP9;CASP9;CASP9	ENST00000333868.10;ENST00000348549.9;ENST00000375890.8;ENST00000400777.7;ENST00000440484.1;ENST00000447522.5;ENST00000469637.1;ENST00000474305.2;ENST00000546424.5;ENST00000546969.1	-131;1;380;-154;-129;543;2188;-146;99;-131	TSS200;5'UTR;5'UTR;TSS200;TSS200;5'UTR;5'UTR;TSS200;5'UTR;TSS200	TSS200	protein_coding;protein_coding;protein_coding;protein_coding;protein_coding;protein_coding;protein_coding;protein_coding;protein_coding;protein_coding	mRNA	mRNA	Island	Island	TssA	1_TssA				FALSE
cg00052684_II_R_C_rep1_EPIC	cg00052684	chr6	35726467	35726469	TRUE	FALSE	II	cg	FKBP5	FKBP5	ENST00000536438.5	2116	5'UTR	5'UTR	protein_coding	mRNA	mRNA	Shore	Shore	EnhA1	7_Enh		SINE	MIR	FALSE
cg00052723_II_F_C_rep1_EPIC	cg00052723	chr4	796225	796227	FALSE	FALSE	II	cg	CPLX1	CPLX1;CPLX1;CPLX1	ENST00000304062.11;ENST00000504062.1;ENST00000505203.1	29904;8683;29867	5'UTR;5'UTR;5'UTR	5'UTR	protein_coding;protein_coding;protein_coding	mRNA	mRNA	Shore	Shore	ReprPC	13_ReprPC		LINE	L1	FALSE
cg00052903_II_F_C_rep1_EPIC	cg00052903	chr12	11269962	11269964	TRUE	FALSE	II	cg	PRB3	PRB3;PRB3;PRB3	ENST00000381842.7;ENST00000538488.2;ENST00000539835.1	-255;-157;-1223	TSS1500;TSS200;TSS1500	TSS1500	protein_coding;protein_coding;protein_coding	mRNA	mRNA	OpenSea	Open Sea	Quies	15_Quies				FALSE
cg00053113_II_F_C_rep1_EPIC	cg00053113	chr22	39040179	39040181	TRUE	FALSE	II	cg	APOBEC3F	APOBEC3F;APOBEC3F;APOBEC3F	ENST00000308521.10;ENST00000381565.2;ENST00000491387.1	-684;-677;-424	TSS1500;TSS1500;TSS1500	TSS1500	protein_coding;protein_coding;protein_coding	mRNA	mRNA	OpenSea	Open Sea	Quies	15_Quies				FALSE
cg00053261_II_F_C_rep1_EPIC	cg00053261	chr7	53035520	53035522	FALSE	FALSE	II	cg	POM121L12	POM121L12	ENST00000408890.6	-112	TSS200	TSS200	protein_coding	mRNA	mRNA	Shore	Shore	ZNF/Rpts	15_Quies				FALSE
cg00053536_II_R_C_rep1_EPIC	cg00053536	chr1	16964713	16964715	TRUE	FALSE	II	cg	CROCC	CROCC;CROCC	ENST00000375541.10;ENST00000465021.5	42783;-1314	Body;TSS1500	TSS1500	protein_coding;protein_coding	mRNA	mRNA	Shore	Shore	TxWk	5_TxWk		SINE	Alu	FALSE
cg00053586_II_F_C_rep1_EPIC	cg00053586	chr12	16401559	16401561	TRUE	FALSE	II	cg	MGST1;SUPT16HP1	MGST1;MGST1;MGST1;SUPT16HP1	ENST00000359720.3;ENST00000538857.1;ENST00000539036.5;ENST00000537175.1	18733;47329;53908;847	Body;Body;Body;1stExon	1stExon	protein_coding;protein_coding;protein_coding;processed_pseudogene	mRNA	mRNA	OpenSea	Open Sea	Quies	15_Quies				FALSE
cg00053647_II_R_C_rep1_EPIC	cg00053647	chr7	6826440	6826442	TRUE	FALSE	II	cg	CCZ1B	CCZ1B;CCZ1B;CCZ1B;CCZ1B;CCZ1B;CCZ1B	ENST00000316731.13;ENST00000411858.1;ENST00000464543.1;ENST00000486840.1;ENST00000496187.5;ENST00000626257.2	-165;-197;-224;-168;-235;330	TSS200;TSS200;TSS1500;TSS200;TSS1500;5'UTR	TSS1500	protein_coding;protein_coding;protein_coding;protein_coding;protein_coding;protein_coding	mRNA	mRNA	Island	Island	Quies	1_TssA				FALSE
cg00053716_II_F_C_rep1_EPIC	cg00053716	chr14	54815184	54815186	TRUE	FALSE	II	cg						Intergenic		No RNA Associated	No RNA Associated	OpenSea	Open Sea	Quies	15_Quies				FALSE
cg00053728_II_R_C_rep1_EPIC	cg00053728	chr2	3460395	3460397	FALSE	FALSE	II	cg	TRAPPC12	TRAPPC12;TRAPPC12;TRAPPC12;TRAPPC12;TRAPPC12;TRAPPC12;TRAPPC12;TRAPPC12;TRAPPC12;TRAPPC12;TRAPPC12;TRAPPC12;TRAPPC12	ENST00000324266.10;ENST00000382110.6;ENST00000415624.5;ENST00000417243.5;ENST00000433382.5;ENST00000437733.5;ENST00000461577.5;ENST00000462983.5;ENST00000469147.5;ENST00000473348.5;ENST00000479897.5;ENST00000489032.5;ENST00000497597.5	80702;80721;16528;38513;16670;95;465;16604;35798;2083;16600;114;5784	Body;Body;Body;Body;Body;Body;Body;Body;Body;Body;Body;Body;Body	Body	protein_coding;protein_coding;protein_coding;protein_coding;protein_coding;protein_coding;protein_coding;protein_coding;protein_coding;protein_coding;protein_coding;protein_coding;protein_coding	mRNA	mRNA	Shelf	Shelf	TxWk	5_TxWk				FALSE
cg00053769_II_F_C_rep1_EPIC	cg00053769	chr16	58749684	58749686	TRUE	FALSE	II	cg	AC106793.1	AC106793.1;AC106793.1;AC106793.1;AC106793.1	ENST00000500117.1;ENST00000565722.1;ENST00000568134.6;ENST00000657379.1	47;8;15775;18	1stExon;1stExon;Body;1stExon	1stExon	lncRNA;lncRNA;lncRNA;lncRNA	lncRNA	lncRNA	OpenSea	Open Sea	Quies	15_Quies		LTR	ERV1	FALSE
cg00054209_I_F_C_rep1_EPIC	cg00054209	chr9	33524090	33524092	TRUE	FALSE	I	cg	ANKRD18B	ANKRD18B	ENST00000290943.10	-303	TSS1500	TSS1500	protein_coding	mRNA	mRNA	Island	Island	TssBiv	1_TssA				FALSE
cg00054243_II_F_C_rep1_EPIC	cg00054243	chr1	52724639	52724641	TRUE	FALSE	II	cg						Intergenic		No RNA Associated	No RNA Associated	Shore	Shore	Quies	15_Quies		SINE	Alu	FALSE
cg00054352_I_F_C_rep1_EPIC	cg00054352	chr13	114126196	114126198	TRUE	FALSE	I	cg	RASA3	RASA3	ENST00000334062.8	6427	5'UTR	5'UTR	protein_coding	mRNA	mRNA	OpenSea	Open Sea	TxWk	5_TxWk				FALSE
cg00054409_I_F_C_rep1_EPIC	cg00054409	chr6	31380024	31380026	TRUE	FALSE	I	cg	ZDHHC20P2	ZDHHC20P2	ENST00000424108.1	-386	TSS1500	TSS1500	processed_pseudogene	pseudogene	ncRNA	OpenSea	Open Sea	ReprPC	14_ReprPCWk				FALSE
cg00054639_II_R_C_rep1_EPIC	cg00054639	chr2	210833894	210833896	TRUE	FALSE	II	cg						Intergenic		No RNA Associated	No RNA Associated	OpenSea	Open Sea	Quies	15_Quies		LINE	L1	FALSE
cg00054890_II_F_C_rep1_EPIC	cg00054890	chr7	99034430	99034432	FALSE	FALSE	II	cg	SMURF1;TRRAP	SMURF1;SMURF1;TRRAP;TRRAP;TRRAP	ENST00000361125.1;ENST00000361368.7;ENST00000360902.2;ENST00000468960.3;ENST00000482799.3	109670;109678;64244;19813;3836	5'UTR;5'UTR;Body;Body;Body	5'UTR	protein_coding;protein_coding;protein_coding;protein_coding;protein_coding	mRNA	mRNA	Shore	Shore	Tx	4_Tx		SINE	MIR	FALSE
cg00054920_II_F_C_rep1_EPIC	cg00054920	chr12	109533365	109533367	TRUE	FALSE	II	cg	UBE3B	UBE3B;UBE3B;UBE3B;UBE3B;UBE3B	ENST00000342494.8;ENST00000434735.6;ENST00000449510.6;ENST00000538070.1;ENST00000605142.1	55732;55964;55713;13810;3436	Body;Body;Body;Body;Body	Body	protein_coding;protein_coding;protein_coding;protein_coding;protein_coding	mRNA	mRNA	OpenSea	Open Sea	Tx	4_Tx				FALSE
cg00055233_II_F_C_rep1_EPIC	cg00055233	chr9	5339676	5339678	TRUE	FALSE	II	cg	RLN1	RLN1;RLN1	ENST00000223862.2;ENST00000487557.2	200;-280	5'UTR;TSS1500	TSS1500	protein_coding;protein_coding	mRNA	mRNA	Island	Island	Quies	15_Quies				FALSE
cg00055434_I_R_C_rep1_EPIC	cg00055434	chr1	2483904	2483906	TRUE	FALSE	I	cg	PLCH2	PLCH2;PLCH2;PLCH2;PLCH2;PLCH2	ENST00000278878.6;ENST00000343889.8;ENST00000378486.8;ENST00000419816.6;ENST00000449969.5	4017;4815;7616;7590;16446	Body;Body;Body;Body;Body	Body	protein_coding;protein_coding;protein_coding;protein_coding;protein_coding	mRNA	mRNA	Island	Island	Quies	15_Quies				FALSE
cg00055603_II_R_C_rep1_EPIC	cg00055603	chr1	48043166	48043168	FALSE	FALSE	II	cg						Intergenic		No RNA Associated	No RNA Associated	OpenSea	Open Sea	Quies	14_ReprPCWk				FALSE
cg00055694_II_R_C_rep1_EPIC	cg00055694	chr15	75329871	75329873	TRUE	FALSE	II	cg						Intergenic		No RNA Associated	No RNA Associated	OpenSea	Open Sea	Quies	15_Quies				FALSE
cg00055764_I_F_C_rep1_EPIC	cg00055764	chr12	130477172	130477174	FALSE	FALSE	I	cg	RIMBP2	RIMBP2;RIMBP2;RIMBP2;RIMBP2;RIMBP2;RIMBP2;RIMBP2	ENST00000261655.8;ENST00000535703.6;ENST00000541840.2;ENST00000544568.2;ENST00000643940.1;ENST00000644209.1;ENST00000647475.1	40693;40745;156689;29598;239109;1844;1791	5'UTR;5'UTR;5'UTR;5'UTR;5'UTR;5'UTR;5'UTR	5'UTR	protein_coding;protein_coding;protein_coding;protein_coding;protein_coding;protein_coding;protein_coding	mRNA	mRNA	OpenSea	Open Sea	Quies	15_Quies				FALSE
cg00056208_II_R_C_rep1_EPIC	cg00056208	chr15	29329452	29329454	TRUE	FALSE	II	cg	FAM189A1	FAM189A1;FAM189A1	ENST00000261275.4;ENST00000560082.1	241271;123347	5'UTR;5'UTR	5'UTR	protein_coding;protein_coding	mRNA	mRNA	OpenSea	Open Sea	Quies	15_Quies		DNA	TcMar-Tigger	FALSE
cg00056268_II_F_C_rep1_EPIC	cg00056268	chr3	75782029	75782031	TRUE	FALSE	II	cg	ZNF717	ZNF717;ZNF717;ZNF717;ZNF717;ZNF717;ZNF717;ZNF717	ENST00000468296.5;ENST00000471541.2;ENST00000477374.5;ENST00000478296.5;ENST00000491507.1;ENST00000648506.1;ENST00000652011.2	3029;3554;3524;3538;3490;3307;3520	5'UTR;5'UTR;5'UTR;5'UTR;5'UTR;5'UTR;5'UTR	5'UTR	protein_coding;protein_coding;protein_coding;protein_coding;protein_coding;protein_coding;protein_coding	mRNA	mRNA	Shelf	Shelf	Het	5_TxWk		LTR	ERV1	FALSE
cg00056480_II_F_C_rep1_EPIC	cg00056480	chr12	123742534	123742536	TRUE	FALSE	II	cg	ATP6V0A2	ATP6V0A2;ATP6V0A2;ATP6V0A2;ATP6V0A2;ATP6V0A2;ATP6V0A2;ATP6V0A2;ATP6V0A2	ENST00000330342.8;ENST00000504192.2;ENST00000536426.1;ENST00000540368.6;ENST00000545059.5;ENST00000674794.1;ENST00000675260.1;ENST00000675344.1	30182;19325;3576;30000;11893;14713;-937;30088	Body;Body;Body;Body;Body;Body;TSS1500;Body	TSS1500	protein_coding;protein_coding;protein_coding;protein_coding;protein_coding;protein_coding;protein_coding;protein_coding	mRNA	mRNA	OpenSea	Open Sea	TxWk	4_Tx				FALSE
cg00056624_I_F_C_rep1_EPIC	cg00056624	chr3	37860737	37860739	FALSE	FALSE	I	cg	CTDSPL;ITGA9-AS1	CTDSPL;CTDSPL;CTDSPL;ITGA9-AS1;ITGA9-AS1;ITGA9-AS1;ITGA9-AS1;ITGA9-AS1;ITGA9-AS1;ITGA9-AS1;ITGA9-AS1;ITGA9-AS1;ITGA9-AS1;ITGA9-AS1;ITGA9-AS1;ITGA9-AS1;ITGA9-AS1;ITGA9-AS1;ITGA9-AS1;ITGA9-AS1;ITGA9-AS1;ITGA9-AS1;ITGA9-AS1;ITGA9-AS1;ITGA9-AS1	ENST00000273179.10;ENST00000435525.1;ENST00000443503.6;ENST00000366441.4;ENST00000420870.6;ENST00000429532.5;ENST00000438136.5;ENST00000445429.5;ENST00000450990.5;ENST00000457661.5;ENST00000614028.4;ENST00000629314.2;ENST00000630010.2;ENST00000630589.2;ENST00000630986.2;ENST00000653023.1;ENST00000653285.1;ENST00000655095.1;ENST00000657484.1;ENST00000660349.1;ENST00000660790.1;ENST00000660845.1;EN…	-1142;-1440;-1222;1028;1037;983;1001;991;1011;1043;995;995;995;-267;990;1034;1024;1011;1050;1045;1041;1065;1027;985;1034	TSS1500;TSS1500;TSS1500;5'UTR;5'UTR;5'UTR;5'UTR;5'UTR;5'UTR;5'UTR;5'UTR;5'UTR;5'UTR;TSS1500;5'UTR;5'UTR;5'UTR;5'UTR;5'UTR;5'UTR;5'UTR;5'UTR;5'UTR;5'UTR;5'UTR	TSS1500	protein_coding;protein_coding;protein_coding;lncRNA;lncRNA;lncRNA;lncRNA;lncRNA;lncRNA;lncRNA;lncRNA;lncRNA;lncRNA;lncRNA;lncRNA;lncRNA;lncRNA;lncRNA;lncRNA;lncRNA;lncRNA;lncRNA;lncRNA;lncRNA;lncRNA	mRNA	mRNA	Island	Island	TssFlnkU	2_TssAFlnk				FALSE
cg00056672_II_R_C_rep1_EPIC	cg00056672	chr14	102246366	102246368	TRUE	FALSE	II	cg	MOK	MOK;MOK;MOK;MOK;MOK;MOK;MOK;MOK;MOK;MOK;MOK;MOK;MOK	ENST00000361847.7;ENST00000518686.5;ENST00000519058.5;ENST00000519569.5;ENST00000520266.5;ENST00000521388.5;ENST00000521766.5;ENST00000522874.5;ENST00000523485.5;ENST00000524214.5;ENST00000557823.5;ENST00000559838.5;ENST00000562292.5	58798;58810;-207;58823;-119;58771;58802;58785;18285;58819;1098;5438;58789	5'UTR;5'UTR;TSS1500;5'UTR;TSS200;5'UTR;5'UTR;5'UTR;5'UTR;5'UTR;5'UTR;5'UTR;5'UTR	TSS1500	protein_coding;protein_coding;protein_coding;protein_coding;protein_coding;protein_coding;protein_coding;protein_coding;protein_coding;protein_coding;protein_coding;protein_coding;protein_coding	mRNA	mRNA	OpenSea	Open Sea	Quies	15_Quies		LTR	ERV1	FALSE
cg00056719_I_R_C_rep1_EPIC	cg00056719	chr12	53452082	53452084	TRUE	FALSE	I	cg	AC023509.1;PCBP2	AC023509.1;PCBP2;PCBP2;PCBP2;PCBP2;PCBP2;PCBP2;PCBP2;PCBP2;PCBP2;PCBP2	ENST00000547717.1;ENST00000359282.9;ENST00000359462.9;ENST00000437231.5;ENST00000447282.5;ENST00000546463.6;ENST00000549863.5;ENST00000550192.5;ENST00000550520.6;ENST00000551104.5;ENST00000552296.6	10342;-19;-46;-19;-19;-19;-43;-734;-96;-761;-285	Body;TSS200;TSS200;TSS200;TSS200;TSS200;TSS200;TSS1500;TSS200;TSS1500;TSS1500	TSS1500	lncRNA;protein_coding;protein_coding;protein_coding;protein_coding;protein_coding;protein_coding;protein_coding;protein_coding;protein_coding;protein_coding	mRNA	mRNA	Island	Island	TssA	1_TssA				FALSE
cg00057114_II_R_C_rep1_EPIC	cg00057114	chr1	6284301	6284303	TRUE	FALSE	II	cg	ACOT7	ACOT7;ACOT7;ACOT7;ACOT7;ACOT7;ACOT7;ACOT7;ACOT7;ACOT7;ACOT7	ENST00000361521.9;ENST00000377842.7;ENST00000377845.7;ENST00000377855.6;ENST00000377860.8;ENST00000418124.5;ENST00000473466.2;ENST00000481175.1;ENST00000545482.5;ENST00000608083.5	109466;75043;76406;101512;109060;109060;67948;11203;109465;109060	5'UTR;5'UTR;5'UTR;5'UTR;5'UTR;5'UTR;5'UTR;5'UTR;5'UTR;5'UTR	5'UTR	protein_coding;protein_coding;protein_coding;protein_coding;protein_coding;protein_coding;protein_coding;protein_coding;protein_coding;protein_coding	mRNA	mRNA	Shelf	Shelf	Quies	5_TxWk		SINE	Alu	FALSE
cg00057434_II_F_C_rep1_EPIC	cg00057434	chr10	27999094	27999096	TRUE	FALSE	II	cg	AL390866.1;ARMC4	AL390866.1;ARMC4;ARMC4	ENST00000425137.1;ENST00000305242.10;ENST00000673439.1	-693;-15;-232	TSS1500;TSS200;TSS1500	TSS1500	lncRNA;protein_coding;protein_coding	mRNA	mRNA	Island	Island	TssBiv	1_TssA				FALSE
cg00057517_II_F_C_rep1_EPIC	cg00057517	chr10	130107389	130107391	TRUE	FALSE	II	cg	C10orf143;CTAGE7P	C10orf143;C10orf143;C10orf143;C10orf143;CTAGE7P	ENST00000456581.1;ENST00000637128.2;ENST00000643056.1;ENST00000647406.1;ENST00000435712.1	3428;3441;3421;3413;1344	5'UTR;5'UTR;5'UTR;5'UTR;1stExon	5'UTR	protein_coding;protein_coding;protein_coding;protein_coding;processed_pseudogene	mRNA	mRNA	Shelf	Shelf	Quies	5_TxWk				FALSE
cg00057616_II_F_C_rep1_EPIC	cg00057616	chr11	94884493	94884495	TRUE	FALSE	II	cg	AP002383.2	AP002383.2	ENST00000545958.1	41028	5'UTR	5'UTR	lncRNA	lncRNA	lncRNA	OpenSea	Open Sea	Quies	15_Quies		SINE	MIR	FALSE
cg00057627_II_F_C_rep1_EPIC	cg00057627	chr7	1938546	1938548	TRUE	FALSE	II	cg	AC069288.1;MAD1L1	AC069288.1;MAD1L1;MAD1L1;MAD1L1;MAD1L1;MAD1L1;MAD1L1	ENST00000651235.1;ENST00000265854.11;ENST00000399654.6;ENST00000402746.5;ENST00000406869.5;ENST00000437877.1;ENST00000450235.5	303669;291872;294428;294399;294697;2003;42245	5'UTR;5'UTR;5'UTR;5'UTR;5'UTR;5'UTR;5'UTR	5'UTR	protein_coding;protein_coding;protein_coding;protein_coding;protein_coding;protein_coding;protein_coding	mRNA	mRNA	Shore	Shore	Quies	5_TxWk		LINE	L1	FALSE
cg00057791_II_R_C_rep1_EPIC	cg00057791	chr1	12507127	12507129	FALSE	FALSE	II	cg	SNORA59A;VPS13D	SNORA59A;VPS13D;VPS13D;VPS13D;VPS13D;VPS13D;VPS13D;VPS13D;VPS13D	ENST00000459326.1;ENST00000011700.10;ENST00000543710.5;ENST00000543766.2;ENST00000613099.4;ENST00000620676.6;ENST00000645371.1;ENST00000646411.1;ENST00000647414.1	-118;230007;139458;42188;277061;277098;124132;150777;10030	TSS200;Body;Body;Body;Body;Body;Body;Body;Body	TSS200	snoRNA;protein_coding;protein_coding;protein_coding;protein_coding;protein_coding;protein_coding;protein_coding;protein_coding	mRNA	mRNA	OpenSea	Open Sea	TxWk	4_Tx				FALSE
cg00058055_II_R_C_rep1_EPIC	cg00058055	chrX	34632593	34632595	FALSE	FALSE	II	cg	TMEM47	TMEM47	ENST00000275954.4	24692	5'UTR	5'UTR	protein_coding	mRNA	mRNA	OpenSea	Open Sea	Quies	15_Quies				FALSE
cg00058113_I_R_C_rep1_EPIC	cg00058113	chr6	33272199	33272201	FALSE	FALSE	I	cg	RPS18;VPS52	RPS18;RPS18;RPS18;RPS18;RPS18;RPS18;VPS52;VPS52;VPS52;VPS52;VPS52	ENST00000439602.7;ENST00000474626.5;ENST00000474973.5;ENST00000476222.5;ENST00000490191.5;ENST00000496813.5;ENST00000445902.3;ENST00000463486.5;ENST00000464425.1;ENST00000478934.5;ENST00000482399.5	125;112;125;104;68;101;-323;-422;-315;-152;-323	Body;Body;Body;Body;1stExon;Body;TSS1500;TSS1500;TSS1500;TSS200;TSS1500	TSS1500	protein_coding;protein_coding;protein_coding;protein_coding;protein_coding;protein_coding;protein_coding;protein_coding;protein_coding;protein_coding;protein_coding	mRNA	mRNA	Island	Island	TssA	1_TssA				FALSE
cg00058299_I_R_C_rep1_EPIC	cg00058299	chr1	112955570	112955572	FALSE	FALSE	I	cg	SLC16A1;SLC16A1-AS1	SLC16A1;SLC16A1;SLC16A1;SLC16A1;SLC16A1;SLC16A1-AS1;SLC16A1-AS1;SLC16A1-AS1;SLC16A1-AS1;SLC16A1-AS1;SLC16A1-AS1;SLC16A1-AS1;SLC16A1-AS1;SLC16A1-AS1;SLC16A1-AS1	ENST00000369626.8;ENST00000429288.1;ENST00000458229.5;ENST00000478835.1;ENST00000538576.5;ENST00000416193.5;ENST00000420168.2;ENST00000428411.6;ENST00000435800.6;ENST00000627431.2;ENST00000654334.1;ENST00000662044.1;ENST00000662852.1;ENST00000664314.1;ENST00000665960.1	626;1443;493;611;493;-844;-949;-844;-858;-1253;-890;-862;-1059;-844;-1361	5'UTR;5'UTR;5'UTR;5'UTR;5'UTR;TSS1500;TSS1500;TSS1500;TSS1500;TSS1500;TSS1500;TSS1500;TSS1500;TSS1500;TSS1500	TSS1500	protein_coding;protein_coding;protein_coding;protein_coding;protein_coding;lncRNA;lncRNA;lncRNA;lncRNA;lncRNA;lncRNA;lncRNA;lncRNA;lncRNA;lncRNA	mRNA	mRNA	Island	Island	TssA	1_TssA	TRUE			FALSE
cg00058449_I_R_C_rep1_EPIC	cg00058449	chr6	31900178	31900180	TRUE	FALSE	I	cg	C2;ZBTB12	C2;C2;C2;C2;ZBTB12	ENST00000452202.5;ENST00000452323.6;ENST00000469372.5;ENST00000497706.5;ENST00000375527.3	-825;-820;2394;2392;1908	TSS1500;TSS1500;Body;Body;1stExon	TSS1500	protein_coding;protein_coding;protein_coding;protein_coding;protein_coding	mRNA	mRNA	Island	Island	TxWk	5_TxWk				FALSE
cg00058490_II_R_C_rep1_EPIC	cg00058490	chr11	104276183	104276185	TRUE	FALSE	II	cg						Intergenic		No RNA Associated	No RNA Associated	OpenSea	Open Sea	Quies	15_Quies				FALSE
cg00058761_II_F_C_rep1_EPIC	cg00058761	chr10	125782706	125782708	TRUE	FALSE	II	cg						Intergenic		No RNA Associated	No RNA Associated	OpenSea	Open Sea	Quies	15_Quies				FALSE
cg00059053_I_F_C_rep1_EPIC	cg00059053	chr12	3492995	3492997	FALSE	FALSE	I	cg	PRMT8;THCAT155	PRMT8;PRMT8;PRMT8;THCAT155	ENST00000382622.4;ENST00000452611.6;ENST00000543701.5;ENST00000673532.1	1793;111647;1737;-176	Body;Body;Body;TSS200	TSS200	protein_coding;protein_coding;protein_coding;lncRNA	mRNA	mRNA	Island	Island	ReprPC	13_ReprPC				FALSE
cg00059086_II_F_C_rep1_EPIC	cg00059086	chr1	17373348	17373350	FALSE	FALSE	II	cg	PADI6	PADI6	ENST00000619609.1	1153	Body	Body	protein_coding	mRNA	mRNA	OpenSea	Open Sea	Quies	14_ReprPCWk		SINE	MIR	FALSE
cg00059089_II_R_C_rep1_EPIC	cg00059089	chr2	152406773	152406775	FALSE	FALSE	II	cg	FMNL2	FMNL2	ENST00000288670.14	71600	Body	Body	protein_coding	mRNA	mRNA	OpenSea	Open Sea	EnhWk	7_Enh				FALSE
cg00059232_II_F_C_rep1_EPIC	cg00059232	chr1	53214769	53214771	FALSE	FALSE	II	cg	AL606760.2;CZIB	AL606760.2;AL606760.2;CZIB;CZIB;CZIB;CZIB	ENST00000452466.1;ENST00000629810.1;ENST00000294360.5;ENST00000470385.5;ENST00000478839.1;ENST00000483739.5	-994;-1297;5865;5823;3591;5151	TSS1500;TSS1500;5'UTR;5'UTR;5'UTR;5'UTR	TSS1500	lncRNA;lncRNA;protein_coding;protein_coding;protein_coding;protein_coding	mRNA	mRNA	OpenSea	Open Sea	Tx	4_Tx				FALSE
cg00059277_II_F_C_rep1_EPIC	cg00059277	chrX	123907013	123907015	TRUE	FALSE	II	cg	XIAP	XIAP;XIAP;XIAP;XIAP;XIAP	ENST00000355640.3;ENST00000371199.8;ENST00000434753.7;ENST00000468691.5;ENST00000481776.5	46742;46961;47202;47137;47250	Body;Body;Body;Body;Body	Body	protein_coding;protein_coding;protein_coding;protein_coding;protein_coding	mRNA	mRNA	OpenSea	Open Sea	Quies	5_TxWk				FALSE
cg00059374_I_F_C_rep1_EPIC	cg00059374	chr17	21574491	21574493	TRUE	FALSE	I	cg	AC233702.6;LINC02693	AC233702.6;LINC02693;LINC02693;LINC02693;LINC02693;LINC02693;LINC02693;LINC02693;LINC02693;LINC02693;LINC02693;LINC02693;LINC02693;LINC02693	ENST00000582941.1;ENST00000426261.6;ENST00000468381.2;ENST00000535846.1;ENST00000536958.2;ENST00000649041.1;ENST00000650318.1;ENST00000652925.1;ENST00000654263.1;ENST00000655246.1;ENST00000656879.1;ENST00000658783.1;ENST00000659175.1;ENST00000661785.1	-745;-188;26;-33;26;-226;-13;-88;-1097;1;-155;-1078;-65;15	TSS1500;TSS200;5'UTR;TSS200;5'UTR;TSS1500;TSS200;TSS200;TSS1500;5'UTR;TSS200;TSS1500;TSS200;5'UTR	TSS1500	transcribed_processed_pseudogene;lncRNA;lncRNA;lncRNA;lncRNA;lncRNA;lncRNA;lncRNA;lncRNA;lncRNA;lncRNA;lncRNA;lncRNA;lncRNA	lncRNA	lncRNA	OpenSea	Open Sea	TssFlnk	1_TssA		Satellite	centr	FALSE
cg00059643_II_F_C_rep1_EPIC	cg00059643	chr5	181235640	181235642	TRUE	FALSE	II	cg	TRIM41	TRIM41;TRIM41;TRIM41;TRIM41;TRIM41	ENST00000315073.10;ENST00000351937.9;ENST00000503114.1;ENST00000508930.1;ENST00000515223.1	12360;12351;11583;12351;11475	Body;Body;Body;Body;Body	Body	protein_coding;protein_coding;protein_coding;protein_coding;protein_coding	mRNA	mRNA	Shore	Shore	Tx	4_Tx				FALSE
cg00059782_I_R_C_rep1_EPIC	cg00059782	chr12	31073779	31073781	TRUE	FALSE	I	cg	DDX11;DDX11-AS1	DDX11;DDX11;DDX11;DDX11;DDX11;DDX11;DDX11;DDX11;DDX11;DDX11;DDX11;DDX11;DDX11;DDX11;DDX11;DDX11-AS1;DDX11-AS1;DDX11-AS1	ENST00000228264.10;ENST00000350437.8;ENST00000415475.6;ENST00000435753.6;ENST00000438391.6;ENST00000535158.5;ENST00000535317.5;ENST00000536265.5;ENST00000539049.5;ENST00000540935.5;ENST00000542129.5;ENST00000542244.5;ENST00000542838.6;ENST00000543756.5;ENST00000545668.5;ENST00000500527.1;ENST00000618041.1;ENST00000669174.1	-80;-118;-112;-96;-88;-122;-484;-111;-102;-99;-80;-440;-80;-129;-114;68;-272;7	TSS200;TSS200;TSS200;TSS200;TSS200;TSS200;TSS1500;TSS200;TSS200;TSS200;TSS200;TSS1500;TSS200;TSS200;TSS200;5'UTR;TSS1500;5'UTR	TSS1500	protein_coding;protein_coding;protein_coding;protein_coding;protein_coding;protein_coding;protein_coding;protein_coding;protein_coding;protein_coding;protein_coding;protein_coding;protein_coding;protein_coding;protein_coding;lncRNA;lncRNA;lncRNA	mRNA	mRNA	Island	Island	TssA	1_TssA				FALSE
cg00059854_I_F_C_rep1_EPIC	cg00059854	chr2	235535212	235535214	FALSE	FALSE	I	cg	AGAP1	AGAP1;AGAP1;AGAP1;AGAP1;AGAP1	ENST00000304032.13;ENST00000336665.9;ENST00000402604.6;ENST00000409457.5;ENST00000635100.1	41170;41106;10889;41124;40511	Body;Body;Body;Body;Body	Body	protein_coding;protein_coding;protein_coding;protein_coding;protein_coding	mRNA	mRNA	Island	Island	Quies	15_Quies				FALSE
cg00059870_II_F_C_rep1_EPIC	cg00059870	chr21	43282730	43282732	FALSE	FALSE	II	cg						Intergenic		No RNA Associated	No RNA Associated	OpenSea	Open Sea	Quies	15_Quies		SINE	MIR	FALSE
cg00059874_II_F_C_rep1_EPIC	cg00059874	chr9	41073360	41073362	TRUE	FALSE	II	cg	BX255923.1;FRG1HP;PGM5P2	BX255923.1;BX255923.1;FRG1HP;PGM5P2;PGM5P2	ENST00000458364.2;ENST00000613309.4;ENST00000617940.2;ENST00000613141.1;ENST00000637225.1	-374;-349;80935;1257;1088	TSS1500;TSS1500;Body;5'UTR;5'UTR	TSS1500	lncRNA;lncRNA;transcribed_unprocessed_pseudogene;transcribed_unprocessed_pseudogene;transcribed_unprocessed_pseudogene	lncRNA	lncRNA	Shore	Shore	NA	15_Quies				FALSE
cg00059879_II_F_C_rep1_EPIC	cg00059879	chr15	49242494	49242496	FALSE	FALSE	II	cg	GALK2	GALK2;GALK2;GALK2;GALK2;GALK2;GALK2;GALK2;GALK2;GALK2;GALK2;GALK2	ENST00000327171.7;ENST00000396509.6;ENST00000544523.5;ENST00000559208.5;ENST00000559423.5;ENST00000559454.5;ENST00000559883.5;ENST00000560031.6;ENST00000560119.5;ENST00000560138.5;ENST00000561014.1	86730;72291;72213;72271;72183;72017;86839;72248;72235;72212;3275	Body;Body;Body;Body;Body;Body;Body;Body;Body;Body;Body	Body	protein_coding;protein_coding;protein_coding;protein_coding;protein_coding;protein_coding;protein_coding;protein_coding;protein_coding;protein_coding;protein_coding	mRNA	mRNA	OpenSea	Open Sea	TxWk	5_TxWk				FALSE
cg00059911_II_F_C_rep1_EPIC	cg00059911	chr12	113471154	113471156	FALSE	FALSE	II	cg	LHX5;LHX5-AS1	LHX5;LHX5-AS1	ENST00000261731.4;ENST00000551357.2	717;-848	5'UTR;TSS1500	TSS1500	protein_coding;lncRNA	mRNA	mRNA	Island	Island	ReprPC	13_ReprPC				FALSE
cg00059977_II_R_C_rep1_EPIC	cg00059977	chr8	2437196	2437198	TRUE	FALSE	II	cg						Intergenic		No RNA Associated	No RNA Associated	OpenSea	Open Sea	Quies	14_ReprPCWk	TRUE			FALSE
cg00060061_II_R_C_rep1_EPIC	cg00060061	chr8	111624383	111624385	TRUE	FALSE	II	cg	LINC02237	LINC02237	ENST00000524236.2	207869	Body	Body	lncRNA	lncRNA	lncRNA	OpenSea	Open Sea	Quies	15_Quies		LTR	ERV1	FALSE
cg00060165_II_F_C_rep1_EPIC	cg00060165	chr8	316795	316797	TRUE	FALSE	II	cg	AC136777.1	AC136777.1	ENST00000517765.3	14231	5'UTR	5'UTR	lncRNA	lncRNA	lncRNA	OpenSea	Open Sea	Quies	15_Quies				FALSE
cg00060404_II_F_C_rep1_EPIC	cg00060404	chr7	107782808	107782810	TRUE	FALSE	II	cg	SLC26A3	SLC26A3;SLC26A3	ENST00000340010.10;ENST00000379083.7	20415;20417	5'UTR;5'UTR	5'UTR	protein_coding;protein_coding	mRNA	mRNA	OpenSea	Open Sea	Quies	15_Quies				FALSE
cg00060641_II_R_C_rep1_EPIC	cg00060641	chr10	46414490	46414492	TRUE	FALSE	II	cg	AC245041.1;AC245041.2	AC245041.1;AC245041.2;AC245041.2;AC245041.2	ENST00000619523.1;ENST00000479781.5;ENST00000613389.1;ENST00000618306.1	3333;21637;15803;15824	1stExon;5'UTR;5'UTR;5'UTR	5'UTR	lncRNA;lncRNA;lncRNA;lncRNA	lncRNA	lncRNA	OpenSea	Open Sea	Quies	NA				FALSE
cg00060836_II_R_C_rep1_EPIC	cg00060836	chr8	66922076	66922078	FALSE	FALSE	II	cg	SNHG6	SNHG6;SNHG6;SNHG6;SNHG6	ENST00000520348.5;ENST00000520619.1;ENST00000520944.5;ENST00000521399.5	3465;4322;3520;3465	1stExon;1stExon;1stExon;1stExon	1stExon	lncRNA;lncRNA;lncRNA;lncRNA	lncRNA	lncRNA	Shelf	Shelf	TxWk	5_TxWk				FALSE
cg00060975_II_R_C_rep1_EPIC	cg00060975	chr4	139178613	139178615	TRUE	FALSE	II	cg	ELF2	ELF2;ELF2;ELF2	ENST00000394235.6;ENST00000511006.1;ENST00000511184.5	-1395;-1395;-1414	TSS1500;TSS1500;TSS1500	TSS1500	protein_coding;protein_coding;protein_coding	mRNA	mRNA	Island	Island	TssA	1_TssA				FALSE
cg00060986_II_F_C_rep1_EPIC	cg00060986	chr4	52342524	52342526	TRUE	FALSE	II	cg	AC097522.2	AC097522.2	ENST00000660768.1	209050	5'UTR	5'UTR	lncRNA	lncRNA	lncRNA	OpenSea	Open Sea	Quies	15_Quies		LTR	ERVL-MaLR	FALSE
cg00060991_II_R_C_rep1_EPIC	cg00060991	chr13	109162288	109162290	TRUE	FALSE	II	cg	MYO16	MYO16;MYO16	ENST00000356711.7;ENST00000457511.7	566137;532678	Body;Body	Body	protein_coding;protein_coding	mRNA	mRNA	OpenSea	Open Sea	Quies	15_Quies				FALSE
cg00061436_II_R_C_rep1_EPIC	cg00061436	chr14	93294901	93294903	TRUE	FALSE	II	cg	BTBD7	BTBD7;BTBD7;BTBD7;BTBD7;BTBD7;BTBD7;BTBD7;BTBD7	ENST00000298896.7;ENST00000334746.10;ENST00000355125.3;ENST00000553975.1;ENST00000554565.5;ENST00000554644.1;ENST00000554968.1;ENST00000555525.1	38191;38135;-973;-752;38138;-284;37445;1257	5'UTR;5'UTR;TSS1500;TSS1500;5'UTR;TSS1500;1stExon;5'UTR	TSS1500	protein_coding;protein_coding;protein_coding;protein_coding;protein_coding;protein_coding;protein_coding;protein_coding	mRNA	mRNA	OpenSea	Open Sea	Quies	5_TxWk				FALSE
cg00061679_II_R_C_rep1_EPIC	cg00061679	chrY	23168023	23168025	TRUE	FALSE	II	cg	DAZ1	DAZ1;DAZ1;DAZ1;DAZ1;DAZ1	ENST00000382510.8;ENST00000405239.5;ENST00000426000.6;ENST00000540248.5;ENST00000620725.1	30900;31071;30985;30987;30964	5'UTR;5'UTR;5'UTR;5'UTR;5'UTR	5'UTR	protein_coding;protein_coding;protein_coding;protein_coding;protein_coding	mRNA	mRNA	OpenSea	Open Sea	NA	15_Quies		LINE	CR1	FALSE
cg00061764_II_F_C_rep1_EPIC	cg00061764	chr3	67514007	67514009	TRUE	FALSE	II	cg	NDUFB4P1;SUCLG2	NDUFB4P1;SUCLG2;SUCLG2;SUCLG2;SUCLG2	ENST00000462398.1;ENST00000307227.10;ENST00000460567.5;ENST00000492795.1;ENST00000493112.5	68;140605;14215;140600;140603	1stExon;5'UTR;5'UTR;5'UTR;5'UTR	5'UTR	processed_pseudogene;protein_coding;protein_coding;protein_coding;protein_coding	mRNA	mRNA	OpenSea	Open Sea	Quies	5_TxWk				FALSE
cg00061811_I_R_C_rep1_EPIC	cg00061811	chr6	170160620	170160622	TRUE	FALSE	I	cg	AL596442.1;AL596442.3	AL596442.1;AL596442.1;AL596442.1;AL596442.3	ENST00000429305.2;ENST00000650857.1;ENST00000664187.1;ENST00000663924.1	-41;7;15;-149	TSS200;1stExon;1stExon;TSS200	TSS200	lncRNA;lncRNA;lncRNA;lncRNA	lncRNA	lncRNA	Island	Island	Quies	15_Quies				FALSE
cg00061956_II_F_C_rep1_EPIC	cg00061956	chr17	43342219	43342221	TRUE	FALSE	II	cg	LINC00910	LINC00910;LINC00910;LINC00910;LINC00910	ENST00000658096.1;ENST00000662750.1;ENST00000663186.1;ENST00000664824.1	46093;46106;14312;46093	5'UTR;5'UTR;5'UTR;5'UTR	5'UTR	lncRNA;lncRNA;lncRNA;lncRNA	lncRNA	lncRNA	OpenSea	Open Sea	Quies	15_Quies		LTR	ERVK	FALSE
cg00062070_II_F_C_rep1_EPIC	cg00062070	chr15	36639464	36639466	TRUE	FALSE	II	cg	CDIN1	CDIN1;CDIN1;CDIN1;CDIN1;CDIN1;CDIN1;CDIN1;CDIN1;CDIN1;CDIN1;CDIN1;CDIN1;CDIN1;CDIN1;CDIN1;CDIN1	ENST00000338183.8;ENST00000437989.6;ENST00000562877.5;ENST00000564586.5;ENST00000566621.6;ENST00000566807.5;ENST00000567389.5;ENST00000567573.5;ENST00000569302.6;ENST00000570265.6;ENST00000642817.1;ENST00000643612.1;ENST00000643822.1;ENST00000643837.1;ENST00000646533.1;ENST00000646657.1	-1140;59621;44565;59823;59839;44596;44571;59827;59820;59831;59813;44588;59698;59778;59755;59682	TSS1500;Body;Body;Body;Body;Body;Body;Body;Body;Body;Body;Body;Body;Body;Body;Body	TSS1500	protein_coding;protein_coding;protein_coding;protein_coding;protein_coding;protein_coding;protein_coding;protein_coding;protein_coding;protein_coding;protein_coding;protein_coding;protein_coding;protein_coding;protein_coding;protein_coding	mRNA	mRNA	OpenSea	Open Sea	Quies	15_Quies		SINE	Alu	FALSE
cg00062072_I_R_C_rep1_EPIC	cg00062072	chr1	1222303	1222305	TRUE	FALSE	I	cg	SDF4	SDF4;SDF4;SDF4;SDF4;SDF4;SDF4	ENST00000263741.12;ENST00000360001.12;ENST00000403997.2;ENST00000465727.5;ENST00000494748.1;ENST00000660930.1	9728;9698;6293;9728;-952;9764	5'UTR;5'UTR;5'UTR;5'UTR;TSS1500;5'UTR	TSS1500	protein_coding;protein_coding;protein_coding;protein_coding;protein_coding;protein_coding	mRNA	mRNA	Shore	Shore	Tx	4_Tx				FALSE
cg00062119_I_F_C_rep1_EPIC	cg00062119	chr8	30912347	30912349	TRUE	FALSE	I	cg	TEX15	TEX15	ENST00000643185.2	661	5'UTR	5'UTR	protein_coding	mRNA	mRNA	Island	Island	TssBiv	10_TssBiv				FALSE
cg00062367_II_F_C_rep1_EPIC	cg00062367	chr14	69483398	69483400	TRUE	FALSE	II	cg	AL157996.2;PLEKHD1	AL157996.2;PLEKHD1;PLEKHD1	ENST00000668822.1;ENST00000322564.9;ENST00000556123.1	316;-1329;-1293	5'UTR;TSS1500;TSS1500	TSS1500	lncRNA;protein_coding;protein_coding	mRNA	mRNA	Shore	Shore	ReprPC	13_ReprPC				FALSE
cg00062382_II_R_C_rep1_EPIC	cg00062382	chr4	86033297	86033299	TRUE	FALSE	II	cg	MAPK10	MAPK10;MAPK10;MAPK10;MAPK10;MAPK10;MAPK10;MAPK10;MAPK10;MAPK10;MAPK10;MAPK10;MAPK10;MAPK10;MAPK10;MAPK10;MAPK10;MAPK10;MAPK10;MAPK10;MAPK10;MAPK10;MAPK10;MAPK10;MAPK10;MAPK10;MAPK10;MAPK10;MAPK10;MAPK10;MAPK10;MAPK10;MAPK10;MAPK10;MAPK10;MAPK10;MAPK10;MAPK10;MAPK10;MAPK10;MAPK10;MAPK10;MAPK10;MAPK10;MAPK10;MAPK10;MAPK10;MAPK10;MAPK10;MAPK10;MAPK10;MAPK10;MAPK10;MAPK10;MAPK10;MAPK10;MAPK10;MAPK10;…	ENST00000310816.8;ENST00000359221.8;ENST00000361569.8;ENST00000395157.9;ENST00000395160.9;ENST00000395166.6;ENST00000395169.9;ENST00000449047.8;ENST00000508262.2;ENST00000512689.6;ENST00000513186.7;ENST00000515400.3;ENST00000515650.2;ENST00000564854.2;ENST00000638225.1;ENST00000638313.1;ENST00000638499.1;ENST00000639175.1;ENST00000639234.1;ENST00000639242.1;ENST00000639930.1;ENST00000639972.2;ENS…	419848;326730;419895;326754;419922;325577;326795;161110;68137;325215;560834;560777;326742;326767;326925;324598;420063;326756;326779;324592;74356;419928;326762;326731;325577;325269;326763;326756;243832;419841;326763;560765;561328;326925;32306;325212;326728;326756;326756;419900;-1325;326756;560791;326763;420139;84549;137775;326765;326762;326756;326763;293260;326741;326762;419833;350932;326763;42007…	5'UTR;5'UTR;5'UTR;5'UTR;5'UTR;5'UTR;5'UTR;5'UTR;5'UTR;5'UTR;5'UTR;5'UTR;5'UTR;5'UTR;5'UTR;5'UTR;5'UTR;5'UTR;5'UTR;5'UTR;5'UTR;5'UTR;5'UTR;5'UTR;5'UTR;5'UTR;5'UTR;5'UTR;5'UTR;5'UTR;5'UTR;5'UTR;5'UTR;5'UTR;5'UTR;5'UTR;5'UTR;5'UTR;5'UTR;5'UTR;TSS1500;5'UTR;5'UTR;5'UTR;5'UTR;5'UTR;5'UTR;5'UTR;5'UTR;5'UTR;5'UTR;5'UTR;5'UTR;5'UTR;5'UTR;5'UTR;5'UTR;5'UTR;5'UTR;5'UTR;5'UTR;5'UTR;5'UTR;5'UTR;5'UTR;5'UTR;5…	TSS1500	protein_coding;protein_coding;protein_coding;protein_coding;protein_coding;protein_coding;protein_coding;protein_coding;protein_coding;protein_coding;protein_coding;protein_coding;protein_coding;protein_coding;protein_coding;protein_coding;protein_coding;protein_coding;protein_coding;protein_coding;protein_coding;protein_coding;protein_coding;protein_coding;protein_coding;protein_coding;protein_c…	mRNA	mRNA	OpenSea	Open Sea	EnhA1	7_Enh	TRUE			FALSE
cg00062437_II_R_C_rep1_EPIC	cg00062437	chr22	23386351	23386353	TRUE	FALSE	II	cg	CES5AP1	CES5AP1	ENST00000415114.1	1380	5'UTR	5'UTR	transcribed_unprocessed_pseudogene	pseudogene	ncRNA	Shore	Shore	Quies	15_Quies				FALSE
cg00062454_II_R_C_rep1_EPIC	cg00062454	chr1	114489502	114489504	TRUE	FALSE	II	cg	TRIM33;Y_RNA	TRIM33;TRIM33;Y_RNA	ENST00000358465.7;ENST00000369543.6;ENST00000364244.1	21701;21658;-1221	5'UTR;5'UTR;TSS1500	TSS1500	protein_coding;protein_coding;misc_RNA	mRNA	mRNA	OpenSea	Open Sea	Quies	15_Quies		SINE	Alu	FALSE
cg00062592_II_R_C_rep1_EPIC	cg00062592	chr1	1724363	1724365	TRUE	FALSE	II	cg	AL031282.1;AL031282.2;CDK11A	AL031282.1;AL031282.1;AL031282.2;CDK11A;CDK11A;CDK11A;CDK11A;CDK11A;CDK11A;CDK11A;CDK11A	ENST00000417099.1;ENST00000577672.1;ENST00000598846.1;ENST00000357760.6;ENST00000358779.9;ENST00000378633.5;ENST00000401096.2;ENST00000404249.8;ENST00000460465.5;ENST00000479362.1;ENST00000487462.1	-251;-148;13325;-39;-39;-39;-89;-6;-39;-331;-344	TSS1500;TSS200;5'UTR;TSS200;TSS200;TSS200;TSS200;TSS200;TSS200;TSS1500;TSS1500	TSS1500	transcribed_processed_pseudogene;transcribed_processed_pseudogene;lncRNA;protein_coding;protein_coding;protein_coding;protein_coding;protein_coding;protein_coding;protein_coding;protein_coding	mRNA	mRNA	Island	Island	TssA	1_TssA				FALSE
cg00062736_II_R_C_rep1_EPIC	cg00062736	chr15	99631477	99631479	TRUE	FALSE	II	cg	MEF2A	MEF2A;MEF2A;MEF2A;MEF2A;MEF2A;MEF2A;MEF2A;MEF2A;MEF2A;MEF2A;MEF2A;MEF2A	ENST00000338042.10;ENST00000354410.9;ENST00000449277.6;ENST00000557785.5;ENST00000557942.5;ENST00000558049.5;ENST00000558812.5;ENST00000558856.5;ENST00000558983.5;ENST00000559036.5;ENST00000559903.1;ENST00000560493.5	65550;65778;65488;65498;65391;65491;65550;65550;65498;65509;64995;66061	Body;Body;Body;Body;Body;Body;Body;Body;Body;Body;Body;Body	Body	protein_coding;protein_coding;protein_coding;protein_coding;protein_coding;protein_coding;protein_coding;protein_coding;protein_coding;protein_coding;protein_coding;protein_coding	mRNA	mRNA	OpenSea	Open Sea	Quies	5_TxWk		LINE	L2	FALSE
cg00063040_II_R_C_rep1_EPIC	cg00063040	chr12	131576991	131576993	TRUE	FALSE	II	cg						Intergenic		No RNA Associated	No RNA Associated	OpenSea	Open Sea	ReprPCWk	14_ReprPCWk				FALSE
cg00063503_I_F_C_rep1_EPIC	cg00063503	chr8	144597514	144597516	FALSE	FALSE	I	cg	ARHGAP39	ARHGAP39;ARHGAP39	ENST00000276826.5;ENST00000377307.6	8302;8185	5'UTR;5'UTR	5'UTR	protein_coding;protein_coding	mRNA	mRNA	Shore	Shore	Quies	15_Quies				FALSE
cg00063608_II_R_C_rep1_EPIC	cg00063608	chr8	27427174	27427176	TRUE	FALSE	II	cg	PTK2B	PTK2B;PTK2B;PTK2B;PTK2B;PTK2B;PTK2B	ENST00000346049.10;ENST00000397501.5;ENST00000412793.5;ENST00000420218.3;ENST00000517339.5;ENST00000521000.1	101623;115693;46524;101611;29723;4899	Body;Body;Body;Body;Body;Body	Body	protein_coding;protein_coding;protein_coding;protein_coding;protein_coding;protein_coding	mRNA	mRNA	OpenSea	Open Sea	Quies	5_TxWk				FALSE
cg00063654_II_R_C_rep1_EPIC	cg00063654	chr3	16371569	16371571	TRUE	FALSE	II	cg	RFTN1	RFTN1;RFTN1;RFTN1	ENST00000334133.9;ENST00000432519.5;ENST00000483671.1	142130;111296;-603	5'UTR;5'UTR;TSS1500	TSS1500	protein_coding;protein_coding;protein_coding	mRNA	mRNA	OpenSea	Open Sea	TxWk	5_TxWk				FALSE
cg00063661_II_F_C_rep1_EPIC	cg00063661	chr3	48411341	48411343	TRUE	FALSE	II	cg	PLXNB1	PLXNB1;PLXNB1;PLXNB1;PLXNB1;PLXNB1;PLXNB1;PLXNB1	ENST00000296440.11;ENST00000358536.8;ENST00000456774.5;ENST00000461261.1;ENST00000470525.1;ENST00000478171.1;ENST00000485535.5	18745;18122;13270;1599;626;-976;2665	5'UTR;5'UTR;5'UTR;5'UTR;5'UTR;TSS1500;5'UTR	TSS1500	protein_coding;protein_coding;protein_coding;protein_coding;protein_coding;protein_coding;protein_coding	mRNA	mRNA	OpenSea	Open Sea	Tx	4_Tx				FALSE
cg00063959_II_F_C_rep1_EPIC	cg00063959	chr3	182820774	182820776	TRUE	FALSE	II	cg	ATP11B	ATP11B;ATP11B	ENST00000323116.10;ENST00000493826.1	27271;27272	Body;Body	Body	protein_coding;protein_coding	mRNA	mRNA	OpenSea	Open Sea	Quies	5_TxWk				FALSE
cg00064208_II_R_C_rep1_EPIC	cg00064208	chr8	124834179	124834181	TRUE	FALSE	II	cg	AC100858.2;LINC00964	AC100858.2;AC100858.2;LINC00964	ENST00000533516.2;ENST00000655969.1;ENST00000657463.1	13933;6345;10478	5'UTR;1stExon;Body	5'UTR	lncRNA;lncRNA;lncRNA	lncRNA	lncRNA	OpenSea	Open Sea	Quies	15_Quies		SINE	MIR	FALSE
cg00064336_I_F_C_rep1_EPIC	cg00064336	chr16	88110363	88110365	TRUE	FALSE	I	cg						Intergenic		No RNA Associated	No RNA Associated	OpenSea	Open Sea	Quies	15_Quies				FALSE
cg00064392_II_F_C_rep1_EPIC	cg00064392	chr10	80143905	80143907	TRUE	FALSE	II	cg	PLAC9	PLAC9;PLAC9;PLAC9;PLAC9	ENST00000372263.4;ENST00000372267.6;ENST00000372270.6;ENST00000465660.1	11176;11315;12224;-142	Body;Body;Body;TSS200	TSS200	protein_coding;protein_coding;protein_coding;protein_coding	mRNA	mRNA	OpenSea	Open Sea	Quies	7_Enh	TRUE			FALSE
cg00064464_II_F_C_rep1_EPIC	cg00064464	chr2	203765123	203765125	TRUE	FALSE	II	cg	KRT18P39	KRT18P39	ENST00000415349.1	470	1stExon	1stExon	processed_pseudogene	pseudogene	ncRNA	OpenSea	Open Sea	Quies	15_Quies				FALSE
cg00064531_I_R_C_rep1_EPIC	cg00064531	chr2	113669260	113669262	TRUE	FALSE	I	cg	AC017074.2;ACRP1	AC017074.2;ACRP1	ENST00000439382.1;ENST00000419351.2	95;-639	Body;TSS1500	TSS1500	lncRNA;processed_pseudogene	lncRNA	lncRNA	OpenSea	Open Sea	Quies	15_Quies				FALSE
cg00064655_II_F_C_rep1_EPIC	cg00064655	chr11	87353066	87353068	TRUE	FALSE	II	cg						Intergenic		No RNA Associated	No RNA Associated	OpenSea	Open Sea	EnhWk	7_Enh				FALSE
cg00064840_II_F_C_rep1_EPIC	cg00064840	chr7	4744853	4744855	FALSE	FALSE	II	cg	FOXK1	FOXK1;FOXK1	ENST00000328914.5;ENST00000460979.2	62559;3995	Body;Body	Body	protein_coding;protein_coding	mRNA	mRNA	Shore	Shore	TssFlnkU	2_TssAFlnk				FALSE
cg00065215_I_R_C_rep1_EPIC	cg00065215	chr1	18632773	18632775	FALSE	FALSE	I	cg	PAX7	PAX7;PAX7;PAX7	ENST00000375375.7;ENST00000400661.3;ENST00000420770.7	1768;1250;1928	Body;Body;Body	Body	protein_coding;protein_coding;protein_coding	mRNA	mRNA	Island	Island	ReprPC	13_ReprPC				FALSE
cg00065368_II_R_C_rep1_EPIC	cg00065368	chr16	3718918	3718920	FALSE	FALSE	II	cg	TRAP1	TRAP1;TRAP1;TRAP1;TRAP1;TRAP1;TRAP1;TRAP1	ENST00000246957.10;ENST00000538171.5;ENST00000570403.1;ENST00000571011.1;ENST00000571804.5;ENST00000574941.5;ENST00000576106.5	-1394;-1405;-1406;-1394;-1402;-1392;-1365	TSS1500;TSS1500;TSS1500;TSS1500;TSS1500;TSS1500;TSS1500	TSS1500	protein_coding;protein_coding;protein_coding;protein_coding;protein_coding;protein_coding;protein_coding	mRNA	mRNA	Shore	Shore	TxWk	5_TxWk		SINE	Alu	FALSE
cg00065919_I_F_C_rep1_EPIC	cg00065919	chr3	48918725	48918727	FALSE	FALSE	I	cg	ARIH2;ARIH2OS	ARIH2;ARIH2;ARIH2;ARIH2;ARIH2;ARIH2;ARIH2;ARIH2;ARIH2;ARIH2;ARIH2;ARIH2;ARIH2;ARIH2;ARIH2;ARIH2;ARIH2;ARIH2;ARIH2;ARIH2OS	ENST00000356401.9;ENST00000420814.5;ENST00000430423.5;ENST00000433170.5;ENST00000449376.5;ENST00000449729.5;ENST00000452882.5;ENST00000463738.5;ENST00000474618.5;ENST00000474936.6;ENST00000478224.5;ENST00000482427.5;ENST00000483333.5;ENST00000486316.5;ENST00000488963.5;ENST00000490095.5;ENST00000492077.5;ENST00000495761.5;ENST00000498314.5;ENST00000647812.1	-116;-127;-95;-138;-110;-131;-95;-110;-103;-169;-95;-118;-118;-130;-122;-110;-106;-116;-97;98	TSS200;TSS200;TSS200;TSS200;TSS200;TSS200;TSS200;TSS200;TSS200;TSS200;TSS200;TSS200;TSS200;TSS200;TSS200;TSS200;TSS200;TSS200;TSS200;1stExon	TSS200	protein_coding;protein_coding;protein_coding;protein_coding;protein_coding;protein_coding;protein_coding;protein_coding;protein_coding;protein_coding;protein_coding;protein_coding;protein_coding;protein_coding;protein_coding;protein_coding;protein_coding;protein_coding;protein_coding;lncRNA	mRNA	mRNA	Island	Island	TssA	1_TssA				FALSE
cg00065998_I_F_C_rep1_EPIC	cg00065998	chr4	130012965	130012967	TRUE	FALSE	I	cg						Intergenic		No RNA Associated	No RNA Associated	OpenSea	Open Sea	Quies	15_Quies		LTR	ERV1	FALSE
cg00066184_II_F_C_rep1_EPIC	cg00066184	chr3	118944849	118944851	TRUE	FALSE	II	cg	IGSF11;IGSF11-AS1	IGSF11;IGSF11;IGSF11;IGSF11;IGSF11;IGSF11;IGSF11;IGSF11;IGSF11-AS1;IGSF11-AS1	ENST00000354673.6;ENST00000393775.7;ENST00000425327.6;ENST00000441144.6;ENST00000480431.5;ENST00000483401.5;ENST00000489689.5;ENST00000491903.1;ENST00000477009.2;ENST00000669213.1	160372;89997;201219;201186;90106;68388;89943;89879;1777;1719	5'UTR;5'UTR;5'UTR;5'UTR;5'UTR;5'UTR;5'UTR;5'UTR;Body;Body	5'UTR	protein_coding;protein_coding;protein_coding;protein_coding;protein_coding;protein_coding;protein_coding;protein_coding;lncRNA;lncRNA	mRNA	mRNA	OpenSea	Open Sea	Quies	15_Quies		SINE	MIR	FALSE
cg00066360_II_F_C_rep1_EPIC	cg00066360	chr17	1471355	1471357	TRUE	FALSE	II	cg	MYO1C	MYO1C;MYO1C;MYO1C;MYO1C;MYO1C;MYO1C;MYO1C;MYO1C;MYO1C;MYO1C;MYO1C;MYO1C	ENST00000361007.7;ENST00000545534.6;ENST00000570984.7;ENST00000571615.1;ENST00000572615.1;ENST00000574308.1;ENST00000575011.1;ENST00000575158.5;ENST00000575864.5;ENST00000646049.1;ENST00000648446.1;ENST00000648651.1	20327;14012;20685;3576;-871;-1136;-247;14846;1000;20255;14405;21331	5'UTR;5'UTR;5'UTR;5'UTR;TSS1500;TSS1500;TSS1500;5'UTR;5'UTR;5'UTR;5'UTR;5'UTR	TSS1500	protein_coding;protein_coding;protein_coding;protein_coding;protein_coding;protein_coding;protein_coding;protein_coding;protein_coding;protein_coding;protein_coding;protein_coding	mRNA	mRNA	Shore	Shore	Tx	4_Tx				FALSE
cg00066512_II_R_C_rep1_EPIC	cg00066512	chr12	62805931	62805933	TRUE	FALSE	II	cg	PPM1H	PPM1H;PPM1H;PPM1H	ENST00000228705.7;ENST00000547857.1;ENST00000548414.5	129219;34297;128117	5'UTR;5'UTR;5'UTR	5'UTR	protein_coding;protein_coding;protein_coding	mRNA	mRNA	Shelf	Shelf	Quies	15_Quies		LINE	L1	FALSE
cg00066668_I_R_C_rep1_EPIC	cg00066668	chr12	130997687	130997689	TRUE	FALSE	I	cg	ADGRD1	ADGRD1;ADGRD1;ADGRD1;ADGRD1	ENST00000261654.10;ENST00000535015.5;ENST00000544673.5;ENST00000545900.5	43781;43252;3535;3531	Body;Body;Body;Body	Body	protein_coding;protein_coding;protein_coding;protein_coding	mRNA	mRNA	OpenSea	Open Sea	Quies	15_Quies		Retroposon	SVA	FALSE
cg00066903_II_F_C_rep1_EPIC	cg00066903	chr20	2397883	2397885	FALSE	FALSE	II	cg	TGM6	TGM6;TGM6;TGM6	ENST00000202625.7;ENST00000381423.1;ENST00000477505.1	16983;16976;3432	Body;Body;Body	Body	protein_coding;protein_coding;protein_coding	mRNA	mRNA	OpenSea	Open Sea	Quies	15_Quies				FALSE
cg00067141_II_R_C_rep1_EPIC	cg00067141	chr15	30638295	30638297	TRUE	FALSE	II	cg	AC091057.5;ARHGAP11B	AC091057.5;AC091057.5;ARHGAP11B	ENST00000563110.6;ENST00000564902.5;ENST00000428041.4	12096;13748;12330	Body;Body;Body	Body	protein_coding;protein_coding;protein_coding	mRNA	mRNA	OpenSea	Open Sea	Quies	5_TxWk				FALSE
cg00067574_I_F_C_rep1_EPIC	cg00067574	chr2	46543141	46543143	TRUE	FALSE	I	cg	ATP6V1E2;RHOQ	ATP6V1E2;ATP6V1E2;ATP6V1E2;RHOQ;RHOQ;RHOQ;RHOQ;RHOQ;RHOQ	ENST00000505245.6;ENST00000522587.6;ENST00000524249.5;ENST00000238738.9;ENST00000432183.5;ENST00000465198.1;ENST00000473428.1;ENST00000482449.2;ENST00000489471.5	-1139;-564;-963;652;406;1336;-625;-258;-7	TSS1500;TSS1500;TSS1500;1stExon;1stExon;Body;TSS1500;TSS1500;TSS200	TSS1500	protein_coding;protein_coding;protein_coding;protein_coding;protein_coding;protein_coding;protein_coding;protein_coding;protein_coding	mRNA	mRNA	Island	Island	TssA	1_TssA				FALSE
cg00067606_I_R_C_rep1_EPIC	cg00067606	chr18	908128	908130	TRUE	FALSE	I	cg	ADCYAP1;AP000894.2;AP000894.3	ADCYAP1;ADCYAP1;ADCYAP1;ADCYAP1;AP000894.2;AP000894.3	ENST00000269200.5;ENST00000450565.8;ENST00000579794.1;ENST00000581602.1;ENST00000581719.2;ENST00000582554.1	578;3258;3020;97;-1461;-448	Body;Body;Body;1stExon;TSS1500;TSS1500	TSS1500	protein_coding;protein_coding;protein_coding;protein_coding;lncRNA;lncRNA	mRNA	mRNA	Island	Island	TssBiv	11_BivFlnk				FALSE
cg00067676_II_R_C_rep1_EPIC	cg00067676	chr7	76108586	76108588	TRUE	FALSE	II	cg	AC005077.2;GTF2IP7	AC005077.2;GTF2IP7	ENST00000449786.2;ENST00000434037.1	23601;193	5'UTR;5'UTR	5'UTR	transcribed_unprocessed_pseudogene;transcribed_unprocessed_pseudogene	pseudogene	ncRNA	OpenSea	Open Sea	Quies	15_Quies				FALSE
cg00067803_II_R_C_rep1_EPIC	cg00067803	chr13	37984575	37984577	TRUE	FALSE	II	cg	LINC02334	LINC02334;LINC02334;LINC02334;LINC02334;LINC02334;LINC02334	ENST00000617568.2;ENST00000657277.1;ENST00000664606.1;ENST00000666031.1;ENST00000667295.1;ENST00000670194.1	50085;50014;49812;50278;49980;49961	Body;Body;Body;Body;Body;Body	Body	lncRNA;lncRNA;lncRNA;lncRNA;lncRNA;lncRNA	lncRNA	lncRNA	OpenSea	Open Sea	Quies	15_Quies	TRUE	LTR	ERVL-MaLR	FALSE
cg00068196_II_F_C_rep1_EPIC	cg00068196	chr8	95159032	95159034	TRUE	FALSE	II	cg						Intergenic		No RNA Associated	No RNA Associated	OpenSea	Open Sea	Quies	5_TxWk		DNA	hAT-Charlie	FALSE
cg00068316_II_R_C_rep1_EPIC	cg00068316	chr9	104967395	104967397	FALSE	FALSE	II	cg						Intergenic		No RNA Associated	No RNA Associated	Shore	Shore	Quies	15_Quies				FALSE
cg00068428_I_F_C_rep1_EPIC	cg00068428	chr8	48582163	48582165	FALSE	FALSE	I	cg	AC022915.2	AC022915.2	ENST00000522575.1	30597	Body	Body	lncRNA	lncRNA	lncRNA	OpenSea	Open Sea	TssFlnkU	15_Quies				FALSE
cg00068621_II_F_C_rep1_EPIC	cg00068621	chr5	150701202	150701204	FALSE	FALSE	II	cg	RBM22	RBM22;RBM22;RBM22;RBM22;RBM22;RBM22;RBM22	ENST00000199814.9;ENST00000447771.6;ENST00000518917.5;ENST00000521248.5;ENST00000521464.1;ENST00000521594.1;ENST00000522469.5	-140;-179;-188;-125;-292;-581;-156	TSS200;TSS200;TSS200;TSS200;TSS1500;TSS1500;TSS200	TSS1500	protein_coding;protein_coding;protein_coding;protein_coding;protein_coding;protein_coding;protein_coding	mRNA	mRNA	Shore	Shore	TssA	1_TssA				FALSE
cg00068684_I_R_C_rep1_EPIC	cg00068684	chr16	24375034	24375036	TRUE	FALSE	I	cg						Intergenic		No RNA Associated	No RNA Associated	OpenSea	Open Sea	Quies	15_Quies		LTR	ERVK	FALSE
cg00068779_II_R_C_rep1_EPIC	cg00068779	chr4	189035802	189035804	FALSE	FALSE	II	cg						Intergenic		No RNA Associated	No RNA Associated	OpenSea	Open Sea	Quies	15_Quies				FALSE
cg00069014_II_R_C_rep1_EPIC	cg00069014	chr1	13830344	13830346	FALSE	FALSE	II	cg						Intergenic		No RNA Associated	No RNA Associated	OpenSea	Open Sea	ReprPCWk	14_ReprPCWk				FALSE
cg00069540_II_F_C_rep1_EPIC	cg00069540	chr7	135606700	135606702	TRUE	FALSE	II	cg	NUP205	NUP205;NUP205;NUP205;NUP205	ENST00000285968.11;ENST00000463247.1;ENST00000472132.5;ENST00000607647.5	48784;-170;552;8961	Body;TSS200;Body;Body	TSS200	protein_coding;protein_coding;protein_coding;protein_coding	mRNA	mRNA	OpenSea	Open Sea	Tx	4_Tx				FALSE
cg00069662_II_R_C_rep1_EPIC	cg00069662	chr19	12064655	12064657	TRUE	FALSE	II	cg	AC008770.4;ZNF844	AC008770.4;ZNF844;ZNF844;ZNF844	ENST00000652448.1;ENST00000439326.8;ENST00000441304.2;ENST00000550826.1	77015;-75;-154;-75	Body;TSS200;TSS200;TSS200	TSS200	protein_coding;protein_coding;protein_coding;protein_coding	mRNA	mRNA	Island	Island	TssA	1_TssA				FALSE
cg00069771_II_R_C_rep1_EPIC	cg00069771	chr1	232953528	232953530	TRUE	FALSE	II	cg	NTPCR	NTPCR;NTPCR;NTPCR;NTPCR;NTPCR;NTPCR	ENST00000366627.4;ENST00000366628.10;ENST00000479125.5;ENST00000490807.5;ENST00000494689.5;ENST00000496662.5	2889;2918;2687;2915;2924;2896	Body;Body;Body;Body;Body;Body	Body	protein_coding;protein_coding;protein_coding;protein_coding;protein_coding;protein_coding	mRNA	mRNA	Shelf	Shelf	TxWk	5_TxWk				FALSE
cg00070241_II_R_C_rep1_EPIC	cg00070241	chr1	2700107	2700109	TRUE	FALSE	II	cg	TTC34	TTC34;TTC34	ENST00000401095.8;ENST00000637179.1	40659;28607	5'UTR;5'UTR	5'UTR	protein_coding;protein_coding	mRNA	mRNA	OpenSea	Open Sea	NA	NA				FALSE
cg00070542_II_R_C_rep1_EPIC	cg00070542	chrX	80574595	80574597	TRUE	FALSE	II	cg	HK2P1	HK2P1	ENST00000447818.2	12	1stExon	1stExon	processed_pseudogene	pseudogene	ncRNA	Island	Island	Quies	15_Quies				FALSE
cg00070715_II_F_C_rep1_EPIC	cg00070715	chr5	139483210	139483212	TRUE	FALSE	II	cg	STING1	STING1;STING1;STING1;STING1;STING1;STING1;STING1;STING1;STING1;STING1;STING1;STING1;STING1;STING1;STING1;STING1	ENST00000330794.9;ENST00000502362.2;ENST00000507297.5;ENST00000511850.1;ENST00000511886.6;ENST00000512606.6;ENST00000514119.6;ENST00000514348.1;ENST00000514542.1;ENST00000515507.5;ENST00000650883.1;ENST00000651565.1;ENST00000651699.1;ENST00000652110.1;ENST00000652271.1;ENST00000652543.1	-452;-866;-512;-914;-452;-900;-917;-275;-490;-900;-611;-521;-849;-911;-1037;-493	TSS1500;TSS1500;TSS1500;TSS1500;TSS1500;TSS1500;TSS1500;TSS1500;TSS1500;TSS1500;TSS1500;TSS1500;TSS1500;TSS1500;TSS1500;TSS1500	TSS1500	protein_coding;protein_coding;protein_coding;protein_coding;protein_coding;protein_coding;protein_coding;protein_coding;protein_coding;protein_coding;protein_coding;protein_coding;protein_coding;protein_coding;protein_coding;protein_coding	mRNA	mRNA	OpenSea	Open Sea	EnhA2	5_TxWk		SINE	Alu	FALSE
cg00070870_II_R_C_rep1_EPIC	cg00070870	chr6	30724117	30724119	TRUE	FALSE	II	cg	AL662797.1;TUBB	AL662797.1;TUBB;TUBB;TUBB;TUBB	ENST00000607476.1;ENST00000327892.13;ENST00000330914.7;ENST00000396384.1;ENST00000396389.5	-240;3766;2544;2419;2451	TSS1500;Body;Body;Body;Body	TSS1500	lncRNA;protein_coding;protein_coding;protein_coding;protein_coding	mRNA	mRNA	Shelf	Shelf	Tx	4_Tx				FALSE
cg00070899_I_R_C_rep1_EPIC	cg00070899	chr6	34056701	34056703	FALSE	FALSE	I	cg	GRM4	GRM4;GRM4;GRM4;GRM4;GRM4;GRM4;GRM4;GRM4;GRM4;GRM4;GRM4;GRM4;GRM4	ENST00000374177.7;ENST00000374181.8;ENST00000455714.6;ENST00000535756.5;ENST00000538487.7;ENST00000544773.6;ENST00000545715.5;ENST00000609222.5;ENST00000609278.1;ENST00000609443.1;ENST00000609860.5;ENST00000609915.1;ENST00000609973.1	98921;89436;45450;47153;89386;54333;6934;49266;89391;43387;6538;-378;76320	5'UTR;5'UTR;5'UTR;5'UTR;5'UTR;5'UTR;5'UTR;5'UTR;5'UTR;5'UTR;5'UTR;TSS1500;5'UTR	TSS1500	protein_coding;protein_coding;protein_coding;protein_coding;protein_coding;protein_coding;protein_coding;protein_coding;protein_coding;protein_coding;protein_coding;protein_coding;protein_coding	mRNA	mRNA	OpenSea	Open Sea	ReprPCWk	14_ReprPCWk				FALSE
cg00070912_II_F_C_rep1_EPIC	cg00070912	chr20	48385070	48385072	TRUE	FALSE	II	cg	AL137078.1	AL137078.1	ENST00000446280.1	-175	TSS200	TSS200	lncRNA	lncRNA	lncRNA	Island	Island	Quies	15_Quies				FALSE
cg00071012_II_F_C_rep1_EPIC	cg00071012	chr15	22154096	22154098	TRUE	FALSE	II	cg	AC135068.7	AC135068.7	ENST00000625294.1	-1203	TSS1500	TSS1500	processed_pseudogene	pseudogene	ncRNA	OpenSea	Open Sea	ZNF/Rpts	9_Het				FALSE
cg00071045_II_F_C_rep1_EPIC	cg00071045	chr2	97590726	97590728	TRUE	FALSE	II	cg	ANKRD36B	ANKRD36B;ANKRD36B;ANKRD36B;ANKRD36B;ANKRD36B	ENST00000258459.11;ENST00000359901.8;ENST00000419390.2;ENST00000438709.6;ENST00000443455.5	-761;-1005;-911;-761;-862	TSS1500;TSS1500;TSS1500;TSS1500;TSS1500	TSS1500	protein_coding;protein_coding;protein_coding;protein_coding;protein_coding	mRNA	mRNA	Island	Island	TssA	1_TssA				FALSE
cg00071137_II_F_C_rep1_EPIC	cg00071137	chr22	38700070	38700072	TRUE	FALSE	II	cg	JOSD1	JOSD1;JOSD1;JOSD1;JOSD1;JOSD1;JOSD1	ENST00000216039.9;ENST00000412832.1;ENST00000417712.1;ENST00000427389.5;ENST00000456626.1;ENST00000545590.1	597;870;1486;960;860;-100	5'UTR;5'UTR;1stExon;5'UTR;1stExon;TSS200	TSS200	protein_coding;protein_coding;protein_coding;protein_coding;protein_coding;protein_coding	mRNA	mRNA	Shore	Shore	TssA	1_TssA				FALSE
cg00071161_II_R_C_rep1_EPIC	cg00071161	chr6	44149835	44149837	FALSE	FALSE	II	cg	TMEM63B	TMEM63B;TMEM63B;TMEM63B;TMEM63B	ENST00000259746.13;ENST00000323267.11;ENST00000371893.6;ENST00000533121.1	22922;22282;14803;10124	Body;Body;Body;Body	Body	protein_coding;protein_coding;protein_coding;protein_coding	mRNA	mRNA	Shore	Shore	Tx	4_Tx				FALSE
cg00071274_I_F_C_rep1_EPIC	cg00071274	chr7	2274289	2274291	TRUE	FALSE	I	cg	SNX8	SNX8;SNX8;SNX8;SNX8	ENST00000222990.8;ENST00000435060.5;ENST00000435336.5;ENST00000457286.5	40152;35657;80020;25148	5'UTR;5'UTR;5'UTR;5'UTR	5'UTR	protein_coding;protein_coding;protein_coding;protein_coding	mRNA	mRNA	OpenSea	Open Sea	Tx	4_Tx				FALSE
cg00071391_II_R_C_rep1_EPIC	cg00071391	chr4	125639358	125639360	TRUE	FALSE	II	cg						Intergenic		No RNA Associated	No RNA Associated	OpenSea	Open Sea	Quies	15_Quies		LTR	ERV1	FALSE
cg00071452_II_R_C_rep1_EPIC	cg00071452	chr9	99158767	99158769	TRUE	FALSE	II	cg						Intergenic		No RNA Associated	No RNA Associated	OpenSea	Open Sea	Quies	15_Quies		LTR	ERV1	FALSE
cg00071575_I_R_C_rep1_EPIC	cg00071575	chr3	170654053	170654055	TRUE	FALSE	I	cg	AC026316.1;AC026316.4;SLC7A14-AS1	AC026316.1;AC026316.4;SLC7A14-AS1;SLC7A14-AS1;SLC7A14-AS1	ENST00000398900.2;ENST00000486975.1;ENST00000480067.1;ENST00000643719.1;ENST00000644993.1	206;235186;186772;205415;186801	1stExon;Body;Body;Body;Body	1stExon	processed_pseudogene;protein_coding;lncRNA;lncRNA;lncRNA	mRNA	mRNA	Island	Island	Quies	15_Quies				FALSE
cg00071702_II_F_C_rep1_EPIC	cg00071702	chr20	61443984	61443986	TRUE	FALSE	II	cg	CDH4	CDH4	ENST00000614565.5	191724	Body	Body	protein_coding	mRNA	mRNA	OpenSea	Open Sea	Quies	15_Quies		Simple_repeat	Simple_repeat	FALSE
cg00071869_I_R_C_rep1_EPIC	cg00071869	chr3	141881059	141881061	TRUE	FALSE	I	cg	ATP1B3	ATP1B3;ATP1B3;ATP1B3;ATP1B3;ATP1B3;ATP1B3	ENST00000286371.8;ENST00000462082.1;ENST00000465172.5;ENST00000466678.5;ENST00000475483.5;ENST00000495216.1	4417;4205;4444;4254;4936;3531	Body;Body;Body;Body;Body;Body	Body	protein_coding;protein_coding;protein_coding;protein_coding;protein_coding;protein_coding	mRNA	mRNA	Shelf	Shelf	Quies	5_TxWk		SINE	Alu	FALSE
cg00072454_II_R_C_rep1_EPIC	cg00072454	chr21	44174104	44174106	TRUE	FALSE	II	cg	FP565260.5;GATD3B	FP565260.5;GATD3B;GATD3B	ENST00000623188.1;ENST00000624810.3;ENST00000625036.3	14407;40063;40063	Body;5'UTR;5'UTR	5'UTR	lncRNA;protein_coding;protein_coding	mRNA	mRNA	OpenSea	Open Sea	Quies	15_Quies				FALSE
cg00072839_I_F_C_rep1_EPIC	cg00072839	chrX	91780267	91780269	TRUE	FALSE	I	cg	PCDH11X	PCDH11X	ENST00000298274.12	1007	Body	Body	protein_coding	mRNA	mRNA	Shore	Shore	Quies	15_Quies				FALSE
cg00073140_II_F_C_rep1_EPIC	cg00073140	chr12	2099711	2099713	FALSE	FALSE	II	cg	CACNA1C	CACNA1C;CACNA1C;CACNA1C;CACNA1C;CACNA1C;CACNA1C;CACNA1C;CACNA1C;CACNA1C;CACNA1C;CACNA1C;CACNA1C;CACNA1C;CACNA1C;CACNA1C;CACNA1C;CACNA1C;CACNA1C;CACNA1C;CACNA1C;CACNA1C;CACNA1C;CACNA1C;CACNA1C;CACNA1C;CACNA1C	ENST00000327702.12;ENST00000335762.9;ENST00000344100.7;ENST00000347598.9;ENST00000399591.5;ENST00000399595.5;ENST00000399597.5;ENST00000399601.5;ENST00000399603.6;ENST00000399606.5;ENST00000399617.5;ENST00000399621.5;ENST00000399629.5;ENST00000399634.5;ENST00000399637.5;ENST00000399638.5;ENST00000399641.6;ENST00000399644.5;ENST00000399649.5;ENST00000399655.6;ENST00000402845.7;ENST00000406454.7;EN…	46725;46414;46149;46725;46149;46149;46149;46149;46725;46149;46149;46149;46149;46149;46149;46149;46725;46149;46149;46725;46149;46149;46174;128926;46375;46386	Body;Body;Body;Body;Body;Body;Body;Body;Body;Body;Body;Body;Body;Body;Body;Body;Body;Body;Body;Body;Body;Body;Body;Body;Body;Body	Body	protein_coding;protein_coding;protein_coding;protein_coding;protein_coding;protein_coding;protein_coding;protein_coding;protein_coding;protein_coding;protein_coding;protein_coding;protein_coding;protein_coding;protein_coding;protein_coding;protein_coding;protein_coding;protein_coding;protein_coding;protein_coding;protein_coding;protein_coding;protein_coding;protein_coding;protein_coding	mRNA	mRNA	OpenSea	Open Sea	Quies	15_Quies				FALSE
cg00073243_II_F_C_rep1_EPIC	cg00073243	chr19	54361019	54361021	FALSE	FALSE	II	cg	LAIR1	LAIR1;LAIR1;LAIR1;LAIR1;LAIR1;LAIR1;LAIR1;LAIR1;LAIR1;LAIR1;LAIR1;LAIR1;LAIR1;LAIR1;LAIR1;LAIR1;LAIR1;LAIR1;LAIR1;LAIR1	ENST00000348231.8;ENST00000391741.6;ENST00000391742.7;ENST00000391743.7;ENST00000418556.5;ENST00000420483.5;ENST00000423853.5;ENST00000427131.2;ENST00000434277.6;ENST00000436513.5;ENST00000438193.1;ENST00000440716.5;ENST00000463489.5;ENST00000467269.5;ENST00000468656.5;ENST00000474878.5;ENST00000480122.1;ENST00000484116.5;ENST00000498511.5;ENST00000622064.1	3846;3851;3912;9539;3848;3912;4095;3912;3976;3912;9472;3817;4071;3788;4080;3788;7580;3830;174;-70	5'UTR;5'UTR;5'UTR;5'UTR;5'UTR;5'UTR;5'UTR;1stExon;5'UTR;5'UTR;1stExon;5'UTR;5'UTR;5'UTR;5'UTR;5'UTR;1stExon;1stExon;5'UTR;TSS200	TSS200	protein_coding;protein_coding;protein_coding;protein_coding;protein_coding;protein_coding;protein_coding;protein_coding;protein_coding;protein_coding;protein_coding;protein_coding;protein_coding;protein_coding;protein_coding;protein_coding;protein_coding;protein_coding;protein_coding;protein_coding	mRNA	mRNA	OpenSea	Open Sea	Quies	15_Quies				FALSE
cg00073384_II_R_C_rep1_EPIC	cg00073384	chr1	248180348	248180350	TRUE	FALSE	II	cg	OR2M2	OR2M2;OR2M2;OR2M2	ENST00000359682.2;ENST00000641211.1;ENST00000641836.1	363;5528;5528	1stExon;Body;Body	1stExon	protein_coding;protein_coding;protein_coding	mRNA	mRNA	OpenSea	Open Sea	Quies	15_Quies				FALSE
cg00073694_II_F_C_rep1_EPIC	cg00073694	chr1	203161865	203161867	TRUE	FALSE	II	cg	ADORA1	ADORA1;ADORA1;ADORA1;ADORA1;ADORA1;ADORA1;ADORA1;ADORA1;ADORA1	ENST00000309502.7;ENST00000337894.9;ENST00000367235.1;ENST00000367236.8;ENST00000464019.1;ENST00000467253.1;ENST00000472535.1;ENST00000618295.1;ENST00000640524.1	71212;34140;33560;34801;32232;9220;11234;33493;34158	Body;Body;Body;Body;Body;Body;Body;Body;Body	Body	protein_coding;protein_coding;protein_coding;protein_coding;protein_coding;protein_coding;protein_coding;protein_coding;protein_coding	mRNA	mRNA	OpenSea	Open Sea	ReprPCWk	14_ReprPCWk		SINE	Alu	FALSE
cg00073706_II_F_C_rep1_EPIC	cg00073706	chr2	131211043	131211045	TRUE	FALSE	II	cg	PLEKHB2	PLEKHB2	ENST00000404460.5	105691	Body	Body	protein_coding	mRNA	mRNA	OpenSea	Open Sea	Quies	15_Quies		Satellite	telo	FALSE
cg00073869_I_F_C_rep1_EPIC	cg00073869	chr16	31508343	31508345	FALSE	FALSE	I	cg	AC026471.2;RUSF1	AC026471.2;AC026471.2;RUSF1;RUSF1;RUSF1;RUSF1;RUSF1;RUSF1;RUSF1;RUSF1;RUSF1	ENST00000569782.2;ENST00000651898.1;ENST00000327237.7;ENST00000430477.6;ENST00000541442.5;ENST00000564807.5;ENST00000565128.5;ENST00000566148.1;ENST00000567578.1;ENST00000567994.5;ENST00000570164.5	-127;-120;48;36;41;966;43;-189;41;41;48	TSS200;TSS200;5'UTR;5'UTR;5'UTR;5'UTR;5'UTR;TSS200;5'UTR;5'UTR;5'UTR	TSS200	lncRNA;lncRNA;protein_coding;protein_coding;protein_coding;protein_coding;protein_coding;protein_coding;protein_coding;protein_coding;protein_coding	mRNA	mRNA	Island	Island	TssA	1_TssA				FALSE
cg00074091_II_R_C_rep1_EPIC	cg00074091	chr8	430071	430073	TRUE	FALSE	II	cg	FBXO25	FBXO25;FBXO25;FBXO25;FBXO25;FBXO25;FBXO25	ENST00000276326.9;ENST00000350302.8;ENST00000352684.2;ENST00000382824.5;ENST00000518240.5;ENST00000524125.5	17000;23114;23264;23117;23644;9675	Body;Body;Body;Body;Body;Body	Body	protein_coding;protein_coding;protein_coding;protein_coding;protein_coding;protein_coding	mRNA	mRNA	OpenSea	Open Sea	Quies	5_TxWk				FALSE
cg00074244_II_R_C_rep1_EPIC	cg00074244	chr14	73633777	73633779	FALSE	FALSE	II	cg	AC005225.2	AC005225.2;AC005225.2;AC005225.2	ENST00000555011.2;ENST00000617980.1;ENST00000664243.1	1;164;-55	5'UTR;5'UTR;TSS200	TSS200	lncRNA;lncRNA;lncRNA	lncRNA	lncRNA	Island	Island	NA	1_TssA				FALSE
cg00074471_I_R_C_rep1_EPIC	cg00074471	chr2	177944801	177944803	TRUE	FALSE	I	cg	PDE11A	PDE11A;PDE11A	ENST00000286063.11;ENST00000358450.8	127976;163538	5'UTR;5'UTR	5'UTR	protein_coding;protein_coding	mRNA	mRNA	OpenSea	Open Sea	Quies	15_Quies				FALSE
cg00074519_II_R_C_rep1_EPIC	cg00074519	chr2	233817708	233817710	TRUE	FALSE	II	cg	MROH2A	MROH2A;MROH2A	ENST00000389758.3;ENST00000610772.4	39379;42030	Body;Body	Body	protein_coding;protein_coding	mRNA	mRNA	OpenSea	Open Sea	Quies	15_Quies				FALSE
cg00074638_I_F_C_rep1_EPIC	cg00074638	chrX	2965265	2965267	TRUE	FALSE	I	cg	ARSL	ARSL;ARSL;ARSL;ARSL;ARSL;ARSL;ARSL;ARSL;ARSL	ENST00000381134.9;ENST00000438544.5;ENST00000540563.5;ENST00000545496.6;ENST00000672027.1;ENST00000672097.1;ENST00000672606.1;ENST00000672761.1;ENST00000673032.1	-924;-1001;3045;-981;2980;3210;2993;2980;3011	TSS1500;TSS1500;5'UTR;TSS1500;5'UTR;5'UTR;5'UTR;5'UTR;5'UTR	TSS1500	protein_coding;protein_coding;protein_coding;protein_coding;protein_coding;protein_coding;protein_coding;protein_coding;protein_coding	mRNA	mRNA	OpenSea	Open Sea	Quies	15_Quies		SINE	Alu	FALSE
cg00074785_II_R_C_rep1_EPIC	cg00074785	chr20	51794139	51794141	TRUE	FALSE	II	cg	SALL4	SALL4;SALL4;SALL4;SALL4;SALL4	ENST00000217086.9;ENST00000371539.7;ENST00000395997.3;ENST00000481363.1;ENST00000483130.1	8382;8370;8336;-1061;7447	5'UTR;5'UTR;5'UTR;TSS1500;5'UTR	TSS1500	protein_coding;protein_coding;protein_coding;protein_coding;protein_coding	mRNA	mRNA	OpenSea	Open Sea	Quies	15_Quies		LINE	L2	FALSE
cg00075383_II_F_C_rep1_EPIC	cg00075383	chr5	181202335	181202337	TRUE	FALSE	II	cg	TRIM7;TRIM7-AS1	TRIM7;TRIM7;TRIM7;TRIM7;TRIM7-AS1;TRIM7-AS1;TRIM7-AS1;TRIM7-AS1	ENST00000274773.12;ENST00000393315.5;ENST00000393319.7;ENST00000422067.2;ENST00000502812.2;ENST00000509080.5;ENST00000511517.1;ENST00000514784.1	2861;2005;-1405;2005;4134;4136;2968;1423	5'UTR;5'UTR;TSS1500;5'UTR;Body;Body;Body;Body	TSS1500	protein_coding;protein_coding;protein_coding;protein_coding;lncRNA;lncRNA;lncRNA;lncRNA	mRNA	mRNA	Shore	Shore	ReprPC	14_ReprPCWk		SINE	Alu	FALSE
cg00075422_II_F_C_rep1_EPIC	cg00075422	chr18	78901335	78901337	TRUE	FALSE	II	cg						Intergenic		No RNA Associated	No RNA Associated	OpenSea	Open Sea	Quies	15_Quies		LINE	L2	FALSE
cg00075488_I_R_C_rep1_EPIC	cg00075488	chr22	39014110	39014112	TRUE	FALSE	I	cg	AL022318.4;APOBEC3C	AL022318.4;APOBEC3C;APOBEC3C	ENST00000381568.9;ENST00000361441.5;ENST00000428892.1	-252;-146;-151	TSS1500;TSS200;TSS200	TSS1500	protein_coding;protein_coding;protein_coding	mRNA	mRNA	OpenSea	Open Sea	TssA	1_TssA	TRUE			FALSE
cg00075589_I_R_C_rep1_EPIC	cg00075589	chr2	218659791	218659793	FALSE	FALSE	I	cg	BCS1L;ZNF142	BCS1L;BCS1L;BCS1L;BCS1L;BCS1L;BCS1L;BCS1L;BCS1L;BCS1L;BCS1L;BCS1L;BCS1L;BCS1L;BCS1L;BCS1L;BCS1L;ZNF142;ZNF142;ZNF142;ZNF142;ZNF142;ZNF142	ENST00000359273.8;ENST00000392109.5;ENST00000392110.6;ENST00000392111.7;ENST00000412366.5;ENST00000423377.5;ENST00000428880.5;ENST00000430322.5;ENST00000431802.5;ENST00000439945.5;ENST00000443791.5;ENST00000456050.5;ENST00000471576.5;ENST00000490188.1;ENST00000493376.1;ENST00000643945.1;ENST00000411696.7;ENST00000433921.5;ENST00000440934.2;ENST00000449707.5;ENST00000450560.1;ENST00000450765.5	109;83;78;109;55;75;1028;987;20;32;136;416;-1272;133;-1075;-245;-168;-289;-252;-267;-315;-136	Body;Body;Body;Body;1stExon;Body;Body;Body;1stExon;1stExon;Body;Body;TSS1500;Body;TSS1500;TSS1500;TSS200;TSS1500;TSS1500;TSS1500;TSS1500;TSS200	TSS1500	protein_coding;protein_coding;protein_coding;protein_coding;protein_coding;protein_coding;protein_coding;protein_coding;protein_coding;protein_coding;protein_coding;protein_coding;protein_coding;protein_coding;protein_coding;protein_coding;protein_coding;protein_coding;protein_coding;protein_coding;protein_coding;protein_coding	mRNA	mRNA	Island	Island	TssA	1_TssA				FALSE
cg00075844_I_R_C_rep1_EPIC	cg00075844	chr3	51607795	51607797	TRUE	FALSE	I	cg	RAD54L2	RAD54L2;RAD54L2	ENST00000409535.6;ENST00000487093.5	66216;66216	Body;Body	Body	protein_coding;protein_coding	mRNA	mRNA	OpenSea	Open Sea	Quies	5_TxWk		Retroposon	SVA	FALSE
cg00075986_II_R_C_rep1_EPIC	cg00075986	chr10	128379384	128379386	TRUE	FALSE	II	cg						Intergenic		No RNA Associated	No RNA Associated	OpenSea	Open Sea	Quies	15_Quies				FALSE
cg00076072_II_R_C_rep1_EPIC	cg00076072	chr20	33066172	33066174	TRUE	FALSE	II	cg	BPIFB3	BPIFB3	ENST00000375494.3	10749	Body	Body	protein_coding	mRNA	mRNA	OpenSea	Open Sea	Quies	15_Quies				FALSE
cg00076099_II_F_C_rep1_EPIC	cg00076099	chrX	120611325	120611327	FALSE	FALSE	II	cg	MCTS1	MCTS1;MCTS1;MCTS1;MCTS1	ENST00000371315.3;ENST00000371317.10;ENST00000484481.1;ENST00000487133.1	7005;7225;439;5922	Body;Body;Body;Body	Body	protein_coding;protein_coding;protein_coding;protein_coding	mRNA	mRNA	OpenSea	Open Sea	Quies	5_TxWk				FALSE
cg00076152_I_R_C_rep1_EPIC	cg00076152	chr3	49018162	49018164	FALSE	FALSE	I	cg	DALRD3	DALRD3;DALRD3;DALRD3;DALRD3;DALRD3;DALRD3;DALRD3;DALRD3;DALRD3;DALRD3;DALRD3;DALRD3	ENST00000313778.9;ENST00000341949.9;ENST00000420952.2;ENST00000440857.5;ENST00000441576.6;ENST00000460505.5;ENST00000467457.5;ENST00000472331.5;ENST00000484831.5;ENST00000496568.1;ENST00000498498.5;ENST00000498794.1	3089;418;402;2896;402;404;-141;-1312;409;4131;-806;414	5'UTR;5'UTR;5'UTR;5'UTR;5'UTR;5'UTR;TSS200;TSS1500;5'UTR;5'UTR;TSS1500;5'UTR	TSS1500	protein_coding;protein_coding;protein_coding;protein_coding;protein_coding;protein_coding;protein_coding;protein_coding;protein_coding;protein_coding;protein_coding;protein_coding	mRNA	mRNA	Island	Island	TssA	1_TssA		Simple_repeat	Simple_repeat	FALSE
cg00076365_II_F_C_rep1_EPIC	cg00076365	chr12	76877994	76877996	FALSE	FALSE	II	cg	AC124784.1;CSRP2	AC124784.1;CSRP2;CSRP2;CSRP2;CSRP2;CSRP2;CSRP2	ENST00000552426.1;ENST00000311083.10;ENST00000546966.5;ENST00000547435.1;ENST00000547557.1;ENST00000551725.1;ENST00000552330.5	-198;1025;1029;991;1003;980;997	TSS200;5'UTR;5'UTR;5'UTR;5'UTR;5'UTR;5'UTR	TSS200	lncRNA;protein_coding;protein_coding;protein_coding;protein_coding;protein_coding;protein_coding	mRNA	mRNA	Shore	Shore	TssFlnk	1_TssA				FALSE
cg00076400_I_R_C_rep1_EPIC	cg00076400	chrX	141177366	141177368	FALSE	FALSE	I	cg	LDOC1;SPANXA2-OT1	LDOC1;LDOC1;LDOC1;SPANXA2-OT1;SPANXA2-OT1;SPANXA2-OT1;SPANXA2-OT1;SPANXA2-OT1	ENST00000370526.5;ENST00000460721.1;ENST00000670989.1;ENST00000662492.1;ENST00000664367.1;ENST00000665569.1;ENST00000666172.1;ENST00000666501.1	-237;-350;-268;44;53;83;53;53	TSS1500;TSS1500;TSS1500;Body;Body;Body;Body;Body	TSS1500	protein_coding;protein_coding;protein_coding;lncRNA;lncRNA;lncRNA;lncRNA;lncRNA	mRNA	mRNA	Shore	Shore	TssFlnk	1_TssA				FALSE
cg00076449_II_F_C_rep1_EPIC	cg00076449	chr15	63032571	63032573	TRUE	FALSE	II	cg						Intergenic		No RNA Associated	No RNA Associated	OpenSea	Open Sea	Quies	15_Quies				FALSE
cg00076487_II_R_C_rep1_EPIC	cg00076487	chr2	132279361	132279363	TRUE	FALSE	II	cg						Intergenic		No RNA Associated	No RNA Associated	OpenSea	Open Sea	Quies	9_Het		rRNA	rRNA	FALSE
cg00076543_II_F_C_rep1_EPIC	cg00076543	chr6	30259367	30259369	TRUE	FALSE	II	cg	HCG17;HLA-L	HCG17;HLA-L;HLA-L;HLA-L	ENST00000453558.1;ENST00000420110.1;ENST00000463348.5;ENST00000482052.5	66767;-257;-229;-216	5'UTR;TSS1500;TSS1500;TSS1500	TSS1500	lncRNA;transcribed_unprocessed_pseudogene;transcribed_unprocessed_pseudogene;transcribed_unprocessed_pseudogene	lncRNA	lncRNA	Shore	Shore	TssFlnkU	2_TssAFlnk				FALSE
cg00076735_II_F_C_rep1_EPIC	cg00076735	chr12	57018588	57018590	TRUE	FALSE	II	cg	TAC3	TAC3	ENST00000415231.1	10295	5'UTR	5'UTR	protein_coding	mRNA	mRNA	OpenSea	Open Sea	Quies	14_ReprPCWk		LTR	ERV1	FALSE
cg00077017_I_F_C_rep1_EPIC	cg00077017	chr3	58008545	58008547	FALSE	FALSE	I	cg	FLNB	FLNB;FLNB;FLNB;FLNB	ENST00000295956.9;ENST00000358537.7;ENST00000429972.6;ENST00000490882.5	124;146;146;146	1stExon;1stExon;1stExon;1stExon	1stExon	protein_coding;protein_coding;protein_coding;protein_coding	mRNA	mRNA	Island	Island	TssA	1_TssA				FALSE
cg00077281_I_F_C_rep1_EPIC	cg00077281	chr15	58548396	58548398	FALSE	FALSE	I	cg	LIPC	LIPC;LIPC;LIPC;LIPC;LIPC;LIPC	ENST00000299022.10;ENST00000356113.10;ENST00000414170.7;ENST00000433326.2;ENST00000559845.5;ENST00000560664.1	116406;137828;137825;116406;116406;6649	Body;Body;Body;Body;Body;Body	Body	protein_coding;protein_coding;protein_coding;protein_coding;protein_coding;protein_coding	mRNA	mRNA	OpenSea	Open Sea	Quies	15_Quies				FALSE
cg00077299_I_F_C_rep1_EPIC	cg00077299	chr22	18149850	18149852	TRUE	FALSE	I	cg	USP18	USP18	ENST00000215794.8	-319	TSS1500	TSS1500	protein_coding	mRNA	mRNA	Shore	Shore	TssA	1_TssA		SINE	Alu	FALSE
cg00077738_II_R_C_rep1_EPIC	cg00077738	chr4	1800138	1800140	TRUE	FALSE	II	cg	FGFR3	FGFR3;FGFR3;FGFR3;FGFR3;FGFR3;FGFR3;FGFR3;FGFR3	ENST00000260795.8;ENST00000340107.8;ENST00000352904.6;ENST00000412135.7;ENST00000440486.8;ENST00000474521.1;ENST00000481110.7;ENST00000507588.1	6827;6827;6243;6846;6846;-1490;6838;-1323	Body;Body;Body;Body;Body;TSS1500;Body;TSS1500	TSS1500	protein_coding;protein_coding;protein_coding;protein_coding;protein_coding;protein_coding;protein_coding;protein_coding	mRNA	mRNA	Shore	Shore	ReprPCWk	15_Quies				FALSE
cg00077899_II_R_C_rep1_EPIC	cg00077899	chr2	229800338	229800340	FALSE	FALSE	II	cg	TRIP12	TRIP12;TRIP12;TRIP12;TRIP12;TRIP12;TRIP12	ENST00000283943.9;ENST00000389044.8;ENST00000389045.7;ENST00000675423.1;ENST00000675453.1;ENST00000675903.1	121671;121661;121565;121033;121671;121671	5'UTR;5'UTR;5'UTR;5'UTR;5'UTR;5'UTR	5'UTR	protein_coding;protein_coding;protein_coding;protein_coding;protein_coding;protein_coding	mRNA	mRNA	OpenSea	Open Sea	TxWk	5_TxWk				FALSE
cg00078102_II_F_C_rep1_EPIC	cg00078102	chr12	92144158	92144160	TRUE	FALSE	II	cg	AC025164.1;BTG1;LINC01619	AC025164.1;BTG1;BTG1;BTG1;LINC01619;LINC01619;LINC01619;LINC01619;LINC01619;LINC01619	ENST00000501008.2;ENST00000256015.5;ENST00000552315.1;ENST00000673901.1;ENST00000546975.4;ENST00000548552.2;ENST00000549802.5;ENST00000551563.6;ENST00000552106.5;ENST00000553207.5	-1414;1688;1075;537;-1490;-1244;-1487;-1490;-1490;-1327	TSS1500;1stExon;1stExon;1stExon;TSS1500;TSS1500;TSS1500;TSS1500;TSS1500;TSS1500	TSS1500	lncRNA;protein_coding;protein_coding;protein_coding;lncRNA;lncRNA;lncRNA;lncRNA;lncRNA;lncRNA	mRNA	mRNA	Shore	Shore	TssA	3_TxFlnk	TRUE			FALSE
cg00078194_I_R_C_rep1_EPIC	cg00078194	chr11	46381398	46381400	TRUE	FALSE	I	cg	MDK	MDK;MDK;MDK;MDK;MDK;MDK;MDK;MDK;MDK;MDK;MDK;MDK;MDK	ENST00000359803.7;ENST00000395565.5;ENST00000395566.8;ENST00000395569.8;ENST00000405308.6;ENST00000407067.1;ENST00000441869.5;ENST00000481047.1;ENST00000489525.5;ENST00000490240.5;ENST00000533283.5;ENST00000533952.5;ENST00000617138.4	331;-312;-277;-270;643;-354;462;-312;-338;338;-294;192;-256	Body;TSS1500;TSS1500;TSS1500;Body;TSS1500;Body;TSS1500;TSS1500;Body;TSS1500;Body;TSS1500	TSS1500	protein_coding;protein_coding;protein_coding;protein_coding;protein_coding;protein_coding;protein_coding;protein_coding;protein_coding;protein_coding;protein_coding;protein_coding;protein_coding	mRNA	mRNA	Island	Island	TssA	1_TssA				FALSE
cg00078197_I_R_C_rep1_EPIC	cg00078197	chr8	144138812	144138814	TRUE	FALSE	I	cg	HGH1	HGH1;HGH1;HGH1;HGH1;HGH1	ENST00000347708.5;ENST00000525101.5;ENST00000530409.1;ENST00000533266.5;ENST00000534255.1	1039;130;347;1009;54	Body;1stExon;Body;Body;1stExon	1stExon	protein_coding;protein_coding;protein_coding;protein_coding;protein_coding	mRNA	mRNA	Shore	Shore	Quies	NA				FALSE
cg00078676_II_F_C_rep1_EPIC	cg00078676	chr2	120192109	120192111	TRUE	FALSE	II	cg	AC012363.1;Y_RNA	AC012363.1;Y_RNA	ENST00000455707.1;ENST00000365176.1	24435;-135	5'UTR;TSS200	TSS200	lncRNA;misc_RNA	lncRNA	lncRNA	OpenSea	Open Sea	Quies	15_Quies		LINE	L1	FALSE
cg00078706_II_F_C_rep1_EPIC	cg00078706	chr11	111325198	111325200	TRUE	FALSE	II	cg						Intergenic		No RNA Associated	No RNA Associated	OpenSea	Open Sea	Quies	15_Quies				FALSE
cg00078927_II_R_C_rep1_EPIC	cg00078927	chr1	170853546	170853548	TRUE	FALSE	II	cg	BX284613.2	BX284613.2;BX284613.2;BX284613.2	ENST00000664920.1;ENST00000669750.1;ENST00000670085.1	398311;398262;398262	5'UTR;5'UTR;5'UTR	5'UTR	lncRNA;lncRNA;lncRNA	lncRNA	lncRNA	OpenSea	Open Sea	Quies	15_Quies		SINE	Alu	FALSE
cg00079116_II_R_C_rep1_EPIC	cg00079116	chr3	8680387	8680389	TRUE	FALSE	II	cg	SSUH2	SSUH2;SSUH2;SSUH2	ENST00000317371.8;ENST00000435138.5;ENST00000470009.1	1684;64649;1692	5'UTR;5'UTR;5'UTR	5'UTR	protein_coding;protein_coding;protein_coding	mRNA	mRNA	OpenSea	Open Sea	Quies	15_Quies		Satellite	Satellite	FALSE
cg00079195_II_R_C_rep1_EPIC	cg00079195	chr16	51039971	51039973	FALSE	FALSE	II	cg	AC027688.1	AC027688.1	ENST00000568471.1	-1207	TSS1500	TSS1500	lncRNA	lncRNA	lncRNA	OpenSea	Open Sea	Quies	15_Quies				FALSE
cg00079477_II_F_C_rep1_EPIC	cg00079477	chr12	57386420	57386422	TRUE	FALSE	II	cg	R3HDM2	R3HDM2;R3HDM2;R3HDM2;R3HDM2	ENST00000347140.7;ENST00000402412.5;ENST00000448732.1;ENST00000634871.1	44585;44585;44370;44388	5'UTR;5'UTR;5'UTR;5'UTR	5'UTR	protein_coding;protein_coding;protein_coding;protein_coding	mRNA	mRNA	OpenSea	Open Sea	Quies	5_TxWk		LTR	ERV1	FALSE
cg00079485_II_F_C_rep1_EPIC	cg00079485	chr17	21417602	21417604	TRUE	FALSE	II	cg	KCNJ12	KCNJ12	ENST00000583088.6	41246	Body	Body	protein_coding	mRNA	mRNA	Shore	Shore	ZNF/Rpts	9_Het				FALSE
cg00079563_I_F_C_rep1_EPIC	cg00079563	chr22	42857514	42857516	FALSE	FALSE	I	cg	ARFGAP3;PACSIN2	ARFGAP3;ARFGAP3;ARFGAP3;ARFGAP3;ARFGAP3;PACSIN2	ENST00000263245.10;ENST00000435208.1;ENST00000437119.6;ENST00000454099.5;ENST00000493606.1;ENST00000507586.1	-241;592;-275;-246;-220;18693	TSS1500;5'UTR;TSS1500;TSS1500;TSS1500;5'UTR	TSS1500	protein_coding;protein_coding;protein_coding;protein_coding;protein_coding;protein_coding	mRNA	mRNA	Island	Island	TssFlnkU	1_TssA				FALSE
cg00079566_II_R_C_rep1_EPIC	cg00079566	chr3	177476953	177476955	TRUE	FALSE	II	cg	LINC00578	LINC00578;LINC00578;LINC00578;LINC00578;LINC00578;LINC00578;LINC00578;LINC00578	ENST00000439009.1;ENST00000442937.6;ENST00000656037.1;ENST00000657906.1;ENST00000661409.1;ENST00000661450.1;ENST00000665837.1;ENST00000671331.1	34990;35033;35027;35044;35019;34983;34990;34990	Body;Body;Body;Body;Body;Body;Body;Body	Body	lncRNA;lncRNA;lncRNA;lncRNA;lncRNA;lncRNA;lncRNA;lncRNA	lncRNA	lncRNA	OpenSea	Open Sea	Quies	15_Quies				FALSE
cg00079602_I_F_C_rep1_EPIC	cg00079602	chr1	234356879	234356881	TRUE	FALSE	I	cg	AL355472.1;AL355472.2	AL355472.1;AL355472.2	ENST00000422958.1;ENST00000425104.1	262;-126	1stExon;TSS200	TSS200	processed_pseudogene;lncRNA	lncRNA	lncRNA	Island	Island	TssFlnk	1_TssA				FALSE
cg00080253_II_F_C_rep1_EPIC	cg00080253	chr1	97164788	97164790	TRUE	FALSE	II	cg	DPYD;DPYD-AS1	DPYD;DPYD-AS1	ENST00000370192.8;ENST00000422980.1	756246;68866	5'UTR;Body	5'UTR	protein_coding;lncRNA	mRNA	mRNA	OpenSea	Open Sea	Quies	15_Quies		LINE	L1	FALSE
cg00080682_II_R_C_rep1_EPIC	cg00080682	chr22	50738114	50738116	TRUE	FALSE	II	cg	AC000036.1;ACR	AC000036.1;ACR;ACR;ACR	ENST00000449652.1;ENST00000216139.10;ENST00000529621.1;ENST00000533930.1	25;-89;-115;-81	5'UTR;TSS200;TSS200;TSS200	TSS200	lncRNA;protein_coding;protein_coding;protein_coding	mRNA	mRNA	OpenSea	Open Sea	ReprPC	15_Quies				FALSE
cg00080795_II_R_C_rep1_EPIC	cg00080795	chr20	8018993	8018995	TRUE	FALSE	II	cg	AL021396.1;TMX4	AL021396.1;AL021396.1;AL021396.1;AL021396.1;TMX4;TMX4;TMX4	ENST00000457707.1;ENST00000607924.5;ENST00000655912.1;ENST00000671251.1;ENST00000246024.7;ENST00000462384.6;ENST00000527925.1	-908;-229;-391;-186;768;653;812	TSS1500;TSS1500;TSS1500;TSS200;5'UTR;5'UTR;5'UTR	TSS1500	lncRNA;lncRNA;lncRNA;lncRNA;protein_coding;protein_coding;protein_coding	mRNA	mRNA	Shore	Shore	TssA	1_TssA				FALSE
cg00081046_II_F_C_rep1_EPIC	cg00081046	chr2	169820986	169820988	TRUE	FALSE	II	cg	METTL5	METTL5;METTL5;METTL5;METTL5;METTL5;METTL5;METTL5;METTL5;METTL5;METTL5	ENST00000260953.10;ENST00000308099.7;ENST00000392640.6;ENST00000409340.5;ENST00000409837.5;ENST00000409965.5;ENST00000410097.5;ENST00000442181.5;ENST00000537825.5;ENST00000538491.1	3919;3915;3945;3828;3919;3939;3888;243;3572;3927	5'UTR;5'UTR;5'UTR;5'UTR;5'UTR;5'UTR;5'UTR;5'UTR;5'UTR;5'UTR	5'UTR	protein_coding;protein_coding;protein_coding;protein_coding;protein_coding;protein_coding;protein_coding;protein_coding;protein_coding;protein_coding	mRNA	mRNA	OpenSea	Open Sea	TxWk	5_TxWk		SINE	Alu	FALSE
cg00081062_II_R_C_rep1_EPIC	cg00081062	chr1	75743878	75743880	TRUE	FALSE	II	cg	ACADM;DLSTP1	ACADM;ACADM;ACADM;ACADM;ACADM;ACADM;ACADM;ACADM;ACADM;ACADM;ACADM;ACADM;DLSTP1	ENST00000370834.9;ENST00000370841.9;ENST00000420607.6;ENST00000525808.5;ENST00000526129.5;ENST00000526196.5;ENST00000526930.1;ENST00000529059.5;ENST00000530953.6;ENST00000532509.5;ENST00000534334.5;ENST00000541113.5;ENST00000444241.1	19170;19170;19099;19112;19173;19173;9248;11363;19118;19170;19112;19532;898	Body;Body;Body;Body;Body;Body;Body;Body;Body;Body;Body;Body;1stExon	1stExon	protein_coding;protein_coding;protein_coding;protein_coding;protein_coding;protein_coding;protein_coding;protein_coding;protein_coding;protein_coding;protein_coding;protein_coding;processed_pseudogene	mRNA	mRNA	OpenSea	Open Sea	TxWk	4_Tx				FALSE
cg00081105_II_F_C_rep1_EPIC	cg00081105	chr3	161673976	161673978	TRUE	FALSE	II	cg	AC112770.1	AC112770.1	ENST00000665274.1	73539	Body	Body	lncRNA	lncRNA	lncRNA	OpenSea	Open Sea	Quies	15_Quies		LTR	ERV1	FALSE
cg00081141_I_F_C_rep1_EPIC	cg00081141	chr1	227972502	227972504	TRUE	FALSE	I	cg						Intergenic		No RNA Associated	No RNA Associated	Shore	Shore	Quies	15_Quies				FALSE
cg00081835_II_R_C_rep1_EPIC	cg00081835	chr3	129247820	129247822	TRUE	FALSE	II	cg						Intergenic		No RNA Associated	No RNA Associated	OpenSea	Open Sea	TxWk	5_TxWk		SINE	Alu	FALSE
cg00081852_I_R_C_rep1_EPIC	cg00081852	chr6	22180588	22180590	TRUE	FALSE	I	cg	CASC15	CASC15;CASC15;CASC15;CASC15;CASC15;CASC15;CASC15;CASC15;CASC15;CASC15;CASC15;CASC15;CASC15;CASC15;CASC15;CASC15;CASC15;CASC15;CASC15;CASC15;CASC15;CASC15;CASC15;CASC15;CASC15;CASC15;CASC15;CASC15;CASC15;CASC15;CASC15;CASC15;CASC15;CASC15;CASC15;CASC15;CASC15;CASC15;CASC15;CASC15;CASC15;CASC15;CASC15;CASC15;CASC15;CASC15;CASC15;CASC15;CASC15;CASC15;CASC15;CASC15;CASC15;CASC15;CASC15;CASC15;CASC15;…	ENST00000444265.6;ENST00000561912.3;ENST00000567753.2;ENST00000606197.2;ENST00000606851.5;ENST00000607048.5;ENST00000636388.1;ENST00000650782.1;ENST00000651007.1;ENST00000651125.1;ENST00000651620.1;ENST00000651751.2;ENST00000651758.1;ENST00000652256.1;ENST00000652717.1;ENST00000653010.1;ENST00000653161.1;ENST00000653246.1;ENST00000653763.1;ENST00000653997.1;ENST00000654774.1;ENST00000654782.1;ENS…	281869;33717;33606;34263;514145;511770;117483;281922;226167;294493;294933;34128;281942;33610;33975;281895;281914;281895;33883;514200;281902;281897;281897;281897;514201;281914;281902;33973;33807;281902;281914;34017;281916;34018;34263;67245;422111;-274;34020;281916;281914;33974;33497;33842;281895;34015;34018;281942;67215;281914;33460;281895;281916;281892;281916;34018;281901;281897;34013;281902;2818…	Body;Body;Body;Body;Body;Body;Body;Body;Body;Body;Body;Body;Body;Body;Body;Body;Body;Body;Body;Body;Body;Body;Body;Body;Body;Body;Body;Body;Body;Body;Body;Body;Body;Body;Body;Body;Body;TSS1500;Body;Body;Body;Body;Body;Body;Body;Body;Body;Body;Body;Body;Body;Body;Body;Body;Body;Body;Body;Body;Body;Body;Body;Body;Body;Body;Body;Body;Body;Body;Body;Body;Body;Body;Body;Body;Body;Body;Body;Body;Body;B…	TSS1500	lncRNA;lncRNA;lncRNA;lncRNA;lncRNA;lncRNA;lncRNA;lncRNA;lncRNA;lncRNA;lncRNA;lncRNA;lncRNA;lncRNA;lncRNA;lncRNA;lncRNA;lncRNA;lncRNA;lncRNA;lncRNA;lncRNA;lncRNA;lncRNA;lncRNA;lncRNA;lncRNA;lncRNA;lncRNA;lncRNA;lncRNA;lncRNA;lncRNA;lncRNA;lncRNA;lncRNA;lncRNA;lncRNA;lncRNA;lncRNA;lncRNA;lncRNA;lncRNA;lncRNA;lncRNA;lncRNA;lncRNA;lncRNA;lncRNA;lncRNA;lncRNA;lncRNA;lncRNA;lncRNA;lncRNA;lncRNA;lncRNA;…	lncRNA	lncRNA	OpenSea	Open Sea	Het	15_Quies		LINE	L1	FALSE
cg00082540_II_R_C_rep1_EPIC	cg00082540	chr21	44976858	44976860	TRUE	FALSE	II	cg	FAM207A	FAM207A;FAM207A;FAM207A;FAM207A	ENST00000291634.11;ENST00000397826.7;ENST00000479127.5;ENST00000485207.1	36830;36847;18613;3803	Body;Body;Body;Body	Body	protein_coding;protein_coding;protein_coding;protein_coding	mRNA	mRNA	OpenSea	Open Sea	TxWk	5_TxWk				FALSE
cg00082729_II_R_C_rep1_EPIC	cg00082729	chr4	53764491	53764493	TRUE	FALSE	II	cg	AC058822.1	AC058822.1	ENST00000507166.5	386653	Body	Body	protein_coding	mRNA	mRNA	OpenSea	Open Sea	Quies	15_Quies				FALSE
cg00082732_II_F_C_rep1_EPIC	cg00082732	chr2	172834115	172834117	TRUE	FALSE	II	cg	RAPGEF4	RAPGEF4;RAPGEF4;RAPGEF4;RAPGEF4	ENST00000397081.8;ENST00000397087.7;ENST00000409036.5;ENST00000484331.5	98271;12541;98149;98842	Body;Body;Body;Body	Body	protein_coding;protein_coding;protein_coding;protein_coding	mRNA	mRNA	OpenSea	Open Sea	Quies	15_Quies				FALSE
cg00082787_II_R_C_rep1_EPIC	cg00082787	chr22	29028673	29028675	TRUE	FALSE	II	cg	ZNRF3;ZNRF3-AS1	ZNRF3;ZNRF3;ZNRF3;ZNRF3-AS1	ENST00000402174.5;ENST00000406323.3;ENST00000544604.7;ENST00000325660.3	111285;41622;145102;2803	Body;Body;Body;5'UTR	5'UTR	protein_coding;protein_coding;protein_coding;lncRNA	mRNA	mRNA	Shore	Shore	Quies	5_TxWk		SINE	MIR	FALSE
cg00082995_II_F_C_rep1_EPIC	cg00082995	chr7	5436187	5436189	FALSE	FALSE	II	cg	FBXL18	FBXL18	ENST00000415009.5	77565	5'UTR	5'UTR	protein_coding	mRNA	mRNA	OpenSea	Open Sea	Het	5_TxWk				FALSE
cg00083139_I_F_C_rep1_EPIC	cg00083139	chr2	197516020	197516022	FALSE	FALSE	I	cg	HSPD1;HSPE1-MOB4;MOB4	HSPD1;HSPE1-MOB4;MOB4;MOB4;MOB4;MOB4;MOB4;MOB4;MOB4;MOB4	ENST00000426480.2;ENST00000604458.1;ENST00000233892.8;ENST00000323303.9;ENST00000409355.2;ENST00000409360.1;ENST00000409916.5;ENST00000417097.5;ENST00000448447.6;ENST00000497443.5	717;15608;450;-45;-63;-139;440;-53;-26;-53	5'UTR;Body;Body;TSS200;TSS200;TSS200;Body;TSS200;TSS200;TSS200	TSS200	protein_coding;protein_coding;protein_coding;protein_coding;protein_coding;protein_coding;protein_coding;protein_coding;protein_coding;protein_coding	mRNA	mRNA	Island	Island	TssA	1_TssA				FALSE
cg00083401_I_R_C_rep1_EPIC	cg00083401	chr3	51608348	51608350	TRUE	FALSE	I	cg	RAD54L2	RAD54L2;RAD54L2	ENST00000409535.6;ENST00000487093.5	66769;66769	Body;Body	Body	protein_coding;protein_coding	mRNA	mRNA	OpenSea	Open Sea	Quies	5_TxWk		Retroposon	SVA	FALSE
cg00083583_II_F_C_rep1_EPIC	cg00083583	chr19	54666297	54666299	TRUE	FALSE	II	cg	LILRB4	LILRB4;LILRB4;LILRB4;LILRB4;LILRB4;LILRB4;LILRB4;LILRB4	ENST00000391733.7;ENST00000391734.7;ENST00000391736.5;ENST00000430952.6;ENST00000434286.1;ENST00000461262.1;ENST00000470943.1;ENST00000494796.5	3278;3300;4170;3303;3271;12;500;4140	Body;Body;Body;Body;Body;1stExon;Body;Body	1stExon	protein_coding;protein_coding;protein_coding;protein_coding;protein_coding;protein_coding;protein_coding;protein_coding	mRNA	mRNA	OpenSea	Open Sea	ZNF/Rpts	9_Het				FALSE
cg00083652_I_F_C_rep1_EPIC	cg00083652	chr1	89273655	89273657	TRUE	FALSE	I	cg	GBP5	GBP5	ENST00000443807.1	-851	TSS1500	TSS1500	protein_coding	mRNA	mRNA	OpenSea	Open Sea	Quies	15_Quies		LTR	ERV1	FALSE
cg00084094_II_R_C_rep1_EPIC	cg00084094	chr12	108702427	108702429	FALSE	FALSE	II	cg	CORO1C	CORO1C;CORO1C;CORO1C;CORO1C;CORO1C;CORO1C;CORO1C;CORO1C;CORO1C;CORO1C;CORO1C;CORO1C;CORO1C;CORO1C	ENST00000261401.8;ENST00000420959.6;ENST00000541050.5;ENST00000546571.5;ENST00000547170.1;ENST00000547294.5;ENST00000549384.5;ENST00000549772.5;ENST00000550032.5;ENST00000550542.5;ENST00000551044.1;ENST00000551059.1;ENST00000551550.5;ENST00000552871.5	29091;571;28416;28124;-503;-446;29091;648;-1071;29099;28242;29091;28726;29091	5'UTR;5'UTR;5'UTR;5'UTR;TSS1500;TSS1500;5'UTR;5'UTR;TSS1500;5'UTR;5'UTR;5'UTR;5'UTR;5'UTR	TSS1500	protein_coding;protein_coding;protein_coding;protein_coding;protein_coding;protein_coding;protein_coding;protein_coding;protein_coding;protein_coding;protein_coding;protein_coding;protein_coding;protein_coding	mRNA	mRNA	OpenSea	Open Sea	EnhA1	7_Enh				FALSE
cg00084131_II_R_C_rep1_EPIC	cg00084131	chr3	68976336	68976338	TRUE	FALSE	II	cg	EOGT	EOGT;EOGT;EOGT;EOGT	ENST00000295571.9;ENST00000383701.8;ENST00000496647.5;ENST00000615922.1	37287;37348;25305;821	1stExon;1stExon;1stExon;1stExon	1stExon	protein_coding;protein_coding;protein_coding;protein_coding	mRNA	mRNA	OpenSea	Open Sea	TxWk	5_TxWk				FALSE
cg00084271_II_R_C_rep1_EPIC	cg00084271	chr1	160151696	160151698	TRUE	FALSE	II	cg	ATP1A4	ATP1A4;ATP1A4	ENST00000368081.9;ENST00000477338.5	94;111	1stExon;1stExon	1stExon	protein_coding;protein_coding	mRNA	mRNA	OpenSea	Open Sea	Quies	15_Quies				FALSE
cg00084591_II_F_C_rep1_EPIC	cg00084591	chr9	100031112	100031114	FALSE	FALSE	II	cg	ERP44	ERP44	ENST00000262455.7	67888	5'UTR	5'UTR	protein_coding	mRNA	mRNA	OpenSea	Open Sea	Quies	5_TxWk		LTR	ERV1	FALSE
cg00084720_II_R_C_rep1_EPIC	cg00084720	chr8	93515626	93515628	FALSE	FALSE	II	cg	LINC00535	LINC00535	ENST00000501400.1	184807	5'UTR	5'UTR	lncRNA	lncRNA	lncRNA	OpenSea	Open Sea	Quies	15_Quies		LINE	L2	FALSE
cg00084770_II_R_C_rep1_EPIC	cg00084770	chr10	86389452	86389454	FALSE	FALSE	II	cg						Intergenic		No RNA Associated	No RNA Associated	Shore	Shore	TssBiv	11_BivFlnk		LINE	L2	FALSE
cg00084958_II_R_C_rep1_EPIC	cg00084958	chr2	68655222	68655224	TRUE	FALSE	II	cg	APLF;PROKR1	APLF;APLF;PROKR1	ENST00000394342.2;ENST00000627740.1;ENST00000303786.5	9401;68369;11644	Body;Body;Body	Body	protein_coding;protein_coding;protein_coding	mRNA	mRNA	Island	Island	Quies	14_ReprPCWk				FALSE
cg00085122_II_F_C_rep1_EPIC	cg00085122	chr1	11648960	11648962	TRUE	FALSE	II	cg	FBXO2	FBXO2;FBXO2	ENST00000354287.5;ENST00000642025.1	5469;1810	5'UTR;5'UTR	5'UTR	protein_coding;protein_coding	mRNA	mRNA	Island	Island	ReprPC	7_Enh				FALSE
cg00085249_II_R_C_rep1_EPIC	cg00085249	chr5	149887957	149887959	TRUE	FALSE	II	cg	PDE6A	PDE6A;PDE6A;PDE6A;PDE6A	ENST00000255266.10;ENST00000508173.5;ENST00000613228.1;ENST00000617647.4	56836;56836;56836;56836	5'UTR;5'UTR;5'UTR;5'UTR	5'UTR	protein_coding;protein_coding;protein_coding;protein_coding	mRNA	mRNA	OpenSea	Open Sea	Quies	15_Quies		LTR	ERV1	FALSE
cg00085281_II_R_C_rep1_EPIC	cg00085281	chr7	2015463	2015465	FALSE	FALSE	II	cg	AC069288.1;MAD1L1	AC069288.1;MAD1L1;MAD1L1;MAD1L1;MAD1L1;MAD1L1;MAD1L1;MAD1L1	ENST00000651235.1;ENST00000265854.11;ENST00000399654.6;ENST00000402746.5;ENST00000406869.5;ENST00000421113.5;ENST00000438959.5;ENST00000444373.6	226752;214955;217511;217482;217780;92245;64550;94138	5'UTR;5'UTR;5'UTR;5'UTR;5'UTR;5'UTR;5'UTR;5'UTR	5'UTR	protein_coding;protein_coding;protein_coding;protein_coding;protein_coding;protein_coding;protein_coding;protein_coding	mRNA	mRNA	Shore	Shore	TxWk	5_TxWk				FALSE
cg00085403_I_F_C_rep1_EPIC	cg00085403	chr1	120558641	120558643	TRUE	FALSE	I	cg	AC241952.1	AC241952.1	ENST00000612480.2	142648	5'UTR	5'UTR	transcribed_unprocessed_pseudogene	pseudogene	ncRNA	Island	Island	TssA	1_TssA				FALSE
cg00086426_II_R_C_rep1_EPIC	cg00086426	chr16	10840515	10840517	TRUE	FALSE	II	cg	AC133065.2	AC133065.2	ENST00000577174.1	1029	1stExon	1stExon	processed_pseudogene	pseudogene	ncRNA	OpenSea	Open Sea	Quies	15_Quies				FALSE
cg00086730_II_R_C_rep1_EPIC	cg00086730	chr16	88715750	88715752	TRUE	FALSE	II	cg	PIEZO1	PIEZO1;PIEZO1;PIEZO1;PIEZO1;PIEZO1;PIEZO1	ENST00000301015.14;ENST00000327397.8;ENST00000419505.5;ENST00000484567.6;ENST00000518793.6;ENST00000521877.1	69470;1861;4140;2991;527;462	1stExon;1stExon;1stExon;1stExon;1stExon;1stExon	1stExon	protein_coding;protein_coding;protein_coding;protein_coding;protein_coding;protein_coding	mRNA	mRNA	Island	Island	Tx	4_Tx				FALSE
cg00086941_II_F_C_rep1_EPIC	cg00086941	chr3	124315252	124315254	FALSE	FALSE	II	cg	KALRN	KALRN;KALRN;KALRN;KALRN;KALRN	ENST00000240874.7;ENST00000354186.8;ENST00000360013.7;ENST00000460856.5;ENST00000498499.1	220572;87263;220542;220572;46662	Body;Body;Body;Body;Body	Body	protein_coding;protein_coding;protein_coding;protein_coding;protein_coding	mRNA	mRNA	OpenSea	Open Sea	Quies	15_Quies				FALSE
cg00087068_II_R_C_rep1_EPIC	cg00087068	chr18	3648323	3648325	FALSE	FALSE	II	cg	DLGAP1	DLGAP1;DLGAP1;DLGAP1;DLGAP1;DLGAP1;DLGAP1;DLGAP1;DLGAP1;DLGAP1;DLGAP1;DLGAP1	ENST00000315677.8;ENST00000400145.6;ENST00000400147.6;ENST00000400149.7;ENST00000400150.7;ENST00000400155.5;ENST00000515196.6;ENST00000534970.5;ENST00000539435.5;ENST00000581527.5;ENST00000581699.5	806984;196973;197036;225951;226002;225957;226444;226444;197035;806943;225930	5'UTR;5'UTR;5'UTR;5'UTR;5'UTR;5'UTR;5'UTR;5'UTR;5'UTR;5'UTR;5'UTR	5'UTR	protein_coding;protein_coding;protein_coding;protein_coding;protein_coding;protein_coding;protein_coding;protein_coding;protein_coding;protein_coding;protein_coding	mRNA	mRNA	OpenSea	Open Sea	Quies	15_Quies				FALSE
cg00087182_I_F_C_rep1_EPIC	cg00087182	chr22	23959855	23959857	TRUE	FALSE	I	cg	GSTT2B	GSTT2B;GSTT2B	ENST00000290765.9;ENST00000404172.3	1340;1298	5'UTR;5'UTR	5'UTR	protein_coding;protein_coding	mRNA	mRNA	Shore	Shore	Quies	15_Quies		SINE	Alu	FALSE
cg00087298_I_F_C_rep1_EPIC	cg00087298	chr7	33109524	33109526	FALSE	FALSE	I	cg	BBS9;RP9	BBS9;RP9;RP9;RP9	ENST00000672717.1;ENST00000297157.8;ENST00000474370.1;ENST00000492391.1	-32;-120;-123;-196	TSS200;TSS200;TSS200;TSS200	TSS200	protein_coding;protein_coding;protein_coding;protein_coding	mRNA	mRNA	Island	Island	TssA	1_TssA				FALSE
cg00087301_I_F_C_rep1_EPIC	cg00087301	chr2	130181902	130181904	TRUE	FALSE	I	cg	MZT2B;SMPD4	MZT2B;MZT2B;MZT2B;MZT2B;MZT2B;MZT2B;MZT2B;MZT2B;MZT2B;SMPD4;SMPD4;SMPD4;SMPD4;SMPD4;SMPD4;SMPD4;SMPD4;SMPD4	ENST00000281871.11;ENST00000409255.1;ENST00000425361.5;ENST00000455239.1;ENST00000457492.5;ENST00000480182.1;ENST00000485869.1;ENST00000491178.1;ENST00000651060.1;ENST00000351288.10;ENST00000409031.5;ENST00000412570.5;ENST00000431183.6;ENST00000433118.5;ENST00000439029.5;ENST00000441135.1;ENST00000454468.5;ENST00000473720.5	-359;-354;166;-410;131;-652;-512;-777;-321;-301;848;-309;-145;-303;-306;-360;-323;-307	TSS1500;TSS1500;Body;TSS1500;Body;TSS1500;TSS1500;TSS1500;TSS1500;TSS1500;5'UTR;TSS1500;TSS200;TSS1500;TSS1500;TSS1500;TSS1500;TSS1500	TSS1500	protein_coding;protein_coding;protein_coding;protein_coding;protein_coding;protein_coding;protein_coding;protein_coding;protein_coding;protein_coding;protein_coding;protein_coding;protein_coding;protein_coding;protein_coding;protein_coding;protein_coding;protein_coding	mRNA	mRNA	Island	Island	TssA	1_TssA	TRUE			FALSE
cg00087430_II_F_C_rep1_EPIC	cg00087430	chr17	41236563	41236565	TRUE	FALSE	II	cg	KRTAP9-8	KRTAP9-8	ENST00000254072.7	-1435	TSS1500	TSS1500	protein_coding	mRNA	mRNA	OpenSea	Open Sea	Quies	14_ReprPCWk		LTR	ERVL-MaLR	FALSE
cg00087601_II_R_C_rep1_EPIC	cg00087601	chr21	7744265	7744267	TRUE	FALSE	II	cg	AP000320.1;SMIM11A	AP000320.1;SMIM11A;SMIM11A;SMIM11A;SMIM11A;SMIM11A;SMIM11A;SMIM11A;SMIM11A	ENST00000440403.2;ENST00000399292.8;ENST00000399295.2;ENST00000399299.5;ENST00000474455.1;ENST00000481710.5;ENST00000489469.5;ENST00000495363.5;ENST00000652570.1	570;-712;-809;-705;-773;-685;-714;-766;-1262	5'UTR;TSS1500;TSS1500;TSS1500;TSS1500;TSS1500;TSS1500;TSS1500;TSS1500	TSS1500	lncRNA;protein_coding;protein_coding;protein_coding;protein_coding;protein_coding;protein_coding;protein_coding;protein_coding	mRNA	mRNA	Shore	Shore	NA	NA		SINE	MIR	FALSE
cg00087746_II_F_C_rep1_EPIC	cg00087746	chr12	63686363	63686365	TRUE	FALSE	II	cg	AC084357.2;AC084357.3	AC084357.2;AC084357.3;AC084357.3	ENST00000509615.2;ENST00000541353.2;ENST00000543539.1	109355;29113;38572	5'UTR;5'UTR;5'UTR	5'UTR	lncRNA;transcribed_unprocessed_pseudogene;transcribed_unprocessed_pseudogene	lncRNA	lncRNA	OpenSea	Open Sea	Quies	15_Quies		Retroposon	SVA	FALSE
cg00087939_II_R_C_rep1_EPIC	cg00087939	chr18	49779683	49779685	TRUE	FALSE	II	cg						Intergenic		No RNA Associated	No RNA Associated	OpenSea	Open Sea	TxWk	5_TxWk		LINE	L1	FALSE
cg00088227_I_R_C_rep1_EPIC	cg00088227	chr7	127585722	127585724	FALSE	FALSE	I	cg	GCC1	GCC1;GCC1	ENST00000321407.3;ENST00000497650.1	-126;7884	TSS200;5'UTR	TSS200	protein_coding;protein_coding	mRNA	mRNA	Island	Island	TssA	1_TssA				FALSE
cg00088251_II_R_C_rep1_EPIC	cg00088251	chr1	1514373	1514375	TRUE	FALSE	II	cg	ATAD3A	ATAD3A;ATAD3A;ATAD3A;ATAD3A;ATAD3A	ENST00000339113.9;ENST00000378755.9;ENST00000378756.8;ENST00000536055.6;ENST00000672388.1	1989;2199;2212;1844;2209	Body;Body;Body;Body;Body	Body	protein_coding;protein_coding;protein_coding;protein_coding;protein_coding	mRNA	mRNA	Shore	Shore	TxWk	5_TxWk				FALSE
cg00088282_II_R_C_rep1_EPIC	cg00088282	chr9	71911421	71911423	FALSE	FALSE	II	cg	ABHD17B;C9orf85	ABHD17B;ABHD17B;C9orf85;C9orf85;C9orf85;C9orf85;C9orf85;C9orf85	ENST00000333421.7;ENST00000377041.6;ENST00000334731.7;ENST00000377027.1;ENST00000377031.7;ENST00000473252.5;ENST00000479413.1;ENST00000486911.2	-228;-490;-217;-380;-123;-219;-88;-239	TSS1500;TSS1500;TSS1500;TSS1500;TSS200;TSS1500;TSS200;TSS1500	TSS1500	protein_coding;protein_coding;protein_coding;protein_coding;protein_coding;protein_coding;protein_coding;protein_coding	mRNA	mRNA	Shore	Shore	TssA	1_TssA				FALSE
cg00088410_II_R_C_rep1_EPIC	cg00088410	chr3	72572734	72572736	TRUE	FALSE	II	cg						Intergenic		No RNA Associated	No RNA Associated	OpenSea	Open Sea	Quies	15_Quies				FALSE
cg00088504_II_R_C_rep1_EPIC	cg00088504	chr10	119005885	119005887	TRUE	FALSE	II	cg	AL157388.1	AL157388.1	ENST00000663084.1	23659	5'UTR	5'UTR	lncRNA	lncRNA	lncRNA	OpenSea	Open Sea	Quies	15_Quies				FALSE
cg00088880_II_F_C_rep1_EPIC	cg00088880	chr7	116209738	116209740	FALSE	FALSE	II	cg	AC073130.3;TES	AC073130.3;TES;TES;TES;TES;TES	ENST00000624389.1;ENST00000358204.9;ENST00000455989.1;ENST00000461440.5;ENST00000492891.5;ENST00000496871.1	1773;-800;-800;-767;-810;-822	1stExon;TSS1500;TSS1500;TSS1500;TSS1500;TSS1500	TSS1500	TEC;protein_coding;protein_coding;protein_coding;protein_coding;protein_coding	mRNA	mRNA	Shore	Shore	Quies	15_Quies				FALSE
cg00088893_II_R_C_rep1_EPIC	cg00088893	chr22	32616479	32616481	TRUE	FALSE	II	cg	SYN3	SYN3	ENST00000358763.7	441902	5'UTR	5'UTR	protein_coding	mRNA	mRNA	OpenSea	Open Sea	Quies	15_Quies				FALSE
cg00088972_II_F_C_rep1_EPIC	cg00088972	chr2	113510523	113510525	TRUE	FALSE	II	cg						Intergenic		No RNA Associated	No RNA Associated	OpenSea	Open Sea	Quies	14_ReprPCWk		Satellite	Satellite	FALSE
cg00089100_II_F_C_rep1_EPIC	cg00089100	chr22	26526984	26526986	TRUE	FALSE	II	cg	TPST2	TPST2;TPST2;TPST2	ENST00000338754.9;ENST00000398110.6;ENST00000403880.5	63148;38384;69733	5'UTR;5'UTR;5'UTR	5'UTR	protein_coding;protein_coding;protein_coding	mRNA	mRNA	OpenSea	Open Sea	TxWk	5_TxWk		SINE	Alu	FALSE
cg00089430_II_R_C_rep1_EPIC	cg00089430	chr5	227648	227650	TRUE	FALSE	II	cg	AC021087.5;SDHA	AC021087.5;SDHA;SDHA;SDHA;SDHA;SDHA;SDHA;SDHA;SDHA;SDHA	ENST00000651543.1;ENST00000264932.11;ENST00000504309.5;ENST00000504824.5;ENST00000505555.5;ENST00000509420.5;ENST00000510361.5;ENST00000514027.5;ENST00000514233.1;ENST00000617470.4	9351;9329;9346;9278;9333;2016;9331;40;23;9408	Body;Body;Body;Body;Body;Body;Body;1stExon;1stExon;Body	1stExon	protein_coding;protein_coding;protein_coding;protein_coding;protein_coding;protein_coding;protein_coding;protein_coding;protein_coding;protein_coding	mRNA	mRNA	OpenSea	Open Sea	TxWk	4_Tx				FALSE
cg00090581_II_F_C_rep1_EPIC	cg00090581	chrX	67614564	67614566	FALSE	FALSE	II	cg	AR	AR;AR;AR;AR;AR;AR;AR;AR	ENST00000374690.9;ENST00000396043.3;ENST00000396044.8;ENST00000504326.5;ENST00000513847.5;ENST00000514029.5;ENST00000612452.5;ENST00000613054.2	70544;67858;69421;69745;69745;69745;70544;69745	Body;Body;Body;Body;Body;Body;Body;Body	Body	protein_coding;protein_coding;protein_coding;protein_coding;protein_coding;protein_coding;protein_coding;protein_coding	mRNA	mRNA	OpenSea	Open Sea	Quies	15_Quies		LINE	L1	FALSE
cg00090612_I_R_C_rep1_EPIC	cg00090612	chr3	21988888	21988890	TRUE	FALSE	I	cg	ZNF385D	ZNF385D;ZNF385D;ZNF385D	ENST00000474607.2;ENST00000494108.2;ENST00000494118.5	180063;384305;383744	5'UTR;5'UTR;5'UTR	5'UTR	protein_coding;protein_coding;protein_coding	mRNA	mRNA	OpenSea	Open Sea	Quies	15_Quies		LINE	L1	FALSE
cg00090697_II_F_C_rep1_EPIC	cg00090697	chr8	96511180	96511182	TRUE	FALSE	II	cg	SDC2	SDC2;SDC2;SDC2;SDC2;SDC2	ENST00000302190.9;ENST00000518385.5;ENST00000519587.1;ENST00000520233.1;ENST00000522911.5	17368;17368;17368;17368;17173	Body;Body;Body;Body;Body	Body	protein_coding;protein_coding;protein_coding;protein_coding;protein_coding	mRNA	mRNA	OpenSea	Open Sea	Quies	7_Enh				FALSE
cg00090781_II_F_C_rep1_EPIC	cg00090781	chr6	17635677	17635679	TRUE	FALSE	II	cg	NUP153	NUP153;NUP153;NUP153	ENST00000262077.3;ENST00000537253.5;ENST00000613258.4	71248;71157;71157	5'UTR;5'UTR;5'UTR	5'UTR	protein_coding;protein_coding;protein_coding	mRNA	mRNA	OpenSea	Open Sea	TxWk	4_Tx		SINE	Alu	FALSE
cg00090792_II_R_C_rep1_EPIC	cg00090792	chr1	38287863	38287865	FALSE	FALSE	II	cg						Intergenic		No RNA Associated	No RNA Associated	OpenSea	Open Sea	ReprPCWk	14_ReprPCWk		SINE	MIR	FALSE
cg00090809_II_R_C_rep1_EPIC	cg00090809	chr22	45080236	45080238	FALSE	FALSE	II	cg						Intergenic		No RNA Associated	No RNA Associated	OpenSea	Open Sea	ReprPCWk	14_ReprPCWk				FALSE
cg00090813_I_R_C_rep1_EPIC	cg00090813	chr16	71640894	71640896	FALSE	FALSE	I	cg	MARVELD3;PHLPP2	MARVELD3;MARVELD3;MARVELD3;PHLPP2;PHLPP2	ENST00000299952.4;ENST00000561682.1;ENST00000565261.1;ENST00000564884.5;ENST00000568004.5	14708;3060;14711;23077;40960	Body;Body;Body;5'UTR;5'UTR	5'UTR	protein_coding;protein_coding;protein_coding;protein_coding;protein_coding	mRNA	mRNA	OpenSea	Open Sea	Quies	5_TxWk				FALSE
cg00091063_II_F_C_rep1_EPIC	cg00091063	chr3	38136039	38136041	TRUE	FALSE	II	cg	ACAA1	ACAA1;ACAA1;ACAA1;ACAA1;ACAA1;ACAA1;ACAA1;ACAA1;ACAA1;ACAA1;ACAA1;ACAA1	ENST00000301810.11;ENST00000333167.13;ENST00000411549.5;ENST00000418880.1;ENST00000421218.1;ENST00000440176.5;ENST00000447223.5;ENST00000450296.5;ENST00000460424.5;ENST00000484284.5;ENST00000489559.1;ENST00000625927.3	1203;1088;1203;1053;585;1057;1033;1086;1088;1081;1042;1098	5'UTR;5'UTR;5'UTR;5'UTR;5'UTR;5'UTR;5'UTR;5'UTR;5'UTR;5'UTR;5'UTR;5'UTR	5'UTR	protein_coding;protein_coding;protein_coding;protein_coding;protein_coding;protein_coding;protein_coding;protein_coding;protein_coding;protein_coding;protein_coding;protein_coding	mRNA	mRNA	Shore	Shore	TssFlnk	2_TssAFlnk		LTR	ERVK	FALSE
cg00091162_I_R_C_rep1_EPIC	cg00091162	chr1	167937045	167937047	TRUE	FALSE	I	cg	DCAF6;MPC2	DCAF6;DCAF6;DCAF6;DCAF6;DCAF6;DCAF6;DCAF6;DCAF6;MPC2;MPC2;MPC2	ENST00000312263.10;ENST00000367840.3;ENST00000367843.7;ENST00000432587.6;ENST00000450548.5;ENST00000455334.5;ENST00000470721.5;ENST00000470919.5;ENST00000271373.9;ENST00000367846.8;ENST00000458574.1	338;228;385;487;1263;-107;373;772;27;-1005;-240	Body;Body;Body;Body;Body;TSS200;Body;Body;5'UTR;TSS1500;TSS1500	TSS1500	protein_coding;protein_coding;protein_coding;protein_coding;protein_coding;protein_coding;protein_coding;protein_coding;protein_coding;protein_coding;protein_coding	mRNA	mRNA	Shore	Shore	TssA	1_TssA		LINE	L1	FALSE
cg00091178_II_F_C_rep1_EPIC	cg00091178	chr3	195725037	195725039	TRUE	FALSE	II	cg	MUC20;MUC20-OT1	MUC20;MUC20;MUC20;MUC20;MUC20;MUC20;MUC20;MUC20-OT1;MUC20-OT1;MUC20-OT1;MUC20-OT1;MUC20-OT1;MUC20-OT1;MUC20-OT1;MUC20-OT1;MUC20-OT1;MUC20-OT1;MUC20-OT1;MUC20-OT1;MUC20-OT1;MUC20-OT1;MUC20-OT1;MUC20-OT1;MUC20-OT1;MUC20-OT1	ENST00000320736.10;ENST00000423938.1;ENST00000436408.6;ENST00000445522.6;ENST00000447234.7;ENST00000480350.1;ENST00000498018.1;ENST00000455807.2;ENST00000594446.5;ENST00000595086.5;ENST00000597662.5;ENST00000599566.5;ENST00000600197.1;ENST00000626093.1;ENST00000627035.2;ENST00000627297.2;ENST00000627471.2;ENST00000627993.2;ENST00000628125.2;ENST00000628392.2;ENST00000628982.1;ENST00000629537.2;EN…	4043;-1332;4154;811;4060;4063;-1143;16558;16884;16884;16884;16884;16884;16312;16884;16455;16860;16788;16853;16860;16752;16884;16884;16855;16884	Body;TSS1500;Body;1stExon;Body;Body;TSS1500;Body;Body;Body;Body;Body;Body;Body;Body;Body;Body;Body;Body;Body;Body;Body;Body;Body;Body	TSS1500	protein_coding;protein_coding;protein_coding;protein_coding;protein_coding;protein_coding;protein_coding;lncRNA;lncRNA;lncRNA;lncRNA;lncRNA;lncRNA;lncRNA;lncRNA;lncRNA;lncRNA;lncRNA;lncRNA;lncRNA;lncRNA;lncRNA;lncRNA;lncRNA;lncRNA	mRNA	mRNA	Shore	Shore	Quies	15_Quies				FALSE
cg00091552_I_F_C_rep1_EPIC	cg00091552	chr1	42769195	42769197	TRUE	FALSE	I	cg	AC098484.3;C1orf50	AC098484.3;AC098484.3;AC098484.3;C1orf50;C1orf50	ENST00000464081.1;ENST00000603943.6;ENST00000650521.1;ENST00000372525.7;ENST00000468913.2	1904;1890;1890;1947;-482	Body;Body;Body;Body;TSS1500	TSS1500	protein_coding;protein_coding;protein_coding;protein_coding;protein_coding	mRNA	mRNA	Shore	Shore	TxWk	5_TxWk		SINE	Alu	FALSE
cg00091794_II_R_C_rep1_EPIC	cg00091794	chr9	98709866	98709868	TRUE	FALSE	II	cg	GABBR2	GABBR2	ENST00000259455.4	-931	TSS1500	TSS1500	protein_coding	mRNA	mRNA	Island	Island	ReprPC	13_ReprPC				FALSE
cg00091810_II_R_C_rep1_EPIC	cg00091810	chrX	154403690	154403692	FALSE	FALSE	II	cg	DNASE1L1;RPL10	DNASE1L1;DNASE1L1;DNASE1L1;DNASE1L1;DNASE1L1;DNASE1L1;DNASE1L1;DNASE1L1;DNASE1L1;DNASE1L1;RPL10;RPL10	ENST00000014935.7;ENST00000309585.9;ENST00000369807.6;ENST00000369808.7;ENST00000369809.5;ENST00000393638.5;ENST00000412184.1;ENST00000447892.1;ENST00000451865.5;ENST00000497242.1;ENST00000428169.1;ENST00000451365.1	6349;8422;5564;5588;8400;8400;1928;1920;8393;-94;3808;4325	5'UTR;5'UTR;5'UTR;5'UTR;5'UTR;5'UTR;5'UTR;5'UTR;5'UTR;TSS200;Body;Body	TSS200	protein_coding;protein_coding;protein_coding;protein_coding;protein_coding;protein_coding;protein_coding;protein_coding;protein_coding;protein_coding;protein_coding;protein_coding	mRNA	mRNA	OpenSea	Open Sea	TxWk	5_TxWk				FALSE
cg00092052_II_R_C_rep1_EPIC	cg00092052	chr7	100267304	100267306	TRUE	FALSE	II	cg	CASTOR3	CASTOR3;CASTOR3;CASTOR3;CASTOR3;CASTOR3;CASTOR3;CASTOR3	ENST00000328453.9;ENST00000414739.3;ENST00000435519.6;ENST00000454084.5;ENST00000543273.5;ENST00000647868.1;ENST00000649671.1	4902;4910;4910;4883;4904;4679;4914	5'UTR;5'UTR;5'UTR;5'UTR;5'UTR;5'UTR;5'UTR	5'UTR	transcribed_unprocessed_pseudogene;transcribed_unprocessed_pseudogene;transcribed_unprocessed_pseudogene;transcribed_unprocessed_pseudogene;transcribed_unprocessed_pseudogene;transcribed_unprocessed_pseudogene;transcribed_unprocessed_pseudogene	pseudogene	ncRNA	OpenSea	Open Sea	Quies	5_TxWk				FALSE
cg00092943_II_R_C_rep1_EPIC	cg00092943	chr19	745343	745345	TRUE	FALSE	II	cg	PALM	PALM;PALM;PALM;PALM;PALM;PALM;PALM	ENST00000264560.11;ENST00000338448.10;ENST00000587513.3;ENST00000590161.2;ENST00000592155.5;ENST00000593172.5;ENST00000633534.1	36405;36409;10289;10311;10314;17558;14252	Body;Body;Body;Body;Body;Body;Body	Body	protein_coding;protein_coding;protein_coding;protein_coding;protein_coding;protein_coding;protein_coding	mRNA	mRNA	Shore	Shore	Het	15_Quies		SINE	MIR	FALSE
cg00093140_II_R_C_rep1_EPIC	cg00093140	chr6	130816007	130816009	TRUE	FALSE	II	cg						Intergenic		No RNA Associated	No RNA Associated	OpenSea	Open Sea	Quies	15_Quies				FALSE
cg00093220_II_F_C_rep1_EPIC	cg00093220	chr1	112715594	112715596	TRUE	FALSE	II	cg	AL603832.2;PPM1J	AL603832.2;PPM1J;PPM1J;PPM1J;PPM1J;PPM1J	ENST00000566195.1;ENST00000309276.10;ENST00000464951.1;ENST00000471106.5;ENST00000482367.1;ENST00000486709.1	-77;-117;-303;-339;-291;-266	TSS200;TSS200;TSS1500;TSS1500;TSS1500;TSS1500	TSS1500	lncRNA;protein_coding;protein_coding;protein_coding;protein_coding;protein_coding	mRNA	mRNA	Shore	Shore	TssFlnkU	1_TssA				FALSE
cg00093354_II_R_C_rep1_EPIC	cg00093354	chr17	15732149	15732151	TRUE	FALSE	II	cg	AC005324.3;TBC1D26	AC005324.3;AC005324.3;AC005324.3;AC005324.3;TBC1D26;TBC1D26;TBC1D26;TBC1D26;TBC1D26;TBC1D26;TBC1D26;TBC1D26;TBC1D26;TBC1D26	ENST00000412988.6;ENST00000413242.6;ENST00000583675.5;ENST00000585171.5;ENST00000437605.3;ENST00000464963.5;ENST00000469477.3;ENST00000491819.6;ENST00000579428.5;ENST00000580596.5;ENST00000582140.1;ENST00000582534.1;ENST00000584301.5;ENST00000612583.4	32458;32409;32409;32409;-127;-106;-133;-133;-133;-97;-107;-158;-97;-97	Body;Body;Body;Body;TSS200;TSS200;TSS200;TSS200;TSS200;TSS200;TSS200;TSS200;TSS200;TSS200	TSS200	protein_coding;protein_coding;protein_coding;protein_coding;protein_coding;protein_coding;protein_coding;protein_coding;protein_coding;protein_coding;protein_coding;protein_coding;protein_coding;protein_coding	mRNA	mRNA	OpenSea	Open Sea	Quies	15_Quies				FALSE
cg00093794_II_F_C_rep1_EPIC	cg00093794	chr1	54785143	54785145	TRUE	FALSE	II	cg	TTC22	TTC22;TTC22;TTC22;TTC22	ENST00000371274.8;ENST00000371276.9;ENST00000448308.2;ENST00000488771.1	16055;16180;2649;2852	1stExon;5'UTR;5'UTR;5'UTR	5'UTR	protein_coding;protein_coding;protein_coding;protein_coding	mRNA	mRNA	Shelf	Shelf	ReprPCWk	14_ReprPCWk		SINE	MIR	FALSE
cg00093829_II_F_C_rep1_EPIC	cg00093829	chr10	6205137	6205139	TRUE	FALSE	II	cg	PFKFB3	PFKFB3;PFKFB3;PFKFB3;PFKFB3;PFKFB3;PFKFB3;PFKFB3;PFKFB3;PFKFB3;PFKFB3;PFKFB3;PFKFB3;PFKFB3;PFKFB3	ENST00000317350.8;ENST00000360521.7;ENST00000379775.9;ENST00000379785.5;ENST00000379789.8;ENST00000461744.5;ENST00000467491.5;ENST00000477914.5;ENST00000490474.5;ENST00000536985.6;ENST00000625260.2;ENST00000626882.2;ENST00000639949.1;ENST00000640683.1	2272;2238;2206;2272;60204;2272;2272;2272;2272;58822;2261;2261;41305;2206	Body;Body;Body;Body;Body;Body;Body;Body;Body;Body;Body;Body;Body;Body	Body	protein_coding;protein_coding;protein_coding;protein_coding;protein_coding;protein_coding;protein_coding;protein_coding;protein_coding;protein_coding;protein_coding;protein_coding;protein_coding;protein_coding	mRNA	mRNA	Shore	Shore	TssFlnkU	2_TssAFlnk				FALSE
cg00094044_II_R_C_rep1_EPIC	cg00094044	chr1	144651981	144651983	TRUE	FALSE	II	cg	AC239859.4	AC239859.4	ENST00000614100.1	10017	5'UTR	5'UTR	unprocessed_pseudogene	pseudogene	ncRNA	Shore	Shore	NA	13_ReprPC				FALSE
cg00094269_I_F_C_rep1_EPIC	cg00094269	chr1	16939071	16939073	TRUE	FALSE	I	cg	CROCC	CROCC;CROCC;CROCC;CROCC;CROCC;CROCC;CROCC	ENST00000375541.10;ENST00000445545.6;ENST00000466256.6;ENST00000467715.2;ENST00000467938.5;ENST00000492631.5;ENST00000494191.6	17141;16317;198799;2281;16305;8937;163	Body;Body;Body;Body;Body;Body;1stExon	1stExon	protein_coding;protein_coding;protein_coding;protein_coding;protein_coding;protein_coding;protein_coding	mRNA	mRNA	OpenSea	Open Sea	Quies	5_TxWk				FALSE
cg00094319_II_F_C_rep1_EPIC	cg00094319	chr13	25096391	25096393	TRUE	FALSE	II	cg	PABPC3	PABPC3	ENST00000281589.4	524	1stExon	1stExon	protein_coding	mRNA	mRNA	Island	Island	ReprPC	13_ReprPC				FALSE
cg00094487_II_R_C_rep1_EPIC	cg00094487	chr15	64963586	64963588	TRUE	FALSE	II	cg	SPG21	SPG21;SPG21;SPG21;SPG21;SPG21	ENST00000204566.7;ENST00000416889.6;ENST00000433215.6;ENST00000559199.5;ENST00000561078.5	26328;26325;25888;18041;26229	1stExon;1stExon;1stExon;1stExon;1stExon	1stExon	protein_coding;protein_coding;protein_coding;protein_coding;protein_coding	mRNA	mRNA	OpenSea	Open Sea	Tx	4_Tx				FALSE
cg00094875_II_R_C_rep1_EPIC	cg00094875	chr19	52093887	52093889	TRUE	FALSE	II	cg	ZNF432;ZNF841	ZNF432;ZNF841;ZNF841;ZNF841;ZNF841	ENST00000598446.1;ENST00000426391.6;ENST00000594295.5;ENST00000594440.5;ENST00000599430.1	1851;1878;218;1868;12	5'UTR;5'UTR;5'UTR;5'UTR;5'UTR	5'UTR	protein_coding;protein_coding;protein_coding;protein_coding;protein_coding	mRNA	mRNA	Shore	Shore	ZNF/Rpts	5_TxWk		SINE	Alu	FALSE
cg00095027_I_F_C_rep1_EPIC	cg00095027	chr7	87934209	87934211	FALSE	FALSE	I	cg	ADAM22	ADAM22;ADAM22;ADAM22;ADAM22;ADAM22;ADAM22;ADAM22	ENST00000265727.11;ENST00000398201.8;ENST00000398203.7;ENST00000398204.8;ENST00000398209.7;ENST00000412441.5;ENST00000439864.5	-177;-137;-546;67;-210;-119;-41	TSS200;TSS200;TSS1500;1stExon;TSS1500;TSS200;TSS200	TSS1500	protein_coding;protein_coding;protein_coding;protein_coding;protein_coding;protein_coding;protein_coding	mRNA	mRNA	Island	Island	TssA	1_TssA	TRUE			FALSE
cg00095105_I_R_C_rep1_EPIC	cg00095105	chr10	11804467	11804469	TRUE	FALSE	I	cg						Intergenic		No RNA Associated	No RNA Associated	OpenSea	Open Sea	Quies	15_Quies		LTR	ERVL	FALSE
cg00095596_II_R_C_rep1_EPIC	cg00095596	chr1	12655604	12655606	TRUE	FALSE	II	cg	AADACL4	AADACL4	ENST00000376221.1	11058	Body	Body	protein_coding	mRNA	mRNA	OpenSea	Open Sea	Quies	15_Quies				FALSE
cg00095677_II_R_C_rep1_EPIC	cg00095677	chr17	3930444	3930446	TRUE	FALSE	II	cg	ATP2A3	ATP2A3;ATP2A3;ATP2A3;ATP2A3;ATP2A3;ATP2A3;ATP2A3;ATP2A3;ATP2A3;ATP2A3;ATP2A3	ENST00000309890.11;ENST00000352011.7;ENST00000359983.7;ENST00000397035.7;ENST00000397041.8;ENST00000397043.7;ENST00000570773.5;ENST00000570845.5;ENST00000571245.5;ENST00000572116.1;ENST00000576957.1	34020;33902;33847;33975;33993;33971;427;-73;-17;-73;6643	5'UTR;5'UTR;5'UTR;5'UTR;5'UTR;5'UTR;5'UTR;TSS200;TSS200;TSS200;5'UTR	TSS200	protein_coding;protein_coding;protein_coding;protein_coding;protein_coding;protein_coding;protein_coding;protein_coding;protein_coding;protein_coding;protein_coding	mRNA	mRNA	OpenSea	Open Sea	Quies	15_Quies				FALSE
cg00096282_II_F_C_rep1_EPIC	cg00096282	chr5	71573641	71573643	TRUE	FALSE	II	cg						Intergenic		No RNA Associated	No RNA Associated	OpenSea	Open Sea	Quies	5_TxWk		LTR	ERVK	FALSE
cg00096307_II_F_C_rep1_EPIC	cg00096307	chr2	106145297	106145299	FALSE	FALSE	II	cg	UXS1	UXS1;UXS1;UXS1;UXS1;UXS1;UXS1;UXS1;UXS1;UXS1	ENST00000283148.12;ENST00000409501.7;ENST00000416298.5;ENST00000441952.5;ENST00000444193.5;ENST00000457835.5;ENST00000479621.5;ENST00000479774.5;ENST00000483426.5	49004;49002;15328;49002;15287;49002;15100;14815;49002	5'UTR;5'UTR;5'UTR;5'UTR;5'UTR;5'UTR;1stExon;1stExon;1stExon	5'UTR	protein_coding;protein_coding;protein_coding;protein_coding;protein_coding;protein_coding;protein_coding;protein_coding;protein_coding	mRNA	mRNA	OpenSea	Open Sea	TxWk	4_Tx				FALSE
cg00096447_II_F_C_rep1_EPIC	cg00096447	chr5	138241018	138241020	TRUE	FALSE	II	cg						Intergenic		No RNA Associated	No RNA Associated	Shore	Shore	ReprPC	13_ReprPC		LTR	ERVL	FALSE
cg00096549_II_F_C_rep1_EPIC	cg00096549	chr6	13632897	13632899	TRUE	FALSE	II	cg	RANBP9	RANBP9;RANBP9	ENST00000011619.6;ENST00000469916.1	78938;-142	5'UTR;TSS200	TSS200	protein_coding;protein_coding	mRNA	mRNA	OpenSea	Open Sea	TxWk	5_TxWk				FALSE
cg00096742_II_R_C_rep1_EPIC	cg00096742	chr14	100852019	100852021	TRUE	FALSE	II	cg	AL117190.1;AL117190.2;MEG3;MIR770	AL117190.1;AL117190.2;MEG3;MEG3;MEG3;MEG3;MEG3;MEG3;MEG3;MEG3;MEG3;MEG3;MEG3;MEG3;MEG3;MEG3;MEG3;MEG3;MEG3;MEG3;MEG3;MEG3;MEG3;MEG3;MEG3;MEG3;MEG3;MEG3;MEG3;MEG3;MEG3;MEG3;MEG3;MIR770	ENST00000637474.1;ENST00000554041.1;ENST00000398461.5;ENST00000398474.7;ENST00000398518.6;ENST00000412736.7;ENST00000423456.6;ENST00000429159.6;ENST00000451743.6;ENST00000519709.6;ENST00000521404.5;ENST00000522618.1;ENST00000522771.9;ENST00000523671.7;ENST00000524035.5;ENST00000524131.5;ENST00000554639.5;ENST00000555928.5;ENST00000556736.5;ENST00000647780.1;ENST00000648123.1;ENST00000648456.1;ENS…	15751;9007;19051;21415;25893;25902;25902;25912;25894;25902;25894;16300;25902;22368;18256;16494;25888;20539;25894;25904;20569;25922;6561;25902;25904;25904;20569;25902;25835;25825;6539;25904;25829;-370	Body;5'UTR;Body;Body;Body;Body;Body;Body;Body;Body;Body;Body;Body;Body;Body;Body;Body;Body;Body;Body;Body;Body;Body;Body;Body;Body;Body;Body;Body;Body;Body;Body;Body;TSS1500	TSS1500	lncRNA;lncRNA;lncRNA;lncRNA;lncRNA;lncRNA;lncRNA;lncRNA;lncRNA;lncRNA;lncRNA;lncRNA;lncRNA;lncRNA;lncRNA;lncRNA;lncRNA;lncRNA;lncRNA;lncRNA;lncRNA;lncRNA;lncRNA;lncRNA;lncRNA;lncRNA;lncRNA;lncRNA;lncRNA;lncRNA;lncRNA;lncRNA;lncRNA;miRNA	lncRNA	lncRNA	OpenSea	Open Sea	Quies	15_Quies				FALSE
cg00096747_II_F_C_rep1_EPIC	cg00096747	chr16	87909890	87909892	TRUE	FALSE	II	cg	CA5A	CA5A;CA5A;CA5A;CA5A	ENST00000648022.1;ENST00000648177.1;ENST00000649158.1;ENST00000649794.3	26670;26690;26690;26639	5'UTR;5'UTR;5'UTR;5'UTR	5'UTR	protein_coding;protein_coding;protein_coding;protein_coding	mRNA	mRNA	OpenSea	Open Sea	Quies	15_Quies		SINE	MIR	FALSE
cg00096956_II_F_C_rep1_EPIC	cg00096956	chr5	34691371	34691373	TRUE	FALSE	II	cg	RAI14	RAI14;RAI14;RAI14;RAI14;RAI14;RAI14;RAI14;RAI14;RAI14;RAI14;RAI14;RAI14;RAI14;RAI14;RAI14;RAI14;RAI14;RAI14;RAI14;RAI14;RAI14;RAI14	ENST00000265109.8;ENST00000428746.6;ENST00000503222.5;ENST00000503673.5;ENST00000504052.5;ENST00000505185.5;ENST00000506376.1;ENST00000507502.5;ENST00000508315.5;ENST00000508777.5;ENST00000510319.5;ENST00000511652.5;ENST00000512305.5;ENST00000512625.5;ENST00000512629.5;ENST00000513974.5;ENST00000514036.5;ENST00000514527.5;ENST00000514873.5;ENST00000514931.5;ENST00000515448.5;ENST00000515799.5	35044;34902;5639;6854;6836;4510;3813;3183;5672;6865;34971;6845;6829;4987;34933;34940;6820;34973;34527;34961;5668;6818	Body;Body;Body;Body;Body;Body;Body;Body;Body;Body;Body;Body;Body;Body;Body;Body;Body;Body;Body;Body;Body;Body	Body	protein_coding;protein_coding;protein_coding;protein_coding;protein_coding;protein_coding;protein_coding;protein_coding;protein_coding;protein_coding;protein_coding;protein_coding;protein_coding;protein_coding;protein_coding;protein_coding;protein_coding;protein_coding;protein_coding;protein_coding;protein_coding;protein_coding	mRNA	mRNA	OpenSea	Open Sea	Quies	5_TxWk				FALSE
cg00097020_I_F_C_rep1_EPIC	cg00097020	chr13	63811886	63811888	TRUE	FALSE	I	cg	PPP1R2P10	PPP1R2P10	ENST00000393023.2	-278	TSS1500	TSS1500	processed_pseudogene	pseudogene	ncRNA	Island	Island	Quies	15_Quies				FALSE
cg00097081_II_F_C_rep1_EPIC	cg00097081	chr19	51367818	51367820	FALSE	FALSE	II	cg	AC008750.7;CLDND2;ETFB	AC008750.7;CLDND2;CLDND2;CLDND2;ETFB;ETFB;ETFB	ENST00000600067.1;ENST00000291715.5;ENST00000593841.1;ENST00000601435.1;ENST00000309244.9;ENST00000593992.1;ENST00000596253.1	281;1185;159;1161;-1430;-1469;-1452	5'UTR;5'UTR;5'UTR;5'UTR;TSS1500;TSS1500;TSS1500	TSS1500	protein_coding;protein_coding;protein_coding;protein_coding;protein_coding;protein_coding;protein_coding	mRNA	mRNA	Island	Island	TssA	1_TssA				FALSE
cg00097228_I_R_C_rep1_EPIC	cg00097228	chr1	63317495	63317497	FALSE	FALSE	I	cg	LINC00466	LINC00466;LINC00466;LINC00466;LINC00466;LINC00466;LINC00466;LINC00466;LINC00466;LINC00466;LINC00466;LINC00466;LINC00466;LINC00466;LINC00466;LINC00466;LINC00466	ENST00000436475.3;ENST00000455304.6;ENST00000634725.1;ENST00000635218.1;ENST00000635458.1;ENST00000653027.1;ENST00000656075.1;ENST00000656229.1;ENST00000658184.1;ENST00000658957.1;ENST00000660198.1;ENST00000662911.1;ENST00000663270.1;ENST00000664269.1;ENST00000667005.1;ENST00000671620.1	-264;-1408;-258;-221;-273;-223;-1438;-223;-273;-273;-247;-273;-223;-258;-286;-263	TSS1500;TSS1500;TSS1500;TSS1500;TSS1500;TSS1500;TSS1500;TSS1500;TSS1500;TSS1500;TSS1500;TSS1500;TSS1500;TSS1500;TSS1500;TSS1500	TSS1500	lncRNA;lncRNA;lncRNA;lncRNA;lncRNA;lncRNA;lncRNA;lncRNA;lncRNA;lncRNA;lncRNA;lncRNA;lncRNA;lncRNA;lncRNA;lncRNA	lncRNA	lncRNA	Island	Island	TssBiv	10_TssBiv				FALSE
cg00097237_II_R_C_rep1_EPIC	cg00097237	chr7	135799225	135799227	TRUE	FALSE	II	cg	AC015987.1	AC015987.1	ENST00000419211.2	24705	Body	Body	lncRNA	lncRNA	lncRNA	OpenSea	Open Sea	Quies	15_Quies				FALSE
cg00097389_II_R_C_rep1_EPIC	cg00097389	chr2	71498532	71498534	TRUE	FALSE	II	cg	DYSF	DYSF;DYSF;DYSF;DYSF;DYSF;DYSF;DYSF;DYSF;DYSF;DYSF;DYSF	ENST00000258104.7;ENST00000394120.6;ENST00000409366.5;ENST00000409582.7;ENST00000409651.5;ENST00000409744.5;ENST00000409762.5;ENST00000410020.8;ENST00000410041.1;ENST00000413539.6;ENST00000429174.6	44811;31831;31831;44811;31831;31831;44811;31834;31831;44811;44811	Body;Body;Body;Body;Body;Body;Body;Body;Body;Body;Body	Body	protein_coding;protein_coding;protein_coding;protein_coding;protein_coding;protein_coding;protein_coding;protein_coding;protein_coding;protein_coding;protein_coding	mRNA	mRNA	OpenSea	Open Sea	Quies	15_Quies		LTR	ERV1	FALSE
cg00097415_II_F_C_rep1_EPIC	cg00097415	chr7	128480594	128480596	TRUE	FALSE	II	cg	METTL2A	METTL2A;METTL2A;METTL2A	ENST00000311506.10;ENST00000333483.14;ENST00000616852.1	3839;3861;3845	Body;Body;Body	Body	protein_coding;protein_coding;protein_coding	mRNA	mRNA	Shelf	Shelf						FALSE
cg00097513_II_R_C_rep1_EPIC	cg00097513	chr17	63460703	63460705	TRUE	FALSE	II	cg						Intergenic		No RNA Associated	No RNA Associated	OpenSea	Open Sea	Quies	15_Quies		LTR	ERV1	FALSE
cg00097599_II_R_C_rep1_EPIC	cg00097599	chr1	35031646	35031648	TRUE	FALSE	II	cg	AC114490.2;ZMYM1;ZMYM6	AC114490.2;ZMYM1;ZMYM6;ZMYM6;ZMYM6;ZMYM6;ZMYM6;ZMYM6;ZMYM6	ENST00000487874.1;ENST00000650449.1;ENST00000317538.9;ENST00000357182.9;ENST00000373333.1;ENST00000415531.5;ENST00000460607.1;ENST00000471566.1;ENST00000493328.5	95;-525;259;299;44;-14;201;289;65	5'UTR;TSS1500;5'UTR;5'UTR;5'UTR;TSS200;5'UTR;5'UTR;5'UTR	TSS1500	protein_coding;protein_coding;protein_coding;protein_coding;protein_coding;protein_coding;protein_coding;protein_coding;protein_coding	mRNA	mRNA	Island	Island	TssA	1_TssA				FALSE
cg00097645_II_F_C_rep1_EPIC	cg00097645	chr19	9214761	9214763	TRUE	FALSE	II	cg	OR7D4	OR7D4;OR7D4;OR7D4	ENST00000308682.3;ENST00000641244.1;ENST00000641669.1	110;4828;4828	1stExon;1stExon;1stExon	1stExon	protein_coding;protein_coding;protein_coding	mRNA	mRNA	OpenSea	Open Sea	Quies	15_Quies				FALSE
cg00097715_II_F_C_rep1_EPIC	cg00097715	chr22	23113231	23113233	FALSE	FALSE	II	cg	GNAZ;RSPH14	GNAZ;RSPH14	ENST00000615612.2;ENST00000216036.9	42713;28759	Body;5'UTR	5'UTR	protein_coding;protein_coding	mRNA	mRNA	OpenSea	Open Sea	Quies	15_Quies				FALSE
cg00097790_II_R_C_rep1_EPIC	cg00097790	chr2	89583707	89583709	TRUE	FALSE	II	cg	LSP1P5	LSP1P5;LSP1P5;LSP1P5;LSP1P5	ENST00000635968.1;ENST00000636531.1;ENST00000636560.1;ENST00000637196.1	1945;1908;1901;1889	5'UTR;5'UTR;5'UTR;5'UTR	5'UTR	transcribed_unprocessed_pseudogene;transcribed_unprocessed_pseudogene;transcribed_unprocessed_pseudogene;transcribed_unprocessed_pseudogene	pseudogene	ncRNA	OpenSea	Open Sea	NA	NA				FALSE
cg00098070_II_F_C_rep1_EPIC	cg00098070	chr13	112755696	112755698	TRUE	FALSE	II	cg	ATP11A;ATP11A-AS1	ATP11A;ATP11A;ATP11A;ATP11A;ATP11A-AS1	ENST00000375630.6;ENST00000375645.7;ENST00000466946.5;ENST00000487903.5;ENST00000446442.1	65368;65368;52410;65368;-1003	Body;Body;Body;Body;TSS1500	TSS1500	protein_coding;protein_coding;protein_coding;protein_coding;lncRNA	mRNA	mRNA	Island	Island	Quies	15_Quies				FALSE
cg00098112_I_F_C_rep1_EPIC	cg00098112	chr12	42238000	42238002	FALSE	FALSE	I	cg	PPHLN1;YAF2	PPHLN1;YAF2;YAF2;YAF2;YAF2;YAF2;YAF2;YAF2;YAF2;YAF2;YAF2;YAF2;YAF2;YAF2;YAF2;YAF2;YAF2	ENST00000549190.5;ENST00000327791.8;ENST00000380790.4;ENST00000534854.7;ENST00000541702.2;ENST00000546726.5;ENST00000546782.1;ENST00000547254.5;ENST00000547351.5;ENST00000547622.5;ENST00000547724.1;ENST00000548661.5;ENST00000548917.1;ENST00000551268.5;ENST00000552109.5;ENST00000552928.5;ENST00000555248.2	-446;236;287;248;248;180;-217;349;221;-488;-200;303;-200;263;248;223;349	TSS1500;5'UTR;5'UTR;5'UTR;5'UTR;5'UTR;TSS1500;5'UTR;5'UTR;TSS1500;TSS1500;5'UTR;TSS1500;5'UTR;5'UTR;5'UTR;5'UTR	TSS1500	protein_coding;protein_coding;protein_coding;protein_coding;protein_coding;protein_coding;protein_coding;protein_coding;protein_coding;protein_coding;protein_coding;protein_coding;protein_coding;protein_coding;protein_coding;protein_coding;protein_coding	mRNA	mRNA	Island	Island	TssA	1_TssA				FALSE
cg00098182_I_R_C_rep1_EPIC	cg00098182	chr15	22879894	22879896	FALSE	FALSE	I	cg	CYFIP1	CYFIP1;CYFIP1;CYFIP1;CYFIP1	ENST00000610365.4;ENST00000617556.4;ENST00000617928.5;ENST00000619348.4	100458;37419;100474;25546	5'UTR;5'UTR;5'UTR;5'UTR	5'UTR	protein_coding;protein_coding;protein_coding;protein_coding	mRNA	mRNA	OpenSea	Open Sea	TxWk	4_Tx		Simple_repeat	Simple_repeat	FALSE
cg00098188_II_R_C_rep1_EPIC	cg00098188	chr17	8718154	8718156	TRUE	FALSE	II	cg						Intergenic		No RNA Associated	No RNA Associated	OpenSea	Open Sea	Quies	15_Quies		LTR	ERV1	FALSE
cg00098216_II_R_C_rep1_EPIC	cg00098216	chr20	47427882	47427884	TRUE	FALSE	II	cg						Intergenic		No RNA Associated	No RNA Associated	OpenSea	Open Sea	ZNF/Rpts	9_Het		LTR	ERV1	FALSE
cg00098268_II_F_C_rep1_EPIC	cg00098268	chr10	79405138	79405140	TRUE	FALSE	II	cg	AL133481.1;ZCCHC24	AL133481.1;ZCCHC24;ZCCHC24	ENST00000438554.2;ENST00000372333.3;ENST00000372336.4	22811;39081;40486	Body;5'UTR;5'UTR	5'UTR	lncRNA;protein_coding;protein_coding	mRNA	mRNA	OpenSea	Open Sea	EnhA1	7_Enh				FALSE
cg00098451_II_R_C_rep1_EPIC	cg00098451	chr1	16044138	16044140	TRUE	FALSE	II	cg	CLCNKB	CLCNKB;CLCNKB	ENST00000375679.9;ENST00000619181.4	357;403	Body;Body	Body	protein_coding;protein_coding	mRNA	mRNA	OpenSea	Open Sea	Quies	15_Quies				FALSE
cg00098577_II_F_C_rep1_EPIC	cg00098577	chr11	59918610	59918612	TRUE	FALSE	II	cg						Intergenic		No RNA Associated	No RNA Associated	OpenSea	Open Sea	Quies	15_Quies		DNA	TcMar-Tc2	FALSE
cg00098609_II_F_C_rep1_EPIC	cg00098609	chr9	132547240	132547242	TRUE	FALSE	II	cg	CFAP77	CFAP77;CFAP77	ENST00000343036.6;ENST00000393216.3	137017;137030	Body;Body	Body	protein_coding;protein_coding	mRNA	mRNA	OpenSea	Open Sea	ReprPCWk	14_ReprPCWk		SINE	MIR	FALSE
cg00098985_II_R_C_rep1_EPIC	cg00098985	chr20	1294667	1294669	TRUE	FALSE	II	cg	RAD21L1;SNPH	RAD21L1;SNPH;SNPH;SNPH;SNPH	ENST00000402452.5;ENST00000381867.6;ENST00000381873.7;ENST00000614659.1;ENST00000649598.1	68612;28374;28352;-1106;28388	Body;Body;Body;TSS1500;Body	TSS1500	protein_coding;protein_coding;protein_coding;protein_coding;protein_coding	mRNA	mRNA	Shore	Shore	Quies	5_TxWk				FALSE
cg00099094_II_R_C_rep1_EPIC	cg00099094	chr5	2334399	2334401	TRUE	FALSE	II	cg						Intergenic		No RNA Associated	No RNA Associated	OpenSea	Open Sea	ReprPC	15_Quies				FALSE
cg00099129_I_R_C_rep1_EPIC	cg00099129	chr2	113325140	113325142	TRUE	FALSE	I	cg	AC016745.1	AC016745.1	ENST00000653674.1	-231	TSS1500	TSS1500	lncRNA	lncRNA	lncRNA	Island	Island	TssA	1_TssA				FALSE
cg00099473_II_R_C_rep1_EPIC	cg00099473	chr16	70888496	70888498	TRUE	FALSE	II	cg	HYDIN	HYDIN	ENST00000393567.7	342226	5'UTR	5'UTR	protein_coding	mRNA	mRNA	OpenSea	Open Sea	NA	15_Quies		LINE	L1	FALSE
cg00099788_II_R_C_rep1_EPIC	cg00099788	chr9	133072183	133072185	TRUE	FALSE	II	cg						Intergenic		No RNA Associated	No RNA Associated	Shore	Shore	Quies	15_Quies		LINE	L1	FALSE
cg00099797_II_R_C_rep1_EPIC	cg00099797	chr3	13501172	13501174	TRUE	FALSE	II	cg	HDAC11	HDAC11;HDAC11;HDAC11;HDAC11;HDAC11;HDAC11;HDAC11;HDAC11;HDAC11;HDAC11;HDAC11;HDAC11;HDAC11;HDAC11;HDAC11;HDAC11;HDAC11;HDAC11;HDAC11	ENST00000295757.8;ENST00000402259.5;ENST00000402271.5;ENST00000404040.5;ENST00000404548.5;ENST00000405025.5;ENST00000405478.5;ENST00000425430.5;ENST00000433119.5;ENST00000434848.5;ENST00000437379.2;ENST00000446613.6;ENST00000455904.5;ENST00000458642.5;ENST00000475818.5;ENST00000487585.5;ENST00000495099.2;ENST00000498532.5;ENST00000522202.5	20867;20891;20870;20849;20849;20797;20829;20867;21449;20473;19927;20958;20078;20840;20792;19791;4347;4585;20762	Body;Body;Body;Body;Body;Body;Body;Body;Body;Body;Body;Body;Body;Body;Body;Body;Body;Body;Body	Body	protein_coding;protein_coding;protein_coding;protein_coding;protein_coding;protein_coding;protein_coding;protein_coding;protein_coding;protein_coding;protein_coding;protein_coding;protein_coding;protein_coding;protein_coding;protein_coding;protein_coding;protein_coding;protein_coding	mRNA	mRNA	OpenSea	Open Sea	Quies	5_TxWk				FALSE
cg00099985_II_F_C_rep1_EPIC	cg00099985	chr8	48910595	48910597	TRUE	FALSE	II	cg						Intergenic		No RNA Associated	No RNA Associated	Shore	Shore	Quies	15_Quies				FALSE
cg00100025_II_R_C_rep1_EPIC	cg00100025	chr17	29744779	29744781	TRUE	FALSE	II	cg	SSH2	SSH2;SSH2;SSH2;SSH2;SSH2;SSH2;SSH2;SSH2	ENST00000269033.7;ENST00000324677.12;ENST00000394848.5;ENST00000540801.6;ENST00000577483.1;ENST00000579040.5;ENST00000592397.1;ENST00000649863.1	185373;16611;185221;185449;185328;185394;94363;16638	5'UTR;5'UTR;5'UTR;5'UTR;5'UTR;5'UTR;5'UTR;5'UTR	5'UTR	protein_coding;protein_coding;protein_coding;protein_coding;protein_coding;protein_coding;protein_coding;protein_coding	mRNA	mRNA	OpenSea	Open Sea	EnhA1	7_Enh				FALSE
cg00100121_I_F_C_rep1_EPIC	cg00100121	chr1	169427396	169427398	TRUE	FALSE	I	cg	CCDC181	CCDC181;CCDC181;CCDC181;CCDC181;CCDC181	ENST00000367805.7;ENST00000367806.7;ENST00000456107.1;ENST00000491570.2;ENST00000545005.5	78;21;66;78;33273	5'UTR;5'UTR;5'UTR;5'UTR;5'UTR	5'UTR	protein_coding;protein_coding;protein_coding;protein_coding;protein_coding	mRNA	mRNA	Island	Island	TssBiv	1_TssA				FALSE
cg00100375_II_R_C_rep1_EPIC	cg00100375	chr5	167304431	167304433	FALSE	FALSE	II	cg	AC091820.1;TENM2	AC091820.1;TENM2	ENST00000523497.1;ENST00000518659.5	-1059;19633	TSS1500;Body	TSS1500	lncRNA;protein_coding	mRNA	mRNA	OpenSea	Open Sea	Quies	15_Quies		LTR	ERVL	FALSE
cg00100399_II_R_C_rep1_EPIC	cg00100399	chr7	48036246	48036248	FALSE	FALSE	II	cg	C7orf57	C7orf57;C7orf57;C7orf57;C7orf57;C7orf57;C7orf57	ENST00000348904.4;ENST00000420324.5;ENST00000430738.5;ENST00000435376.5;ENST00000461741.1;ENST00000539619.5	704;736;736;736;717;736	Body;Body;Body;Body;Body;Body	Body	protein_coding;protein_coding;protein_coding;protein_coding;protein_coding;protein_coding	mRNA	mRNA	Island	Island	TssBiv	11_BivFlnk				FALSE
cg00100420_II_F_C_rep1_EPIC	cg00100420	chr4	105088673	105088675	TRUE	FALSE	II	cg	AC096577.1	AC096577.1;AC096577.1;AC096577.1	ENST00000506148.5;ENST00000506386.1;ENST00000671069.1	181317;114962;181409	Body;Body;Body	Body	lncRNA;lncRNA;lncRNA	lncRNA	lncRNA	OpenSea	Open Sea	Quies	15_Quies				FALSE
cg00101018_II_R_C_rep1_EPIC	cg00101018	chr15	69575930	69575932	FALSE	FALSE	II	cg	DRAIC	DRAIC;DRAIC;DRAIC;DRAIC;DRAIC;DRAIC;DRAIC;DRAIC;DRAIC;DRAIC;DRAIC	ENST00000558633.6;ENST00000642210.2;ENST00000643306.1;ENST00000644274.2;ENST00000645479.2;ENST00000646247.2;ENST00000674230.1;ENST00000674319.1;ENST00000674402.1;ENST00000674409.1;ENST00000674502.1	112965;27391;5146;13974;111294;112938;11236;12693;111582;49466;27580	Body;Body;Body;Body;Body;Body;Body;Body;Body;Body;Body	Body	lncRNA;lncRNA;lncRNA;lncRNA;lncRNA;lncRNA;lncRNA;lncRNA;lncRNA;lncRNA;lncRNA	lncRNA	lncRNA	OpenSea	Open Sea	Quies	14_ReprPCWk		LTR	ERVL-MaLR	FALSE
cg00101169_II_R_C_rep1_EPIC	cg00101169	chr7	37483136	37483138	FALSE	FALSE	II	cg						Intergenic		No RNA Associated	No RNA Associated	OpenSea	Open Sea	Quies	15_Quies				FALSE
cg00101453_I_R_C_rep1_EPIC	cg00101453	chr22	30289594	30289596	FALSE	FALSE	I	cg	AC004997.1;CASTOR1	AC004997.1;AC004997.1;AC004997.1;AC004997.1;AC004997.1;CASTOR1;CASTOR1;CASTOR1;CASTOR1;CASTOR1;CASTOR1;CASTOR1;CASTOR1;CASTOR1;CASTOR1;CASTOR1;CASTOR1	ENST00000330168.9;ENST00000418047.5;ENST00000434291.5;ENST00000434987.5;ENST00000447976.1;ENST00000404953.7;ENST00000407689.8;ENST00000415484.5;ENST00000421236.5;ENST00000425691.5;ENST00000440704.5;ENST00000440839.5;ENST00000463795.5;ENST00000471480.6;ENST00000492159.5;ENST00000497605.6;ENST00000498572.1	6249;9888;9888;9882;9888;13;-89;-89;28;-54;-98;-25;-63;-48;-415;-63;-48	5'UTR;5'UTR;5'UTR;5'UTR;5'UTR;5'UTR;TSS200;TSS200;5'UTR;TSS200;TSS200;TSS200;TSS200;TSS200;TSS1500;TSS200;TSS200	TSS1500	protein_coding;protein_coding;protein_coding;protein_coding;protein_coding;protein_coding;protein_coding;protein_coding;protein_coding;protein_coding;protein_coding;protein_coding;protein_coding;protein_coding;protein_coding;protein_coding;protein_coding	mRNA	mRNA	Island	Island	TssA	1_TssA				FALSE
cg00101712_I_F_C_rep1_EPIC	cg00101712	chr3	123980360	123980362	TRUE	FALSE	I	cg	ROPN1	ROPN1;ROPN1;ROPN1;ROPN1;ROPN1;ROPN1;ROPN1;ROPN1;ROPN1;ROPN1;ROPN1	ENST00000184183.8;ENST00000405845.7;ENST00000459660.5;ENST00000460743.5;ENST00000467907.5;ENST00000479867.1;ENST00000484329.1;ENST00000487124.1;ENST00000495093.1;ENST00000496145.5;ENST00000620893.4	10992;11777;11727;11768;11686;11798;11781;11723;11749;11818;367	5'UTR;5'UTR;1stExon;5'UTR;5'UTR;1stExon;1stExon;5'UTR;1stExon;5'UTR;5'UTR	5'UTR	protein_coding;protein_coding;protein_coding;protein_coding;protein_coding;protein_coding;protein_coding;protein_coding;protein_coding;protein_coding;protein_coding	mRNA	mRNA	OpenSea	Open Sea	TssBiv	1_TssA				FALSE
cg00101932_I_F_C_rep1_EPIC	cg00101932	chr22	44702074	44702076	TRUE	FALSE	I	cg	PRR5;PRR5-ARHGAP8	PRR5;PRR5;PRR5;PRR5;PRR5;PRR5;PRR5;PRR5;PRR5;PRR5;PRR5;PRR5;PRR5;PRR5;PRR5;PRR5-ARHGAP8;PRR5-ARHGAP8	ENST00000006251.11;ENST00000336985.11;ENST00000403581.5;ENST00000403696.5;ENST00000431834.5;ENST00000432186.5;ENST00000432916.5;ENST00000457960.5;ENST00000459857.5;ENST00000477331.5;ENST00000492289.5;ENST00000492475.5;ENST00000611394.4;ENST00000617066.4;ENST00000624862.3;ENST00000352766.11;ENST00000361473.9	25018;-129;24990;-143;-144;33362;-411;-143;24990;-445;24941;25094;33528;33528;25267;-400;-158	Body;TSS200;Body;TSS200;TSS200;Body;TSS1500;TSS200;Body;TSS1500;Body;Body;Body;Body;Body;TSS1500;TSS200	TSS1500	protein_coding;protein_coding;protein_coding;protein_coding;protein_coding;protein_coding;protein_coding;protein_coding;protein_coding;protein_coding;protein_coding;protein_coding;protein_coding;protein_coding;protein_coding;protein_coding;protein_coding	mRNA	mRNA	Island	Island	TssFlnkU	1_TssA				FALSE
cg00102073_II_F_C_rep1_EPIC	cg00102073	chr3	56818737	56818739	FALSE	FALSE	II	cg	ARHGEF3	ARHGEF3;ARHGEF3;ARHGEF3;ARHGEF3;ARHGEF3;ARHGEF3;ARHGEF3;ARHGEF3;ARHGEF3;ARHGEF3	ENST00000338458.8;ENST00000468466.1;ENST00000468727.5;ENST00000473779.5;ENST00000477440.6;ENST00000477833.5;ENST00000481422.5;ENST00000486829.1;ENST00000496106.5;ENST00000498517.5	260571;260528;260571;158638;260078;260592;121172;158638;97734;121170	5'UTR;5'UTR;5'UTR;5'UTR;5'UTR;5'UTR;5'UTR;5'UTR;5'UTR;5'UTR	5'UTR	protein_coding;protein_coding;protein_coding;protein_coding;protein_coding;protein_coding;protein_coding;protein_coding;protein_coding;protein_coding	mRNA	mRNA	OpenSea	Open Sea	Quies	15_Quies				FALSE
cg00102266_II_R_C_rep1_EPIC	cg00102266	chr1	122033895	122033897	TRUE	TRUE	II	cg						Intergenic		No RNA Associated	No RNA Associated	OpenSea	Open Sea	NA	NA		Satellite	centr	FALSE
cg00102591_II_F_C_rep1_EPIC	cg00102591	chr13	23889536	23889538	TRUE	FALSE	II	cg	MIPEP;PCOTH	MIPEP;MIPEP;PCOTH;PCOTH	ENST00000382172.4;ENST00000469167.1;ENST00000382133.9;ENST00000663394.1	-136;-138;695;106	TSS200;TSS200;Body;1stExon	TSS200	protein_coding;protein_coding;lncRNA;lncRNA	mRNA	mRNA	Island	Island	TssA	1_TssA	TRUE			FALSE
cg00102615_II_F_C_rep1_EPIC	cg00102615	chr9	136500506	136500508	TRUE	FALSE	II	cg	NOTCH1	NOTCH1	ENST00000651671.1	45542	5'UTR	5'UTR	protein_coding	mRNA	mRNA	Shore	Shore	Tx	4_Tx				FALSE
cg00102714_I_F_C_rep1_EPIC	cg00102714	chr1	207751997	207751999	TRUE	FALSE	I	cg	CD46	CD46;CD46;CD46;CD46;CD46;CD46;CD46;CD46;CD46;CD46;CD46;CD46	ENST00000322875.8;ENST00000322918.9;ENST00000354848.5;ENST00000357714.5;ENST00000358170.6;ENST00000360212.6;ENST00000367041.5;ENST00000367042.6;ENST00000367047.5;ENST00000469535.5;ENST00000480003.5;ENST00000493796.5	-59;-59;-59;-59;-59;-117;-59;-56;-59;-70;-125;-70	TSS200;TSS200;TSS200;TSS200;TSS200;TSS200;TSS200;TSS200;TSS200;TSS200;TSS200;TSS200	TSS200	protein_coding;protein_coding;protein_coding;protein_coding;protein_coding;protein_coding;protein_coding;protein_coding;protein_coding;protein_coding;protein_coding;protein_coding	mRNA	mRNA	Island	Island	TssA	1_TssA				FALSE
cg00102886_I_F_C_rep1_EPIC	cg00102886	chr6	167826421	167826423	TRUE	FALSE	I	cg	AFDN;AFDN-DT	AFDN;AFDN;AFDN;AFDN;AFDN;AFDN;AFDN;AFDN;AFDN;AFDN;AFDN-DT;AFDN-DT;AFDN-DT	ENST00000344191.8;ENST00000351017.8;ENST00000366806.6;ENST00000366809.6;ENST00000392108.7;ENST00000392112.5;ENST00000400822.7;ENST00000400824.8;ENST00000400825.8;ENST00000447894.6;ENST00000417244.1;ENST00000663809.1;ENST00000669546.2	-539;-539;-1213;-711;-569;-569;-711;-578;-500;-711;-961;391;288	TSS1500;TSS1500;TSS1500;TSS1500;TSS1500;TSS1500;TSS1500;TSS1500;TSS1500;TSS1500;TSS1500;5'UTR;5'UTR	TSS1500	protein_coding;protein_coding;protein_coding;protein_coding;protein_coding;protein_coding;protein_coding;protein_coding;protein_coding;protein_coding;lncRNA;lncRNA;lncRNA	mRNA	mRNA	Island	Island	TssFlnkU	1_TssA				FALSE
cg00103126_II_F_C_rep1_EPIC	cg00103126	chr4	81455466	81455468	TRUE	FALSE	II	cg	RASGEF1B	RASGEF1B;RASGEF1B;RASGEF1B;RASGEF1B;RASGEF1B;RASGEF1B;RASGEF1B;RASGEF1B	ENST00000264400.7;ENST00000335927.11;ENST00000436139.6;ENST00000504863.1;ENST00000509081.5;ENST00000514889.1;ENST00000613784.1;ENST00000638048.1	16441;16438;16424;16441;15770;2136;16424;588603	5'UTR;5'UTR;1stExon;5'UTR;5'UTR;5'UTR;5'UTR;5'UTR	5'UTR	protein_coding;protein_coding;protein_coding;protein_coding;protein_coding;protein_coding;protein_coding;protein_coding	mRNA	mRNA	OpenSea	Open Sea	Quies	5_TxWk				FALSE
cg00103771_II_F_C_rep1_EPIC	cg00103771	chr6	32558027	32558029	TRUE	FALSE	II	cg	HLA-DRB6	HLA-DRB6;HLA-DRB6;HLA-DRB6	ENST00000411500.5;ENST00000437183.5;ENST00000437650.2	1975;1995;159	5'UTR;5'UTR;5'UTR	5'UTR	transcribed_unprocessed_pseudogene;transcribed_unprocessed_pseudogene;transcribed_unprocessed_pseudogene	pseudogene	ncRNA	OpenSea	Open Sea	Quies	15_Quies				FALSE
cg00103774_II_R_C_rep1_EPIC	cg00103774	chr8	141663514	141663516	FALSE	FALSE	II	cg						Intergenic		No RNA Associated	No RNA Associated	OpenSea	Open Sea	ReprPC	14_ReprPCWk		LTR	ERVL-MaLR	FALSE
cg00103806_II_R_C_rep1_EPIC	cg00103806	chr10	88852474	88852476	TRUE	FALSE	II	cg	ANKRD22	ANKRD22	ENST00000371930.5	-630	TSS1500	TSS1500	protein_coding	mRNA	mRNA	OpenSea	Open Sea	Quies	15_Quies				FALSE
cg00104007_II_F_C_rep1_EPIC	cg00104007	chr17	18727528	18727530	TRUE	FALSE	II	cg	TRIM16L	TRIM16L;TRIM16L;TRIM16L;TRIM16L;TRIM16L;TRIM16L;TRIM16L;TRIM16L;TRIM16L;TRIM16L;TRIM16L;TRIM16L;TRIM16L	ENST00000395671.9;ENST00000414850.6;ENST00000424146.2;ENST00000449552.6;ENST00000571542.5;ENST00000571708.5;ENST00000571733.1;ENST00000572555.5;ENST00000573443.5;ENST00000574042.2;ENST00000577969.1;ENST00000641182.1;ENST00000641936.1	5440;5410;5408;29519;5411;28314;5406;29531;5752;-122;5282;5292;5506	Body;Body;Body;Body;Body;Body;Body;Body;Body;TSS200;Body;Body;Body	TSS200	protein_coding;protein_coding;protein_coding;protein_coding;protein_coding;protein_coding;protein_coding;protein_coding;protein_coding;protein_coding;protein_coding;protein_coding;protein_coding	mRNA	mRNA	OpenSea	Open Sea	Quies	15_Quies				FALSE
cg00104098_II_F_C_rep1_EPIC	cg00104098	chr1	2370743	2370745	TRUE	FALSE	II	cg	MORN1	MORN1;MORN1;MORN1;MORN1	ENST00000378529.7;ENST00000378531.8;ENST00000606372.5;ENST00000607342.5	20964;20811;20944;5135	5'UTR;5'UTR;5'UTR;5'UTR	5'UTR	protein_coding;protein_coding;protein_coding;protein_coding	mRNA	mRNA	Shore	Shore	Quies	15_Quies		SINE	Alu	FALSE
cg00104249_I_R_C_rep1_EPIC	cg00104249	chr7	101238902	101238904	FALSE	FALSE	I	cg	CLDN15	CLDN15;CLDN15;CLDN15;CLDN15;CLDN15;CLDN15;CLDN15;CLDN15	ENST00000308344.10;ENST00000401528.5;ENST00000412417.1;ENST00000414035.5;ENST00000433422.1;ENST00000433833.1;ENST00000463331.5;ENST00000611078.4	-1100;-82;-1142;-1133;-1137;-1425;-1152;-956	TSS1500;TSS200;TSS1500;TSS1500;TSS1500;TSS1500;TSS1500;TSS1500	TSS1500	protein_coding;protein_coding;protein_coding;protein_coding;protein_coding;protein_coding;protein_coding;protein_coding	mRNA	mRNA	OpenSea	Open Sea	EnhA2	4_Tx				FALSE
cg00104553_II_F_C_rep1_EPIC	cg00104553	chr17	20448100	20448102	TRUE	FALSE	II	cg						Intergenic		No RNA Associated	No RNA Associated	OpenSea	Open Sea	Quies	15_Quies		DNA	hAT-Charlie	FALSE
cg00104562_II_F_C_rep1_EPIC	cg00104562	chr19	7702342	7702344	FALSE	FALSE	II	cg	FCER2	FCER2;FCER2;FCER2;FCER2	ENST00000346664.9;ENST00000597921.6;ENST00000597934.1;ENST00000598803.5	-196;-211;-211;-249	TSS200;TSS1500;TSS1500;TSS1500	TSS1500	protein_coding;protein_coding;protein_coding;protein_coding	mRNA	mRNA	OpenSea	Open Sea	Quies	14_ReprPCWk		SINE	MIR	FALSE
cg00105229_II_F_C_rep1_EPIC	cg00105229	chr15	34489767	34489769	TRUE	FALSE	II	cg	HNRNPLP2	HNRNPLP2	ENST00000568980.1	804	1stExon	1stExon	unprocessed_pseudogene	pseudogene	ncRNA	OpenSea	Open Sea	ReprPCWk	14_ReprPCWk				FALSE
cg00105368_I_R_C_rep1_EPIC	cg00105368	chr5	120702646	120702648	TRUE	FALSE	I	cg						Intergenic		No RNA Associated	No RNA Associated	OpenSea	Open Sea	Quies	15_Quies		LTR	ERV1	FALSE
cg00105403_I_R_C_rep1_EPIC	cg00105403	chr5	15385837	15385839	TRUE	FALSE	I	cg						Intergenic		No RNA Associated	No RNA Associated	OpenSea	Open Sea	Quies	15_Quies		LTR	ERV1	FALSE
cg00105852_I_R_C_rep1_EPIC	cg00105852	chr12	132523423	132523425	FALSE	FALSE	I	cg	FBRSL1	FBRSL1;FBRSL1	ENST00000434748.2;ENST00000650108.1	33873;33873	Body;Body	Body	protein_coding;protein_coding	mRNA	mRNA	Shelf	Shelf	EnhWk	7_Enh				FALSE
cg00106052_II_F_C_rep1_EPIC	cg00106052	chr3	47500085	47500087	TRUE	FALSE	II	cg	BOLA2P2;ELP6	BOLA2P2;BOLA2P2;ELP6;ELP6;ELP6;ELP6;ELP6;ELP6;ELP6	ENST00000603861.1;ENST00000604904.1;ENST00000296149.9;ENST00000412761.5;ENST00000439305.5;ENST00000442215.6;ENST00000444760.5;ENST00000445044.5;ENST00000446787.5	245;245;13627;11293;13328;13624;13296;13305;11130	1stExon;1stExon;5'UTR;5'UTR;5'UTR;5'UTR;5'UTR;5'UTR;5'UTR	5'UTR	transcribed_processed_pseudogene;transcribed_processed_pseudogene;protein_coding;protein_coding;protein_coding;protein_coding;protein_coding;protein_coding;protein_coding	mRNA	mRNA	OpenSea	Open Sea	Tx	4_Tx				FALSE
cg00106073_I_F_C_rep1_EPIC	cg00106073	chr1	156114542	156114544	FALSE	FALSE	I	cg	LMNA	LMNA;LMNA;LMNA;LMNA;LMNA;LMNA;LMNA;LMNA;LMNA;LMNA;LMNA;LMNA;LMNA;LMNA;LMNA;LMNA;LMNA;LMNA;LMNA;LMNA;LMNA;LMNA;LMNA;LMNA;LMNA	ENST00000347559.6;ENST00000361308.9;ENST00000368299.7;ENST00000368300.9;ENST00000368301.6;ENST00000469565.6;ENST00000470199.2;ENST00000478063.2;ENST00000496738.6;ENST00000502751.5;ENST00000515711.1;ENST00000674518.1;ENST00000674600.1;ENST00000674720.1;ENST00000675455.1;ENST00000675667.1;ENST00000675874.1;ENST00000675881.1;ENST00000675939.1;ENST00000675989.1;ENST00000676208.1;ENST00000676283.1;ENS…	-127;292;-179;-168;31965;-170;-168;-168;7845;31970;7885;2424;2424;7845;-168;7845;2424;-168;15509;7845;2424;7845;21203;2424;-168	TSS200;Body;TSS200;TSS200;Body;TSS200;TSS200;TSS200;Body;Body;Body;Body;Body;Body;TSS200;Body;Body;TSS200;Body;Body;Body;Body;Body;Body;TSS200	TSS200	protein_coding;protein_coding;protein_coding;protein_coding;protein_coding;protein_coding;protein_coding;protein_coding;protein_coding;protein_coding;protein_coding;protein_coding;protein_coding;protein_coding;protein_coding;protein_coding;protein_coding;protein_coding;protein_coding;protein_coding;protein_coding;protein_coding;protein_coding;protein_coding;protein_coding	mRNA	mRNA	Shore	Shore	TssFlnkU	2_TssAFlnk				FALSE
cg00106112_II_R_C_rep1_EPIC	cg00106112	chr2	23568913	23568915	TRUE	FALSE	II	cg	KLHL29	KLHL29;KLHL29	ENST00000486442.6;ENST00000489446.1	183735;36329	Body;Body	Body	protein_coding;protein_coding	mRNA	mRNA	OpenSea	Open Sea	Quies	15_Quies				FALSE
cg00106164_II_F_C_rep1_EPIC	cg00106164	chr9	83817115	83817117	TRUE	FALSE	II	cg	AL354733.1;GKAP1	AL354733.1;GKAP1;GKAP1;GKAP1;GKAP1;GKAP1	ENST00000650551.1;ENST00000376365.7;ENST00000376371.7;ENST00000388782.8;ENST00000462223.1;ENST00000485742.5	-527;517;654;12401;1006;181	TSS1500;5'UTR;5'UTR;5'UTR;1stExon;5'UTR	TSS1500	lncRNA;protein_coding;protein_coding;protein_coding;protein_coding;protein_coding	mRNA	mRNA	Island	Island	TssA	1_TssA				FALSE
cg00106254_II_F_C_rep1_EPIC	cg00106254	chr7	1904067	1904069	TRUE	FALSE	II	cg	AC069288.1;MAD1L1	AC069288.1;MAD1L1;MAD1L1;MAD1L1;MAD1L1;MAD1L1;MAD1L1	ENST00000651235.1;ENST00000265854.11;ENST00000399654.6;ENST00000402746.5;ENST00000406869.5;ENST00000437877.1;ENST00000450235.5	338148;326351;328907;328878;329176;36482;76724	5'UTR;5'UTR;5'UTR;5'UTR;5'UTR;5'UTR;5'UTR	5'UTR	protein_coding;protein_coding;protein_coding;protein_coding;protein_coding;protein_coding;protein_coding	mRNA	mRNA	OpenSea	Open Sea	Quies	5_TxWk				FALSE
cg00106446_I_F_C_rep1_EPIC	cg00106446	chr1	247078827	247078829	TRUE	FALSE	I	cg	ZNF670;ZNF670-ZNF695	ZNF670;ZNF670-ZNF695;ZNF670-ZNF695	ENST00000366503.3;ENST00000465049.6;ENST00000474541.1	-16;-91;-16	TSS200;TSS200;TSS200	TSS200	protein_coding;protein_coding;protein_coding	mRNA	mRNA	Island	Island	TssA	1_TssA				FALSE
cg00106591_II_F_C_rep1_EPIC	cg00106591	chr16	34437188	34437190	TRUE	FALSE	II	cg						Intergenic		No RNA Associated	No RNA Associated	Island	Island	ZNF/Rpts	9_Het				FALSE
cg00106621_II_R_C_rep1_EPIC	cg00106621	chr7	8261097	8261099	TRUE	FALSE	II	cg	AC007009.1;AC007128.1;ICA1	AC007009.1;AC007128.1;ICA1;ICA1;ICA1;ICA1;ICA1;ICA1;ICA1;ICA1;ICA1;ICA1;ICA1;ICA1;ICA1	ENST00000458624.1;ENST00000424460.1;ENST00000265577.11;ENST00000339809.10;ENST00000396675.7;ENST00000402384.8;ENST00000406470.6;ENST00000407906.5;ENST00000430867.5;ENST00000446305.1;ENST00000447326.5;ENST00000455539.5;ENST00000457755.5;ENST00000486677.1;ENST00000650486.1	-1135;-1166;1109;1430;955;1070;1515;1515;972;1590;1446;1056;1073;1048;1176	TSS1500;TSS1500;5'UTR;5'UTR;5'UTR;5'UTR;5'UTR;5'UTR;5'UTR;5'UTR;5'UTR;5'UTR;5'UTR;5'UTR;5'UTR	TSS1500	lncRNA;lncRNA;protein_coding;protein_coding;protein_coding;protein_coding;protein_coding;protein_coding;protein_coding;protein_coding;protein_coding;protein_coding;protein_coding;protein_coding;protein_coding	mRNA	mRNA	Shore	Shore	TssBiv	1_TssA				FALSE
cg00106757_II_F_C_rep1_EPIC	cg00106757	chr16	10455387	10455389	TRUE	FALSE	II	cg	ATF7IP2	ATF7IP2;ATF7IP2;ATF7IP2;ATF7IP2;ATF7IP2;ATF7IP2;ATF7IP2;ATF7IP2	ENST00000324570.9;ENST00000356427.2;ENST00000396559.5;ENST00000396560.6;ENST00000535850.5;ENST00000543967.5;ENST00000565616.1;ENST00000568027.5	24793;24793;69333;69333;69327;69329;1366;26487	Body;Body;Body;Body;Body;Body;Body;Body	Body	protein_coding;protein_coding;protein_coding;protein_coding;protein_coding;protein_coding;protein_coding;protein_coding	mRNA	mRNA	OpenSea	Open Sea	Quies	5_TxWk		LTR	ERVL-MaLR	FALSE
cg00106920_II_F_C_rep1_EPIC	cg00106920	chr3	49585489	49585491	TRUE	FALSE	II	cg	BSN	BSN	ENST00000296452.5	31013	Body	Body	protein_coding	mRNA	mRNA	OpenSea	Open Sea	Quies	15_Quies				FALSE
cg00106989_I_F_C_rep1_EPIC	cg00106989	chr5	180831653	180831655	TRUE	FALSE	I	cg	HEIH;LINC00847	HEIH;HEIH;LINC00847;LINC00847;LINC00847;LINC00847;LINC00847;LINC00847;LINC00847;LINC00847;LINC00847;LINC00847;LINC00847;LINC00847;LINC00847;LINC00847;LINC00847;LINC00847;LINC00847;LINC00847;LINC00847;LINC00847;LINC00847	ENST00000623091.1;ENST00000651563.1;ENST00000501855.6;ENST00000501937.2;ENST00000502162.2;ENST00000508309.2;ENST00000509921.2;ENST00000651233.1;ENST00000652659.1;ENST00000653411.1;ENST00000654313.1;ENST00000657229.1;ENST00000658025.1;ENST00000658585.1;ENST00000659497.1;ENST00000659553.1;ENST00000660674.1;ENST00000661298.1;ENST00000661444.1;ENST00000661810.1;ENST00000662722.1;ENST00000665473.1;ENS…	-48;-994;697;289;630;659;666;706;1328;717;1171;10;1171;-69;60;238;1081;-17;482;-18;10;427;5	TSS200;TSS1500;Body;1stExon;Body;Body;Body;1stExon;Body;Body;Body;1stExon;Body;TSS200;1stExon;1stExon;Body;TSS200;Body;TSS200;1stExon;Body;1stExon	TSS1500	lncRNA;lncRNA;lncRNA;lncRNA;lncRNA;lncRNA;lncRNA;lncRNA;lncRNA;lncRNA;lncRNA;lncRNA;lncRNA;lncRNA;lncRNA;lncRNA;lncRNA;lncRNA;lncRNA;lncRNA;lncRNA;lncRNA;lncRNA	lncRNA	lncRNA	Island	Island	TssA	1_TssA	TRUE			FALSE
cg00107039_II_F_C_rep1_EPIC	cg00107039	chr16	85030180	85030182	FALSE	FALSE	II	cg	KIAA0513	KIAA0513;KIAA0513	ENST00000258180.7;ENST00000538274.5	2430;2430	Body;Body	Body	protein_coding;protein_coding	mRNA	mRNA	Shelf	Shelf	EnhWk	5_TxWk				FALSE
cg00107142_II_F_C_rep1_EPIC	cg00107142	chr19	38070761	38070763	TRUE	FALSE	II	cg	SIPA1L3	SIPA1L3;SIPA1L3	ENST00000222345.11;ENST00000476317.2	163554;138416	Body;Body	Body	protein_coding;protein_coding	mRNA	mRNA	OpenSea	Open Sea	Quies	15_Quies				FALSE
cg00107629_II_R_C_rep1_EPIC	cg00107629	chr11	46367756	46367758	TRUE	FALSE	II	cg	DGKZ	DGKZ;DGKZ;DGKZ;DGKZ;DGKZ;DGKZ;DGKZ;DGKZ;DGKZ;DGKZ;DGKZ;DGKZ;DGKZ;DGKZ;DGKZ;DGKZ	ENST00000318201.12;ENST00000343674.10;ENST00000421244.6;ENST00000454345.5;ENST00000456247.6;ENST00000524448.1;ENST00000524984.5;ENST00000525242.5;ENST00000527674.5;ENST00000527911.5;ENST00000528173.5;ENST00000528615.5;ENST00000531879.5;ENST00000532868.6;ENST00000533376.5;ENST00000534215.5	20169;34852;20169;6162;20185;105;22320;29159;22323;20294;442;22354;22325;22490;20234;6150	Body;Body;Body;Body;Body;Body;Body;Body;Body;Body;Body;Body;Body;Body;Body;Body	Body	protein_coding;protein_coding;protein_coding;protein_coding;protein_coding;protein_coding;protein_coding;protein_coding;protein_coding;protein_coding;protein_coding;protein_coding;protein_coding;protein_coding;protein_coding;protein_coding	mRNA	mRNA	Shore	Shore	EnhWk	5_TxWk	TRUE			FALSE
cg00107916_I_F_C_rep1_EPIC	cg00107916	chr5	3187951	3187953	FALSE	FALSE	I	cg						Intergenic		No RNA Associated	No RNA Associated	Shore	Shore	Quies	15_Quies				FALSE
cg00107970_I_R_C_rep1_EPIC	cg00107970	chr1	156149665	156149667	FALSE	FALSE	I	cg	SEMA4A	SEMA4A;SEMA4A;SEMA4A;SEMA4A;SEMA4A	ENST00000355014.6;ENST00000414683.5;ENST00000435124.5;ENST00000485575.1;ENST00000633494.1	-353;-57;2300;-537;2291	TSS1500;TSS200;Body;TSS1500;Body	TSS1500	protein_coding;protein_coding;protein_coding;protein_coding;protein_coding	mRNA	mRNA	OpenSea	Open Sea	ReprPC	5_TxWk				FALSE
cg00108349_II_R_C_rep1_EPIC	cg00108349	chr13	24340518	24340520	TRUE	FALSE	II	cg						Intergenic		No RNA Associated	No RNA Associated	Island	Island	Quies	15_Quies				FALSE
cg00108459_II_F_C_rep1_EPIC	cg00108459	chr10	69363657	69363659	TRUE	FALSE	II	cg	HK1	HK1;HK1;HK1;HK1;HK1;HK1;HK1;HK1;HK1	ENST00000298649.8;ENST00000359426.7;ENST00000360289.6;ENST00000421088.5;ENST00000436817.6;ENST00000448642.6;ENST00000493591.6;ENST00000494253.1;ENST00000643399.2	47873;44811;93658;81103;93674;93658;44805;25638;85162	Body;Body;Body;Body;Body;Body;Body;Body;Body	Body	protein_coding;protein_coding;protein_coding;protein_coding;protein_coding;protein_coding;protein_coding;protein_coding;protein_coding	mRNA	mRNA	OpenSea	Open Sea	TxWk	5_TxWk		SINE	Alu	FALSE
cg00108524_II_F_C_rep1_EPIC	cg00108524	chr1	30086276	30086278	TRUE	FALSE	II	cg						Intergenic		No RNA Associated	No RNA Associated	OpenSea	Open Sea	Quies	14_ReprPCWk				FALSE
cg00108938_I_F_C_rep1_EPIC	cg00108938	chr7	157840559	157840561	FALSE	FALSE	I	cg	PTPRN2	PTPRN2;PTPRN2;PTPRN2;PTPRN2	ENST00000389413.7;ENST00000389416.8;ENST00000389418.9;ENST00000409483.5	747214;747152;747264;747229	5'UTR;5'UTR;5'UTR;5'UTR	5'UTR	protein_coding;protein_coding;protein_coding;protein_coding	mRNA	mRNA	Shore	Shore	ZNF/Rpts	15_Quies				FALSE
cg00109148_II_R_C_rep1_EPIC	cg00109148	chr13	29339209	29339211	TRUE	FALSE	II	cg	MTUS2	MTUS2	ENST00000612955.5	518862	Body	Body	protein_coding	mRNA	mRNA	Shore	Shore	Quies	15_Quies				FALSE
cg00109178_II_F_C_rep1_EPIC	cg00109178	chr16	71466906	71466908	TRUE	FALSE	II	cg	AC010547.4;ZNF19	AC010547.4;AC010547.4;ZNF19	ENST00000561908.1;ENST00000648971.1;ENST00000567225.5	22405;17712;15230	5'UTR;5'UTR;1stExon	5'UTR	protein_coding;protein_coding;protein_coding	mRNA	mRNA	OpenSea	Open Sea	Quies	5_TxWk		LINE	L1	FALSE
cg00109375_II_R_C_rep1_EPIC	cg00109375	chr16	21136657	21136659	FALSE	FALSE	II	cg	DNAH3	DNAH3;DNAH3;DNAH3	ENST00000261383.3;ENST00000396036.5;ENST00000575024.1	22784;14154;-85	5'UTR;5'UTR;TSS200	TSS200	protein_coding;protein_coding;protein_coding	mRNA	mRNA	OpenSea	Open Sea	Quies	15_Quies				FALSE
cg00109465_II_R_C_rep1_EPIC	cg00109465	chr12	53727574	53727576	FALSE	FALSE	II	cg	CALCOCO1	CALCOCO1;CALCOCO1;CALCOCO1;CALCOCO1;CALCOCO1;CALCOCO1;CALCOCO1;CALCOCO1;CALCOCO1;CALCOCO1;CALCOCO1;CALCOCO1;CALCOCO1;CALCOCO1;CALCOCO1;CALCOCO1;CALCOCO1;CALCOCO1	ENST00000262059.8;ENST00000430117.6;ENST00000546619.5;ENST00000546774.1;ENST00000547885.5;ENST00000547988.5;ENST00000548177.5;ENST00000548263.5;ENST00000548431.1;ENST00000549173.5;ENST00000549349.5;ENST00000549688.1;ENST00000549784.5;ENST00000549935.6;ENST00000550804.6;ENST00000551900.5;ENST00000552623.5;ENST00000553154.5	171;-135;-122;-122;-107;-122;-122;-146;-83;-123;-117;-1234;32;-122;-122;-122;-1234;-122	5'UTR;TSS200;TSS200;TSS200;TSS200;TSS200;TSS200;TSS200;TSS200;TSS200;TSS200;TSS1500;5'UTR;TSS200;TSS200;TSS200;TSS1500;TSS200	TSS1500	protein_coding;protein_coding;protein_coding;protein_coding;protein_coding;protein_coding;protein_coding;protein_coding;protein_coding;protein_coding;protein_coding;protein_coding;protein_coding;protein_coding;protein_coding;protein_coding;protein_coding;protein_coding	mRNA	mRNA	OpenSea	Open Sea	TssA	1_TssA				FALSE
cg00109480_II_F_C_rep1_EPIC	cg00109480	chr3	190444303	190444305	TRUE	FALSE	II	cg	TMEM207	TMEM207	ENST00000354905.2	5573	5'UTR	5'UTR	protein_coding	mRNA	mRNA	OpenSea	Open Sea	Quies	15_Quies		SINE	MIR	FALSE
cg00109629_II_R_C_rep1_EPIC	cg00109629	chr7	66732266	66732268	TRUE	FALSE	II	cg	AC027644.4;RABGEF1	AC027644.4;RABGEF1	ENST00000503687.2;ENST00000607882.5	103309;50103	Body;Body	Body	protein_coding;protein_coding	mRNA	mRNA	OpenSea	Open Sea	Quies	5_TxWk				FALSE
cg00109776_II_R_C_rep1_EPIC	cg00109776	chr19	53729077	53729079	TRUE	FALSE	II	cg	MIR518E	MIR518E	ENST00000385252.1	-760	TSS1500	TSS1500	miRNA	miRNA	ncRNA	OpenSea	Open Sea	Quies	15_Quies		LINE	L1	FALSE
cg00109781_II_F_C_rep1_EPIC	cg00109781	chr9	135044299	135044301	TRUE	FALSE	II	cg						Intergenic		No RNA Associated	No RNA Associated	OpenSea	Open Sea	Quies	14_ReprPCWk				FALSE
cg00109817_II_F_C_rep1_EPIC	cg00109817	chr4	4185500	4185502	TRUE	FALSE	II	cg						Intergenic		No RNA Associated	No RNA Associated	OpenSea	Open Sea	Quies	14_ReprPCWk				FALSE
cg00110041_II_F_C_rep1_EPIC	cg00110041	chr15	80850001	80850003	FALSE	FALSE	II	cg	CEMIP	CEMIP;CEMIP;CEMIP	ENST00000220244.7;ENST00000356249.9;ENST00000394685.8	70659;70631;70632	Body;Body;Body	Body	protein_coding;protein_coding;protein_coding	mRNA	mRNA	OpenSea	Open Sea	Quies	15_Quies				FALSE
cg00110656_II_R_C_rep1_EPIC	cg00110656	chr9	127300918	127300920	TRUE	FALSE	II	cg	AL450263.2;GARNL3	AL450263.2;GARNL3;GARNL3;GARNL3;GARNL3;GARNL3;GARNL3;GARNL3;GARNL3;GARNL3;GARNL3;GARNL3;GARNL3;GARNL3;GARNL3	ENST00000439400.1;ENST00000373386.6;ENST00000373387.9;ENST00000425970.5;ENST00000429629.6;ENST00000435213.6;ENST00000439286.5;ENST00000441134.5;ENST00000444677.5;ENST00000446764.5;ENST00000453030.5;ENST00000464616.6;ENST00000478702.5;ENST00000487565.5;ENST00000498801.5	64;35996;36145;37257;76380;37257;76654;75564;76448;75680;76293;35917;55582;36406;36683	5'UTR;Body;Body;Body;Body;Body;Body;Body;Body;Body;Body;Body;Body;Body;Body	5'UTR	processed_pseudogene;protein_coding;protein_coding;protein_coding;protein_coding;protein_coding;protein_coding;protein_coding;protein_coding;protein_coding;protein_coding;protein_coding;protein_coding;protein_coding;protein_coding	mRNA	mRNA	OpenSea	Open Sea	Quies	15_Quies				FALSE
cg00110695_I_R_C_rep1_EPIC	cg00110695	chr6	98910859	98910861	TRUE	FALSE	I	cg	FBXL4	FBXL4;FBXL4	ENST00000229971.2;ENST00000369244.7	37147;37087	5'UTR;5'UTR	5'UTR	protein_coding;protein_coding	mRNA	mRNA	OpenSea	Open Sea	Quies	5_TxWk		LINE	L1	FALSE
cg00111221_II_R_C_rep1_EPIC	cg00111221	chr1	121094893	121094895	TRUE	FALSE	II	cg	AC244453.2;AC244453.3;FCGR1B	AC244453.2;AC244453.3;FCGR1B;FCGR1B;FCGR1B;FCGR1B;FCGR1B;FCGR1B;FCGR1B;FCGR1B	ENST00000457996.1;ENST00000426275.1;ENST00000369178.5;ENST00000369383.8;ENST00000369384.9;ENST00000466915.1;ENST00000471609.2;ENST00000472543.5;ENST00000616817.4;ENST00000623603.3	2762;21783;7481;7499;7549;-11;7507;7536;7549;7549	5'UTR;5'UTR;Body;Body;Body;TSS200;Body;Body;Body;Body	TSS200	lncRNA;lncRNA;protein_coding;protein_coding;protein_coding;protein_coding;protein_coding;protein_coding;protein_coding;protein_coding	mRNA	mRNA	Shelf	Shelf	NA	NA				FALSE
cg00111436_I_R_C_rep1_EPIC	cg00111436	chr12	121400022	121400024	FALSE	FALSE	I	cg	ANAPC5;RNF34	ANAPC5;RNF34;RNF34;RNF34;RNF34;RNF34;RNF34;RNF34;RNF34	ENST00000536837.1;ENST00000361234.9;ENST00000392464.3;ENST00000392465.7;ENST00000553407.5;ENST00000554606.5;ENST00000555076.1;ENST00000556562.1;ENST00000613529.4	-126;-18;-121;-96;-106;-119;-124;-105;-60	TSS200;TSS200;TSS200;TSS200;TSS200;TSS200;TSS200;TSS200;TSS200	TSS200	protein_coding;protein_coding;protein_coding;protein_coding;protein_coding;protein_coding;protein_coding;protein_coding;protein_coding	mRNA	mRNA	Island	Island	TssA	1_TssA				FALSE
cg00111463_I_F_C_rep1_EPIC	cg00111463	chr7	77508506	77508508	TRUE	FALSE	I	cg						Intergenic		No RNA Associated	No RNA Associated	OpenSea	Open Sea	Quies	15_Quies				FALSE
cg00111466_I_R_C_rep1_EPIC	cg00111466	chr2	47690887	47690889	TRUE	FALSE	I	cg	AC079250.1	AC079250.1	ENST00000456046.1	359	1stExon	1stExon	processed_pseudogene	pseudogene	ncRNA	Island	Island	Quies	15_Quies				FALSE
cg00111503_II_F_C_rep1_EPIC	cg00111503	chr8	139618872	139618874	FALSE	FALSE	II	cg	KCNK9	KCNK9;KCNK9;KCNK9;KCNK9;KCNK9;KCNK9;KCNK9;KCNK9;KCNK9;KCNK9	ENST00000303015.2;ENST00000520439.3;ENST00000522317.5;ENST00000523477.2;ENST00000647605.1;ENST00000648164.1;ENST00000648481.1;ENST00000649473.1;ENST00000649696.1;ENST00000650269.1	84126;84251;84169;35478;35458;85237;14989;84084;35458;84221	5'UTR;1stExon;5'UTR;5'UTR;1stExon;1stExon;1stExon;5'UTR;5'UTR;5'UTR	5'UTR	protein_coding;protein_coding;protein_coding;protein_coding;protein_coding;protein_coding;protein_coding;protein_coding;protein_coding;protein_coding	mRNA	mRNA	Island	Island	Quies	15_Quies				FALSE
cg00111521_II_R_C_rep1_EPIC	cg00111521	chr1	15976317	15976319	TRUE	FALSE	II	cg	ZBTB17	ZBTB17;ZBTB17;ZBTB17;ZBTB17	ENST00000375733.6;ENST00000375743.9;ENST00000479282.5;ENST00000537142.5	-185;-216;-213;-238	TSS200;TSS1500;TSS1500;TSS1500	TSS1500	protein_coding;protein_coding;protein_coding;protein_coding	mRNA	mRNA	Shore	Shore	TssFlnkU	2_TssAFlnk		SINE	MIR	FALSE
cg00111532_I_R_C_rep1_EPIC	cg00111532	chr16	550997	550999	TRUE	FALSE	I	cg	CAPN15;Z97986.1	CAPN15;CAPN15;Z97986.1	ENST00000219611.7;ENST00000565010.1;ENST00000565879.1	23286;-1299;2850	Body;TSS1500;5'UTR	TSS1500	protein_coding;protein_coding;lncRNA	mRNA	mRNA	Shelf	Shelf	TxWk	4_Tx				FALSE
cg00111677_II_R_C_rep1_EPIC	cg00111677	chr15	32168064	32168066	TRUE	FALSE	II	cg	CHRNA7	CHRNA7;CHRNA7;CHRNA7;CHRNA7;CHRNA7;CHRNA7;CHRNA7;CHRNA7;CHRNA7;CHRNA7;CHRNA7;CHRNA7;CHRNA7;CHRNA7;CHRNA7;CHRNA7;CHRNA7	ENST00000306901.9;ENST00000437966.3;ENST00000454250.7;ENST00000635884.1;ENST00000636245.1;ENST00000636271.1;ENST00000636292.1;ENST00000636603.1;ENST00000637033.1;ENST00000637183.1;ENST00000637189.1;ENST00000637350.1;ENST00000637519.1;ENST00000637971.1;ENST00000638081.1;ENST00000638106.1;ENST00000675428.1	137550;137509;137577;138131;11928;137064;56885;201634;138131;190009;11027;137553;137603;137520;10453;201594;137577	Body;Body;Body;Body;Body;Body;Body;Body;Body;Body;Body;Body;Body;Body;Body;Body;Body	Body	protein_coding;protein_coding;protein_coding;protein_coding;protein_coding;protein_coding;protein_coding;protein_coding;protein_coding;protein_coding;protein_coding;protein_coding;protein_coding;protein_coding;protein_coding;protein_coding;protein_coding	mRNA	mRNA	Island	Island	Quies	15_Quies				FALSE
cg00111697_II_R_C_rep1_EPIC	cg00111697	chr1	877379	877381	TRUE	FALSE	II	cg	AL669831.5;FAM41C	AL669831.5;FAM41C;FAM41C	ENST00000635557.1;ENST00000427857.1;ENST00000446136.1	-145;-577;-476	TSS200;TSS1500;TSS1500	TSS1500	transcribed_unprocessed_pseudogene;lncRNA;lncRNA	lncRNA	lncRNA	OpenSea	Open Sea	Quies	14_ReprPCWk				FALSE
cg00111723_I_F_C_rep1_EPIC	cg00111723	chr5	27120841	27120843	TRUE	FALSE	I	cg	CDH9	CDH9	ENST00000513289.5	309	5'UTR	5'UTR	protein_coding	mRNA	mRNA	OpenSea	Open Sea	Quies	15_Quies		LTR	ERV1	FALSE
cg00112042_II_F_C_rep1_EPIC	cg00112042	chr1	147084315	147084317	TRUE	FALSE	II	cg	SSBL4P	SSBL4P	ENST00000438469.2	-737	TSS1500	TSS1500	processed_pseudogene	pseudogene	ncRNA	Shore	Shore	TssBiv	NA				FALSE
cg00112048_I_F_C_rep1_EPIC	cg00112048	chr8	143883962	143883964	TRUE	FALSE	I	cg						Intergenic		No RNA Associated	No RNA Associated	OpenSea	Open Sea	Quies	15_Quies				FALSE
cg00112056_II_R_C_rep1_EPIC	cg00112056	chr4	53366247	53366249	FALSE	FALSE	II	cg	SCFD2	SCFD2;SCFD2;SCFD2;SCFD2	ENST00000388940.8;ENST00000401642.8;ENST00000503450.1;ENST00000611795.1	-186;-186;-181;-306	TSS200;TSS200;TSS200;TSS1500	TSS1500	protein_coding;protein_coding;protein_coding;protein_coding	mRNA	mRNA	Shore	Shore	TssA	1_TssA				FALSE
cg00112163_II_F_C_rep1_EPIC	cg00112163	chr19	9381492	9381494	TRUE	FALSE	II	cg	ZNF177;ZNF559-ZNF177	ZNF177;ZNF177;ZNF177;ZNF559-ZNF177;ZNF559-ZNF177	ENST00000343499.8;ENST00000589262.5;ENST00000590616.2;ENST00000446085.8;ENST00000541595.6	18473;5082;3224;57319;57152	Body;Body;Body;Body;Body	Body	protein_coding;protein_coding;protein_coding;protein_coding;protein_coding	mRNA	mRNA	OpenSea	Open Sea	ZNF/Rpts	8_ZNF/Rpts				FALSE
cg00112187_II_F_C_rep1_EPIC	cg00112187	chr8	141643689	141643691	FALSE	FALSE	II	cg	AC025839.1	AC025839.1;AC025839.1;AC025839.1	ENST00000673717.1;ENST00000673759.1;ENST00000673982.1	62032;62017;62004	Body;Body;Body	Body	lncRNA;lncRNA;lncRNA	lncRNA	lncRNA	OpenSea	Open Sea	ReprPC	14_ReprPCWk		LINE	L1	FALSE
cg00112367_II_R_C_rep1_EPIC	cg00112367	chr5	178135322	178135324	TRUE	FALSE	II	cg	RMND5B	RMND5B;RMND5B;RMND5B;RMND5B;RMND5B;RMND5B;RMND5B;RMND5B	ENST00000313386.9;ENST00000502814.5;ENST00000507457.5;ENST00000507575.5;ENST00000508647.5;ENST00000512663.5;ENST00000515098.5;ENST00000542098.2	4309;4309;4298;4312;4288;4306;4327;110	Body;Body;Body;Body;Body;Body;Body;Body	Body	protein_coding;protein_coding;protein_coding;protein_coding;protein_coding;protein_coding;protein_coding;protein_coding	mRNA	mRNA	Shelf	Shelf	TxWk	4_Tx		SINE	Alu	FALSE
cg00112558_II_R_C_rep1_EPIC	cg00112558	chr7	102692010	102692012	TRUE	FALSE	II	cg						Intergenic		No RNA Associated	No RNA Associated	Shore	Shore	Quies	15_Quies				FALSE
cg00112780_I_F_C_rep1_EPIC	cg00112780	chr1	228457760	228457762	FALSE	FALSE	I	cg	H2AW;H2BU1	H2AW;H2BU1	ENST00000366695.3;ENST00000620438.1	113;-346	1stExon;TSS1500	TSS1500	protein_coding;protein_coding	mRNA	mRNA	Island	Island	TssA	1_TssA				FALSE
cg00113033_II_F_C_rep1_EPIC	cg00113033	chr21	43183272	43183274	TRUE	FALSE	II	cg						Intergenic		No RNA Associated	No RNA Associated	OpenSea	Open Sea	NA	NA				FALSE
cg00113050_II_R_C_rep1_EPIC	cg00113050	chr10	100996556	100996558	FALSE	FALSE	II	cg	LZTS2	LZTS2;LZTS2;LZTS2	ENST00000370223.7;ENST00000426584.5;ENST00000489526.1	-515;-61;-557	TSS1500;TSS200;TSS1500	TSS1500	protein_coding;protein_coding;protein_coding	mRNA	mRNA	Shore	Shore	TssFlnkU	2_TssAFlnk				FALSE
cg00113194_I_F_C_rep1_EPIC	cg00113194	chr1	949488	949490	FALSE	FALSE	I	cg	NOC2L	NOC2L;NOC2L	ENST00000327044.7;ENST00000477976.5	9768;8970	5'UTR;5'UTR	5'UTR	protein_coding;protein_coding	mRNA	mRNA	Shore	Shore	Tx	4_Tx				FALSE
cg00113225_II_R_C_rep1_EPIC	cg00113225	chr10	62506764	62506766	FALSE	FALSE	II	cg	AC024598.1	AC024598.1	ENST00000647733.1	132573	Body	Body	protein_coding	mRNA	mRNA	OpenSea	Open Sea	Quies	15_Quies				FALSE
cg00114312_I_R_C_rep1_EPIC	cg00114312	chr16	1370423	1370425	FALSE	FALSE	I	cg	UNKL	UNKL;UNKL;UNKL;UNKL;UNKL;UNKL;UNKL;UNKL;UNKL	ENST00000248104.11;ENST00000389221.9;ENST00000397464.5;ENST00000402641.6;ENST00000403703.5;ENST00000508903.7;ENST00000513783.1;ENST00000515195.1;ENST00000674376.1	9260;44281;9260;9257;9222;44268;8698;8753;9260	5'UTR;5'UTR;5'UTR;5'UTR;5'UTR;5'UTR;5'UTR;5'UTR;5'UTR	5'UTR	protein_coding;protein_coding;protein_coding;protein_coding;protein_coding;protein_coding;protein_coding;protein_coding;protein_coding	mRNA	mRNA	Island	Island	TxWk	4_Tx				FALSE
cg00114503_II_F_C_rep1_EPIC	cg00114503	chr3	179032657	179032659	TRUE	FALSE	II	cg	ZMAT3	ZMAT3;ZMAT3;ZMAT3;ZMAT3	ENST00000311417.7;ENST00000414084.1;ENST00000432729.5;ENST00000652290.1	39152;38909;39558;39174	5'UTR;5'UTR;5'UTR;5'UTR	5'UTR	protein_coding;protein_coding;protein_coding;protein_coding	mRNA	mRNA	OpenSea	Open Sea	Quies	5_TxWk		Retroposon	SVA	FALSE
cg00114569_II_R_C_rep1_EPIC	cg00114569	chr14	64772608	64772610	FALSE	FALSE	II	cg	SPTB	SPTB;SPTB;SPTB;SPTB	ENST00000389720.4;ENST00000389722.7;ENST00000553938.5;ENST00000644917.1	107299;50540;9942;107299	5'UTR;5'UTR;5'UTR;5'UTR	5'UTR	protein_coding;protein_coding;protein_coding;protein_coding	mRNA	mRNA	Island	Island	Quies	15_Quies	TRUE			FALSE
cg00114618_I_R_C_rep1_EPIC	cg00114618	chr5	65370416	65370418	TRUE	FALSE	I	cg	ADAMTS6	ADAMTS6;ADAMTS6;ADAMTS6;ADAMTS6	ENST00000381052.8;ENST00000381055.8;ENST00000464680.6;ENST00000470597.5	111001;111504;103275;103278	5'UTR;5'UTR;5'UTR;5'UTR	5'UTR	protein_coding;protein_coding;protein_coding;protein_coding	mRNA	mRNA	OpenSea	Open Sea	Quies	15_Quies		LINE	L1	FALSE
cg00114710_II_F_C_rep1_EPIC	cg00114710	chr1	154500863	154500865	FALSE	FALSE	II	cg	SHE;TDRD10	SHE;TDRD10	ENST00000304760.3;ENST00000368482.8	1549;-1355	5'UTR;TSS1500	TSS1500	protein_coding;protein_coding	mRNA	mRNA	Shore	Shore	ReprPC	13_ReprPC				FALSE
cg00114784_II_R_C_rep1_EPIC	cg00114784	chr15	96779273	96779275	TRUE	FALSE	II	cg	SPATA8-AS1	SPATA8-AS1;SPATA8-AS1	ENST00000558722.1;ENST00000560888.5	4039;2381	5'UTR;5'UTR	5'UTR	lncRNA;lncRNA	lncRNA	lncRNA	OpenSea	Open Sea	Quies	15_Quies				FALSE
cg00114942_I_F_C_rep1_EPIC	cg00114942	chr20	34112169	34112171	TRUE	FALSE	I	cg	EIF2S2	EIF2S2	ENST00000374980.3	74	5'UTR	5'UTR	protein_coding	mRNA	mRNA	Island	Island	TssA	1_TssA				FALSE
cg00115102_I_R_C_rep1_EPIC	cg00115102	chr22	22297968	22297970	TRUE	FALSE	I	cg	AC245060.7	AC245060.7	ENST00000652112.1	-155	TSS200	TSS200	lncRNA	lncRNA	lncRNA	OpenSea	Open Sea	TssFlnk	1_TssA		Satellite	telo	FALSE
cg00115167_II_F_C_rep1_EPIC	cg00115167	chr14	20929326	20929328	TRUE	FALSE	II	cg	AL355922.3;AL355922.4	AL355922.3;AL355922.4	ENST00000555642.1;ENST00000553534.1	-746;6929	TSS1500;5'UTR	TSS1500	lncRNA;lncRNA	lncRNA	lncRNA	OpenSea	Open Sea	Quies	15_Quies		LTR	ERVL-MaLR	FALSE
cg00115714_II_R_C_rep1_EPIC	cg00115714	chr6	110874908	110874910	TRUE	FALSE	II	cg	AMD1	AMD1;AMD1;AMD1;AMD1;AMD1;AMD1;AMD1	ENST00000368876.2;ENST00000368877.9;ENST00000368882.8;ENST00000368885.8;ENST00000451850.6;ENST00000672937.2;ENST00000675380.1	-666;124;125;124;139;124;125	TSS1500;1stExon;1stExon;1stExon;1stExon;1stExon;1stExon	TSS1500	protein_coding;protein_coding;protein_coding;protein_coding;protein_coding;protein_coding;protein_coding	mRNA	mRNA	Island	Island	TssA	1_TssA				FALSE
cg00115954_II_F_C_rep1_EPIC	cg00115954	chr8	11679041	11679043	FALSE	FALSE	II	cg	GATA4	GATA4;GATA4	ENST00000528712.5;ENST00000532977.1	2083;2082	Body;Body	Body	protein_coding;protein_coding	mRNA	mRNA	Shore	Shore	ReprPC	13_ReprPC				FALSE
cg00116265_II_F_C_rep1_EPIC	cg00116265	chrX	46446675	46446677	TRUE	FALSE	II	cg	KRBOX4	KRBOX4;KRBOX4;KRBOX4;KRBOX4;KRBOX4;KRBOX4	ENST00000298190.10;ENST00000344302.9;ENST00000377919.6;ENST00000464900.5;ENST00000476762.5;ENST00000478600.5	-616;-621;-618;-621;-621;-621	TSS1500;TSS1500;TSS1500;TSS1500;TSS1500;TSS1500	TSS1500	protein_coding;protein_coding;protein_coding;protein_coding;protein_coding;protein_coding	mRNA	mRNA	Shore	Shore	TssA	1_TssA				FALSE
cg00116305_II_F_C_rep1_EPIC	cg00116305	chr8	31637615	31637617	FALSE	FALSE	II	cg						Intergenic		No RNA Associated	No RNA Associated	Shore	Shore	ReprPC	13_ReprPC		LTR	ERVL-MaLR	FALSE
cg00116628_I_F_C_rep1_EPIC	cg00116628	chr5	112419816	112419818	FALSE	FALSE	I	cg	EPB41L4A;EPB41L4A-DT	EPB41L4A;EPB41L4A;EPB41L4A-DT;EPB41L4A-DT	ENST00000261486.6;ENST00000305368.8;ENST00000623705.1;ENST00000624967.2	-539;-503;234;234	TSS1500;TSS1500;1stExon;1stExon	TSS1500	protein_coding;protein_coding;lncRNA;lncRNA	mRNA	mRNA	Island	Island	TssBiv	10_TssBiv				FALSE
cg00116686_II_R_C_rep1_EPIC	cg00116686	chr1	27751019	27751021	TRUE	FALSE	II	cg	FAM76A	FAM76A;FAM76A;FAM76A;FAM76A;FAM76A;FAM76A;FAM76A	ENST00000010299.10;ENST00000234549.11;ENST00000373949.5;ENST00000373954.11;ENST00000419687.6;ENST00000446647.1;ENST00000530324.5	24963;24992;24992;25059;25024;6246;24992	Body;Body;Body;Body;Body;Body;Body	Body	protein_coding;protein_coding;protein_coding;protein_coding;protein_coding;protein_coding;protein_coding	mRNA	mRNA	OpenSea	Open Sea	TxWk	4_Tx		SINE	Alu	FALSE
cg00116709_I_R_C_rep1_EPIC	cg00116709	chrX	49163752	49163754	TRUE	FALSE	I	cg	MAGIX	MAGIX;MAGIX;MAGIX;MAGIX;MAGIX;MAGIX;MAGIX;MAGIX;MAGIX	ENST00000454342.2;ENST00000595224.5;ENST00000612119.1;ENST00000614074.4;ENST00000614322.4;ENST00000615626.4;ENST00000615915.4;ENST00000616266.4;ENST00000616812.4	-791;863;-243;879;1076;910;-179;1189;1088	TSS1500;Body;TSS1500;Body;Body;Body;TSS200;Body;1stExon	TSS1500	protein_coding;protein_coding;protein_coding;protein_coding;protein_coding;protein_coding;protein_coding;protein_coding;protein_coding	mRNA	mRNA	Island	Island	TssA	1_TssA				FALSE
cg00116850_II_F_C_rep1_EPIC	cg00116850	chr3	186829937	186829939	TRUE	FALSE	II	cg						Intergenic		No RNA Associated	No RNA Associated	Shelf	Shelf	ReprPC	13_ReprPC		LINE	L2	FALSE
cg00117012_I_R_C_rep1_EPIC	cg00117012	chr15	73704016	73704018	TRUE	FALSE	I	cg	CD276	CD276;CD276;CD276;CD276;CD276;CD276;CD276;CD276;CD276	ENST00000318424.9;ENST00000318443.10;ENST00000537340.6;ENST00000557951.1;ENST00000559073.1;ENST00000560928.5;ENST00000561176.5;ENST00000561213.5;ENST00000564751.5	19736;19634;19748;66;-180;19579;108;19626;4377	Body;Body;Body;Body;TSS200;Body;Body;Body;Body	TSS200	protein_coding;protein_coding;protein_coding;protein_coding;protein_coding;protein_coding;protein_coding;protein_coding;protein_coding	mRNA	mRNA	OpenSea	Open Sea	TxWk	4_Tx	TRUE			FALSE
cg00117227_II_R_C_rep1_EPIC	cg00117227	chr17	8975490	8975492	TRUE	FALSE	II	cg	AC002091.1	AC002091.1	ENST00000578788.1	7968	Body	Body	lncRNA	lncRNA	lncRNA	OpenSea	Open Sea	Quies	15_Quies	TRUE			FALSE
cg00117472_I_R_C_rep1_EPIC	cg00117472	chr15	78872937	78872939	TRUE	FALSE	I	cg	MORF4L1	MORF4L1;MORF4L1;MORF4L1;MORF4L1;MORF4L1;MORF4L1;MORF4L1;MORF4L1;MORF4L1;MORF4L1;MORF4L1;MORF4L1;MORF4L1;MORF4L1;MORF4L1;MORF4L1;MORF4L1	ENST00000331268.9;ENST00000379535.8;ENST00000426013.7;ENST00000557961.5;ENST00000558502.5;ENST00000558522.5;ENST00000558746.5;ENST00000558830.5;ENST00000558893.5;ENST00000559158.5;ENST00000559258.5;ENST00000559345.5;ENST00000559619.5;ENST00000559690.5;ENST00000559697.5;ENST00000559930.5;ENST00000561171.5	124;62451;48;122;-92;-46;-16;-37;-35;-883;-105;-67;-49;-785;25271;51;-87	1stExon;Body;1stExon;1stExon;TSS200;TSS200;TSS200;TSS200;TSS200;TSS1500;TSS200;TSS200;TSS200;TSS1500;Body;1stExon;TSS200	TSS1500	protein_coding;protein_coding;protein_coding;protein_coding;protein_coding;protein_coding;protein_coding;protein_coding;protein_coding;protein_coding;protein_coding;protein_coding;protein_coding;protein_coding;protein_coding;protein_coding;protein_coding	mRNA	mRNA	Island	Island	TssA	1_TssA				FALSE
cg00117490_II_F_C_rep1_EPIC	cg00117490	chr3	150153603	150153605	TRUE	FALSE	II	cg	AC117386.2	AC117386.2;AC117386.2	ENST00000487840.5;ENST00000489690.1	114390;55572	Body;Body	Body	lncRNA;lncRNA	lncRNA	lncRNA	OpenSea	Open Sea	Quies	15_Quies		LINE	L1	FALSE
cg00117796_II_R_C_rep1_EPIC	cg00117796	chr11	12865093	12865095	TRUE	FALSE	II	cg	TEAD1	TEAD1;TEAD1;TEAD1;TEAD1	ENST00000334310.10;ENST00000525312.1;ENST00000527575.6;ENST00000527636.7	189591;36973;189591;190673	Body;Body;Body;Body	Body	protein_coding;protein_coding;protein_coding;protein_coding	mRNA	mRNA	OpenSea	Open Sea	EnhA1	7_Enh		Simple_repeat	Simple_repeat	FALSE
cg00117869_I_F_C_rep1_EPIC	cg00117869	chr10	124510423	124510425	TRUE	FALSE	I	cg	LHPP	LHPP;LHPP;LHPP	ENST00000368839.1;ENST00000368842.10;ENST00000481452.1	48581;48601;21961	Body;Body;Body	Body	protein_coding;protein_coding;protein_coding	mRNA	mRNA	OpenSea	Open Sea	Quies	15_Quies				FALSE
cg00117908_II_R_C_rep1_EPIC	cg00117908	chr17	68259524	68259526	TRUE	FALSE	II	cg	ARSG	ARSG;ARSG	ENST00000448504.6;ENST00000578726.1	343;124	Body;Body	Body	protein_coding;protein_coding	mRNA	mRNA	Shore	Shore	Quies	5_TxWk		DNA	hAT-Charlie	FALSE
cg00117965_II_F_C_rep1_EPIC	cg00117965	chr16	641443	641445	TRUE	FALSE	II	cg	MCRIP2	MCRIP2;MCRIP2;MCRIP2;MCRIP2;MCRIP2;MCRIP2;MCRIP2	ENST00000307650.9;ENST00000474840.5;ENST00000491999.5;ENST00000611328.4;ENST00000615744.4;ENST00000620462.4;ENST00000629534.2	-384;-485;-402;4541;-1007;-1039;-405	TSS1500;TSS1500;TSS1500;Body;TSS1500;TSS1500;TSS1500	TSS1500	protein_coding;protein_coding;protein_coding;protein_coding;protein_coding;protein_coding;protein_coding	mRNA	mRNA	Shore	Shore	TssFlnkU	2_TssAFlnk				FALSE
cg00118363_I_F_C_rep1_EPIC	cg00118363	chr8	51405083	51405085	TRUE	FALSE	I	cg	PXDNL	PXDNL;PXDNL;PXDNL	ENST00000356297.5;ENST00000522628.5;ENST00000522933.5	404362;4338;3896	5'UTR;5'UTR;5'UTR	5'UTR	protein_coding;protein_coding;protein_coding	mRNA	mRNA	Shelf	Shelf	Het	15_Quies		LTR	ERV1	FALSE
cg00118365_II_F_C_rep1_EPIC	cg00118365	chr5	141399544	141399546	TRUE	FALSE	II	cg	PCDHGA1;PCDHGA2;PCDHGA3;PCDHGA4;PCDHGA5;PCDHGA6;PCDHGA7;PCDHGA8;PCDHGB1;PCDHGB2;PCDHGB3;PCDHGB4;PCDHGB5	PCDHGA1;PCDHGA2;PCDHGA3;PCDHGA3;PCDHGA4;PCDHGA5;PCDHGA6;PCDHGA7;PCDHGA8;PCDHGB1;PCDHGB2;PCDHGB3;PCDHGB4;PCDHGB5;PCDHGB5	ENST00000517417.2;ENST00000394576.3;ENST00000253812.8;ENST00000612467.1;ENST00000571252.3;ENST00000518069.1;ENST00000517434.3;ENST00000518325.2;ENST00000398604.2;ENST00000523390.1;ENST00000522605.1;ENST00000576222.2;ENST00000519479.2;ENST00000617380.1;ENST00000621169.1	68860;60785;55716;55511;44524;35214;25654;16803;6731;49284;39409;29303;11847;1417;1558	Body;Body;Body;Body;Body;Body;Body;Body;Body;Body;Body;Body;Body;1stExon;1stExon	1stExon	protein_coding;protein_coding;protein_coding;protein_coding;protein_coding;protein_coding;protein_coding;protein_coding;protein_coding;protein_coding;protein_coding;protein_coding;protein_coding;protein_coding;protein_coding	mRNA	mRNA	Island	Island	ZNF/Rpts	8_ZNF/Rpts				FALSE
cg00118712_I_F_C_rep1_EPIC	cg00118712	chr10	129888554	129888556	FALSE	FALSE	I	cg	EBF3	EBF3;EBF3;EBF3;EBF3	ENST00000355311.10;ENST00000368648.8;ENST00000440978.2;ENST00000675373.1	75720;84499;75720;71230	5'UTR;5'UTR;5'UTR;5'UTR	5'UTR	protein_coding;protein_coding;protein_coding;protein_coding	mRNA	mRNA	Shore	Shore	Quies	15_Quies				FALSE
cg00118977_II_F_C_rep1_EPIC	cg00118977	chr20	61498626	61498628	FALSE	FALSE	II	cg	CDH4	CDH4	ENST00000614565.5	246366	Body	Body	protein_coding	mRNA	mRNA	OpenSea	Open Sea	Quies	15_Quies				FALSE
cg00119034_II_R_C_rep1_EPIC	cg00119034	chr4	8621275	8621277	TRUE	FALSE	II	cg						Intergenic		No RNA Associated	No RNA Associated	Shelf	Shelf	Quies	15_Quies				FALSE
cg00119670_II_R_C_rep1_EPIC	cg00119670	chr6	127474061	127474063	TRUE	FALSE	II	cg	AL096711.2;SOGA3	AL096711.2;AL096711.2;AL096711.2;AL096711.2;SOGA3;SOGA3	ENST00000464495.4;ENST00000473298.6;ENST00000474293.2;ENST00000481848.6;ENST00000465909.2;ENST00000525778.5	1412;2003;1633;44940;44830;45130	5'UTR;5'UTR;5'UTR;5'UTR;5'UTR;5'UTR	5'UTR	protein_coding;protein_coding;protein_coding;protein_coding;protein_coding;protein_coding	mRNA	mRNA	Shore	Shore	Quies	15_Quies				FALSE
cg00119778_II_F_C_rep1_EPIC	cg00119778	chr6	32498669	32498671	TRUE	FALSE	II	cg						Intergenic		No RNA Associated	No RNA Associated	OpenSea	Open Sea	Quies	15_Quies		LTR	ERV1	FALSE
cg00120096_I_R_C_rep1_EPIC	cg00120096	chr17	44326828	44326830	FALSE	FALSE	I	cg						Intergenic		No RNA Associated	No RNA Associated	Shore	Shore	TssA	1_TssA		Low_complexity	Low_complexity	FALSE
cg00120147_II_R_C_rep1_EPIC	cg00120147	chr16	55493050	55493052	FALSE	FALSE	II	cg	MMP2	MMP2;MMP2;MMP2;MMP2;MMP2	ENST00000219070.9;ENST00000437642.6;ENST00000543485.5;ENST00000570283.1;ENST00000570308.5	13853;11494;12518;4389;103351	Body;Body;Body;Body;Body	Body	protein_coding;protein_coding;protein_coding;protein_coding;protein_coding	mRNA	mRNA	OpenSea	Open Sea	TxWk	5_TxWk				FALSE
cg00120198_II_R_C_rep1_EPIC	cg00120198	chr3	170741426	170741428	FALSE	FALSE	II	cg	AC026316.2;AC026316.4;SLC7A14-AS1	AC026316.2;AC026316.4;SLC7A14-AS1;SLC7A14-AS1	ENST00000473110.1;ENST00000486975.1;ENST00000480067.1;ENST00000644993.1	-61;322559;274145;274174	TSS200;Body;Body;Body	TSS200	lncRNA;protein_coding;lncRNA;lncRNA	mRNA	mRNA	OpenSea	Open Sea	Quies	15_Quies		LINE	L2	FALSE
cg00120274_II_R_C_rep1_EPIC	cg00120274	chr10	44291096	44291098	TRUE	FALSE	II	cg	AL137026.1;LINC02881	AL137026.1;LINC02881	ENST00000624407.2;ENST00000623589.1	2361;-1472	5'UTR;TSS1500	TSS1500	lncRNA;lncRNA	lncRNA	lncRNA	Shore	Shore	ReprPCWk	14_ReprPCWk		LTR	ERV1	FALSE
cg00120435_II_F_C_rep1_EPIC	cg00120435	chr17	82854814	82854816	TRUE	FALSE	II	cg	TBCD	TBCD;TBCD	ENST00000355528.9;ENST00000539345.6	102750;102657	Body;Body	Body	protein_coding;protein_coding	mRNA	mRNA	Shore	Shore	Quies	5_TxWk		DNA	TcMar-Tigger	FALSE
cg00120505_II_F_C_rep1_EPIC	cg00120505	chr9	5655608	5655610	FALSE	FALSE	II	cg	RIC1	RIC1;RIC1;RIC1;RIC1	ENST00000251879.10;ENST00000414202.7;ENST00000418622.7;ENST00000545641.5	26584;26502;26490;-1045	Body;Body;Body;TSS1500	TSS1500	protein_coding;protein_coding;protein_coding;protein_coding	mRNA	mRNA	OpenSea	Open Sea	Quies	5_TxWk		LINE	L1	FALSE
cg00120721_II_F_C_rep1_EPIC	cg00120721	chr10	18886287	18886289	FALSE	FALSE	II	cg						Intergenic		No RNA Associated	No RNA Associated	OpenSea	Open Sea	Quies	15_Quies		SINE	MIR	FALSE
cg00121005_II_F_C_rep1_EPIC	cg00121005	chr19	49025700	49025702	TRUE	FALSE	II	cg	AC008687.1;CGB3;NTF6A	AC008687.1;AC008687.1;CGB3;NTF6A	ENST00000591656.1;ENST00000604577.1;ENST00000357383.4;ENST00000591175.1	11195;11185;-1367;320	5'UTR;5'UTR;TSS1500;1stExon	TSS1500	protein_coding;protein_coding;protein_coding;unprocessed_pseudogene	mRNA	mRNA	OpenSea	Open Sea	Quies	15_Quies				FALSE
cg00121030_I_F_C_rep1_EPIC	cg00121030	chr1	143654649	143654651	TRUE	FALSE	I	cg						Intergenic		No RNA Associated	No RNA Associated	Island	Island	ReprPC	13_ReprPC				FALSE
cg00121092_II_F_C_rep1_EPIC	cg00121092	chr2	191646821	191646823	TRUE	FALSE	II	cg						Intergenic		No RNA Associated	No RNA Associated	OpenSea	Open Sea	Quies	15_Quies		SINE	MIR	FALSE
cg00121148_I_F_C_rep1_EPIC	cg00121148	chr3	113885026	113885028	TRUE	FALSE	I	cg	AC079944.2;GRAMD1C	AC079944.2;GRAMD1C;GRAMD1C;GRAMD1C;GRAMD1C;GRAMD1C;GRAMD1C	ENST00000478867.1;ENST00000358160.9;ENST00000463760.2;ENST00000472384.5;ENST00000479212.5;ENST00000484714.2;ENST00000486457.5	-271;46239;46127;46146;56845;46122;46153	TSS1500;Body;Body;Body;Body;Body;Body	TSS1500	processed_pseudogene;protein_coding;protein_coding;protein_coding;protein_coding;protein_coding;protein_coding	mRNA	mRNA	Island	Island	Quies	15_Quies				FALSE
cg00121209_II_R_C_rep1_EPIC	cg00121209	chr19	54102842	54102844	FALSE	FALSE	II	cg	NDUFA3;OSCAR	NDUFA3;NDUFA3;NDUFA3;NDUFA3;NDUFA3;NDUFA3;NDUFA3;NDUFA3;NDUFA3;NDUFA3;NDUFA3;OSCAR;OSCAR;OSCAR;OSCAR	ENST00000303553.5;ENST00000391762.5;ENST00000391763.3;ENST00000391764.7;ENST00000417903.5;ENST00000419113.5;ENST00000422029.6;ENST00000451517.5;ENST00000471292.5;ENST00000484103.1;ENST00000485876.6;ENST00000284648.10;ENST00000611261.4;ENST00000616215.4;ENST00000617140.4	-42;-9;-26;-26;115;22;-271;-12;-12;-34;-12;-150;-156;-156;-156	TSS200;TSS200;TSS200;TSS200;1stExon;1stExon;TSS1500;TSS200;TSS200;TSS200;TSS200;TSS200;TSS200;TSS200;TSS200	TSS1500	protein_coding;protein_coding;protein_coding;protein_coding;protein_coding;protein_coding;protein_coding;protein_coding;protein_coding;protein_coding;protein_coding;protein_coding;protein_coding;protein_coding;protein_coding	mRNA	mRNA	Island	Island	TssA	1_TssA				FALSE
cg00121346_II_R_C_rep1_EPIC	cg00121346	chr18	13070566	13070568	TRUE	FALSE	II	cg	CEP192	CEP192;CEP192;CEP192;CEP192;CEP192;CEP192;CEP192;CEP192	ENST00000325971.12;ENST00000430049.6;ENST00000506447.5;ENST00000507254.6;ENST00000510237.5;ENST00000511820.6;ENST00000513432.5;ENST00000589993.5	79205;11385;79205;2152;40754;40780;62067;11385	Body;Body;Body;Body;Body;Body;Body;Body	Body	protein_coding;protein_coding;protein_coding;protein_coding;protein_coding;protein_coding;protein_coding;protein_coding	mRNA	mRNA	OpenSea	Open Sea	Tx	4_Tx				FALSE
cg00121528_II_F_C_rep1_EPIC	cg00121528	chr21	42590833	42590835	TRUE	FALSE	II	cg						Intergenic		No RNA Associated	No RNA Associated	Shore	Shore	Quies	15_Quies				FALSE
cg00121712_II_F_C_rep1_EPIC	cg00121712	chr8	116902070	116902072	TRUE	FALSE	II	cg						Intergenic		No RNA Associated	No RNA Associated	OpenSea	Open Sea	Quies	15_Quies		LTR	ERV1	FALSE
cg00122679_II_F_C_rep1_EPIC	cg00122679	chr10	123913511	123913513	TRUE	FALSE	II	cg	CPXM2	CPXM2	ENST00000368854.7	26756	5'UTR	5'UTR	protein_coding	mRNA	mRNA	OpenSea	Open Sea	ReprPCWk	14_ReprPCWk				FALSE
cg00122779_II_R_C_rep1_EPIC	cg00122779	chr6	32065228	32065230	TRUE	FALSE	II	cg	TNXB	TNXB;TNXB;TNXB;TNXB	ENST00000375244.7;ENST00000613214.4;ENST00000644971.2;ENST00000647633.1	44146;32970;44110;44104	5'UTR;5'UTR;5'UTR;5'UTR	5'UTR	protein_coding;protein_coding;protein_coding;protein_coding	mRNA	mRNA	OpenSea	Open Sea	Quies	15_Quies				FALSE
cg00123057_II_R_C_rep1_EPIC	cg00123057	chr7	140453398	140453400	TRUE	FALSE	II	cg	MKRN1	MKRN1;MKRN1	ENST00000255977.7;ENST00000475010.5	26107;25938	1stExon;1stExon	1stExon	protein_coding;protein_coding	mRNA	mRNA	OpenSea	Open Sea	TxWk	4_Tx				FALSE
cg00123214_II_F_C_rep1_EPIC	cg00123214	chr1	95238050	95238052	TRUE	FALSE	II	cg	RWDD3;TLCD4-RWDD3	RWDD3;RWDD3;RWDD3;RWDD3;RWDD3;RWDD3;TLCD4-RWDD3;TLCD4-RWDD3	ENST00000263893.10;ENST00000370202.5;ENST00000473397.1;ENST00000492639.5;ENST00000495272.5;ENST00000497058.5;ENST00000604203.1;ENST00000604534.5	3840;3841;3783;3837;3830;3826;86674;120128	Body;Body;Body;Body;Body;Body;Body;Body	Body	protein_coding;protein_coding;protein_coding;protein_coding;protein_coding;protein_coding;protein_coding;protein_coding	mRNA	mRNA	Shelf	Shelf	TxWk	5_TxWk		SINE	MIR	FALSE
cg00123238_II_F_C_rep1_EPIC	cg00123238	chr10	67104236	67104238	FALSE	FALSE	II	cg	CTNNA3	CTNNA3;CTNNA3	ENST00000433211.7;ENST00000494580.1	591959;76207	5'UTR;5'UTR	5'UTR	protein_coding;protein_coding	mRNA	mRNA	OpenSea	Open Sea	Quies	15_Quies				FALSE
cg00123324_I_F_C_rep1_EPIC	cg00123324	chr22	50437322	50437324	TRUE	FALSE	I	cg	PPP6R2	PPP6R2;PPP6R2;PPP6R2;PPP6R2;PPP6R2;PPP6R2;PPP6R2	ENST00000216061.9;ENST00000359139.7;ENST00000395741.7;ENST00000395744.7;ENST00000401672.7;ENST00000427222.2;ENST00000612753.5	65251;94019;94000;93992;17881;13718;93996	Body;Body;Body;Body;Body;Body;Body	Body	protein_coding;protein_coding;protein_coding;protein_coding;protein_coding;protein_coding;protein_coding	mRNA	mRNA	Island	Island	Tx	4_Tx				FALSE
cg00123800_I_R_C_rep1_EPIC	cg00123800	chr17	27293973	27293975	FALSE	FALSE	I	cg	MIR4522;WSB1	MIR4522;WSB1;WSB1;WSB1;WSB1;WSB1;WSB1;WSB1;WSB1;WSB1;WSB1;WSB1;WSB1;WSB1;WSB1;WSB1	ENST00000584932.1;ENST00000262394.7;ENST00000348811.6;ENST00000427287.6;ENST00000467843.6;ENST00000578312.5;ENST00000579733.5;ENST00000581089.1;ENST00000581185.5;ENST00000581440.5;ENST00000582208.1;ENST00000583193.5;ENST00000583742.1;ENST00000583786.5;ENST00000584114.1;ENST00000584354.1	23;-140;-157;-140;-119;-106;-129;-148;-140;-102;-215;-138;-113;-140;-372;-140	1stExon;TSS200;TSS200;TSS200;TSS200;TSS200;TSS200;TSS200;TSS200;TSS200;TSS1500;TSS200;TSS200;TSS200;TSS1500;TSS200	TSS1500	miRNA;protein_coding;protein_coding;protein_coding;protein_coding;protein_coding;protein_coding;protein_coding;protein_coding;protein_coding;protein_coding;protein_coding;protein_coding;protein_coding;protein_coding;protein_coding	mRNA	mRNA	Island	Island	TssA	2_TssAFlnk				FALSE
cg00123986_II_R_C_rep1_EPIC	cg00123986	chr13	19410375	19410377	TRUE	FALSE	II	cg	AL356259.1;SLC25A15P2	AL356259.1;SLC25A15P2	ENST00000443554.1;ENST00000457292.1	-846;-855	TSS1500;TSS1500	TSS1500	lncRNA;unprocessed_pseudogene	lncRNA	lncRNA	OpenSea	Open Sea	Quies	9_Het		LTR	ERVK	FALSE
cg00124011_I_F_C_rep1_EPIC	cg00124011	chr1	13749462	13749464	FALSE	FALSE	I	cg	PRDM2	PRDM2;PRDM2;PRDM2;PRDM2;PRDM2;PRDM2;PRDM2;PRDM2;PRDM2;PRDM2;PRDM2;PRDM2;PRDM2	ENST00000235372.11;ENST00000311066.9;ENST00000343137.8;ENST00000376048.9;ENST00000407521.7;ENST00000413440.5;ENST00000484063.6;ENST00000491134.5;ENST00000491815.1;ENST00000502724.5;ENST00000502727.5;ENST00000503842.5;ENST00000505823.5	44608;44608;48;49223;27;60;49265;18445;39;10678;10713;28;27	Body;Body;1stExon;Body;1stExon;1stExon;Body;Body;1stExon;Body;Body;1stExon;1stExon	1stExon	protein_coding;protein_coding;protein_coding;protein_coding;protein_coding;protein_coding;protein_coding;protein_coding;protein_coding;protein_coding;protein_coding;protein_coding;protein_coding	mRNA	mRNA	Island	Island	TssA	1_TssA				FALSE
cg00124101_II_F_C_rep1_EPIC	cg00124101	chrX	134798272	134798274	TRUE	FALSE	II	cg	FAM122B;FAM122C	FAM122B;FAM122B;FAM122B;FAM122B;FAM122B;FAM122C;FAM122C;FAM122C	ENST00000298090.10;ENST00000343004.9;ENST00000370790.5;ENST00000493333.5;ENST00000611027.2;ENST00000414371.6;ENST00000645288.1;ENST00000647516.1	-1040;-1117;-1138;-1085;-1085;1484;1878;1864	TSS1500;TSS1500;TSS1500;TSS1500;TSS1500;Body;Body;Body	TSS1500	protein_coding;protein_coding;protein_coding;protein_coding;protein_coding;protein_coding;protein_coding;protein_coding	mRNA	mRNA	Shore	Shore	Quies	15_Quies		LTR	ERV1	FALSE
cg00124525_II_F_C_rep1_EPIC	cg00124525	chr9	88742318	88742320	FALSE	FALSE	II	cg	AL390791.1	AL390791.1	ENST00000657641.1	61398	5'UTR	5'UTR	lncRNA	lncRNA	lncRNA	OpenSea	Open Sea	Quies	15_Quies		LINE	L2	FALSE
cg00124695_I_R_C_rep1_EPIC	cg00124695	chr16	51151127	51151129	TRUE	FALSE	I	cg	AC087564.1;SALL1	AC087564.1;AC087564.1;AC087564.1;SALL1;SALL1;SALL1;SALL1;SALL1	ENST00000642450.1;ENST00000643626.1;ENST00000644069.1;ENST00000251020.9;ENST00000440970.5;ENST00000562674.1;ENST00000566102.1;ENST00000570206.1	358;-997;-993;143;-530;240;114;-530	Body;TSS1500;TSS1500;5'UTR;TSS1500;5'UTR;5'UTR;TSS1500	TSS1500	lncRNA;lncRNA;lncRNA;protein_coding;protein_coding;protein_coding;protein_coding;protein_coding	mRNA	mRNA	Island	Island	TssBiv	1_TssA		Simple_repeat	Simple_repeat	FALSE
cg00124708_II_F_C_rep1_EPIC	cg00124708	chrX	101622472	101622474	FALSE	FALSE	II	cg	ARMCX3	ARMCX3;ARMCX3;ARMCX3;ARMCX3;ARMCX3;ARMCX3;ARMCX3	ENST00000341189.8;ENST00000467808.5;ENST00000471229.7;ENST00000477980.6;ENST00000479298.5;ENST00000491568.6;ENST00000537169.1	-324;-783;-678;-702;-655;-654;-888	TSS1500;TSS1500;TSS1500;TSS1500;TSS1500;TSS1500;TSS1500	TSS1500	protein_coding;protein_coding;protein_coding;protein_coding;protein_coding;protein_coding;protein_coding	mRNA	mRNA	OpenSea	Open Sea	EnhA1	7_Enh				FALSE
cg00124902_II_F_C_rep1_EPIC	cg00124902	chr1	34179507	34179509	TRUE	FALSE	II	cg	C1orf94	C1orf94;C1orf94	ENST00000373374.7;ENST00000488417.2	12625;2601	Body;Body	Body	protein_coding;protein_coding	mRNA	mRNA	Shelf	Shelf	ReprPC	14_ReprPCWk		SINE	MIR	FALSE
cg00125002_I_F_C_rep1_EPIC	cg00125002	chr3	130028864	130028866	TRUE	FALSE	I	cg						Intergenic		No RNA Associated	No RNA Associated	OpenSea	Open Sea	Quies	15_Quies		LTR	ERV1	FALSE
cg00125005_II_R_C_rep1_EPIC	cg00125005	chr7	2488763	2488765	FALSE	FALSE	II	cg						Intergenic		No RNA Associated	No RNA Associated	OpenSea	Open Sea	Quies	15_Quies		LINE	L2	FALSE
cg00125148_II_F_C_rep1_EPIC	cg00125148	chr7	150049378	150049380	TRUE	FALSE	II	cg	AC092666.1	AC092666.1;AC092666.1;AC092666.1;AC092666.1	ENST00000492054.5;ENST00000495144.2;ENST00000663223.1;ENST00000668040.1	8858;10826;8848;14846	Body;Body;Body;Body	Body	lncRNA;lncRNA;lncRNA;lncRNA	lncRNA	lncRNA	Island	Island	Quies	11_BivFlnk				FALSE
cg00125159_I_R_C_rep1_EPIC	cg00125159	chr1	228102438	228102440	FALSE	FALSE	I	cg	C1orf35	C1orf35;C1orf35;C1orf35;C1orf35;C1orf35;C1orf35;C1orf35	ENST00000272139.5;ENST00000465199.5;ENST00000469781.5;ENST00000472617.5;ENST00000485896.5;ENST00000491293.1;ENST00000492757.5	887;1009;1003;2973;882;951;564	5'UTR;5'UTR;5'UTR;5'UTR;5'UTR;1stExon;5'UTR	5'UTR	protein_coding;protein_coding;protein_coding;protein_coding;protein_coding;protein_coding;protein_coding	mRNA	mRNA	Island	Island	TssFlnkU	1_TssA	TRUE			FALSE
cg00125205_II_F_C_rep1_EPIC	cg00125205	chr4	36280840	36280842	FALSE	FALSE	II	cg	DTHD1	DTHD1;DTHD1	ENST00000357504.7;ENST00000639862.2	-781;-775	TSS1500;TSS1500	TSS1500	protein_coding;protein_coding	mRNA	mRNA	OpenSea	Open Sea	Quies	15_Quies				FALSE
cg00125349_II_F_C_rep1_EPIC	cg00125349	chr16	3119792	3119794	TRUE	FALSE	II	cg	ZNF205;ZNF213-AS1	ZNF205;ZNF205;ZNF205;ZNF213-AS1;ZNF213-AS1;ZNF213-AS1;ZNF213-AS1;ZNF213-AS1;ZNF213-AS1;ZNF213-AS1;ZNF213-AS1;ZNF213-AS1;ZNF213-AS1;ZNF213-AS1	ENST00000219091.9;ENST00000382192.7;ENST00000620094.4;ENST00000572691.2;ENST00000575139.1;ENST00000576490.2;ENST00000653667.1;ENST00000657201.1;ENST00000657996.1;ENST00000664624.1;ENST00000668823.1;ENST00000670666.1;ENST00000673666.1;ENST00000674022.1	7207;7233;7214;15077;12261;23846;13912;15077;15069;15077;13912;13912;15081;23942	Body;Body;Body;5'UTR;5'UTR;5'UTR;5'UTR;5'UTR;5'UTR;5'UTR;5'UTR;5'UTR;5'UTR;5'UTR	5'UTR	protein_coding;protein_coding;protein_coding;lncRNA;lncRNA;lncRNA;lncRNA;lncRNA;lncRNA;lncRNA;lncRNA;lncRNA;lncRNA;lncRNA	mRNA	mRNA	Island	Island	Tx	4_Tx				FALSE
cg00125394_II_F_C_rep1_EPIC	cg00125394	chr8	43056501	43056503	TRUE	FALSE	II	cg	AC110275.1;FNTA	AC110275.1;FNTA;FNTA;FNTA;FNTA;FNTA;FNTA;FNTA;FNTA;FNTA;FNTA;FNTA	ENST00000534420.1;ENST00000302279.8;ENST00000524546.5;ENST00000525699.5;ENST00000526755.5;ENST00000527153.5;ENST00000529687.5;ENST00000531266.5;ENST00000533368.1;ENST00000533383.5;ENST00000533559.5;ENST00000533998.5	38078;179;147;-90;194;174;-171;140;87;172;22308;171	Body;1stExon;1stExon;TSS200;1stExon;1stExon;TSS200;1stExon;1stExon;1stExon;Body;1stExon	TSS200	protein_coding;protein_coding;protein_coding;protein_coding;protein_coding;protein_coding;protein_coding;protein_coding;protein_coding;protein_coding;protein_coding;protein_coding	mRNA	mRNA	Island	Island	TssA	1_TssA				FALSE
cg00125522_II_F_C_rep1_EPIC	cg00125522	chr18	8689863	8689865	FALSE	FALSE	II	cg	TOMM20P3	TOMM20P3	ENST00000579772.1	-1453	TSS1500	TSS1500	processed_pseudogene	pseudogene	ncRNA	OpenSea	Open Sea	Quies	15_Quies				FALSE
cg00125744_II_F_C_rep1_EPIC	cg00125744	chr3	66023100	66023102	FALSE	FALSE	II	cg	MAGI1	MAGI1;MAGI1;MAGI1;MAGI1;MAGI1	ENST00000330909.12;ENST00000402939.6;ENST00000464060.5;ENST00000483466.5;ENST00000497477.6	15208;15208;15734;15450;15208	5'UTR;5'UTR;5'UTR;5'UTR;5'UTR	5'UTR	protein_coding;protein_coding;protein_coding;protein_coding;protein_coding	mRNA	mRNA	OpenSea	Open Sea	Quies	15_Quies				FALSE
cg00125757_II_R_C_rep1_EPIC	cg00125757	chr7	99504387	99504389	FALSE	FALSE	II	cg	ZKSCAN5;ZNF394	ZKSCAN5;ZKSCAN5;ZKSCAN5;ZKSCAN5;ZNF394	ENST00000326775.10;ENST00000394170.6;ENST00000451158.5;ENST00000454175.1;ENST00000651061.1	-274;-562;-287;-866;470	TSS1500;TSS1500;TSS1500;TSS1500;5'UTR	TSS1500	protein_coding;protein_coding;protein_coding;protein_coding;protein_coding	mRNA	mRNA	Shore	Shore	TssA	1_TssA		SINE	Alu	FALSE
cg00125858_II_F_C_rep1_EPIC	cg00125858	chr1	44103725	44103727	TRUE	FALSE	II	cg	AL139220.2;KRT8P47	AL139220.2;AL139220.2;AL139220.2;AL139220.2;AL139220.2;AL139220.2;KRT8P47	ENST00000434244.5;ENST00000625367.2;ENST00000627824.2;ENST00000627999.1;ENST00000628123.1;ENST00000630008.2;ENST00000604727.1	59798;-1109;-784;-1193;-1183;-763;978	Body;TSS1500;TSS1500;TSS1500;TSS1500;TSS1500;1stExon	TSS1500	lncRNA;lncRNA;lncRNA;lncRNA;lncRNA;lncRNA;processed_pseudogene	lncRNA	lncRNA	Island	Island	Quies	15_Quies				FALSE
cg00125893_II_F_C_rep1_EPIC	cg00125893	chr15	71455347	71455349	TRUE	FALSE	II	cg	THSD4	THSD4	ENST00000355327.7	358396	Body	Body	protein_coding	mRNA	mRNA	OpenSea	Open Sea	Quies	15_Quies		DNA	hAT-Tip100?	FALSE
cg00125947_II_F_C_rep1_EPIC	cg00125947	chr16	57049393	57049395	TRUE	FALSE	II	cg	NLRC5	NLRC5;NLRC5;NLRC5;NLRC5;NLRC5;NLRC5;NLRC5;NLRC5;NLRC5;NLRC5;NLRC5;NLRC5	ENST00000262510.10;ENST00000534931.1;ENST00000537056.5;ENST00000538110.5;ENST00000538453.5;ENST00000538778.5;ENST00000538805.5;ENST00000538930.5;ENST00000539144.5;ENST00000540182.5;ENST00000543030.5;ENST00000545081.5	59896;4097;5813;22971;15222;7986;23707;8073;28681;8706;22515;23632	Body;Body;Body;Body;Body;Body;Body;Body;Body;Body;Body;Body	Body	protein_coding;protein_coding;protein_coding;protein_coding;protein_coding;protein_coding;protein_coding;protein_coding;protein_coding;protein_coding;protein_coding;protein_coding	mRNA	mRNA	OpenSea	Open Sea	Quies	5_TxWk				FALSE
cg00125971_II_R_C_rep1_EPIC	cg00125971	chr17	35733460	35733462	TRUE	FALSE	II	cg	RASL10B;TAF15	RASL10B;TAF15	ENST00000603017.2;ENST00000603067.5	1822;19670	Body;Body	Body	protein_coding;protein_coding	mRNA	mRNA	Shore	Shore	ReprPCWk	14_ReprPCWk				FALSE
cg00126210_II_R_C_rep1_EPIC	cg00126210	chr14	95534832	95534834	TRUE	FALSE	II	cg	GLRX5;SCARNA13;SNHG10	GLRX5;GLRX5;GLRX5;SCARNA13;SNHG10;SNHG10;SNHG10;SNHG10;SNHG10;SNHG10;SNHG10;SNHG10;SNHG10;SNHG10	ENST00000331334.5;ENST00000553672.1;ENST00000557731.1;ENST00000516672.1;ENST00000500370.2;ENST00000553559.1;ENST00000554169.1;ENST00000555866.5;ENST00000654925.1;ENST00000658932.1;ENST00000660378.1;ENST00000667310.1;ENST00000667668.1;ENST00000671157.1	-217;1330;-441;-1203;-32;40;-587;-246;-789;-298;57;-214;-597;-205	TSS1500;Body;TSS1500;TSS1500;TSS200;5'UTR;TSS1500;TSS1500;TSS1500;TSS1500;5'UTR;TSS1500;TSS1500;TSS1500	TSS1500	protein_coding;protein_coding;protein_coding;scaRNA;lncRNA;lncRNA;lncRNA;lncRNA;lncRNA;lncRNA;lncRNA;lncRNA;lncRNA;lncRNA	mRNA	mRNA	Island	Island	TssA	1_TssA				FALSE
cg00126498_II_F_C_rep1_EPIC	cg00126498	chr6	149965701	149965703	TRUE	FALSE	II	cg	ULBP1	ULBP1	ENST00000229708.4	1759	Body	Body	protein_coding	mRNA	mRNA	Shore	Shore	ReprPC	13_ReprPC				FALSE
cg00126575_II_F_C_rep1_EPIC	cg00126575	chr10	24950234	24950236	TRUE	FALSE	II	cg	PRTFDC1	PRTFDC1;PRTFDC1;PRTFDC1	ENST00000320152.11;ENST00000376376.3;ENST00000376378.5	2372;2358;2350	5'UTR;5'UTR;5'UTR	5'UTR	protein_coding;protein_coding;protein_coding	mRNA	mRNA	Shore	Shore	Quies	5_TxWk				FALSE
cg00126638_I_R_C_rep1_EPIC	cg00126638	chr6	29827805	29827807	TRUE	FALSE	I	cg	HCG4P8;HLA-G	HCG4P8;HLA-G;HLA-G;HLA-G;HLA-G;HLA-G;HLA-G;HLA-G	ENST00000443049.1;ENST00000360323.10;ENST00000376815.3;ENST00000376818.7;ENST00000376828.6;ENST00000428701.5;ENST00000478355.5;ENST00000478519.5	559;-15;-39;-39;839;827;-39;-39	1stExon;TSS200;TSS200;TSS200;Body;Body;TSS200;TSS200	TSS200	unprocessed_pseudogene;protein_coding;protein_coding;protein_coding;protein_coding;protein_coding;protein_coding;protein_coding	mRNA	mRNA	Island	Island	ReprPC	13_ReprPC				FALSE
cg00126657_II_R_C_rep1_EPIC	cg00126657	chrX	48107864	48107866	TRUE	FALSE	II	cg	SSX6P	SSX6P	ENST00000412590.6	-127	TSS200	TSS200	transcribed_unprocessed_pseudogene	pseudogene	ncRNA	OpenSea	Open Sea	Quies	15_Quies				FALSE
cg00126887_II_F_C_rep1_EPIC	cg00126887	chr4	1286277	1286279	TRUE	FALSE	II	cg	CTBP1-DT	CTBP1-DT	ENST00000578730.1	36827	Body	Body	lncRNA	lncRNA	lncRNA	Shelf	Shelf	Het	15_Quies		LTR	ERV1	FALSE
cg00127049_II_F_C_rep1_EPIC	cg00127049	chr14	70149378	70149380	FALSE	FALSE	II	cg	SLC8A3	SLC8A3;SLC8A3;SLC8A3;SLC8A3;SLC8A3;SLC8A3	ENST00000356921.7;ENST00000357887.7;ENST00000381269.6;ENST00000494208.5;ENST00000528359.5;ENST00000534137.5	39573;39692;39692;39692;19106;19106	5'UTR;5'UTR;5'UTR;5'UTR;5'UTR;5'UTR	5'UTR	protein_coding;protein_coding;protein_coding;protein_coding;protein_coding;protein_coding	mRNA	mRNA	OpenSea	Open Sea	Quies	15_Quies				FALSE
cg00127198_II_F_C_rep1_EPIC	cg00127198	chr7	515880	515882	TRUE	FALSE	II	cg	PDGFA	PDGFA;PDGFA;PDGFA;PDGFA;PDGFA	ENST00000354513.9;ENST00000400761.7;ENST00000402802.7;ENST00000405692.2;ENST00000426681.2	3514;2628;3529;4416;4328	5'UTR;5'UTR;5'UTR;5'UTR;5'UTR	5'UTR	protein_coding;protein_coding;protein_coding;protein_coding;protein_coding	mRNA	mRNA	Shore	Shore	EnhBiv	7_Enh				FALSE
cg00127408_II_R_C_rep1_EPIC	cg00127408	chr9	136526018	136526020	TRUE	FALSE	II	cg	NOTCH1	NOTCH1	ENST00000651671.1	20030	5'UTR	5'UTR	protein_coding	mRNA	mRNA	Shore	Shore	EnhA1	5_TxWk				FALSE
cg00127424_I_F_C_rep1_EPIC	cg00127424	chr17	78840721	78840723	FALSE	FALSE	I	cg	USP36	USP36;USP36;USP36;USP36;USP36;USP36;USP36;USP36;USP36;USP36;USP36;USP36	ENST00000312010.10;ENST00000542802.7;ENST00000586531.5;ENST00000587783.5;ENST00000588086.5;ENST00000588365.1;ENST00000589225.5;ENST00000589424.5;ENST00000590546.6;ENST00000591942.6;ENST00000592275.5;ENST00000592907.5	166;-51;-8;-74;143;504;59;60;151;65;720;45	5'UTR;TSS200;TSS200;TSS200;5'UTR;5'UTR;5'UTR;5'UTR;5'UTR;5'UTR;5'UTR;5'UTR	TSS200	protein_coding;protein_coding;protein_coding;protein_coding;protein_coding;protein_coding;protein_coding;protein_coding;protein_coding;protein_coding;protein_coding;protein_coding	mRNA	mRNA	Island	Island	TssA	1_TssA				FALSE
cg00127487_II_R_C_rep1_EPIC	cg00127487	chr22	29204149	29204151	TRUE	FALSE	II	cg						Intergenic		No RNA Associated	No RNA Associated	Shore	Shore	TxWk	14_ReprPCWk				FALSE
cg00127781_II_R_C_rep1_EPIC	cg00127781	chr3	50372450	50372452	FALSE	FALSE	II	cg	CACNA2D2	CACNA2D2;CACNA2D2;CACNA2D2;CACNA2D2;CACNA2D2;CACNA2D2	ENST00000266039.7;ENST00000360963.7;ENST00000423994.6;ENST00000424201.7;ENST00000429770.5;ENST00000479441.1	131147;131794;130973;131184;130978;130973	5'UTR;5'UTR;5'UTR;5'UTR;5'UTR;5'UTR	5'UTR	protein_coding;protein_coding;protein_coding;protein_coding;protein_coding;protein_coding	mRNA	mRNA	OpenSea	Open Sea	Quies	7_Enh				FALSE
cg00127894_I_F_C_rep1_EPIC	cg00127894	chr13	112969324	112969326	FALSE	FALSE	I	cg	MCF2L;MCF2L-AS1	MCF2L;MCF2L;MCF2L;MCF2L-AS1	ENST00000375608.7;ENST00000397030.5;ENST00000535094.7;ENST00000446789.2	74947;825;111;-500	Body;Body;1stExon;TSS1500	TSS1500	protein_coding;protein_coding;protein_coding;lncRNA	mRNA	mRNA	Island	Island	TssBiv	1_TssA				FALSE
cg00127995_II_R_C_rep1_EPIC	cg00127995	chr2	24929556	24929558	TRUE	FALSE	II	cg						Intergenic		No RNA Associated	No RNA Associated	OpenSea	Open Sea	Quies	15_Quies		LTR	ERVL	FALSE
cg00128171_I_F_C_rep1_EPIC	cg00128171	chr15	84571122	84571124	TRUE	FALSE	I	cg	LINC00933;UBE2Q2P1	LINC00933;LINC00933;LINC00933;LINC00933;LINC00933;UBE2Q2P1;UBE2Q2P1;UBE2Q2P1;UBE2Q2P1;UBE2Q2P1	ENST00000557887.1;ENST00000558345.5;ENST00000559812.1;ENST00000560306.1;ENST00000560917.1;ENST00000339094.5;ENST00000354771.8;ENST00000558251.5;ENST00000559871.1;ENST00000561403.6	-1069;152;199;-11;474;-327;-422;-410;94;-113	TSS1500;1stExon;Body;TSS200;Body;TSS1500;TSS1500;TSS1500;5'UTR;TSS200	TSS1500	transcribed_unprocessed_pseudogene;transcribed_unprocessed_pseudogene;transcribed_unprocessed_pseudogene;transcribed_unprocessed_pseudogene;transcribed_unprocessed_pseudogene;transcribed_unprocessed_pseudogene;transcribed_unprocessed_pseudogene;transcribed_unprocessed_pseudogene;transcribed_unprocessed_pseudogene;transcribed_unprocessed_pseudogene	pseudogene	ncRNA	Island	Island	TssA	1_TssA				FALSE
cg00128179_II_F_C_rep1_EPIC	cg00128179	chr4	146417822	146417824	FALSE	FALSE	II	cg	SLC10A7	SLC10A7;SLC10A7;SLC10A7;SLC10A7	ENST00000335472.12;ENST00000432059.6;ENST00000507030.5;ENST00000507560.5	104118;104142;103895;104051	5'UTR;5'UTR;5'UTR;5'UTR	5'UTR	protein_coding;protein_coding;protein_coding;protein_coding	mRNA	mRNA	OpenSea	Open Sea	Quies	15_Quies				FALSE
cg00128273_II_F_C_rep1_EPIC	cg00128273	chr21	45509168	45509170	TRUE	FALSE	II	cg	COL18A1;SLC19A1	COL18A1;COL18A1;COL18A1;COL18A1;COL18A1;COL18A1;SLC19A1;SLC19A1	ENST00000342220.9;ENST00000355480.10;ENST00000359759.8;ENST00000423214.1;ENST00000473212.1;ENST00000651438.1;ENST00000417954.5;ENST00000567670.5	18894;53647;53638;3811;3150;104004;22373;35243	Body;Body;Body;Body;Body;Body;5'UTR;5'UTR	5'UTR	protein_coding;protein_coding;protein_coding;protein_coding;protein_coding;protein_coding;protein_coding;protein_coding	mRNA	mRNA	Shore	Shore	Quies	5_TxWk				FALSE
cg00128430_II_R_C_rep1_EPIC	cg00128430	chr18	15195117	15195119	TRUE	FALSE	II	cg						Intergenic		No RNA Associated	No RNA Associated	Shelf	Shelf	Quies	15_Quies				FALSE
cg00128571_II_R_C_rep1_EPIC	cg00128571	chr6	4254622	4254624	TRUE	FALSE	II	cg						Intergenic		No RNA Associated	No RNA Associated	Island	Island	Quies	15_Quies				FALSE
cg00128766_II_F_C_rep1_EPIC	cg00128766	chr1	46719543	46719545	TRUE	FALSE	II	cg	EFCAB14	EFCAB14;EFCAB14;EFCAB14;EFCAB14;EFCAB14;EFCAB14;EFCAB14;EFCAB14;EFCAB14;EFCAB14;EFCAB14;EFCAB14;EFCAB14	ENST00000371933.8;ENST00000459797.2;ENST00000479745.6;ENST00000484461.2;ENST00000672422.1;ENST00000672746.2;ENST00000674263.1;ENST00000674268.1;ENST00000674302.1;ENST00000674331.1;ENST00000674415.1;ENST00000674435.1;ENST00000674495.1	-429;-420;-420;-404;-479;-1363;-420;-404;-397;-882;-420;-407;-420	TSS1500;TSS1500;TSS1500;TSS1500;TSS1500;TSS1500;TSS1500;TSS1500;TSS1500;TSS1500;TSS1500;TSS1500;TSS1500	TSS1500	protein_coding;protein_coding;protein_coding;protein_coding;protein_coding;protein_coding;protein_coding;protein_coding;protein_coding;protein_coding;protein_coding;protein_coding;protein_coding	mRNA	mRNA	Shore	Shore	TssFlnkU	2_TssAFlnk		LINE	L2	FALSE
cg00128774_II_R_C_rep1_EPIC	cg00128774	chr4	182937907	182937909	TRUE	FALSE	II	cg						Intergenic		No RNA Associated	No RNA Associated	OpenSea	Open Sea	Quies	15_Quies		LTR	ERVL-MaLR	FALSE
cg00129074_II_F_C_rep1_EPIC	cg00129074	chrX	23075706	23075708	TRUE	FALSE	II	cg	AC004470.2;FAM3C2P	AC004470.2;FAM3C2P	ENST00000608254.1;ENST00000312214.5	217440;-51	5'UTR;TSS200	TSS200	lncRNA;processed_pseudogene	lncRNA	lncRNA	OpenSea	Open Sea	Quies	15_Quies				FALSE
cg00129524_I_F_C_rep1_EPIC	cg00129524	chr7	65140899	65140901	TRUE	FALSE	I	cg	INTS4P1	INTS4P1;INTS4P1;INTS4P1	ENST00000438455.3;ENST00000587624.6;ENST00000641008.1	-341;-325;-132	TSS1500;TSS1500;TSS200	TSS1500	transcribed_unprocessed_pseudogene;transcribed_unprocessed_pseudogene;transcribed_unprocessed_pseudogene	pseudogene	ncRNA	Island	Island	NA	15_Quies				FALSE
cg00129549_I_F_C_rep1_EPIC	cg00129549	chr16	84453981	84453983	TRUE	FALSE	I	cg	ATP2C2	ATP2C2;ATP2C2;ATP2C2;ATP2C2;ATP2C2	ENST00000262429.9;ENST00000416219.6;ENST00000420010.6;ENST00000565631.5;ENST00000567892.5	85444;85455;47394;49555;746	Body;Body;Body;Body;Body	Body	protein_coding;protein_coding;protein_coding;protein_coding;protein_coding	mRNA	mRNA	OpenSea	Open Sea	Quies	15_Quies		SINE	Alu	FALSE
cg00129693_I_R_C_rep1_EPIC	cg00129693	chr1	25963742	25963744	TRUE	FALSE	I	cg	PAFAH2;RNU6-110P	PAFAH2;PAFAH2;RNU6-110P	ENST00000374282.8;ENST00000374284.5;ENST00000384508.1	34321;34302;-454	5'UTR;5'UTR;TSS1500	TSS1500	protein_coding;protein_coding;snRNA	mRNA	mRNA	OpenSea	Open Sea	TxWk	4_Tx		SINE	Alu	FALSE
cg00129847_II_F_C_rep1_EPIC	cg00129847	chr1	164475855	164475857	TRUE	FALSE	II	cg						Intergenic		No RNA Associated	No RNA Associated	OpenSea	Open Sea	Quies	15_Quies				FALSE
cg00129883_II_F_C_rep1_EPIC	cg00129883	chr12	123829329	123829331	TRUE	FALSE	II	cg	DNAH10	DNAH10;DNAH10;DNAH10	ENST00000409039.8;ENST00000638045.1;ENST00000673944.1	67142;66835;67029	Body;Body;Body	Body	protein_coding;protein_coding;protein_coding	mRNA	mRNA	OpenSea	Open Sea	Het	15_Quies		LTR	ERV1	FALSE
cg00129981_I_R_C_rep1_EPIC	cg00129981	chr16	5058966	5058968	FALSE	FALSE	I	cg	ALG1;C16orf89	ALG1;ALG1;C16orf89;C16orf89;C16orf89;C16orf89	ENST00000588623.5;ENST00000650085.1;ENST00000315997.5;ENST00000472572.8;ENST00000474471.7;ENST00000592343.1	25007;25044;7144;6990;7005;-346	Body;Body;5'UTR;5'UTR;5'UTR;TSS1500	TSS1500	protein_coding;protein_coding;protein_coding;protein_coding;protein_coding;protein_coding	mRNA	mRNA	OpenSea	Open Sea	Quies	15_Quies		SINE	Alu	FALSE
cg00130060_II_F_C_rep1_EPIC	cg00130060	chr8	105661058	105661060	FALSE	FALSE	II	cg	ZFPM2;ZFPM2-AS1	ZFPM2;ZFPM2;ZFPM2;ZFPM2;ZFPM2-AS1	ENST00000407775.7;ENST00000511341.6;ENST00000517361.1;ENST00000520492.5;ENST00000647695.1	342621;273913;132175;341516;137351	Body;Body;Body;Body;5'UTR	5'UTR	protein_coding;protein_coding;protein_coding;protein_coding;lncRNA	mRNA	mRNA	OpenSea	Open Sea	Quies	15_Quies				FALSE
cg00130238_II_F_C_rep1_EPIC	cg00130238	chr2	101106635	101106637	TRUE	FALSE	II	cg	TBC1D8	TBC1D8;TBC1D8;TBC1D8;TBC1D8	ENST00000376840.8;ENST00000409318.2;ENST00000463469.5;ENST00000487392.1	44618;44747;146231;3328	5'UTR;5'UTR;5'UTR;5'UTR	5'UTR	protein_coding;protein_coding;protein_coding;protein_coding	mRNA	mRNA	OpenSea	Open Sea	Quies	15_Quies		DNA	TcMar-Tigger	FALSE
cg00130343_II_R_C_rep1_EPIC	cg00130343	chr1	2100716	2100718	FALSE	FALSE	II	cg	PRKCZ	PRKCZ;PRKCZ;PRKCZ;PRKCZ;PRKCZ;PRKCZ;PRKCZ;PRKCZ;PRKCZ;PRKCZ	ENST00000378567.8;ENST00000400921.6;ENST00000461106.6;ENST00000461465.5;ENST00000466651.5;ENST00000468310.5;ENST00000470596.5;ENST00000481140.5;ENST00000495347.5;ENST00000496325.5	50306;27255;26731;26029;45038;50232;25862;18469;26998;25473	Body;Body;Body;Body;Body;Body;Body;Body;Body;Body	Body	protein_coding;protein_coding;protein_coding;protein_coding;protein_coding;protein_coding;protein_coding;protein_coding;protein_coding;protein_coding	mRNA	mRNA	OpenSea	Open Sea	Quies	5_TxWk				FALSE
cg00130507_I_F_C_rep1_EPIC	cg00130507	chr4	70993631	70993633	TRUE	FALSE	I	cg	DCK;MOB1B	DCK;DCK;DCK;DCK;DCK;MOB1B	ENST00000286648.10;ENST00000503359.5;ENST00000504730.5;ENST00000504952.1;ENST00000509617.1;ENST00000511449.1	-17;69;-6;-6;1094;91248	TSS200;1stExon;TSS200;TSS200;Body;Body	TSS200	protein_coding;protein_coding;protein_coding;protein_coding;protein_coding;protein_coding	mRNA	mRNA	Island	Island	TssA	1_TssA				FALSE
cg00130640_II_F_C_rep1_EPIC	cg00130640	chr6	5627032	5627034	TRUE	FALSE	II	cg	FARS2	FARS2;FARS2;FARS2	ENST00000274680.9;ENST00000324331.10;ENST00000648580.1	365520;365989;365534	Body;Body;Body	Body	protein_coding;protein_coding;protein_coding	mRNA	mRNA	OpenSea	Open Sea	Quies	15_Quies		DNA	TcMar-Tigger	FALSE
cg00130778_II_R_C_rep1_EPIC	cg00130778	chr22	18968875	18968877	TRUE	FALSE	II	cg						Intergenic		No RNA Associated	No RNA Associated	Shore	Shore	ReprPCWk	14_ReprPCWk				FALSE
cg00131272_II_R_C_rep1_EPIC	cg00131272	chr16	46923552	46923554	TRUE	FALSE	II	cg	GPT2	GPT2;GPT2;GPT2;GPT2	ENST00000340124.9;ENST00000440783.2;ENST00000562801.5;ENST00000569193.1	39191;38718;8255;-280	Body;Body;Body;TSS1500	TSS1500	protein_coding;protein_coding;protein_coding;protein_coding	mRNA	mRNA	OpenSea	Open Sea	Tx	4_Tx		LINE	L1	FALSE
cg00131407_II_R_C_rep1_EPIC	cg00131407	chr4	39480810	39480812	TRUE	FALSE	II	cg	AC021148.1;LIAS	AC021148.1;AC021148.1;AC021148.1;LIAS	ENST00000507033.1;ENST00000513652.1;ENST00000597991.1;ENST00000640672.1	326;556;454;18593	1stExon;Body;1stExon;Body	1stExon	transcribed_processed_pseudogene;transcribed_processed_pseudogene;transcribed_processed_pseudogene;protein_coding	mRNA	mRNA	Shore	Shore	Quies	15_Quies				FALSE
cg00131745_II_R_C_rep1_EPIC	cg00131745	chr4	76985087	76985089	TRUE	FALSE	II	cg	SEPTIN11	SEPTIN11;SEPTIN11;SEPTIN11;SEPTIN11;SEPTIN11;SEPTIN11;SEPTIN11;SEPTIN11	ENST00000264893.11;ENST00000502584.5;ENST00000504637.5;ENST00000505788.5;ENST00000510515.5;ENST00000510641.5;ENST00000512575.5;ENST00000512778.1	35336;35337;35226;35279;35251;35322;35252;64	Body;Body;Body;Body;Body;Body;Body;1stExon	1stExon	protein_coding;protein_coding;protein_coding;protein_coding;protein_coding;protein_coding;protein_coding;protein_coding	mRNA	mRNA	OpenSea	Open Sea	EnhA1	7_Enh				FALSE
cg00131870_I_R_C_rep1_EPIC	cg00131870	chr16	50741908	50741910	TRUE	FALSE	I	cg	AC007728.2;CYLD;MIR3181	AC007728.2;AC007728.2;CYLD;CYLD;CYLD;CYLD;CYLD;CYLD;CYLD;CYLD;CYLD;MIR3181	ENST00000563315.2;ENST00000567728.1;ENST00000311559.13;ENST00000398568.6;ENST00000427738.8;ENST00000564326.5;ENST00000564634.5;ENST00000566206.5;ENST00000566679.6;ENST00000569418.5;ENST00000569891.5;ENST00000578512.1	907;-1192;-165;-211;-177;-172;-209;-177;-201;-141;-161;-396	5'UTR;TSS1500;TSS200;TSS1500;TSS200;TSS200;TSS1500;TSS200;TSS1500;TSS200;TSS200;TSS1500	TSS1500	lncRNA;lncRNA;protein_coding;protein_coding;protein_coding;protein_coding;protein_coding;protein_coding;protein_coding;protein_coding;protein_coding;miRNA	mRNA	mRNA	Island	Island	TssA	1_TssA				FALSE
cg00133122_I_F_C_rep1_EPIC	cg00133122	chr2	85611997	85611999	FALSE	FALSE	I	cg	C2orf68;USP39	C2orf68;C2orf68;C2orf68;C2orf68;C2orf68;USP39;USP39;USP39;USP39;USP39;USP39;USP39;USP39	ENST00000306336.6;ENST00000409734.3;ENST00000420686.5;ENST00000423181.1;ENST00000478626.1;ENST00000442708.5;ENST00000448971.5;ENST00000450066.6;ENST00000459775.5;ENST00000465282.5;ENST00000474572.6;ENST00000491659.5;ENST00000613444.4	69;35;-62;69;-256;-107;-105;-105;9142;-124;620;9142;-105	5'UTR;5'UTR;TSS200;5'UTR;TSS1500;TSS200;TSS200;TSS200;Body;TSS200;Body;Body;TSS200	TSS1500	protein_coding;protein_coding;protein_coding;protein_coding;protein_coding;protein_coding;protein_coding;protein_coding;protein_coding;protein_coding;protein_coding;protein_coding;protein_coding	mRNA	mRNA	Island	Island	TssA	1_TssA				FALSE
cg00133136_II_F_C_rep1_EPIC	cg00133136	chr20	64177629	64177631	TRUE	FALSE	II	cg	MYT1	MYT1;MYT1;MYT1;MYT1;MYT1;MYT1;MYT1;MYT1	ENST00000328439.6;ENST00000360149.9;ENST00000536311.5;ENST00000610671.1;ENST00000622439.4;ENST00000644172.2;ENST00000650655.1;ENST00000659024.1	13178;25839;13156;13018;13156;75236;13064;75236	Body;Body;Body;Body;Body;Body;Body;Body	Body	protein_coding;protein_coding;protein_coding;protein_coding;protein_coding;protein_coding;protein_coding;protein_coding	mRNA	mRNA	Shore	Shore	ReprPC	14_ReprPCWk				FALSE
cg00133223_II_R_C_rep1_EPIC	cg00133223	chr3	197620384	197620386	TRUE	FALSE	II	cg	AC132008.2	AC132008.2;AC132008.2;AC132008.2;AC132008.2;AC132008.2;AC132008.2	ENST00000414207.5;ENST00000418868.5;ENST00000437008.5;ENST00000440535.5;ENST00000449003.5;ENST00000454517.1	7458;7522;7462;7521;7487;7464	5'UTR;5'UTR;5'UTR;5'UTR;5'UTR;5'UTR	5'UTR	transcribed_unprocessed_pseudogene;transcribed_unprocessed_pseudogene;transcribed_unprocessed_pseudogene;transcribed_unprocessed_pseudogene;transcribed_unprocessed_pseudogene;transcribed_unprocessed_pseudogene	pseudogene	ncRNA	OpenSea	Open Sea	TxWk	4_Tx		DNA	hAT-Charlie	FALSE
cg00133283_II_F_C_rep1_EPIC	cg00133283	chr20	4613600	4613602	TRUE	FALSE	II	cg						Intergenic		No RNA Associated	No RNA Associated	OpenSea	Open Sea	Quies	15_Quies				FALSE
cg00133334_II_F_C_rep1_EPIC	cg00133334	chr21	15894056	15894058	TRUE	FALSE	II	cg						Intergenic		No RNA Associated	No RNA Associated	OpenSea	Open Sea	Quies	15_Quies				FALSE
cg00133657_II_R_C_rep1_EPIC	cg00133657	chr1	17289742	17289744	FALSE	FALSE	II	cg						Intergenic		No RNA Associated	No RNA Associated	OpenSea	Open Sea	Quies	14_ReprPCWk				FALSE
cg00133954_II_R_C_rep1_EPIC	cg00133954	chr10	114551771	114551773	TRUE	FALSE	II	cg	ABLIM1	ABLIM1;ABLIM1;ABLIM1;ABLIM1;ABLIM1;ABLIM1;ABLIM1;ABLIM1;ABLIM1	ENST00000277895.9;ENST00000369252.8;ENST00000369256.6;ENST00000392955.7;ENST00000481974.1;ENST00000533213.6;ENST00000649363.1;ENST00000651023.1;ENST00000651092.1	106527;132884;133232;132686;23766;132884;106512;80321;216290	5'UTR;5'UTR;5'UTR;5'UTR;5'UTR;5'UTR;5'UTR;5'UTR;5'UTR	5'UTR	protein_coding;protein_coding;protein_coding;protein_coding;protein_coding;protein_coding;protein_coding;protein_coding;protein_coding	mRNA	mRNA	OpenSea	Open Sea	Quies	15_Quies				FALSE
cg00133970_II_F_C_rep1_EPIC	cg00133970	chr7	44083600	44083602	FALSE	FALSE	II	cg	POLM	POLM;POLM;POLM;POLM;POLM;POLM;POLM;POLM;POLM;POLM;POLM;POLM;POLM;POLM;POLM	ENST00000242248.10;ENST00000335195.10;ENST00000395831.7;ENST00000414235.5;ENST00000430942.5;ENST00000434229.5;ENST00000435068.5;ENST00000445616.5;ENST00000452049.1;ENST00000458246.5;ENST00000483644.1;ENST00000492312.5;ENST00000492321.5;ENST00000492605.5;ENST00000497300.5	-1070;-1136;-1115;-1089;-1086;-1117;-1110;-1100;-1070;-1089;-1118;-1116;-1089;-1122;-1123	TSS1500;TSS1500;TSS1500;TSS1500;TSS1500;TSS1500;TSS1500;TSS1500;TSS1500;TSS1500;TSS1500;TSS1500;TSS1500;TSS1500;TSS1500	TSS1500	protein_coding;protein_coding;protein_coding;protein_coding;protein_coding;protein_coding;protein_coding;protein_coding;protein_coding;protein_coding;protein_coding;protein_coding;protein_coding;protein_coding;protein_coding	mRNA	mRNA	Shore	Shore	Quies	15_Quies				FALSE
cg00134340_I_R_C_rep1_EPIC	cg00134340	chr10	50152128	50152130	TRUE	FALSE	I	cg						Intergenic		No RNA Associated	No RNA Associated	Shore	Shore	Quies	15_Quies				FALSE
cg00134563_I_F_C_rep1_EPIC	cg00134563	chr16	88048510	88048512	TRUE	FALSE	I	cg	BANP	BANP;BANP;BANP;BANP;BANP;BANP;BANP;BANP;BANP	ENST00000286122.11;ENST00000355022.8;ENST00000393207.5;ENST00000393208.6;ENST00000466847.5;ENST00000479780.6;ENST00000538234.5;ENST00000565242.1;ENST00000626016.2	97079;97024;78493;97077;13459;97077;88640;11238;97032	Body;Body;Body;Body;Body;Body;Body;Body;Body	Body	protein_coding;protein_coding;protein_coding;protein_coding;protein_coding;protein_coding;protein_coding;protein_coding;protein_coding	mRNA	mRNA	OpenSea	Open Sea	TxWk	5_TxWk				FALSE
cg00134695_II_F_C_rep1_EPIC	cg00134695	chr2	106253378	106253380	TRUE	FALSE	II	cg	SRSF3P4	SRSF3P4	ENST00000436597.1	339	1stExon	1stExon	processed_pseudogene	pseudogene	ncRNA	OpenSea	Open Sea	Quies	15_Quies				FALSE
cg00135078_II_R_C_rep1_EPIC	cg00135078	chr1	218509101	218509103	TRUE	FALSE	II	cg	LINC02869	LINC02869;LINC02869;LINC02869	ENST00000443836.5;ENST00000663551.1;ENST00000668967.1	-994;49837;14280	TSS1500;Body;Body	TSS1500	lncRNA;lncRNA;lncRNA	lncRNA	lncRNA	OpenSea	Open Sea	Het	15_Quies		DNA	hAT-Charlie	FALSE
cg00135121_II_R_C_rep1_EPIC	cg00135121	chr2	95484019	95484021	TRUE	FALSE	II	cg	TRIM43B	TRIM43B	ENST00000639673.2	712	5'UTR	5'UTR	protein_coding	mRNA	mRNA	OpenSea	Open Sea	Quies	15_Quies		SINE	Alu	FALSE
cg00135248_II_R_C_rep1_EPIC	cg00135248	chr8	120730034	120730036	FALSE	FALSE	II	cg	SNTB1	SNTB1;SNTB1;SNTB1;SNTB1	ENST00000395601.7;ENST00000517992.2;ENST00000519177.5;ENST00000648490.1	83239;82012;81529;82035	5'UTR;5'UTR;5'UTR;5'UTR	5'UTR	protein_coding;protein_coding;protein_coding;protein_coding	mRNA	mRNA	OpenSea	Open Sea	Quies	15_Quies				FALSE
cg00135675_II_R_C_rep1_EPIC	cg00135675	chr20	34516790	34516792	TRUE	FALSE	II	cg	DYNLRB1;ITCH	DYNLRB1;DYNLRB1;DYNLRB1;DYNLRB1;ITCH	ENST00000300469.13;ENST00000357156.7;ENST00000374846.3;ENST00000480759.1;ENST00000664852.1	347;369;336;377;153485	Body;Body;1stExon;Body;Body	1stExon	protein_coding;protein_coding;protein_coding;protein_coding;protein_coding	mRNA	mRNA	Shore	Shore	TssA	1_TssA		SINE	MIR	FALSE
cg00135791_II_R_C_rep1_EPIC	cg00135791	chr10	128477049	128477051	TRUE	FALSE	II	cg						Intergenic		No RNA Associated	No RNA Associated	OpenSea	Open Sea	Quies	15_Quies		SINE	tRNA-RTE	FALSE
cg00135841_II_R_C_rep1_EPIC	cg00135841	chr22	18749834	18749836	TRUE	FALSE	II	cg	FAM230E	FAM230E	ENST00000342888.3	15921	Body	Body	lncRNA	lncRNA	lncRNA	Island	Island	Quies	15_Quies				FALSE
cg00135870_I_R_C_rep1_EPIC	cg00135870	chr16	22192532	22192534	FALSE	FALSE	I	cg						Intergenic		No RNA Associated	No RNA Associated	Shore	Shore	TssFlnkU	2_TssAFlnk				FALSE
cg00135897_II_F_C_rep1_EPIC	cg00135897	chr3	58341392	58341394	TRUE	FALSE	II	cg	PXK	PXK;PXK;PXK;PXK;PXK;PXK;PXK;PXK;PXK;PXK	ENST00000302779.9;ENST00000356151.7;ENST00000383715.8;ENST00000383716.7;ENST00000463280.5;ENST00000468776.5;ENST00000477308.5;ENST00000479241.5;ENST00000484288.5;ENST00000491164.1	8513;8501;8490;8503;8495;8508;8406;8445;8482;8087	Body;Body;Body;Body;Body;Body;Body;Body;Body;Body	Body	protein_coding;protein_coding;protein_coding;protein_coding;protein_coding;protein_coding;protein_coding;protein_coding;protein_coding;protein_coding	mRNA	mRNA	OpenSea	Open Sea	Quies	5_TxWk		SINE	Alu	FALSE
cg00136077_II_F_C_rep1_EPIC	cg00136077	chr12	132255886	132255888	FALSE	FALSE	II	cg	GALNT9	GALNT9;GALNT9;GALNT9	ENST00000328957.13;ENST00000411988.6;ENST00000424720.6	73703;1856;73463	5'UTR;5'UTR;5'UTR	5'UTR	protein_coding;protein_coding;protein_coding	mRNA	mRNA	Shore	Shore	Quies	15_Quies				FALSE
cg00136106_II_F_C_rep1_EPIC	cg00136106	chr1	206083501	206083503	TRUE	FALSE	II	cg	RHEX	RHEX;RHEX;RHEX	ENST00000331555.10;ENST00000603378.5;ENST00000603488.5	30329;-61;-69	Body;TSS200;TSS200	TSS200	protein_coding;protein_coding;protein_coding	mRNA	mRNA	OpenSea	Open Sea	Quies	15_Quies				FALSE
cg00136413_II_R_C_rep1_EPIC	cg00136413	chr6	70797899	70797901	FALSE	FALSE	II	cg	SMAP1	SMAP1;SMAP1;SMAP1;SMAP1;SMAP1	ENST00000316999.9;ENST00000370452.7;ENST00000370455.8;ENST00000439432.1;ENST00000619054.4	130124;130124;130017;24511;129370	Body;Body;Body;Body;Body	Body	protein_coding;protein_coding;protein_coding;protein_coding;protein_coding	mRNA	mRNA	OpenSea	Open Sea	Quies	15_Quies				FALSE
cg00137195_II_R_C_rep1_EPIC	cg00137195	chr9	40498052	40498054	TRUE	FALSE	II	cg	AL591379.1;AQP7P4	AL591379.1;AL591379.1;AL591379.1;AL591379.1;AQP7P4	ENST00000315293.6;ENST00000426350.5;ENST00000597935.5;ENST00000598595.5;ENST00000447083.1	205;-885;-1009;-1130;-463	5'UTR;TSS1500;TSS1500;TSS1500;TSS1500	TSS1500	transcribed_unprocessed_pseudogene;transcribed_unprocessed_pseudogene;transcribed_unprocessed_pseudogene;transcribed_unprocessed_pseudogene;unprocessed_pseudogene	pseudogene	ncRNA	OpenSea	Open Sea	NA	NA		Simple_repeat	Simple_repeat	FALSE
cg00137202_II_R_C_rep1_EPIC	cg00137202	chr1	17698828	17698830	TRUE	FALSE	II	cg						Intergenic		No RNA Associated	No RNA Associated	Shore	Shore	Quies	5_TxWk		LINE	L2	FALSE
cg00137264_II_F_C_rep1_EPIC	cg00137264	chr10	114077875	114077877	TRUE	FALSE	II	cg						Intergenic		No RNA Associated	No RNA Associated	OpenSea	Open Sea	Quies	15_Quies				FALSE
cg00137385_II_F_C_rep1_EPIC	cg00137385	chr18	48761633	48761635	FALSE	FALSE	II	cg	CTIF	CTIF;CTIF;CTIF	ENST00000256413.8;ENST00000382998.8;ENST00000587860.1	222603;222476;1452	Body;Body;1stExon	1stExon	protein_coding;protein_coding;protein_coding	mRNA	mRNA	Island	Island	TxWk	4_Tx				FALSE
cg00137492_II_F_C_rep1_EPIC	cg00137492	chr15	42679638	42679640	TRUE	FALSE	II	cg	STARD9	STARD9;STARD9;STARD9	ENST00000290607.12;ENST00000562139.1;ENST00000569419.1	104033;4143;13832	Body;Body;Body	Body	protein_coding;protein_coding;protein_coding	mRNA	mRNA	OpenSea	Open Sea	TxWk	5_TxWk		DNA	hAT-Charlie	FALSE
cg00137535_II_R_C_rep1_EPIC	cg00137535	chr11	74010030	74010032	TRUE	FALSE	II	cg	UCP3	UCP3;UCP3	ENST00000314032.9;ENST00000426995.2	-945;-945	TSS1500;TSS1500	TSS1500	protein_coding;protein_coding	mRNA	mRNA	OpenSea	Open Sea	Quies	5_TxWk		LINE	L1	FALSE
cg00137629_II_R_C_rep1_EPIC	cg00137629	chr7	65980396	65980398	TRUE	FALSE	II	cg	GUSB	GUSB;GUSB;GUSB;GUSB;GUSB;GUSB;GUSB;GUSB;GUSB;GUSB	ENST00000304895.9;ENST00000421103.5;ENST00000430730.5;ENST00000446111.1;ENST00000447929.5;ENST00000465785.5;ENST00000475316.5;ENST00000476486.5;ENST00000478118.1;ENST00000479038.1	1817;1815;1819;1817;1800;-888;1692;1575;433;15	5'UTR;5'UTR;5'UTR;5'UTR;5'UTR;TSS1500;5'UTR;5'UTR;5'UTR;5'UTR	TSS1500	protein_coding;protein_coding;protein_coding;protein_coding;protein_coding;protein_coding;protein_coding;protein_coding;protein_coding;protein_coding	mRNA	mRNA	Shore	Shore	TxWk	5_TxWk				FALSE
cg00137745_I_F_C_rep1_EPIC	cg00137745	chr8	13012430	13012432	TRUE	FALSE	I	cg	TRMT9B	TRMT9B;TRMT9B;TRMT9B;TRMT9B;TRMT9B	ENST00000447063.6;ENST00000524591.7;ENST00000529706.1;ENST00000529978.1;ENST00000532376.2	66789;66758;2169;418;60409	Body;Body;1stExon;1stExon;Body	1stExon	protein_coding;protein_coding;protein_coding;protein_coding;protein_coding	mRNA	mRNA	OpenSea	Open Sea	Quies	15_Quies		SINE	Alu	FALSE
cg00137846_II_F_C_rep1_EPIC	cg00137846	chr17	18645476	18645478	TRUE	FALSE	II	cg	AC026271.4;TBC1D28	AC026271.4;TBC1D28;TBC1D28;TBC1D28;TBC1D28;TBC1D28	ENST00000570881.1;ENST00000405044.6;ENST00000573652.1;ENST00000575220.5;ENST00000575970.1;ENST00000579178.1	16474;-1049;-1049;-1058;-1110;-1059	5'UTR;TSS1500;TSS1500;TSS1500;TSS1500;TSS1500	TSS1500	lncRNA;protein_coding;protein_coding;protein_coding;protein_coding;protein_coding	mRNA	mRNA	OpenSea	Open Sea	Quies	15_Quies				FALSE
cg00138041_II_R_C_rep1_EPIC	cg00138041	chr4	80196510	80196512	TRUE	FALSE	II	cg	AC021127.1;PRDM8	AC021127.1;PRDM8;PRDM8;PRDM8;PRDM8;PRDM8;PRDM8;PRDM8;PRDM8	ENST00000653209.1;ENST00000339711.8;ENST00000415738.3;ENST00000504452.5;ENST00000508061.6;ENST00000508965.5;ENST00000509375.5;ENST00000511825.5;ENST00000515013.5	900;11241;-992;12226;12209;12632;12630;12226;11241	5'UTR;Body;TSS1500;Body;Body;Body;Body;Body;Body	TSS1500	lncRNA;protein_coding;protein_coding;protein_coding;protein_coding;protein_coding;protein_coding;protein_coding;protein_coding	mRNA	mRNA	Shore	Shore	ReprPC	13_ReprPC				FALSE
cg00138081_II_R_C_rep1_EPIC	cg00138081	chr8	142640898	142640900	FALSE	FALSE	II	cg						Intergenic		No RNA Associated	No RNA Associated	OpenSea	Open Sea	Quies	15_Quies		SINE	MIR	FALSE
cg00138777_I_R_C_rep1_EPIC	cg00138777	chr10	50674791	50674793	TRUE	FALSE	I	cg						Intergenic		No RNA Associated	No RNA Associated	Shore	Shore	Quies	15_Quies				FALSE
cg00138804_I_F_C_rep1_EPIC	cg00138804	chr7	57647000	57647002	TRUE	FALSE	I	cg						Intergenic		No RNA Associated	No RNA Associated	OpenSea	Open Sea	ZNF/Rpts	9_Het		Satellite	centr	FALSE
cg00138926_II_F_C_rep1_EPIC	cg00138926	chr2	10978287	10978289	FALSE	FALSE	II	cg						Intergenic		No RNA Associated	No RNA Associated	OpenSea	Open Sea	Quies	14_ReprPCWk				FALSE
cg00139033_II_F_C_rep1_EPIC	cg00139033	chr19	19260107	19260109	TRUE	FALSE	II	cg	AC138430.1;HAPLN4	AC138430.1;HAPLN4;HAPLN4	ENST00000586064.3;ENST00000291481.8;ENST00000592862.2	13262;2697;1576	5'UTR;5'UTR;5'UTR	5'UTR	lncRNA;protein_coding;protein_coding	mRNA	mRNA	Shore	Shore	ReprPC	14_ReprPCWk		LTR	ERVL-MaLR	FALSE
cg00139477_II_R_C_rep1_EPIC	cg00139477	chr5	100899070	100899072	TRUE	FALSE	II	cg	ST8SIA4	ST8SIA4;ST8SIA4;ST8SIA4	ENST00000231461.10;ENST00000451528.2;ENST00000523381.1	4212;4144;4154	5'UTR;5'UTR;5'UTR	5'UTR	protein_coding;protein_coding;protein_coding	mRNA	mRNA	Shore	Shore	Quies	15_Quies				FALSE
cg00140494_II_R_C_rep1_EPIC	cg00140494	chr18	79496014	79496016	TRUE	FALSE	II	cg	AC018445.4;NFATC1	AC018445.4;NFATC1;NFATC1;NFATC1;NFATC1;NFATC1;NFATC1;NFATC1;NFATC1;NFATC1;NFATC1	ENST00000624066.1;ENST00000253506.9;ENST00000318065.9;ENST00000329101.8;ENST00000397790.6;ENST00000427363.7;ENST00000542384.5;ENST00000545796.5;ENST00000586434.1;ENST00000590313.5;ENST00000590861.1	-43;100159;95693;95679;100071;100085;99790;95741;95623;95684;2619	TSS200;Body;Body;Body;Body;Body;Body;Body;Body;Body;Body	TSS200	TEC;protein_coding;protein_coding;protein_coding;protein_coding;protein_coding;protein_coding;protein_coding;protein_coding;protein_coding;protein_coding	mRNA	mRNA	Island	Island	TxWk	15_Quies				FALSE
cg00140502_I_F_C_rep1_EPIC	cg00140502	chr8	144755743	144755745	FALSE	FALSE	I	cg	ZNF251	ZNF251;ZNF251;ZNF251;ZNF251	ENST00000292562.12;ENST00000524394.2;ENST00000525191.2;ENST00000530353.1	-212;-257;-302;674	TSS1500;TSS1500;TSS1500;5'UTR	TSS1500	protein_coding;protein_coding;protein_coding;protein_coding	mRNA	mRNA	Island	Island	TssA	1_TssA				FALSE
cg00140796_II_R_C_rep1_EPIC	cg00140796	chr18	31245016	31245018	TRUE	FALSE	II	cg						Intergenic		No RNA Associated	No RNA Associated	OpenSea	Open Sea	Quies	15_Quies				FALSE
cg00140927_II_R_C_rep1_EPIC	cg00140927	chrX	137363109	137363111	TRUE	FALSE	II	cg						Intergenic		No RNA Associated	No RNA Associated	OpenSea	Open Sea	Quies	15_Quies		LINE	L1	FALSE
cg00141153_II_F_C_rep1_EPIC	cg00141153	chr17	80209700	80209702	TRUE	FALSE	II	cg	SGSH	SGSH;SGSH;SGSH;SGSH;SGSH;SGSH	ENST00000326317.11;ENST00000571156.1;ENST00000572257.5;ENST00000573150.5;ENST00000575282.5;ENST00000575484.1	10633;174;5022;10660;10622;-158	1stExon;5'UTR;5'UTR;1stExon;1stExon;TSS200	TSS200	protein_coding;protein_coding;protein_coding;protein_coding;protein_coding;protein_coding	mRNA	mRNA	Shore	Shore	TxWk	4_Tx				FALSE
cg00141190_II_R_C_rep1_EPIC	cg00141190	chr8	145026919	145026921	TRUE	FALSE	II	cg						Intergenic		No RNA Associated	No RNA Associated	OpenSea	Open Sea	Quies	15_Quies	TRUE	LTR	ERVK	FALSE
cg00141478_II_F_C_rep1_EPIC	cg00141478	chr14	75020801	75020803	TRUE	FALSE	II	cg	MLH3;RNU6-689P	MLH3;MLH3;MLH3;MLH3;MLH3;RNU6-689P	ENST00000355774.7;ENST00000380968.6;ENST00000553713.5;ENST00000554697.5;ENST00000556257.5;ENST00000384197.1	30666;30731;26024;2217;30656;41	5'UTR;5'UTR;5'UTR;5'UTR;5'UTR;1stExon	5'UTR	protein_coding;protein_coding;protein_coding;protein_coding;protein_coding;snRNA	mRNA	mRNA	OpenSea	Open Sea	TxWk	5_TxWk		snRNA	snRNA	FALSE
cg00141925_II_R_C_rep1_EPIC	cg00141925	chr12	9079270	9079272	TRUE	FALSE	II	cg	A2M	A2M;A2M;A2M;A2M	ENST00000318602.12;ENST00000542567.1;ENST00000543436.2;ENST00000545828.1	36649;1128;12142;27026	5'UTR;5'UTR;5'UTR;5'UTR	5'UTR	protein_coding;protein_coding;protein_coding;protein_coding	mRNA	mRNA	OpenSea	Open Sea	Quies	15_Quies				FALSE
cg00142642_I_R_C_rep1_EPIC	cg00142642	chr10	13158436	13158438	TRUE	FALSE	I	cg	BTBD7P1	BTBD7P1	ENST00000447253.1	-300	TSS1500	TSS1500	processed_pseudogene	pseudogene	ncRNA	Shelf	Shelf	TssFlnk	1_TssA		Simple_repeat	Simple_repeat	FALSE
cg00142834_II_R_C_rep1_EPIC	cg00142834	chr16	69761299	69761301	FALSE	FALSE	II	cg	WWP2	WWP2;WWP2;WWP2;WWP2;WWP2;WWP2	ENST00000359154.7;ENST00000561780.5;ENST00000563659.5;ENST00000568845.5;ENST00000569620.5;ENST00000569658.1	-1032;-1028;-1062;-1032;-1028;-1062	TSS1500;TSS1500;TSS1500;TSS1500;TSS1500;TSS1500	TSS1500	protein_coding;protein_coding;protein_coding;protein_coding;protein_coding;protein_coding	mRNA	mRNA	Shore	Shore	Quies	15_Quies		SINE	Alu	FALSE
cg00142999_II_F_C_rep1_EPIC	cg00142999	chr10	86468345	86468347	TRUE	FALSE	II	cg	WAPL	WAPL;WAPL;WAPL;WAPL;WAPL	ENST00000263070.11;ENST00000298767.10;ENST00000372075.2;ENST00000489996.1;ENST00000618527.4	53423;53447;-839;3942;53423	5'UTR;5'UTR;TSS1500;5'UTR;5'UTR	TSS1500	protein_coding;protein_coding;protein_coding;protein_coding;protein_coding	mRNA	mRNA	OpenSea	Open Sea	TxWk	4_Tx		SINE	Alu	FALSE
cg00143986_II_R_C_rep1_EPIC	cg00143986	chr12	131122206	131122208	TRUE	FALSE	II	cg	ADGRD1	ADGRD1;ADGRD1;ADGRD1;ADGRD1;ADGRD1;ADGRD1;ADGRD1;ADGRD1	ENST00000261654.10;ENST00000335486.10;ENST00000376682.8;ENST00000446583.6;ENST00000535015.5;ENST00000537489.5;ENST00000540207.1;ENST00000543617.2	168300;51354;119708;52994;167771;1508;253;45436	Body;Body;Body;Body;Body;Body;Body;Body	Body	protein_coding;protein_coding;protein_coding;protein_coding;protein_coding;protein_coding;protein_coding;protein_coding	mRNA	mRNA	Island	Island	Quies	15_Quies				FALSE
cg00143998_II_F_C_rep1_EPIC	cg00143998	chr1	228458157	228458159	TRUE	FALSE	II	cg	H2AW;H2BU1	H2AW;H2BU1	ENST00000366695.3;ENST00000620438.1	-284;51	TSS1500;1stExon	TSS1500	protein_coding;protein_coding	mRNA	mRNA	Island	Island	TssA	1_TssA				FALSE
cg00144039_II_F_C_rep1_EPIC	cg00144039	chr8	839923	839925	TRUE	FALSE	II	cg	DLGAP2	DLGAP2;DLGAP2;DLGAP2;DLGAP2	ENST00000421627.7;ENST00000522092.5;ENST00000577187.5;ENST00000637795.2	17745;102273;102182;102296	Body;Body;Body;Body	Body	protein_coding;protein_coding;protein_coding;protein_coding	mRNA	mRNA	Shore	Shore	Quies	15_Quies		LINE	L1	FALSE
cg00144051_II_R_C_rep1_EPIC	cg00144051	chr2	217793675	217793677	TRUE	FALSE	II	cg						Intergenic		No RNA Associated	No RNA Associated	OpenSea	Open Sea	Quies	15_Quies				FALSE
cg00144506_I_F_C_rep1_EPIC	cg00144506	chr16	89973017	89973019	TRUE	FALSE	I	cg	AFG3L1P;CENPBD1	AFG3L1P;AFG3L1P;AFG3L1P;AFG3L1P;AFG3L1P;AFG3L1P;AFG3L1P;AFG3L1P;AFG3L1P;AFG3L1P;CENPBD1;CENPBD1;CENPBD1;CENPBD1	ENST00000418696.5;ENST00000421164.5;ENST00000423742.1;ENST00000429663.5;ENST00000431757.5;ENST00000436447.5;ENST00000437774.5;ENST00000450026.1;ENST00000457926.5;ENST00000557444.5;ENST00000314994.5;ENST00000565150.2;ENST00000567035.1;ENST00000646748.1	432;370;424;432;432;425;401;429;425;387;-185;-1095;-832;-483	Body;Body;Body;Body;Body;Body;Body;Body;Body;Body;TSS200;TSS1500;TSS1500;TSS1500	TSS1500	transcribed_unitary_pseudogene;transcribed_unitary_pseudogene;transcribed_unitary_pseudogene;transcribed_unitary_pseudogene;transcribed_unitary_pseudogene;transcribed_unitary_pseudogene;transcribed_unitary_pseudogene;transcribed_unitary_pseudogene;transcribed_unitary_pseudogene;transcribed_unitary_pseudogene;protein_coding;protein_coding;protein_coding;protein_coding	mRNA	mRNA	Island	Island	TssA	1_TssA				FALSE
cg00144622_II_F_C_rep1_EPIC	cg00144622	chr1	95140318	95140320	TRUE	FALSE	II	cg	TLCD4;TLCD4-RWDD3	TLCD4;TLCD4;TLCD4;TLCD4;TLCD4-RWDD3	ENST00000370203.9;ENST00000455656.1;ENST00000456991.5;ENST00000463375.1;ENST00000604534.5	22964;22396;22880;-353;22396	Body;Body;Body;TSS1500;Body	TSS1500	protein_coding;protein_coding;protein_coding;protein_coding;protein_coding	mRNA	mRNA	OpenSea	Open Sea	Quies	15_Quies		DNA	TcMar-Tigger	FALSE
cg00144673_II_F_C_rep1_EPIC	cg00144673	chr6	31529779	31529781	TRUE	FALSE	II	cg	MCCD1	MCCD1	ENST00000376191.3	818	Body	Body	protein_coding	mRNA	mRNA	OpenSea	Open Sea	Tx	4_Tx		Simple_repeat	Simple_repeat	FALSE
cg00144679_II_R_C_rep1_EPIC	cg00144679	chr2	120439910	120439912	TRUE	FALSE	II	cg						Intergenic		No RNA Associated	No RNA Associated	Shelf	Shelf	ReprPC	14_ReprPCWk		DNA?	DNA?	FALSE
cg00144832_II_R_C_rep1_EPIC	cg00144832	chr7	56081657	56081659	TRUE	FALSE	II	cg	PHKG1	PHKG1;PHKG1;PHKG1	ENST00000297373.7;ENST00000452681.6;ENST00000537360.5	11295;11339;11339	5'UTR;5'UTR;5'UTR	5'UTR	protein_coding;protein_coding;protein_coding	mRNA	mRNA	OpenSea	Open Sea	TxWk	4_Tx				FALSE
cg00144942_II_F_C_rep1_EPIC	cg00144942	chr2	240180464	240180466	TRUE	FALSE	II	cg						Intergenic		No RNA Associated	No RNA Associated	OpenSea	Open Sea	ReprPCWk	14_ReprPCWk		LTR	ERVL-MaLR	FALSE
cg00145055_II_R_C_rep1_EPIC	cg00145055	chr15	46229396	46229398	TRUE	FALSE	II	cg						Intergenic		No RNA Associated	No RNA Associated	OpenSea	Open Sea	Quies	15_Quies		LTR	ERVL	FALSE
cg00145093_II_F_C_rep1_EPIC	cg00145093	chr10	10985983	10985985	FALSE	FALSE	II	cg	CELF2	CELF2;CELF2;CELF2	ENST00000636488.1;ENST00000637215.1;ENST00000638035.1	187360;187587;187368	Body;Body;Body	Body	protein_coding;protein_coding;protein_coding	mRNA	mRNA	OpenSea	Open Sea	Quies	15_Quies				FALSE
cg00145103_II_R_C_rep1_EPIC	cg00145103	chr17	21457428	21457430	TRUE	FALSE	II	cg	AC068418.1;AC068418.2;LINC02693	AC068418.1;AC068418.2;LINC02693;LINC02693;LINC02693;LINC02693;LINC02693;LINC02693	ENST00000582990.1;ENST00000577309.1;ENST00000649041.1;ENST00000649112.1;ENST00000654263.1;ENST00000657015.1;ENST00000661785.1;ENST00000667136.1	-5;2787;116837;94241;115966;94246;117078;94241	TSS200;1stExon;5'UTR;5'UTR;5'UTR;5'UTR;5'UTR;5'UTR	TSS200	lncRNA;lncRNA;lncRNA;lncRNA;lncRNA;lncRNA;lncRNA;lncRNA	lncRNA	lncRNA	OpenSea	Open Sea	ReprPCWk	14_ReprPCWk				FALSE
cg00145150_II_R_C_rep1_EPIC	cg00145150	chr19	46210718	46210720	TRUE	FALSE	II	cg	AC006262.1	AC006262.1;AC006262.1;AC006262.1;AC006262.1	ENST00000593980.1;ENST00000598170.1;ENST00000656560.1;ENST00000666402.1	7293;477;8756;9139	Body;Body;Body;Body	Body	lncRNA;lncRNA;lncRNA;lncRNA	lncRNA	lncRNA	OpenSea	Open Sea	Quies	14_ReprPCWk		LTR	ERVL	FALSE
cg00145163_II_F_C_rep1_EPIC	cg00145163	chr2	33336718	33336720	FALSE	FALSE	II	cg	LTBP1	LTBP1;LTBP1;LTBP1;LTBP1;LTBP1;LTBP1;LTBP1	ENST00000402934.5;ENST00000404525.5;ENST00000404816.7;ENST00000407925.5;ENST00000415140.6;ENST00000418533.6;ENST00000422669.1	202094;202080;389766;202062;60810;202122;35189	Body;Body;Body;Body;Body;Body;Body	Body	protein_coding;protein_coding;protein_coding;protein_coding;protein_coding;protein_coding;protein_coding	mRNA	mRNA	OpenSea	Open Sea	Quies	15_Quies				FALSE
cg00145419_II_F_C_rep1_EPIC	cg00145419	chr13	110313688	110313690	TRUE	FALSE	II	cg	COL4A2	COL4A2;COL4A2;COL4A2;COL4A2;COL4A2	ENST00000360467.7;ENST00000400163.7;ENST00000480771.5;ENST00000649101.1;ENST00000650540.1	6405;7877;6422;6431;6332	Body;Body;Body;Body;Body	Body	protein_coding;protein_coding;protein_coding;protein_coding;protein_coding	mRNA	mRNA	Island	Island	TxWk	5_TxWk				FALSE
cg00145488_II_R_C_rep1_EPIC	cg00145488	chr17	49036051	49036053	TRUE	FALSE	II	cg	AC091133.5;IGF2BP1;RNU6-826P	AC091133.5;IGF2BP1;IGF2BP1;IGF2BP1;IGF2BP1;IGF2BP1;RNU6-826P	ENST00000511142.1;ENST00000290341.8;ENST00000431824.2;ENST00000499130.6;ENST00000505562.1;ENST00000515586.5;ENST00000516827.1	-1070;38667;38306;22135;9660;38289;-300	TSS1500;Body;Body;Body;Body;Body;TSS1500	TSS1500	processed_pseudogene;protein_coding;protein_coding;protein_coding;protein_coding;protein_coding;snRNA	mRNA	mRNA	Island	Island	TxWk	14_ReprPCWk				FALSE
cg00145707_II_F_C_rep1_EPIC	cg00145707	chr19	56977698	56977700	TRUE	FALSE	II	cg						Intergenic		No RNA Associated	No RNA Associated	OpenSea	Open Sea	ZNF/Rpts	9_Het		LINE	L2	FALSE
cg00145866_II_R_C_rep1_EPIC	cg00145866	chr4	6656585	6656587	TRUE	FALSE	II	cg	LINC02482	LINC02482	ENST00000647523.2	17311	5'UTR	5'UTR	lncRNA	lncRNA	lncRNA	Shore	Shore	ReprPCWk	15_Quies		LTR	ERVL-MaLR	FALSE
cg00145955_II_R_C_rep1_EPIC	cg00145955	chr16	29692158	29692160	FALSE	FALSE	II	cg	QPRT	QPRT;QPRT;QPRT;QPRT	ENST00000219771.7;ENST00000395384.9;ENST00000449759.2;ENST00000562473.1	13151;12979;28880;12977	Body;Body;Body;Body	Body	protein_coding;protein_coding;protein_coding;protein_coding	mRNA	mRNA	Shelf	Shelf	Quies	15_Quies	TRUE			FALSE
cg00145969_II_F_C_rep1_EPIC	cg00145969	chr1	190099049	190099051	FALSE	FALSE	II	cg	BRINP3	BRINP3	ENST00000367462.5	378815	1stExon	1stExon	protein_coding	mRNA	mRNA	OpenSea	Open Sea	Quies	15_Quies				FALSE
cg00146240_II_R_C_rep1_EPIC	cg00146240	chr15	62606959	62606961	TRUE	FALSE	II	cg	TLN2	TLN2;TLN2;TLN2	ENST00000561197.5;ENST00000561311.5;ENST00000636159.1	153368;45595;17280	Body;Body;Body	Body	protein_coding;protein_coding;protein_coding	mRNA	mRNA	OpenSea	Open Sea	Quies	15_Quies		Simple_repeat	Simple_repeat	FALSE
cg00146565_II_F_C_rep1_EPIC	cg00146565	chr2	237374461	237374463	FALSE	FALSE	II	cg	COL6A3	COL6A3;COL6A3;COL6A3;COL6A3;COL6A3;COL6A3;COL6A3	ENST00000295550.9;ENST00000347401.7;ENST00000353578.8;ENST00000392003.6;ENST00000392004.7;ENST00000409809.5;ENST00000472056.5	39703;39687;39746;39746;39716;22356;39687	5'UTR;5'UTR;5'UTR;5'UTR;5'UTR;5'UTR;5'UTR	5'UTR	protein_coding;protein_coding;protein_coding;protein_coding;protein_coding;protein_coding;protein_coding	mRNA	mRNA	Shelf	Shelf	Quies	15_Quies				FALSE
cg00146669_II_F_C_rep1_EPIC	cg00146669	chr1	1197581	1197583	TRUE	FALSE	II	cg	TTLL10	TTLL10;TTLL10	ENST00000379289.6;ENST00000379290.6	23702;23702	Body;Body	Body	protein_coding;protein_coding	mRNA	mRNA	Island	Island	ReprPCWk	15_Quies				FALSE
cg00146755_II_F_C_rep1_EPIC	cg00146755	chr21	5130413	5130415	TRUE	FALSE	II	cg						Intergenic		No RNA Associated	No RNA Associated	Shore	Shore	NA	NA		SINE	MIR	FALSE
cg00146919_I_R_C_rep1_EPIC	cg00146919	chr3	58008371	58008373	FALSE	FALSE	I	cg	FLNB	FLNB;FLNB;FLNB;FLNB	ENST00000295956.9;ENST00000358537.7;ENST00000429972.6;ENST00000490882.5	-50;-28;-28;-28	TSS200;TSS200;TSS200;TSS200	TSS200	protein_coding;protein_coding;protein_coding;protein_coding	mRNA	mRNA	Island	Island	TssA	1_TssA				FALSE
cg00146996_II_R_C_rep1_EPIC	cg00146996	chr5	25120314	25120316	TRUE	FALSE	II	cg	LINC02228	LINC02228;LINC02228	ENST00000641261.2;ENST00000641970.1	70642;70376	5'UTR;5'UTR	5'UTR	lncRNA;lncRNA	lncRNA	lncRNA	OpenSea	Open Sea	Quies	15_Quies				FALSE
cg00147079_II_R_C_rep1_EPIC	cg00147079	chr16	48098640	48098642	FALSE	FALSE	II	cg	ABCC12	ABCC12;ABCC12;ABCC12;ABCC12;ABCC12;ABCC12	ENST00000311303.7;ENST00000497206.6;ENST00000529084.5;ENST00000529504.5;ENST00000532494.5;ENST00000534418.5	48130;47790;57378;47790;47790;48010	5'UTR;5'UTR;5'UTR;5'UTR;5'UTR;5'UTR	5'UTR	protein_coding;protein_coding;protein_coding;protein_coding;protein_coding;protein_coding	mRNA	mRNA	OpenSea	Open Sea	Quies	15_Quies				FALSE
cg00147160_II_F_C_rep1_EPIC	cg00147160	chr1	26177499	26177501	FALSE	FALSE	II	cg	CNKSR1	CNKSR1;CNKSR1;CNKSR1;CNKSR1;CNKSR1;CNKSR1;CNKSR1	ENST00000361530.11;ENST00000374253.9;ENST00000465415.1;ENST00000480348.6;ENST00000481077.6;ENST00000482227.5;ENST00000525687.5	9;-9;-3;10;16;-12;-12	1stExon;TSS200;TSS200;1stExon;1stExon;TSS200;TSS200	TSS200	protein_coding;protein_coding;protein_coding;protein_coding;protein_coding;protein_coding;protein_coding	mRNA	mRNA	OpenSea	Open Sea	Quies	15_Quies				FALSE
cg00147286_I_R_C_rep1_EPIC	cg00147286	chr16	70680029	70680031	FALSE	FALSE	I	cg	MTSS2	MTSS2;MTSS2;MTSS2	ENST00000338779.11;ENST00000576338.1;ENST00000616026.4	6024;-4;5762	5'UTR;TSS200;5'UTR	TSS200	protein_coding;protein_coding;protein_coding	mRNA	mRNA	Island	Island	TxWk	5_TxWk				FALSE
cg00147462_II_F_C_rep1_EPIC	cg00147462	chr2	236169912	236169914	TRUE	FALSE	II	cg	AC019068.1	AC019068.1;AC019068.1	ENST00000415226.1;ENST00000483218.1	2466;2448	Body;Body	Body	lncRNA;lncRNA	lncRNA	lncRNA	Island	Island	ReprPC	13_ReprPC				FALSE
cg00147578_II_R_C_rep1_EPIC	cg00147578	chr12	120293128	120293130	TRUE	FALSE	II	cg	RNU4-1;RNU4-2	RNU4-1;RNU4-2	ENST00000363925.1;ENST00000365668.1	109;-1225	1stExon;TSS1500	TSS1500	snRNA;snRNA	snRNA	ncRNA	OpenSea	Open Sea	TssA	1_TssA		snRNA	snRNA	FALSE
cg00147627_II_R_C_rep1_EPIC	cg00147627	chr1	10395089	10395091	TRUE	FALSE	II	cg	AL139424.2	AL139424.2;AL139424.2;AL139424.2;AL139424.2	ENST00000641011.1;ENST00000641062.1;ENST00000641335.1;ENST00000641456.1	-326;-1148;-528;-693	TSS1500;TSS1500;TSS1500;TSS1500	TSS1500	lncRNA;lncRNA;lncRNA;lncRNA	lncRNA	lncRNA	Shelf	Shelf	Quies	15_Quies		LINE	L1	FALSE
cg00147751_II_F_C_rep1_EPIC	cg00147751	chr7	100221085	100221087	TRUE	FALSE	II	cg	CASTOR3;PVRIG;STAG3	CASTOR3;CASTOR3;CASTOR3;CASTOR3;CASTOR3;CASTOR3;CASTOR3;CASTOR3;PVRIG;STAG3	ENST00000328453.9;ENST00000414739.3;ENST00000435519.6;ENST00000437485.5;ENST00000440058.5;ENST00000454084.5;ENST00000543273.5;ENST00000649671.1;ENST00000317271.2;ENST00000451963.1	51121;51129;51129;2613;2858;51102;51123;51133;1850;15729	5'UTR;5'UTR;5'UTR;5'UTR;5'UTR;5'UTR;5'UTR;5'UTR;Body;Body	5'UTR	transcribed_unprocessed_pseudogene;transcribed_unprocessed_pseudogene;transcribed_unprocessed_pseudogene;transcribed_unprocessed_pseudogene;transcribed_unprocessed_pseudogene;transcribed_unprocessed_pseudogene;transcribed_unprocessed_pseudogene;transcribed_unprocessed_pseudogene;protein_coding;protein_coding	mRNA	mRNA	OpenSea	Open Sea	Quies	4_Tx				FALSE
cg00147752_II_R_C_rep1_EPIC	cg00147752	chr7	150513641	150513643	TRUE	FALSE	II	cg	GIMAP7;STRADBP1	GIMAP7;STRADBP1	ENST00000313543.5;ENST00000478954.1	-1230;198	TSS1500;1stExon	TSS1500	protein_coding;processed_pseudogene	mRNA	mRNA	OpenSea	Open Sea	Quies	15_Quies				FALSE
cg00147850_II_F_C_rep1_EPIC	cg00147850	chr1	149240500	149240502	TRUE	FALSE	II	cg	AC245297.1;AC245297.3	AC245297.1;AC245297.1;AC245297.3;AC245297.3;AC245297.3;AC245297.3;AC245297.3	ENST00000313342.8;ENST00000663163.1;ENST00000611769.4;ENST00000662742.1;ENST00000664903.1;ENST00000667654.1;ENST00000668239.1	81232;341;64479;64731;63950;64608;64753	5'UTR;5'UTR;Body;Body;Body;Body;Body	5'UTR	transcribed_unprocessed_pseudogene;transcribed_unprocessed_pseudogene;lncRNA;lncRNA;lncRNA;lncRNA;lncRNA	lncRNA	lncRNA	OpenSea	Open Sea	NA	NA				FALSE
cg00148252_II_R_C_rep1_EPIC	cg00148252	chr4	88985007	88985009	TRUE	FALSE	II	cg	FAM13A	FAM13A;FAM13A;FAM13A;FAM13A;FAM13A	ENST00000264344.10;ENST00000502459.5;ENST00000509094.5;ENST00000511976.5;ENST00000512339.5	72178;126391;72155;72153;72143	5'UTR;5'UTR;5'UTR;5'UTR;5'UTR	5'UTR	protein_coding;protein_coding;protein_coding;protein_coding;protein_coding	mRNA	mRNA	OpenSea	Open Sea	Quies	15_Quies		LINE	L1	FALSE
cg00148376_II_F_C_rep1_EPIC	cg00148376	chr13	60013316	60013318	TRUE	FALSE	II	cg	DIAPH3;DIAPH3-AS1	DIAPH3;DIAPH3;DIAPH3;DIAPH3;DIAPH3;DIAPH3;DIAPH3;DIAPH3-AS1;DIAPH3-AS1;DIAPH3-AS1;DIAPH3-AS1	ENST00000267215.8;ENST00000377908.6;ENST00000400319.5;ENST00000400320.5;ENST00000400324.9;ENST00000465066.5;ENST00000498416.2;ENST00000422052.5;ENST00000432995.1;ENST00000435636.5;ENST00000671612.1	150450;150450;150450;150450;150612;-107;-138;14;11;566;583	5'UTR;5'UTR;5'UTR;5'UTR;5'UTR;TSS200;TSS200;1stExon;1stExon;Body;Body	TSS200	protein_coding;protein_coding;protein_coding;protein_coding;protein_coding;protein_coding;protein_coding;lncRNA;lncRNA;lncRNA;lncRNA	mRNA	mRNA	OpenSea	Open Sea	Quies	15_Quies				FALSE
cg00148558_II_F_C_rep1_EPIC	cg00148558	chr22	20364400	20364402	TRUE	FALSE	II	cg	USP41	USP41;USP41;USP41;USP41	ENST00000292729.12;ENST00000454608.3;ENST00000470202.1;ENST00000486536.6	12851;26358;-83;8296	5'UTR;5'UTR;TSS200;5'UTR	TSS200	protein_coding;protein_coding;protein_coding;protein_coding	mRNA	mRNA	Shelf	Shelf	Quies	15_Quies				FALSE
cg00148599_II_R_C_rep1_EPIC	cg00148599	chr10	123553886	123553888	TRUE	FALSE	II	cg						Intergenic		No RNA Associated	No RNA Associated	OpenSea	Open Sea	ReprPCWk	14_ReprPCWk		SINE	MIR	FALSE
cg00148669_II_F_C_rep1_EPIC	cg00148669	chr21	44261281	44261283	TRUE	FALSE	II	cg	DNMT3L	DNMT3L;DNMT3L;DNMT3L	ENST00000270172.7;ENST00000431166.1;ENST00000628202.3	935;601;616	5'UTR;5'UTR;5'UTR	5'UTR	protein_coding;protein_coding;protein_coding	mRNA	mRNA	Shelf	Shelf	Quies	15_Quies				FALSE
cg00148772_II_R_C_rep1_EPIC	cg00148772	chr2	36555208	36555210	FALSE	FALSE	II	cg	FEZ2	FEZ2;FEZ2;FEZ2;FEZ2;FEZ2;FEZ2;FEZ2;FEZ2;FEZ2;FEZ2;FEZ2	ENST00000305852.11;ENST00000379245.8;ENST00000405912.8;ENST00000413938.5;ENST00000414288.5;ENST00000432869.5;ENST00000441005.5;ENST00000451623.5;ENST00000475815.5;ENST00000487282.5;ENST00000487919.5	35803;42983;42960;39358;23624;5637;26119;42958;4047;23882;6290	5'UTR;5'UTR;5'UTR;5'UTR;5'UTR;5'UTR;5'UTR;5'UTR;5'UTR;5'UTR;5'UTR	5'UTR	protein_coding;protein_coding;protein_coding;protein_coding;protein_coding;protein_coding;protein_coding;protein_coding;protein_coding;protein_coding;protein_coding	mRNA	mRNA	OpenSea	Open Sea	TxWk	4_Tx				FALSE
cg00148867_I_F_C_rep1_EPIC	cg00148867	chr7	67286239	67286241	TRUE	FALSE	I	cg	SPDYE21	SPDYE21;SPDYE21	ENST00000413323.2;ENST00000424157.3	6462;7526	Body;Body	Body	protein_coding;protein_coding	mRNA	mRNA	Island	Island	Quies	15_Quies				FALSE
cg00148935_II_R_C_rep1_EPIC	cg00148935	chr3	16357331	16357333	TRUE	FALSE	II	cg	RFTN1	RFTN1;RFTN1;RFTN1	ENST00000334133.9;ENST00000432519.5;ENST00000483671.1	156368;125534;13635	5'UTR;5'UTR;5'UTR	5'UTR	protein_coding;protein_coding;protein_coding	mRNA	mRNA	OpenSea	Open Sea	Quies	5_TxWk				FALSE
cg00149013_II_F_C_rep1_EPIC	cg00149013	chr6	169143106	169143108	FALSE	FALSE	II	cg						Intergenic		No RNA Associated	No RNA Associated	Shelf	Shelf	Quies	15_Quies		LTR	ERV1	FALSE
cg00149061_II_R_C_rep1_EPIC	cg00149061	chr4	68951361	68951363	TRUE	FALSE	II	cg	UGT2A3	UGT2A3;UGT2A3	ENST00000251566.9;ENST00000503012.1	443;0	5'UTR;TSS200	TSS200	protein_coding;protein_coding	mRNA	mRNA	OpenSea	Open Sea	Quies	15_Quies				FALSE
cg00149117_II_R_C_rep1_EPIC	cg00149117	chrX	72549542	72549544	TRUE	FALSE	II	cg	AL133500.1;HDAC8	AL133500.1;AL133500.1;HDAC8;HDAC8;HDAC8;HDAC8;HDAC8;HDAC8;HDAC8;HDAC8;HDAC8;HDAC8;HDAC8;HDAC8;HDAC8;HDAC8;HDAC8;HDAC8;HDAC8;HDAC8;HDAC8;HDAC8;HDAC8;HDAC8;HDAC8;HDAC8;HDAC8;HDAC8;HDAC8;HDAC8;HDAC8;HDAC8;HDAC8;HDAC8;HDAC8;HDAC8;HDAC8;HDAC8;HDAC8;HDAC8;HDAC8;HDAC8;HDAC8;HDAC8;HDAC8;HDAC8;HDAC8;HDAC8;HDAC8;HDAC8;HDAC8	ENST00000647613.1;ENST00000648922.1;ENST00000373559.8;ENST00000373560.7;ENST00000373568.7;ENST00000373571.6;ENST00000373573.9;ENST00000373583.6;ENST00000373589.9;ENST00000412342.6;ENST00000415409.6;ENST00000421523.6;ENST00000436675.6;ENST00000439122.7;ENST00000478743.2;ENST00000647594.1;ENST00000647606.1;ENST00000647641.1;ENST00000647654.1;ENST00000647718.1;ENST00000647859.1;ENST00000647886.1;ENS…	23301;23301;23270;23288;23300;23301;23301;23335;23559;23236;23301;23267;23316;23541;23305;23323;19249;23306;23301;23274;23301;23317;22553;23305;23268;23085;23274;23275;23301;23323;18480;23156;23274;23117;23139;23276;23143;23314;23245;23279;23274;23301;23239;23274;23162;23324;23274;23301;23305;23301;23539	5'UTR;5'UTR;5'UTR;5'UTR;5'UTR;5'UTR;5'UTR;5'UTR;5'UTR;5'UTR;5'UTR;5'UTR;5'UTR;5'UTR;5'UTR;5'UTR;5'UTR;5'UTR;5'UTR;5'UTR;5'UTR;5'UTR;5'UTR;5'UTR;5'UTR;5'UTR;5'UTR;5'UTR;5'UTR;5'UTR;5'UTR;5'UTR;5'UTR;5'UTR;5'UTR;5'UTR;5'UTR;5'UTR;5'UTR;5'UTR;5'UTR;5'UTR;5'UTR;5'UTR;5'UTR;5'UTR;5'UTR;5'UTR;5'UTR;5'UTR;5'UTR	5'UTR	protein_coding;protein_coding;protein_coding;protein_coding;protein_coding;protein_coding;protein_coding;protein_coding;protein_coding;protein_coding;protein_coding;protein_coding;protein_coding;protein_coding;protein_coding;protein_coding;protein_coding;protein_coding;protein_coding;protein_coding;protein_coding;protein_coding;protein_coding;protein_coding;protein_coding;protein_coding;protein_c…	mRNA	mRNA	OpenSea	Open Sea	Quies	15_Quies		DNA	hAT-Charlie	FALSE
cg00149684_I_F_C_rep1_EPIC	cg00149684	chr1	155124898	155124900	FALSE	FALSE	I	cg						Intergenic		No RNA Associated	No RNA Associated	Shore	Shore	ReprPC	7_Enh				FALSE
cg00149756_II_F_C_rep1_EPIC	cg00149756	chr3	39348773	39348775	TRUE	FALSE	II	cg	AC104850.2	AC104850.2	ENST00000655387.1	35527	5'UTR	5'UTR	lncRNA	lncRNA	lncRNA	OpenSea	Open Sea	Quies	15_Quies		LTR	ERV1	FALSE
cg00149820_II_R_C_rep1_EPIC	cg00149820	chr13	30964333	30964335	FALSE	FALSE	II	cg	TEX26	TEX26;TEX26;TEX26	ENST00000380473.8;ENST00000530916.1;ENST00000531960.1	31678;7376;31609	Body;Body;Body	Body	protein_coding;protein_coding;protein_coding	mRNA	mRNA	OpenSea	Open Sea	Quies	15_Quies		DNA	hAT-Charlie	FALSE
cg00150012_I_R_C_rep1_EPIC	cg00150012	chr13	110110994	110110996	TRUE	FALSE	I	cg	AL390755.1	AL390755.1	ENST00000670698.1	18142	5'UTR	5'UTR	lncRNA	lncRNA	lncRNA	OpenSea	Open Sea	Quies	15_Quies				FALSE
cg00150523_II_R_C_rep1_EPIC	cg00150523	chr11	72110588	72110590	TRUE	FALSE	II	cg	ANAPC15;AP000812.4	ANAPC15;ANAPC15;ANAPC15;ANAPC15;ANAPC15;ANAPC15;ANAPC15;ANAPC15;ANAPC15;ANAPC15;ANAPC15;ANAPC15;ANAPC15;ANAPC15;ANAPC15;ANAPC15;AP000812.4;AP000812.4;AP000812.4	ENST00000227618.8;ENST00000438939.6;ENST00000502597.2;ENST00000535234.5;ENST00000535503.5;ENST00000537644.5;ENST00000538117.5;ENST00000538393.5;ENST00000538919.5;ENST00000542531.5;ENST00000543015.1;ENST00000543050.5;ENST00000543587.5;ENST00000545333.5;ENST00000545680.5;ENST00000545944.5;ENST00000307198.11;ENST00000427369.6;ENST00000544409.5	2192;895;2116;2186;2192;1480;909;2181;1644;1691;-343;855;2178;1863;2166;2098;30258;29730;29730	5'UTR;5'UTR;5'UTR;5'UTR;5'UTR;5'UTR;5'UTR;5'UTR;5'UTR;5'UTR;TSS1500;5'UTR;5'UTR;5'UTR;5'UTR;5'UTR;Body;Body;Body	TSS1500	protein_coding;protein_coding;protein_coding;protein_coding;protein_coding;protein_coding;protein_coding;protein_coding;protein_coding;protein_coding;protein_coding;protein_coding;protein_coding;protein_coding;protein_coding;protein_coding;protein_coding;protein_coding;protein_coding	mRNA	mRNA	Shelf	Shelf	TxWk	5_TxWk				FALSE
cg00150837_II_F_C_rep1_EPIC	cg00150837	chr3	52687814	52687816	TRUE	FALSE	II	cg	AC104446.1;AC104446.3;GNL3;SNORD19	AC104446.1;AC104446.3;GNL3;GNL3;GNL3;GNL3;GNL3;GNL3;GNL3;GNL3;GNL3;SNORD19	ENST00000516978.2;ENST00000630615.1;ENST00000394799.6;ENST00000418458.6;ENST00000460073.1;ENST00000462550.5;ENST00000468146.5;ENST00000479230.5;ENST00000484022.1;ENST00000492349.5;ENST00000496254.5;ENST00000391191.1	-1075;-1067;1799;1783;1638;1783;1810;6659;-1110;1783;1766;-1433	TSS1500;TSS1500;Body;Body;Body;Body;Body;Body;TSS1500;Body;Body;TSS1500	TSS1500	snoRNA;snoRNA;protein_coding;protein_coding;protein_coding;protein_coding;protein_coding;protein_coding;protein_coding;protein_coding;protein_coding;snoRNA	mRNA	mRNA	Shore	Shore	EnhG1	4_Tx		SINE	Alu	FALSE
cg00150989_I_R_C_rep1_EPIC	cg00150989	chr17	76307853	76307855	FALSE	FALSE	I	cg	QRICH2	QRICH2;QRICH2;QRICH2	ENST00000262765.10;ENST00000524722.1;ENST00000636395.1	-173;-288;145	TSS200;TSS1500;5'UTR	TSS1500	protein_coding;protein_coding;protein_coding	mRNA	mRNA	Island	Island	Quies	5_TxWk				FALSE
cg00151744_II_F_C_rep1_EPIC	cg00151744	chr15	85348284	85348286	TRUE	FALSE	II	cg						Intergenic		No RNA Associated	No RNA Associated	OpenSea	Open Sea	Quies	15_Quies				FALSE
cg00151788_I_F_C_rep1_EPIC	cg00151788	chr2	99141294	99141296	FALSE	FALSE	I	cg	AC079447.1;C2orf15;TSGA10	AC079447.1;C2orf15;C2orf15;C2orf15;TSGA10;TSGA10;TSGA10;TSGA10;TSGA10;TSGA10;TSGA10;TSGA10;TSGA10;TSGA10	ENST00000424491.5;ENST00000409684.2;ENST00000496794.1;ENST00000650052.2;ENST00000355053.8;ENST00000393482.7;ENST00000393483.8;ENST00000462782.1;ENST00000464459.1;ENST00000471174.5;ENST00000476849.5;ENST00000489926.6;ENST00000494483.5;ENST00000674128.1	-190;-455;-655;-412;278;125;13648;127;-145;13668;13670;-145;127;-114	TSS200;TSS1500;TSS1500;TSS1500;5'UTR;5'UTR;5'UTR;5'UTR;TSS200;5'UTR;5'UTR;TSS200;5'UTR;TSS200	TSS1500	protein_coding;protein_coding;protein_coding;protein_coding;protein_coding;protein_coding;protein_coding;protein_coding;protein_coding;protein_coding;protein_coding;protein_coding;protein_coding;protein_coding	mRNA	mRNA	Island	Island	TssA	1_TssA				FALSE
cg00151922_II_R_C_rep1_EPIC	cg00151922	chr20	10671454	10671456	FALSE	FALSE	II	cg	AL050403.2;JAG1	AL050403.2;AL050403.2;JAG1	ENST00000605292.5;ENST00000667822.1;ENST00000254958.10	-1473;-1240;2545	TSS1500;TSS1500;5'UTR	TSS1500	lncRNA;lncRNA;protein_coding	mRNA	mRNA	Shore	Shore	TssFlnkU	2_TssAFlnk				FALSE
cg00152034_II_F_C_rep1_EPIC	cg00152034	chr5	52798867	52798869	TRUE	FALSE	II	cg	AC022126.1;ITGA1;PELO	AC022126.1;ITGA1;ITGA1;ITGA1;PELO;PELO	ENST00000670789.1;ENST00000282588.7;ENST00000504086.1;ENST00000650673.1;ENST00000274311.3;ENST00000506949.1	1089;10952;10921;10932;10952;10915	5'UTR;Body;Body;Body;Body;Body	5'UTR	lncRNA;protein_coding;protein_coding;protein_coding;protein_coding;protein_coding	mRNA	mRNA	Shore	Shore	TssFlnkU	2_TssAFlnk		LTR	ERV1	FALSE
cg00152167_II_F_C_rep1_EPIC	cg00152167	chr7	155161976	155161978	FALSE	FALSE	II	cg						Intergenic		No RNA Associated	No RNA Associated	OpenSea	Open Sea	Quies	15_Quies				FALSE
cg00152175_I_R_C_rep1_EPIC	cg00152175	chr16	56425807	56425809	FALSE	FALSE	I	cg	AMFR	AMFR;AMFR;AMFR;AMFR	ENST00000290649.10;ENST00000563664.1;ENST00000565445.5;ENST00000568657.1	-262;-936;-812;-829	TSS1500;TSS1500;TSS1500;TSS1500	TSS1500	protein_coding;protein_coding;protein_coding;protein_coding	mRNA	mRNA	Island	Island	TssA	1_TssA				FALSE
cg00152195_II_F_C_rep1_EPIC	cg00152195	chr1	6106505	6106507	FALSE	FALSE	II	cg	CHD5	CHD5;CHD5;CHD5;CHD5;CHD5	ENST00000262450.8;ENST00000377999.5;ENST00000462991.5;ENST00000475121.1;ENST00000496404.1	73816;25234;37599;267;73518	5'UTR;5'UTR;5'UTR;5'UTR;5'UTR	5'UTR	protein_coding;protein_coding;protein_coding;protein_coding;protein_coding	mRNA	mRNA	OpenSea	Open Sea	ReprPCWk	14_ReprPCWk				FALSE
cg00152233_II_F_C_rep1_EPIC	cg00152233	chr17	49411799	49411801	TRUE	FALSE	II	cg	AC091180.5;PHB	AC091180.5;PHB;PHB;PHB;PHB;PHB;PHB;PHB;PHB;PHB;PHB;PHB;PHB;PHB	ENST00000576461.1;ENST00000300408.8;ENST00000393345.8;ENST00000419140.7;ENST00000434917.3;ENST00000446735.6;ENST00000504124.6;ENST00000506273.1;ENST00000507748.1;ENST00000508009.6;ENST00000511832.6;ENST00000512041.7;ENST00000614445.5;ENST00000617874.5	41060;3083;3059;3049;3099;1492;3077;3078;435;3099;3003;3102;3085;3059	Body;5'UTR;5'UTR;5'UTR;5'UTR;5'UTR;5'UTR;5'UTR;5'UTR;5'UTR;5'UTR;5'UTR;5'UTR;5'UTR	5'UTR	lncRNA;protein_coding;protein_coding;protein_coding;protein_coding;protein_coding;protein_coding;protein_coding;protein_coding;protein_coding;protein_coding;protein_coding;protein_coding;protein_coding	mRNA	mRNA	OpenSea	Open Sea	Tx	4_Tx				FALSE
cg00152340_I_R_C_rep1_EPIC	cg00152340	chr8	143215143	143215145	TRUE	FALSE	I	cg	GPIHBP1	GPIHBP1	ENST00000622500.2	1926	Body	Body	protein_coding	mRNA	mRNA	Shelf	Shelf	Quies	15_Quies				FALSE
cg00152565_II_F_C_rep1_EPIC	cg00152565	chr9	126173458	126173460	TRUE	FALSE	II	cg						Intergenic		No RNA Associated	No RNA Associated	OpenSea	Open Sea	Quies	14_ReprPCWk				FALSE
cg00152644_II_R_C_rep1_EPIC	cg00152644	chr1	153095759	153095761	TRUE	FALSE	II	cg	SPRR2E	SPRR2E;SPRR2E	ENST00000368750.8;ENST00000368751.1	-1233;10425	TSS1500;5'UTR	TSS1500	protein_coding;protein_coding	mRNA	mRNA	OpenSea	Open Sea	Quies	15_Quies				FALSE
cg00152757_I_F_C_rep1_EPIC	cg00152757	chr7	66474519	66474521	TRUE	FALSE	I	cg	AC008267.7;LINC00174	AC008267.7;LINC00174;LINC00174;LINC00174;LINC00174;LINC00174	ENST00000624570.1;ENST00000442578.5;ENST00000638517.1;ENST00000638592.1;ENST00000639086.1;ENST00000640964.1	-36;13471;17097;18836;13471;16937	TSS200;5'UTR;5'UTR;5'UTR;5'UTR;5'UTR	TSS200	TEC;lncRNA;lncRNA;lncRNA;lncRNA;lncRNA	lncRNA	lncRNA	Island	Island	Quies	5_TxWk				FALSE
cg00152777_II_F_C_rep1_EPIC	cg00152777	chr11	60870716	60870718	TRUE	FALSE	II	cg	ZP1	ZP1;ZP1;ZP1;ZP1	ENST00000278853.9;ENST00000537203.5;ENST00000540908.1;ENST00000542971.1	3155;205;1560;-124	Body;1stExon;Body;TSS200	TSS200	protein_coding;protein_coding;protein_coding;protein_coding	mRNA	mRNA	OpenSea	Open Sea	Quies	15_Quies		DNA	hAT-Blackjack	FALSE
cg00152838_II_R_C_rep1_EPIC	cg00152838	chr16	24730402	24730404	FALSE	FALSE	II	cg	TNRC6A	TNRC6A;TNRC6A;TNRC6A;TNRC6A	ENST00000315183.11;ENST00000395799.8;ENST00000562829.1;ENST00000566108.2	708;752;690;120194	Body;Body;Body;Body	Body	protein_coding;protein_coding;protein_coding;protein_coding	mRNA	mRNA	Island	Island	TssA	1_TssA				FALSE
cg00153041_II_F_C_rep1_EPIC	cg00153041	chr10	133649085	133649087	TRUE	FALSE	II	cg						Intergenic		No RNA Associated	No RNA Associated	OpenSea	Open Sea	Quies	14_ReprPCWk				FALSE
cg00153110_I_F_C_rep1_EPIC	cg00153110	chr2	174336333	174336335	FALSE	FALSE	I	cg	AC018470.1;SP9	AC018470.1;SP9	ENST00000624790.1;ENST00000394967.3	1233;1380	1stExon;Body	1stExon	TEC;protein_coding	mRNA	mRNA	Island	Island	TssBiv	11_BivFlnk				FALSE
cg00153114_II_R_C_rep1_EPIC	cg00153114	chr14	103391255	103391257	TRUE	FALSE	II	cg	MARK3	MARK3;MARK3;MARK3;MARK3;MARK3;MARK3;MARK3;MARK3;MARK3;MARK3;MARK3;MARK3;MARK3;MARK3;MARK3;MARK3;MARK3;MARK3;MARK3;MARK3;MARK3;MARK3;MARK3;MARK3;MARK3;MARK3;MARK3;MARK3;MARK3;MARK3;MARK3;MARK3;MARK3;MARK3;MARK3;MARK3;MARK3;MARK3;MARK3;MARK3;MARK3;MARK3;MARK3;MARK3;MARK3;MARK3;MARK3;MARK3;MARK3;MARK3;MARK3;MARK3;MARK3;MARK3;MARK3;MARK3;MARK3;MARK3;MARK3	ENST00000216288.11;ENST00000303622.13;ENST00000335102.9;ENST00000416682.6;ENST00000429436.7;ENST00000440884.7;ENST00000553942.5;ENST00000556744.2;ENST00000558223.6;ENST00000559328.6;ENST00000560417.6;ENST00000560603.6;ENST00000561164.2;ENST00000561225.1;ENST00000561314.6;ENST00000676475.1;ENST00000676518.1;ENST00000676564.1;ENST00000676645.1;ENST00000676694.1;ENST00000676830.1;ENST00000676838.1;E…	5396;5715;5226;5803;5841;5864;5271;5864;5841;5841;5864;5831;5841;5017;5843;5864;5831;5841;5841;5867;5864;5876;5864;5831;5867;5859;5831;5864;5841;5841;5864;5864;5831;5875;5833;5867;5831;5845;5831;5841;5831;5831;5864;5859;5831;5841;5841;5879;5833;5831;5841;5841;5831;5831;5866;5841;5864;5276;5864	Body;Body;Body;Body;Body;Body;Body;Body;Body;Body;Body;Body;Body;Body;Body;Body;Body;Body;Body;Body;Body;Body;Body;Body;Body;Body;Body;Body;Body;Body;Body;Body;Body;Body;Body;Body;Body;Body;Body;Body;Body;Body;Body;Body;Body;Body;Body;Body;Body;Body;Body;Body;Body;Body;Body;Body;Body;Body;Body	Body	protein_coding;protein_coding;protein_coding;protein_coding;protein_coding;protein_coding;protein_coding;protein_coding;protein_coding;protein_coding;protein_coding;protein_coding;protein_coding;protein_coding;protein_coding;protein_coding;protein_coding;protein_coding;protein_coding;protein_coding;protein_coding;protein_coding;protein_coding;protein_coding;protein_coding;protein_coding;protein_c…	mRNA	mRNA	OpenSea	Open Sea	TxWk	5_TxWk		DNA	hAT-Charlie	FALSE
cg00153158_II_F_C_rep1_EPIC	cg00153158	chr5	13175536	13175538	TRUE	FALSE	II	cg	AC016553.1	AC016553.1	ENST00000513283.2	31537	Body	Body	lncRNA	lncRNA	lncRNA	OpenSea	Open Sea	Quies	15_Quies				FALSE
cg00153543_II_F_C_rep1_EPIC	cg00153543	chr16	84226223	84226225	FALSE	FALSE	II	cg	KCNG4	KCNG4	ENST00000308251.5	13475	5'UTR	5'UTR	protein_coding	mRNA	mRNA	Shelf	Shelf	Quies	15_Quies		LINE	L1	FALSE
cg00153622_II_R_C_rep1_EPIC	cg00153622	chr15	20941709	20941711	TRUE	FALSE	II	cg	LINC01193	LINC01193;LINC01193;LINC01193;LINC01193;LINC01193;LINC01193;LINC01193;LINC01193;LINC01193;LINC01193	ENST00000553416.5;ENST00000654677.1;ENST00000657529.1;ENST00000658496.1;ENST00000660895.1;ENST00000665633.1;ENST00000665683.1;ENST00000666174.1;ENST00000668544.1;ENST00000670237.1	1272;1330;1305;1305;1272;1310;1272;1272;1272;1272	Body;Body;Body;Body;Body;Body;Body;Body;Body;Body	Body	lncRNA;lncRNA;lncRNA;lncRNA;lncRNA;lncRNA;lncRNA;lncRNA;lncRNA;lncRNA	lncRNA	lncRNA	OpenSea	Open Sea	Quies	15_Quies		Satellite	telo	FALSE
cg00153713_II_R_C_rep1_EPIC	cg00153713	chr9	69844520	69844522	TRUE	FALSE	II	cg	C9orf135	C9orf135;C9orf135;C9orf135;C9orf135;C9orf135;C9orf135;C9orf135	ENST00000377197.8;ENST00000466872.2;ENST00000480564.1;ENST00000495399.1;ENST00000527647.5;ENST00000529131.5;ENST00000529446.5	23704;23693;23561;23601;23694;23693;23694	Body;Body;Body;Body;Body;Body;Body	Body	protein_coding;protein_coding;protein_coding;protein_coding;protein_coding;protein_coding;protein_coding	mRNA	mRNA	OpenSea	Open Sea	Quies	15_Quies				FALSE
cg00153900_II_R_C_rep1_EPIC	cg00153900	chr20	34322581	34322583	TRUE	FALSE	II	cg						Intergenic		No RNA Associated	No RNA Associated	OpenSea	Open Sea	Quies	15_Quies				FALSE
cg00153942_II_R_C_rep1_EPIC	cg00153942	chr11	71538165	71538167	TRUE	FALSE	II	cg	KRTAP5-8	KRTAP5-8	ENST00000398534.4	141	1stExon	1stExon	protein_coding	mRNA	mRNA	OpenSea	Open Sea	Quies	15_Quies				FALSE
cg00154733_II_R_C_rep1_EPIC	cg00154733	chr1	24481652	24481654	TRUE	FALSE	II	cg						Intergenic		No RNA Associated	No RNA Associated	OpenSea	Open Sea	Quies	15_Quies		DNA	hAT-Tip100	FALSE
cg00154902_I_R_C_rep1_EPIC	cg00154902	chr8	1297442	1297444	TRUE	FALSE	I	cg	AF067845.2;DLGAP2	AF067845.2;DLGAP2;DLGAP2	ENST00000617093.1;ENST00000421627.7;ENST00000637795.2	5165;475264;559815	5'UTR;Body;Body	5'UTR	lncRNA;protein_coding;protein_coding	mRNA	mRNA	Island	Island						FALSE
cg00154920_II_F_C_rep1_EPIC	cg00154920	chr1	168544071	168544073	TRUE	FALSE	II	cg	XCL2	XCL2	ENST00000367819.3	-74	TSS200	TSS200	protein_coding	mRNA	mRNA	OpenSea	Open Sea	Quies	15_Quies				FALSE
cg00154950_I_F_C_rep1_EPIC	cg00154950	chr8	4116507	4116509	TRUE	FALSE	I	cg	CSMD1	CSMD1;CSMD1;CSMD1;CSMD1;CSMD1	ENST00000400186.7;ENST00000520002.5;ENST00000602557.5;ENST00000602723.5;ENST00000635120.2	878194;878465;878465;878194;878407	5'UTR;5'UTR;5'UTR;5'UTR;5'UTR	5'UTR	protein_coding;protein_coding;protein_coding;protein_coding;protein_coding	mRNA	mRNA	OpenSea	Open Sea	Quies	15_Quies				FALSE
cg00155345_II_F_C_rep1_EPIC	cg00155345	chr6	89142297	89142299	FALSE	FALSE	II	cg	AL353135.2	AL353135.2;AL353135.2;AL353135.2	ENST00000657573.1;ENST00000664569.1;ENST00000665193.1	3688;3582;3599	5'UTR;5'UTR;5'UTR	5'UTR	lncRNA;lncRNA;lncRNA	lncRNA	lncRNA	Shelf	Shelf	Quies	15_Quies				FALSE
cg00155426_II_R_C_rep1_EPIC	cg00155426	chr4	168440777	168440779	TRUE	FALSE	II	cg	DDX60L	DDX60L;DDX60L;DDX60L	ENST00000505863.1;ENST00000505890.5;ENST00000511577.5	15282;39710;39737	5'UTR;5'UTR;5'UTR	5'UTR	protein_coding;protein_coding;protein_coding	mRNA	mRNA	OpenSea	Open Sea	Quies	15_Quies				FALSE
cg00155538_II_F_C_rep1_EPIC	cg00155538	chr11	71711590	71711592	TRUE	FALSE	II	cg	ALG1L9P;ENPP7P8	ALG1L9P;ENPP7P8	ENST00000664227.1;ENST00000529093.1	101904;-149	5'UTR;TSS200	TSS200	lncRNA;transcribed_unprocessed_pseudogene	lncRNA	lncRNA	OpenSea	Open Sea	Quies	15_Quies		LTR	ERV1	FALSE
cg00155667_II_F_C_rep1_EPIC	cg00155667	chr20	59420094	59420096	TRUE	FALSE	II	cg						Intergenic		No RNA Associated	No RNA Associated	OpenSea	Open Sea	Quies	14_ReprPCWk				FALSE
cg00155685_II_F_C_rep1_EPIC	cg00155685	chr1	2214796	2214798	FALSE	FALSE	II	cg	AL590822.1	AL590822.1	ENST00000442483.2	2274	Body	Body	lncRNA	lncRNA	lncRNA	Shore	Shore	EnhA1	7_Enh				FALSE
cg00155799_II_R_C_rep1_EPIC	cg00155799	chr2	172039584	172039586	FALSE	FALSE	II	cg	METAP1D	METAP1D;METAP1D;METAP1D;METAP1D	ENST00000315796.5;ENST00000491440.1;ENST00000493035.5;ENST00000493742.1	39632;17786;39642;39630	Body;Body;Body;Body	Body	protein_coding;protein_coding;protein_coding;protein_coding	mRNA	mRNA	OpenSea	Open Sea	NA	15_Quies				FALSE
cg00155844_I_R_C_rep1_EPIC	cg00155844	chr15	28149465	28149467	TRUE	FALSE	I	cg	HERC2	HERC2;HERC2	ENST00000261609.13;ENST00000650509.1	172714;42657	5'UTR;5'UTR	5'UTR	protein_coding;protein_coding	mRNA	mRNA	OpenSea	Open Sea	TxWk	5_TxWk				FALSE
cg00156057_I_R_C_rep1_EPIC	cg00156057	chr6	168991648	168991650	TRUE	FALSE	I	cg						Intergenic		No RNA Associated	No RNA Associated	OpenSea	Open Sea	Quies	15_Quies				FALSE
cg00156072_II_F_C_rep1_EPIC	cg00156072	chr1	85465129	85465131	FALSE	FALSE	II	cg	DDAH1	DDAH1;DDAH1	ENST00000284031.13;ENST00000426972.8	30;113234	5'UTR;5'UTR	5'UTR	protein_coding;protein_coding	mRNA	mRNA	Island	Island	TssA	1_TssA				FALSE
cg00156206_II_F_C_rep1_EPIC	cg00156206	chr12	130975348	130975350	TRUE	FALSE	II	cg	AC073862.5;ADGRD1	AC073862.5;ADGRD1;ADGRD1;ADGRD1;ADGRD1	ENST00000624129.1;ENST00000261654.10;ENST00000535015.5;ENST00000541143.5;ENST00000542091.5	-1437;21442;20913;21442;20956	TSS1500;Body;Body;Body;Body	TSS1500	TEC;protein_coding;protein_coding;protein_coding;protein_coding	mRNA	mRNA	OpenSea	Open Sea	Quies	15_Quies		LINE	L2	FALSE
cg00156497_II_F_C_rep1_EPIC	cg00156497	chr6	133342450	133342452	TRUE	FALSE	II	cg	EYA4	EYA4;EYA4;EYA4;EYA4;EYA4;EYA4;EYA4;EYA4;EYA4	ENST00000355167.7;ENST00000355286.12;ENST00000421413.6;ENST00000430974.6;ENST00000431403.3;ENST00000452339.6;ENST00000525849.6;ENST00000531861.5;ENST00000531901.5	101094;101094;17240;101100;101033;101853;100820;67670;100865	Body;Body;Body;Body;Body;Body;Body;Body;Body	Body	protein_coding;protein_coding;protein_coding;protein_coding;protein_coding;protein_coding;protein_coding;protein_coding;protein_coding	mRNA	mRNA	OpenSea	Open Sea	Quies	15_Quies				FALSE
cg00156588_II_F_C_rep1_EPIC	cg00156588	chr1	172955818	172955820	FALSE	FALSE	II	cg	AL031599.1	AL031599.1	ENST00000432694.2	179914	Body	Body	lncRNA	lncRNA	lncRNA	OpenSea	Open Sea	Quies	15_Quies				FALSE
cg00156684_I_F_C_rep1_EPIC	cg00156684	chr1	39775171	39775173	TRUE	FALSE	I	cg	BMP8B	BMP8B	ENST00000372827.8	13694	5'UTR	5'UTR	protein_coding	mRNA	mRNA	Shelf	Shelf	Quies	14_ReprPCWk				FALSE
cg00156948_II_F_C_rep1_EPIC	cg00156948	chr12	118014023	118014025	TRUE	FALSE	II	cg	RFC5	RFC5	ENST00000449641.6	436	Body	Body	protein_coding	mRNA	mRNA	Shelf	Shelf	Quies	15_Quies				FALSE
cg00157016_II_R_C_rep1_EPIC	cg00157016	chr2	24121193	24121195	TRUE	FALSE	II	cg	FAM228B;PFN4	FAM228B;FAM228B;PFN4;PFN4	ENST00000486967.5;ENST00000613899.4;ENST00000313213.5;ENST00000465360.1	44266;44312;2141;2126	Body;Body;5'UTR;5'UTR	5'UTR	protein_coding;protein_coding;protein_coding;protein_coding	mRNA	mRNA	Shore	Shore	Quies	15_Quies				FALSE
cg00157199_I_F_C_rep1_EPIC	cg00157199	chr20	30316945	30316947	TRUE	FALSE	I	cg						Intergenic		No RNA Associated	No RNA Associated	Island	Island	Quies	15_Quies				FALSE
cg00157477_I_F_C_rep1_EPIC	cg00157477	chr6	29887695	29887697	TRUE	FALSE	I	cg	AL645929.1;HLA-H	AL645929.1;HLA-H	ENST00000420084.1;ENST00000383620.4	573;-56	1stExon;TSS200	TSS200	unprocessed_pseudogene;unprocessed_pseudogene	pseudogene	ncRNA	Island	Island	TssBiv	1_TssA				FALSE
cg00157693_II_R_C_rep1_EPIC	cg00157693	chr19	54575994	54575996	TRUE	FALSE	II	cg	LILRA2	LILRA2;LILRA2;LILRA2;LILRA2;LILRA2;LILRA2	ENST00000251376.7;ENST00000251377.7;ENST00000391737.3;ENST00000391738.8;ENST00000472992.1;ENST00000629481.1	2203;2644;2154;2205;-77;2116	Body;Body;Body;Body;TSS200;Body	TSS200	protein_coding;protein_coding;protein_coding;protein_coding;protein_coding;protein_coding	mRNA	mRNA	OpenSea	Open Sea	Quies	15_Quies				FALSE
cg00157722_I_F_C_rep1_EPIC	cg00157722	chr9	127771425	127771427	FALSE	FALSE	I	cg	SH2D3C	SH2D3C;SH2D3C;SH2D3C;SH2D3C;SH2D3C	ENST00000314830.13;ENST00000373276.7;ENST00000373277.8;ENST00000468969.6;ENST00000471939.5	7241;-56;13;7285;2719	5'UTR;TSS200;5'UTR;5'UTR;5'UTR	TSS200	protein_coding;protein_coding;protein_coding;protein_coding;protein_coding	mRNA	mRNA	Island	Island	TssA	1_TssA				FALSE
cg00157935_II_R_C_rep1_EPIC	cg00157935	chr13	24718779	24718781	FALSE	FALSE	II	cg						Intergenic		No RNA Associated	No RNA Associated	Island	Island	Quies	14_ReprPCWk				FALSE
cg00157963_II_R_C_rep1_EPIC	cg00157963	chr10	15246199	15246201	TRUE	FALSE	II	cg	FAM171A1	FAM171A1;FAM171A1	ENST00000378116.9;ENST00000477161.1	125090;2508	5'UTR;5'UTR	5'UTR	protein_coding;protein_coding	mRNA	mRNA	OpenSea	Open Sea	Quies	5_TxWk				FALSE
cg00158081_I_F_C_rep1_EPIC	cg00158081	chr18	50227375	50227377	FALSE	FALSE	I	cg	CFAP53	CFAP53	ENST00000398545.5	39120	1stExon	1stExon	protein_coding	mRNA	mRNA	OpenSea	Open Sea	Quies	15_Quies				FALSE
cg00158128_II_R_C_rep1_EPIC	cg00158128	chr1	25024792	25024794	TRUE	FALSE	II	cg						Intergenic		No RNA Associated	No RNA Associated	OpenSea	Open Sea	Quies	14_ReprPCWk				FALSE
cg00158227_II_F_C_rep1_EPIC	cg00158227	chr1	6454720	6454722	TRUE	FALSE	II	cg	ESPN	ESPN;ESPN;ESPN;ESPN;ESPN;ESPN;ESPN;ESPN;ESPN	ENST00000416731.5;ENST00000434576.2;ENST00000461727.6;ENST00000475228.6;ENST00000477679.2;ENST00000633239.1;ENST00000636330.1;ENST00000636644.1;ENST00000645284.1	6678;3063;6678;6254;3004;5666;29933;3404;29945	Body;Body;Body;Body;Body;Body;Body;Body;Body	Body	protein_coding;protein_coding;protein_coding;protein_coding;protein_coding;protein_coding;protein_coding;protein_coding;protein_coding	mRNA	mRNA	Island	Island	ReprPC	13_ReprPC				FALSE
cg00158241_II_R_C_rep1_EPIC	cg00158241	chr9	121566299	121566301	FALSE	FALSE	II	cg	DAB2IP	DAB2IP;DAB2IP;DAB2IP	ENST00000259371.6;ENST00000394340.7;ENST00000436835.5	-802;-757;-802	TSS1500;TSS1500;TSS1500	TSS1500	protein_coding;protein_coding;protein_coding	mRNA	mRNA	OpenSea	Open Sea	Quies	15_Quies		LINE	L2	FALSE
cg00158401_II_F_C_rep1_EPIC	cg00158401	chr10	125892571	125892573	TRUE	FALSE	II	cg	DHX32	DHX32	ENST00000415732.1	3865	5'UTR	5'UTR	protein_coding	mRNA	mRNA	Shelf	Shelf	ZNF/Rpts	8_ZNF/Rpts				FALSE
cg00158434_II_F_C_rep1_EPIC	cg00158434	chr2	73644654	73644656	TRUE	FALSE	II	cg	ALMS1P1	ALMS1P1;ALMS1P1	ENST00000450720.5;ENST00000652439.1	-264;3572	TSS1500;Body	TSS1500	transcribed_unprocessed_pseudogene;transcribed_unprocessed_pseudogene	pseudogene	ncRNA	OpenSea	Open Sea	Quies	15_Quies				FALSE
cg00158918_I_F_C_rep1_EPIC	cg00158918	chr21	32538195	32538197	TRUE	FALSE	I	cg	AP000272.1;CFAP298-TCP10L;TCP10L	AP000272.1;CFAP298-TCP10L;CFAP298-TCP10L;CFAP298-TCP10L;CFAP298-TCP10L;CFAP298-TCP10L;CFAP298-TCP10L;CFAP298-TCP10L;CFAP298-TCP10L;TCP10L;TCP10L;TCP10L;TCP10L	ENST00000516236.1;ENST00000673633.1;ENST00000673722.1;ENST00000673740.1;ENST00000673979.1;ENST00000673984.1;ENST00000674072.1;ENST00000674122.1;ENST00000674123.1;ENST00000673667.1;ENST00000673787.1;ENST00000673907.1;ENST00000674032.1	-103;74162;74373;65997;66231;65017;74360;74360;74415;37757;37213;37298;35712	TSS200;5'UTR;5'UTR;5'UTR;5'UTR;5'UTR;5'UTR;5'UTR;5'UTR;5'UTR;5'UTR;5'UTR;5'UTR	TSS200	snoRNA;protein_coding;protein_coding;protein_coding;protein_coding;protein_coding;protein_coding;protein_coding;protein_coding;protein_coding;protein_coding;protein_coding;protein_coding	mRNA	mRNA	OpenSea	Open Sea	Quies	15_Quies		SINE	Alu	FALSE
cg00159159_II_R_C_rep1_EPIC	cg00159159	chr1	85817786	85817788	FALSE	FALSE	II	cg	COL24A1	COL24A1;COL24A1	ENST00000370571.7;ENST00000426639.5	338986;338977	5'UTR;5'UTR	5'UTR	protein_coding;protein_coding	mRNA	mRNA	OpenSea	Open Sea	Quies	15_Quies				FALSE
cg00159267_II_R_C_rep1_EPIC	cg00159267	chr9	85792122	85792124	TRUE	FALSE	II	cg	AL353743.2	AL353743.2;AL353743.2;AL353743.2;AL353743.2;AL353743.2;AL353743.2;AL353743.2;AL353743.2;AL353743.2;AL353743.2;AL353743.2;AL353743.2;AL353743.2;AL353743.2;AL353743.2;AL353743.2;AL353743.2;AL353743.2;AL353743.2;AL353743.2;AL353743.2;AL353743.2;AL353743.2;AL353743.2;AL353743.2;AL353743.2	ENST00000418478.5;ENST00000439544.6;ENST00000443630.2;ENST00000653610.1;ENST00000653820.1;ENST00000655578.1;ENST00000656046.1;ENST00000657057.1;ENST00000657430.1;ENST00000657835.1;ENST00000658640.1;ENST00000659440.1;ENST00000661241.1;ENST00000662218.1;ENST00000662476.1;ENST00000662541.1;ENST00000662699.1;ENST00000663552.1;ENST00000665115.1;ENST00000665236.1;ENST00000665432.1;ENST00000665605.1;ENS…	-583;1433;1418;1465;1433;1448;11926;1409;12965;1409;13032;11469;12948;11349;12944;11914;1433;12613;12610;12965;12950;12725;12941;11264;1463;1409	TSS1500;5'UTR;5'UTR;5'UTR;5'UTR;5'UTR;5'UTR;5'UTR;5'UTR;5'UTR;5'UTR;5'UTR;5'UTR;5'UTR;5'UTR;5'UTR;5'UTR;5'UTR;5'UTR;5'UTR;5'UTR;5'UTR;5'UTR;5'UTR;5'UTR;5'UTR	TSS1500	lncRNA;lncRNA;lncRNA;lncRNA;lncRNA;lncRNA;lncRNA;lncRNA;lncRNA;lncRNA;lncRNA;lncRNA;lncRNA;lncRNA;lncRNA;lncRNA;lncRNA;lncRNA;lncRNA;lncRNA;lncRNA;lncRNA;lncRNA;lncRNA;lncRNA;lncRNA	lncRNA	lncRNA	OpenSea	Open Sea	Quies	15_Quies				FALSE
cg00159668_II_F_C_rep1_EPIC	cg00159668	chr12	126735812	126735814	TRUE	FALSE	II	cg	LINC00943;LINC00944	LINC00943;LINC00943;LINC00943;LINC00943;LINC00943;LINC00943;LINC00943;LINC00943;LINC00943;LINC00943;LINC00943;LINC00943;LINC00943;LINC00943;LINC00943;LINC00943;LINC00943;LINC00943;LINC00943;LINC00943;LINC00943;LINC00943;LINC00943;LINC00943;LINC00943;LINC00943;LINC00943;LINC00943;LINC00943;LINC00943;LINC00943;LINC00943;LINC00943;LINC00943;LINC00943;LINC00943;LINC00943;LINC00943;LINC00943;LINC00943…	ENST00000535118.2;ENST00000537374.1;ENST00000539315.1;ENST00000540250.2;ENST00000653920.1;ENST00000654123.1;ENST00000654173.1;ENST00000655433.1;ENST00000656138.1;ENST00000656166.1;ENST00000656659.1;ENST00000656695.1;ENST00000658458.1;ENST00000659292.1;ENST00000659340.1;ENST00000659485.1;ENST00000659587.1;ENST00000660082.1;ENST00000660396.1;ENST00000660709.1;ENST00000661264.1;ENST00000661435.1;ENS…	-1194;9543;9213;904;9548;-1212;-1233;-1194;9251;-1233;-1212;-1240;12397;-1200;-1185;-1240;-1185;-1190;-1240;-1212;9330;-1194;-1240;866;-1247;-1212;-1238;-1167;-1238;632;-1240;-1173;-1212;9583;9301;-1278;12401;12397;-1238;-1167;-1200;-1212;-1240;-1194;-1209;12389;847;-1206;36599;-414;1132;1133;1124;1143;1133;526;1124;36421;1136;36442;1064;36707	TSS1500;Body;Body;Body;Body;TSS1500;TSS1500;TSS1500;Body;TSS1500;TSS1500;TSS1500;Body;TSS1500;TSS1500;TSS1500;TSS1500;TSS1500;TSS1500;TSS1500;Body;TSS1500;TSS1500;Body;TSS1500;TSS1500;TSS1500;TSS1500;TSS1500;Body;TSS1500;TSS1500;TSS1500;Body;Body;TSS1500;Body;Body;TSS1500;TSS1500;TSS1500;TSS1500;TSS1500;TSS1500;TSS1500;Body;Body;TSS1500;5'UTR;TSS1500;5'UTR;5'UTR;5'UTR;5'UTR;5'UTR;5'UTR;5'UTR;5'UT…	TSS1500	lncRNA;lncRNA;lncRNA;lncRNA;lncRNA;lncRNA;lncRNA;lncRNA;lncRNA;lncRNA;lncRNA;lncRNA;lncRNA;lncRNA;lncRNA;lncRNA;lncRNA;lncRNA;lncRNA;lncRNA;lncRNA;lncRNA;lncRNA;lncRNA;lncRNA;lncRNA;lncRNA;lncRNA;lncRNA;lncRNA;lncRNA;lncRNA;lncRNA;lncRNA;lncRNA;lncRNA;lncRNA;lncRNA;lncRNA;lncRNA;lncRNA;lncRNA;lncRNA;lncRNA;lncRNA;lncRNA;lncRNA;lncRNA;lncRNA;lncRNA;lncRNA;lncRNA;lncRNA;lncRNA;lncRNA;lncRNA;lncRNA;…	lncRNA	lncRNA	OpenSea	Open Sea	Quies	15_Quies		LTR	ERV1	FALSE
cg00159780_I_F_C_rep1_EPIC	cg00159780	chr8	85662239	85662241	TRUE	FALSE	I	cg	REXO1L1P	REXO1L1P;REXO1L1P	ENST00000379010.3;ENST00000608646.2	800;1258	1stExon;1stExon	1stExon	transcribed_processed_pseudogene;transcribed_processed_pseudogene	pseudogene	ncRNA	Island	Island	Quies	15_Quies				FALSE
cg00159873_II_R_C_rep1_EPIC	cg00159873	chr8	798280	798282	TRUE	FALSE	II	cg	DLGAP2	DLGAP2;DLGAP2;DLGAP2	ENST00000522092.5;ENST00000577187.5;ENST00000637795.2	60630;60539;60653	Body;Body;Body	Body	protein_coding;protein_coding;protein_coding	mRNA	mRNA	Island	Island	Quies	15_Quies				FALSE
cg00159908_II_R_C_rep1_EPIC	cg00159908	chr10	132371122	132371124	FALSE	FALSE	II	cg	LRRC27	LRRC27;LRRC27;LRRC27;LRRC27;LRRC27	ENST00000368612.3;ENST00000368613.8;ENST00000368614.8;ENST00000462656.5;ENST00000475747.5	36015;38844;38930;38897;20723	Body;Body;Body;Body;Body	Body	protein_coding;protein_coding;protein_coding;protein_coding;protein_coding	mRNA	mRNA	OpenSea	Open Sea	Quies	5_TxWk				FALSE
cg00159953_II_R_C_rep1_EPIC	cg00159953	chr21	46127881	46127883	TRUE	FALSE	II	cg	COL6A2	COL6A2;COL6A2;COL6A2;COL6A2	ENST00000300527.9;ENST00000310645.9;ENST00000397763.5;ENST00000409416.6	29770;29763;16432;16405	Body;Body;Body;Body	Body	protein_coding;protein_coding;protein_coding;protein_coding	mRNA	mRNA	Shore	Shore	Quies	15_Quies		LINE	L1	FALSE
cg00159971_II_F_C_rep1_EPIC	cg00159971	chr17	21523015	21523017	TRUE	FALSE	II	cg	LINC02693	LINC02693;LINC02693;LINC02693;LINC02693;LINC02693;LINC02693;LINC02693;LINC02693;LINC02693;LINC02693;LINC02693;LINC02693;LINC02693;LINC02693	ENST00000412778.4;ENST00000649041.1;ENST00000649112.1;ENST00000650318.1;ENST00000654263.1;ENST00000656879.1;ENST00000657015.1;ENST00000657905.1;ENST00000659175.1;ENST00000661785.1;ENST00000663437.1;ENST00000663530.1;ENST00000667136.1;ENST00000671646.1	28654;51250;28654;51463;50379;51321;28659;28668;51411;51491;28654;28654;28654;28654	5'UTR;5'UTR;5'UTR;5'UTR;5'UTR;5'UTR;5'UTR;5'UTR;5'UTR;5'UTR;5'UTR;5'UTR;5'UTR;5'UTR	5'UTR	lncRNA;lncRNA;lncRNA;lncRNA;lncRNA;lncRNA;lncRNA;lncRNA;lncRNA;lncRNA;lncRNA;lncRNA;lncRNA;lncRNA	lncRNA	lncRNA	OpenSea	Open Sea	Quies	15_Quies				FALSE
cg00160018_II_R_C_rep1_EPIC	cg00160018	chr6	33259135	33259137	TRUE	FALSE	II	cg	VPS52	VPS52;VPS52;VPS52;VPS52;VPS52;VPS52	ENST00000445902.3;ENST00000471309.1;ENST00000478934.5;ENST00000482399.5;ENST00000493674.5;ENST00000495981.5	12741;5429;12912;12741;5168;4478	5'UTR;5'UTR;5'UTR;5'UTR;5'UTR;5'UTR	5'UTR	protein_coding;protein_coding;protein_coding;protein_coding;protein_coding;protein_coding	mRNA	mRNA	OpenSea	Open Sea	TxWk	4_Tx		LTR	ERVK	FALSE
cg00160055_II_F_C_rep1_EPIC	cg00160055	chr2	151043801	151043803	TRUE	FALSE	II	cg	AC023469.1	AC023469.1	ENST00000409243.1	4973	5'UTR	5'UTR	lncRNA	lncRNA	lncRNA	OpenSea	Open Sea	Quies	15_Quies		LTR	ERVL-MaLR	FALSE
cg00160462_II_R_C_rep1_EPIC	cg00160462	chr6	28335851	28335853	TRUE	FALSE	II	cg	ZSCAN31	ZSCAN31;ZSCAN31;ZSCAN31;ZSCAN31;ZSCAN31;ZSCAN31;ZSCAN31;ZSCAN31;ZSCAN31;ZSCAN31;ZSCAN31;ZSCAN31;ZSCAN31;ZSCAN31;ZSCAN31;ZSCAN31;ZSCAN31	ENST00000344279.10;ENST00000396838.6;ENST00000414429.5;ENST00000414431.1;ENST00000426434.1;ENST00000426756.5;ENST00000434036.5;ENST00000435857.5;ENST00000439158.5;ENST00000439628.5;ENST00000439636.5;ENST00000444081.5;ENST00000446222.5;ENST00000446474.5;ENST00000447021.1;ENST00000453745.5;ENST00000611469.4	314;18344;20420;283;18353;5900;18353;524;283;18353;-400;18214;18335;283;85;347;524	5'UTR;5'UTR;5'UTR;5'UTR;5'UTR;5'UTR;5'UTR;5'UTR;5'UTR;5'UTR;TSS1500;5'UTR;5'UTR;5'UTR;5'UTR;5'UTR;5'UTR	TSS1500	protein_coding;protein_coding;protein_coding;protein_coding;protein_coding;protein_coding;protein_coding;protein_coding;protein_coding;protein_coding;protein_coding;protein_coding;protein_coding;protein_coding;protein_coding;protein_coding;protein_coding	mRNA	mRNA	OpenSea	Open Sea	TssA	1_TssA		LTR	ERV1	FALSE
cg00160753_II_R_C_rep1_EPIC	cg00160753	chr19	51980639	51980641	TRUE	FALSE	II	cg	ZNF350;ZNF350-AS1	ZNF350;ZNF350;ZNF350;ZNF350;ZNF350;ZNF350;ZNF350;ZNF350-AS1;ZNF350-AS1;ZNF350-AS1	ENST00000243644.9;ENST00000593596.1;ENST00000594929.5;ENST00000597555.1;ENST00000598254.1;ENST00000600703.5;ENST00000601430.5;ENST00000595010.2;ENST00000658402.1;ENST00000661211.1	6201;6031;6188;6166;6151;6187;6217;31481;31495;31493	5'UTR;5'UTR;5'UTR;5'UTR;5'UTR;5'UTR;5'UTR;Body;Body;Body	5'UTR	protein_coding;protein_coding;protein_coding;protein_coding;protein_coding;protein_coding;protein_coding;lncRNA;lncRNA;lncRNA	mRNA	mRNA	OpenSea	Open Sea	ZNF/Rpts	8_ZNF/Rpts		LTR	ERVK	FALSE
cg00160777_II_R_C_rep1_EPIC	cg00160777	chr16	23753268	23753270	TRUE	FALSE	II	cg						Intergenic		No RNA Associated	No RNA Associated	Shore	Shore	ReprPCWk	14_ReprPCWk		SINE	Alu	FALSE
cg00160853_II_R_C_rep1_EPIC	cg00160853	chr17	31936750	31936752	TRUE	FALSE	II	cg	SUZ12	SUZ12;SUZ12	ENST00000322652.10;ENST00000580398.1	-256;-316	TSS1500;TSS1500	TSS1500	protein_coding;protein_coding	mRNA	mRNA	Island	Island	TssFlnk	1_TssA				FALSE
cg00160902_II_R_C_rep1_EPIC	cg00160902	chr4	16942661	16942663	TRUE	FALSE	II	cg						Intergenic		No RNA Associated	No RNA Associated	OpenSea	Open Sea	Quies	15_Quies				FALSE
cg00160962_II_F_C_rep1_EPIC	cg00160962	chr12	124131950	124131952	TRUE	FALSE	II	cg	RFLNA	RFLNA;RFLNA	ENST00000389727.8;ENST00000545615.1	158710;158706	Body;Body	Body	protein_coding;protein_coding	mRNA	mRNA	OpenSea	Open Sea	Quies	15_Quies		LTR	ERV1	FALSE
cg00160981_II_F_C_rep1_EPIC	cg00160981	chr1	161722120	161722122	FALSE	FALSE	II	cg	FCRLB	FCRLB;FCRLB;FCRLB;FCRLB;FCRLB	ENST00000336830.9;ENST00000367944.3;ENST00000367945.5;ENST00000367946.7;ENST00000367948.6	-538;-538;-538;-538;558	TSS1500;TSS1500;TSS1500;TSS1500;Body	TSS1500	protein_coding;protein_coding;protein_coding;protein_coding;protein_coding	mRNA	mRNA	Shelf	Shelf	ReprPC	14_ReprPCWk				FALSE
cg00161247_II_F_C_rep1_EPIC	cg00161247	chr9	137166533	137166535	TRUE	FALSE	II	cg	GRIN1	GRIN1;GRIN1;GRIN1;GRIN1;GRIN1;GRIN1;GRIN1;GRIN1;GRIN1	ENST00000371546.8;ENST00000371550.8;ENST00000371553.7;ENST00000371555.8;ENST00000371559.8;ENST00000371560.4;ENST00000371561.8;ENST00000462584.1;ENST00000473811.1	27053;27053;27053;27053;27053;27053;27380;-1389;1417	Body;Body;Body;Body;Body;Body;Body;TSS1500;Body	TSS1500	protein_coding;protein_coding;protein_coding;protein_coding;protein_coding;protein_coding;protein_coding;protein_coding;protein_coding	mRNA	mRNA	Shore	Shore	ReprPC	13_ReprPC				FALSE
cg00161367_I_F_C_rep1_EPIC	cg00161367	chr6	153002416	153002418	TRUE	FALSE	I	cg	MTRF1L	MTRF1L;MTRF1L;MTRF1L;MTRF1L;MTRF1L;MTRF1L;MTRF1L	ENST00000367230.5;ENST00000367231.9;ENST00000367233.10;ENST00000463251.1;ENST00000464135.5;ENST00000482526.1;ENST00000485512.5	269;269;293;269;269;120;269	5'UTR;5'UTR;5'UTR;5'UTR;5'UTR;5'UTR;5'UTR	5'UTR	protein_coding;protein_coding;protein_coding;protein_coding;protein_coding;protein_coding;protein_coding	mRNA	mRNA	Island	Island	TssA	1_TssA				FALSE
cg00161515_II_F_C_rep1_EPIC	cg00161515	chr16	63180584	63180586	TRUE	FALSE	II	cg						Intergenic		No RNA Associated	No RNA Associated	OpenSea	Open Sea	Tx	4_Tx				FALSE
cg00161683_II_R_C_rep1_EPIC	cg00161683	chr8	94551123	94551125	FALSE	FALSE	II	cg	VIRMA	VIRMA;VIRMA	ENST00000297591.10;ENST00000421249.2	2346;2406	5'UTR;5'UTR	5'UTR	protein_coding;protein_coding	mRNA	mRNA	Shelf	Shelf	TxWk	5_TxWk				FALSE
cg00161838_II_F_C_rep1_EPIC	cg00161838	chr13	110885748	110885750	TRUE	FALSE	II	cg	ANKRD10	ANKRD10;ANKRD10;ANKRD10;ANKRD10	ENST00000267339.6;ENST00000485844.1;ENST00000489973.6;ENST00000603993.1	29321;7334;24998;7384	5'UTR;5'UTR;5'UTR;5'UTR	5'UTR	protein_coding;protein_coding;protein_coding;protein_coding	mRNA	mRNA	OpenSea	Open Sea	Quies	5_TxWk				FALSE
cg00161878_I_F_C_rep1_EPIC	cg00161878	chr10	133201795	133201797	FALSE	FALSE	I	cg	KNDC1	KNDC1;KNDC1	ENST00000304613.8;ENST00000368571.2	41577;34612	Body;Body	Body	protein_coding;protein_coding	mRNA	mRNA	Island	Island	Quies	15_Quies				FALSE
cg00162007_II_R_C_rep1_EPIC	cg00162007	chr5	43872982	43872984	FALSE	FALSE	II	cg	AC104119.1	AC104119.1	ENST00000508829.1	-1384	TSS1500	TSS1500	lncRNA	lncRNA	lncRNA	OpenSea	Open Sea	Quies	15_Quies		LINE	L2	FALSE
cg00162191_I_R_C_rep1_EPIC	cg00162191	chr21	8401195	8401197	TRUE	FALSE	I	cg	HFM1	HFM1;HFM1;HFM1;HFM1;HFM1	ENST00000370425.8;ENST00000427444.1;ENST00000448819.5;ENST00000481900.5;ENST00000488023.1	17371;17374;17390;17343;17342	5'UTR;5'UTR;5'UTR;5'UTR;5'UTR	5'UTR	protein_coding;protein_coding;protein_coding;protein_coding;protein_coding	mRNA	mRNA	Shore	Shore	NA	NA		rRNA	rRNA	FALSE
cg00162492_II_F_C_rep1_EPIC	cg00162492	chr1	220841061	220841063	TRUE	FALSE	II	cg	AL445423.3;HLX-AS1	AL445423.3;HLX-AS1	ENST00000651706.1;ENST00000552026.1	54072;39079	Body;5'UTR	5'UTR	protein_coding;lncRNA	mRNA	mRNA	OpenSea	Open Sea	Quies	15_Quies				FALSE
cg00162789_II_F_C_rep1_EPIC	cg00162789	chr18	35593182	35593184	TRUE	FALSE	II	cg	GALNT1	GALNT1;GALNT1	ENST00000586725.1;ENST00000591924.5	12066;11443	Body;Body	Body	protein_coding;protein_coding	mRNA	mRNA	OpenSea	Open Sea	Quies	15_Quies				FALSE
cg00162862_II_R_C_rep1_EPIC	cg00162862	chr16	15057411	15057413	TRUE	FALSE	II	cg	NTAN1;PDXDC1	NTAN1;NTAN1;NTAN1;NTAN1;NTAN1;NTAN1;NTAN1;NTAN1;PDXDC1	ENST00000287706.8;ENST00000563940.1;ENST00000565187.5;ENST00000566419.1;ENST00000567030.5;ENST00000568320.5;ENST00000622833.4;ENST00000624579.3;ENST00000535621.6	-1337;-1494;-1384;-1372;-1468;-1357;-1332;-1332;82400	TSS1500;TSS1500;TSS1500;TSS1500;TSS1500;TSS1500;TSS1500;TSS1500;Body	TSS1500	protein_coding;protein_coding;protein_coding;protein_coding;protein_coding;protein_coding;protein_coding;protein_coding;protein_coding	mRNA	mRNA	Shore	Shore	TxWk	5_TxWk				FALSE
cg00162943_II_R_C_rep1_EPIC	cg00162943	chr2	71044685	71044687	TRUE	FALSE	II	cg	AC007881.2	AC007881.2	ENST00000434990.1	20058	5'UTR	5'UTR	lncRNA	lncRNA	lncRNA	OpenSea	Open Sea	Quies	15_Quies		Satellite	Satellite	FALSE
cg00162952_I_R_C_rep1_EPIC	cg00162952	chr2	131300247	131300249	TRUE	FALSE	I	cg	FAR2P4;KLF2P4;PLEKHB2	FAR2P4;KLF2P4;PLEKHB2	ENST00000425399.1;ENST00000451959.1;ENST00000404460.5	3405;197;194895	Body;1stExon;Body	1stExon	transcribed_unprocessed_pseudogene;processed_pseudogene;protein_coding	mRNA	mRNA	Island	Island	Quies	15_Quies				FALSE
cg00163295_II_R_C_rep1_EPIC	cg00163295	chr5	16272073	16272075	FALSE	FALSE	II	cg						Intergenic		No RNA Associated	No RNA Associated	OpenSea	Open Sea	Quies	15_Quies				FALSE
cg00163372_I_F_C_rep1_EPIC	cg00163372	chr8	127740741	127740743	FALSE	FALSE	I	cg	MYC	MYC;MYC;MYC;MYC;MYC	ENST00000377970.6;ENST00000524013.2;ENST00000621592.8;ENST00000651626.1;ENST00000652288.1	4658;4522;4511;5083;3121	Body;Body;Body;Body;Body	Body	protein_coding;protein_coding;protein_coding;protein_coding;protein_coding	mRNA	mRNA	Shore	Shore	EnhG2	3_TxFlnk				FALSE
cg00163668_II_F_C_rep1_EPIC	cg00163668	chr4	3566306	3566308	TRUE	FALSE	II	cg						Intergenic		No RNA Associated	No RNA Associated	Shore	Shore	Quies	15_Quies				FALSE
cg00163861_II_R_C_rep1_EPIC	cg00163861	chr12	131496679	131496681	TRUE	FALSE	II	cg	AC073578.1	AC073578.1;AC073578.1	ENST00000653719.1;ENST00000658806.1	33215;33209	5'UTR;5'UTR	5'UTR	lncRNA;lncRNA	lncRNA	lncRNA	Shelf	Shelf	Quies	15_Quies				FALSE
[truncated: 143,293 more rows]
