# Supplementary material for: Validation of the new EPIC DNA methylation microarray (900K EPIC v2) for high-throughput profiling of the human DNA methylome
Source: Epigenetics. 2023 Mar 5;18(1):2185742. doi: 10.1080/15592294.2023.2185742 (PMC9988339; doi:10.1080/15592294.2023.2185742)
Supplement: Supplemental Material [file KEPI_A_2185742_SM8847.zip › Supplementary files/Supplementary Table 3.xlsx]

## Sheet: Sheet1
Supplementary Table 3 - New probes added in the Human MethylationEPIC v2.0 microarray. Annotation adapted from: http://zwdzwd.github.io/InfiniumAnnotation
ProbeID	ProbeIDShort	CpGchrm	probeStrand	CpGbeg	CpGend	maskUniq	Mgeneral	Blacklist	type	ProbeType	genesUniq	geneNames	transcriptIDs	distToTSS	RelationToGene	RelationToGeneCategory	transcriptTypes	TranscriptTypesCategory1	TranscriptTypesCategory2	CGI	CGIPositionCategory	HM	ChromHMM	REMCChromHMM	CTCFbind	TFBS	rmsk1	rmsk2	ImprintingDMR
cg00001103_BC21	cg00001103	chrX	+	23065268	23065270		FALSE	FALSE	II	cg	ENSG00000289084	ENSG00000289084;ENSG00000289084	ENST00000687119.1;ENST00000687248.1	-1149;227878	TSS1500;5'UTR	TSS1500	lncRNA;lncRNA	lncRNA	lncRNA	OpenSea	Open Sea	H1.4	Quies	15_Quies		CDCA2	SINE	Alu	FALSE
cg00001261_BC11	cg00001261	chr16	-	3413963	3413965		FALSE	FALSE	I	cg	ENSG00000285329	ENSG00000285329	ENST00000575785.2	48852	Body	Body	nonsense_mediated_decay	nonsense_mediated_decay	nonsense_mediated_decay	OpenSea	Open Sea	H1.0	ZNF/Rpts	9_Het		AFF1;CDCA2;CREBBP;EMX1;GTF2I;HCFC1R1;HEXIM1;LARP7;LEO1;LMTK3;POLR3D;RBL1;SP140;ZBTB48;ZNF534			FALSE
cg00001349_TC11	cg00001349	chr1	+	166989201	166989203		FALSE	FALSE	I	cg	MAEL	MAEL;MAEL;MAEL;MAEL;MAEL	ENST00000491055.5;ENST00000367870.6;ENST00000367872.9;ENST00000447624.1;ENST00000622874.4	-723;113;-78;-86;13620	TSS1500;1stExon;TSS200;TSS200;Body	TSS1500	processed_transcript;protein_coding;protein_coding;protein_coding;protein_coding	mRNA	mRNA	Island	Island	H1.0;H3K27me1;H3K9me2;H3K9me3;H3_4ac;H4K20me3	Quies	15_Quies		AFF1;ARID1A;ATF7IP;BMI1;CBX1;CDCA2;CEBPB;CEBPG;CNOT3;E2F6;EHMT2;ETV1;GRHL3;HCFC1R1;HEXIM1;HSF1;IRF5;KDM6B;L3MBTL2;LARP7;LMNA;LMNB1;LMTK3;MBD2;MYH11;NFYB;OGT;RAD51;RBL1;SCML2;SETD1A;SETDB1;SON;SP140;SPIB;TAF7;TBL1X;TET2;TRIM24;TRIM25;ZBTB33;ZBTB48			FALSE
cg00001476_TC21	cg00001476	chr20	-	17399503	17399505		FALSE	FALSE	II	cg	PCSK2	PCSK2;PCSK2;PCSK2;PCSK2	ENST00000470007.1;ENST00000262545.7;ENST00000377899.5;ENST00000536609.1	171373;172464;173397;172448	Body;Body;Body;Body	Body	processed_transcript;protein_coding;protein_coding;protein_coding	mRNA	mRNA	OpenSea	Open Sea		Quies	15_Quies		C11orf30;EOMES;HOXB13;MAFF;MAFG;MAFK;OTX2;PIAS1	DNA	hAT-Charlie	FALSE
cg00001939_BC21	cg00001939	chr1	+	56106774	56106776	M_nonuniq	TRUE	FALSE	II	cg						Intergenic		No RNA Associated	No RNA Associated	OpenSea	Open Sea	H2BK12ac;H3K79me1;H3K9me2	Quies	15_Quies		ATF7IP;BATF;BCL11A;BCLAF1;CBX5;CDCA2;CUX1;EBF1;EBNA2;EED;EHMT2;ETV6;GRHL3;HDGF;INTS3;IRF4;IRF5;KDM6A;LARP7;LMNB1;MTA2;MTA3;MYB;NFATC1;NOTCH1;NOTCH3;PAX5;POLR3D;RBL1;RBPJ;RUNX3;SETDB1;SND1;SPIB;STAT5A;TBX21;TSC22D4;ZBED1;ZNF597	LINE	L1	FALSE
cg00002127_BC11	cg00002127	chr12	+	11196	11198	M_nonuniq	TRUE	FALSE	I	cg	DDX11L8	DDX11L8	ENST00000535849.1	-1113	TSS1500	TSS1500	unprocessed_pseudogene	pseudogene	pseudogene	OpenSea	Open Sea	H4K12ac	Quies	5_TxWk		CDCA2;CNOT3;TRIM28	Satellite	telo	FALSE
cg00002271_BC21	cg00002271	chr1	+	191549	191551	M_nonuniq	TRUE	FALSE	II	cg	WASH9P	WASH9P	ENST00000623083.4	3862	5'UTR	5'UTR	unprocessed_pseudogene	pseudogene	pseudogene	OpenSea	Open Sea	H1.0;H1.2;H1.4;H2AK119;H2AK9ac;H2AX;H2BK120ub;H2Bub;H2Bub1;H3;H3.3;H3F3A;H3K27me1;H3K36me2;H3K36me3;H3K79me1;H4;H4K20me1;H4K20me3;H4K5ac_H4K8ac_H4K12ac_H4K16ac	NA	NA		AFF1;AGO1;ASCL1;ASH1L;BRD3;CDCA2;CHD8;DEK;DNMT3B;DUX4;EHMT2;ERCC2;ERCC3;FOXK2;FOXO3;GATA2;GATAD2B;GLI4;GLIS2;GRHL2;GRHL3;HBP1;HCFC1R1;HEXIM1;HIC1;HIRA;ING2;ING5;INO80;JMJD6;KDM4C;KLF17;LEO1;LMNB1;LMO2;LMTK3;MBD1_isoform1;MBD1_isoform2;MBD4;MCRS1;MITF;MYNN;NANOG;NEUROG2;NFATC3;NOTCH1;NOTCH3;NR2F2;POLR2B;POLR3D;PPARG;PRDM2;PSIP1;RBL1;REPIN1;RING1;RUVBL2;SCML2;SETD1A;SMAD3;SOX4;SPIB;SSRP1;TAZ;TCF4;T…			FALSE
cg00002602_TC21	cg00002602	chr1	+	357418	357420	M_nonuniq	TRUE	FALSE	II	cg	ENSG00000228463;ENSG00000236601	ENSG00000228463;ENSG00000236601;ENSG00000236601	ENST00000441866.2;ENST00000412666.1;ENST00000450983.1	2263;-1453;-1438	5'UTR;TSS1500;TSS1500	TSS1500	processed_transcript;lncRNA;lncRNA	lncRNA	lncRNA	OpenSea	Open Sea		NA	15_Quies					FALSE
cg00002605_BC21	cg00002605	chr1	+	586221	586223	M_nonuniq	TRUE	FALSE	II	cg	ENSG00000230021;ENSG00000235146	ENSG00000230021;ENSG00000235146;ENSG00000235146	ENST00000634833.2;ENST00000423796.1;ENST00000450696.1	26592;-1407;-1446	1stExon;TSS1500;TSS1500	TSS1500	processed_transcript;lncRNA;lncRNA	lncRNA	lncRNA	OpenSea	Open Sea	CENPA;H2AX;H4K12ac	Quies	15_Quies	TRUE	BATF;BPTF;C11orf30;CBX1;CHAMP1;CHRM2;CTCF;CTCFL;DDX20;E2F5;EMX1;ESCO2;FOXK2;HEXIM1;HLTF;HMBOX1;ICE1;INTS3;JMJD1C;KDM6A;L3MBTL2;MAFG;MAZ;MYNN;NBN;NFE2;PBX2;POU5F1;PPARG;PSIP1;RAD21;RUNX3;SMAD1;SMAD4;SMARCA5;SMARCE1;SMC1A;SMC3;SPIB;STAG1;TRIM22;ZBTB2;ZBTB33;ZNF24;ZNF519;ZNF654;ZNF730;ZNF75D;ZNF766;ZSCAN29			FALSE
cg00004505_TC21	cg00004505	chr9	-	120844749	120844751		FALSE	FALSE	II	cg	CUTALP	CUTALP;CUTALP;CUTALP;CUTALP;CUTALP;CUTALP;CUTALP;CUTALP;CUTALP;CUTALP;CUTALP;CUTALP;CUTALP;CUTALP	ENST00000589026.5;ENST00000638905.1;ENST00000638935.1;ENST00000639139.1;ENST00000639267.1;ENST00000639576.1;ENST00000640066.2;ENST00000640296.2;ENST00000640327.1;ENST00000640391.2;ENST00000640808.1;ENST00000640907.1;ENST00000687129.1;ENST00000458394.2	19922;-117;-716;37;-560;2944;1650;1708;-124;1754;-899;-452;1665;1675	Body;TSS200;TSS1500;1stExon;TSS1500;Body;Body;Body;TSS200;Body;TSS1500;TSS1500;1stExon;1stExon	TSS1500	processed_transcript;processed_transcript;processed_transcript;processed_transcript;processed_transcript;processed_transcript;processed_transcript;processed_transcript;processed_transcript;processed_transcript;processed_transcript;processed_transcript;processed_transcript;retained_intron	processed_transcript	processed_transcript	Shore	Shore		Quies	5_TxWk		MAFK;TBX21	DNA	TcMar-Tigger	FALSE
cg00004552_BC21	cg00004552	chr7	+	158565202	158565204		FALSE	FALSE	II	cg	PTPRN2	PTPRN2;PTPRN2;PTPRN2;PTPRN2	ENST00000389413.7;ENST00000389416.8;ENST00000389418.9;ENST00000409483.5	22571;22509;22621;22586	5'UTR;5'UTR;5'UTR;5'UTR	5'UTR	protein_coding;protein_coding;protein_coding;protein_coding	mRNA	mRNA	OpenSea	Open Sea		ReprPCWk	14_ReprPCWk		TP73			FALSE
cg00004581_TC21	cg00004581	chr1	+	605419	605421		FALSE	FALSE	II	cg	ENSG00000230021	ENSG00000230021;ENSG00000230021;ENSG00000230021;ENSG00000230021;ENSG00000230021;ENSG00000230021;ENSG00000230021;ENSG00000230021	ENST00000419394.2;ENST00000440196.3;ENST00000440200.5;ENST00000634337.2;ENST00000634833.2;ENST00000635509.2;ENST00000641296.1;ENST00000648019.1	114775;27710;114781;222377;7394;222350;25785;127645	5'UTR;5'UTR;5'UTR;5'UTR;5'UTR;5'UTR;5'UTR;5'UTR	5'UTR	processed_transcript;processed_transcript;processed_transcript;processed_transcript;processed_transcript;processed_transcript;processed_transcript;processed_transcript	processed_transcript	processed_transcript	Shelf	Shelf	H4K5ac_H4K8ac_H4K12ac_H4K16ac	Quies	15_Quies		ARNT;BCOR;C11orf30;CBFB;CHAMP1;CREB3;CSDE1;DEK;DPF2;FOXK2;HDAC8;HDGF;HES1;HIF1A;HLTF;IKZF1;KDM6A;L3MBTL2;LARP7;LEF1;MAFG;MIER1;MTA2;NBN;NCOA1;NFE2L1;NFRKB;NKRF;NR4A1;NRF1;PKNOX1;POLR2H;RAD51;RARA;RNF2;SETD1A;SMARCA5;SMARCE1;TAF7;TARDBP;TRIM24;ZBTB40;ZC3H8;ZNF24;ZNF318;ZSCAN29	LINE	L1	FALSE
cg00004686_BC21	cg00004686	chr1	+	610889	610891	M_nonuniq	TRUE	FALSE	II	cg	ENSG00000230021	ENSG00000230021;ENSG00000230021;ENSG00000230021;ENSG00000230021;ENSG00000230021;ENSG00000230021;ENSG00000230021;ENSG00000230021	ENST00000419394.2;ENST00000440196.3;ENST00000440200.5;ENST00000634337.2;ENST00000634833.2;ENST00000635509.2;ENST00000641296.1;ENST00000648019.1	109305;22240;109311;216907;1924;216880;20315;122175	5'UTR;5'UTR;5'UTR;5'UTR;5'UTR;5'UTR;5'UTR;5'UTR	5'UTR	processed_transcript;processed_transcript;processed_transcript;processed_transcript;processed_transcript;processed_transcript;processed_transcript;processed_transcript	processed_transcript	processed_transcript	Island	Island		Quies	15_Quies		HCFC1R1;MCRS1;ZBTB33			FALSE
cg00004687_BC21	cg00004687	chr1	+	381839	381841	M_nonuniq	TRUE	FALSE	II	cg	ENSG00000237094	ENSG00000237094	ENST00000455207.5	103369	5'UTR	5'UTR	processed_transcript	processed_transcript	processed_transcript	Island	Island		NA	15_Quies					FALSE
cg00004688_BC21	cg00004688	chr6	-	170712739	170712741	M_nonuniq	TRUE	FALSE	II	cg	ENSG00000230423	ENSG00000230423;ENSG00000230423	ENST00000426839.2;ENST00000656791.1	85437;97225	Body;Body	Body	lncRNA;lncRNA	lncRNA	lncRNA	Island	Island		Quies	15_Quies		ZBTB33			FALSE
cg00004689_TC21	cg00004689	chr6	-	170712731	170712733	M_nonuniq	TRUE	FALSE	II	cg	ENSG00000230423	ENSG00000230423;ENSG00000230423	ENST00000426839.2;ENST00000656791.1	85429;97217	Body;Body	Body	lncRNA;lncRNA	lncRNA	lncRNA	Island	Island		Quies	15_Quies		ZBTB33			FALSE
cg00004773_BC21	cg00004773	chr12	-	76329174	76329176		FALSE	FALSE	II	cg						Intergenic		No RNA Associated	No RNA Associated	OpenSea	Open Sea	H3.3	Quies	15_Quies		ADNP;ARNT;BRCA1;C11orf30;CCNT2;CEBPG;DAXX;DPF2;E2F7;FOS;FOSL1;FOSL2;GATA2;GATA3;GATA4;HINFP;IKZF1;INTS12;JUN;JUNB;JUND;KDM1A;KMT2B;LHX2;MAFF;MAFG;MAFK;MBD3;NFYB;NR3C1;PBX3;PCGF2;PRDM1;PRKDC;PRMT1;RCOR1;RFX5;SMARCB1;SMARCC1;SMARCC2;SMARCE1;SS18;STAT3;TEAD1;TEAD1_TEAD4;TEAD4;VDR;WWTR1;YAP1;ZNF318			FALSE
cg00004775_TC21	cg00004775	chr22	-	46120622	46120624		FALSE	FALSE	II	cg						Intergenic		No RNA Associated	No RNA Associated	Shore	Shore		TxWk	5_TxWk		HOXB13;PR	LINE	L2	FALSE
cg00005473_TC21	cg00005473	chr1	-	777871	777873		FALSE	FALSE	II	cg	ENSG00000228327;ENSG00000230021;LINC01409	ENSG00000228327;ENSG00000228327;ENSG00000230021;ENSG00000230021;LINC01409;LINC01409;LINC01409;LINC01409;LINC01409;LINC01409;LINC01409;LINC01409;LINC01409;LINC01409;LINC01409;LINC01409;LINC01409;LINC01409;LINC01409;LINC01409;LINC01409	ENST00000506640.3;ENST00000692781.2;ENST00000634337.2;ENST00000635509.2;ENST00000412115.2;ENST00000429505.6;ENST00000434264.6;ENST00000443772.2;ENST00000457084.1;ENST00000589899.5;ENST00000609830.1;ENST00000651411.1;ENST00000655765.1;ENST00000656571.1;ENST00000657896.1;ENST00000658648.1;ENST00000665719.1;ENST00000665867.1;ENST00000666217.1;ENST00000669749.1;ENST00000670700.1	792;817;49925;49898;-875;-888;-898;-1100;-910;-1058;-1065;-977;-875;-930;-888;-924;-940;-937;-940;-937;-886	5'UTR;1stExon;5'UTR;5'UTR;TSS1500;TSS1500;TSS1500;TSS1500;TSS1500;TSS1500;TSS1500;TSS1500;TSS1500;TSS1500;TSS1500;TSS1500;TSS1500;TSS1500;TSS1500;TSS1500;TSS1500	TSS1500	processed_transcript;processed_transcript;processed_transcript;processed_transcript;lncRNA;lncRNA;lncRNA;lncRNA;lncRNA;lncRNA;lncRNA;lncRNA;lncRNA;lncRNA;lncRNA;lncRNA;lncRNA;lncRNA;lncRNA;lncRNA;lncRNA	lncRNA	lncRNA	Shore	Shore	H2Bub;H3K36me2;H3K4me1;H3K79me1;H3K79me2;H3K79me3	Quies	1_TssA		ARID1A;COPS2;HCFC1R1;ING2;ING5;LARP7;LEO1;LMNB1;MIER1;MYF5;MYH11;SMARCE1;TOP1;ZNF346	SINE	Alu	FALSE
cg00005474_TC21	cg00005474	chr1	+	777912	777914		FALSE	FALSE	II	cg	ENSG00000228327;ENSG00000230021;LINC01409	ENSG00000228327;ENSG00000228327;ENSG00000230021;ENSG00000230021;LINC01409;LINC01409;LINC01409;LINC01409;LINC01409;LINC01409;LINC01409;LINC01409;LINC01409;LINC01409;LINC01409;LINC01409;LINC01409;LINC01409;LINC01409;LINC01409;LINC01409	ENST00000506640.3;ENST00000692781.2;ENST00000634337.2;ENST00000635509.2;ENST00000412115.2;ENST00000429505.6;ENST00000434264.6;ENST00000443772.2;ENST00000457084.1;ENST00000589899.5;ENST00000609830.1;ENST00000651411.1;ENST00000655765.1;ENST00000656571.1;ENST00000657896.1;ENST00000658648.1;ENST00000665719.1;ENST00000665867.1;ENST00000666217.1;ENST00000669749.1;ENST00000670700.1	751;776;49884;49857;-834;-847;-857;-1059;-869;-1017;-1024;-936;-834;-889;-847;-883;-899;-896;-899;-896;-845	5'UTR;1stExon;5'UTR;5'UTR;TSS1500;TSS1500;TSS1500;TSS1500;TSS1500;TSS1500;TSS1500;TSS1500;TSS1500;TSS1500;TSS1500;TSS1500;TSS1500;TSS1500;TSS1500;TSS1500;TSS1500	TSS1500	processed_transcript;processed_transcript;processed_transcript;processed_transcript;lncRNA;lncRNA;lncRNA;lncRNA;lncRNA;lncRNA;lncRNA;lncRNA;lncRNA;lncRNA;lncRNA;lncRNA;lncRNA;lncRNA;lncRNA;lncRNA;lncRNA	lncRNA	lncRNA	Shore	Shore	H2AK5ac;H2AK9ac;H2Bub;H3K36me2;H3K4me1;H3K79me1;H3K79me2;H3K79me3	Quies	1_TssA		ARID1A;COPS2;CSNK2A1;HCFC1R1;HIRA;ING2;ING5;LARP7;LEO1;LMNB1;MIER1;MTA3;MYF5;MYH11;PMEL;SMARCE1;TOP1;ZNF346	SINE	Alu	FALSE
cg00005847_TC21	cg00005847	chr2	-	176164344	176164346		FALSE	FALSE	II	cg	ENSG00000272729;HAGLR;HOXD3	ENSG00000272729;HAGLR;HOXD3;HOXD3;HOXD3;HOXD3	ENST00000608941.1;ENST00000413969.6;ENST00000249440.4;ENST00000410016.5;ENST00000432796.2;ENST00000683222.1	1372;13755;268;3454;27388;7038	1stExon;5'UTR;Body;Body;Body;Body	5'UTR	lncRNA;lncRNA;protein_coding;protein_coding;protein_coding;protein_coding	mRNA	mRNA	Shore	Shore	H3K36me3B	ReprPC	13_ReprPC		SIX2			FALSE
cg00006223_TC21	cg00006223	chr1	+	832179	832181	M_nonuniq	TRUE	FALSE	II	cg	LINC01128	LINC01128;LINC01128;LINC01128;LINC01128;LINC01128;LINC01128;LINC01128;LINC01128;LINC01128;LINC01128;LINC01128;LINC01128;LINC01128;LINC01128;LINC01128;LINC01128;LINC01128;LINC01128;LINC01128;LINC01128;LINC01128;LINC01128;LINC01128;LINC01128;LINC01128;LINC01128;LINC01128;LINC01128;LINC01128;LINC01128;LINC01128;LINC01128;LINC01128;LINC01128;LINC01128;LINC01128;LINC01128;LINC01128;LINC01128;LINC01128…	ENST00000415295.1;ENST00000416570.6;ENST00000441765.6;ENST00000445118.7;ENST00000448975.6;ENST00000449005.7;ENST00000608189.6;ENST00000609009.6;ENST00000609139.7;ENST00000610067.7;ENST00000622921.1;ENST00000623070.5;ENST00000623808.4;ENST00000624927.3;ENST00000657175.1;ENST00000657837.1;ENST00000658846.2;ENST00000659124.2;ENST00000660797.1;ENST00000661237.3;ENST00000666741.2;ENST00000667414.1;ENS…	575;4513;4513;4582;4523;4521;4526;4513;4513;4572;4359;4528;5348;7042;4374;4507;4545;4572;4365;4521;4545;4545;4409;4577;4576;602;5327;4519;4537;4521;4543;4572;563;4406;4488;4487;4513;4507;4459;4478;4411;4409	Body;Body;Body;Body;Body;Body;Body;Body;Body;Body;Body;Body;Body;Body;Body;Body;Body;Body;Body;Body;Body;Body;Body;Body;Body;Body;Body;Body;Body;Body;Body;Body;Body;Body;Body;Body;Body;Body;Body;Body;Body;Body	Body	lncRNA;lncRNA;lncRNA;lncRNA;lncRNA;lncRNA;lncRNA;lncRNA;lncRNA;lncRNA;lncRNA;lncRNA;lncRNA;lncRNA;lncRNA;lncRNA;lncRNA;lncRNA;lncRNA;lncRNA;lncRNA;lncRNA;lncRNA;lncRNA;lncRNA;lncRNA;lncRNA;lncRNA;lncRNA;lncRNA;lncRNA;lncRNA;lncRNA;lncRNA;lncRNA;lncRNA;lncRNA;lncRNA;lncRNA;lncRNA;lncRNA;lncRNA	lncRNA	lncRNA	OpenSea	Open Sea		Quies	5_TxWk		DPF2;FOXA1;HIF1A;MAFG;RFX1;ZBTB33;ZNF263;ZNF35			FALSE
cg00006243_TC21	cg00006243	chr2	+	26503696	26503698		FALSE	FALSE	II	cg	OTOF	OTOF;OTOF	ENST00000272371.7;ENST00000403946.7	55060;54982	5'UTR;5'UTR	5'UTR	protein_coding;protein_coding	mRNA	mRNA	Island	Island	H1.4;H2AZK4ac_H2AZK7ac_H2AZK11ac;H2AZac;H3K122ac;H3K4me1;H3K4me2;H3K9K14ac;H4K12ac	TssBiv	1_TssA		ADNP;AR;ARID2;ARNT;ARRB1;ASXL1;ATF1;ATF3;BANF1;BCAT1;BCL11B;BCL3;BCL6;BCLAF1;BCOR;C11orf30;CBFB;CBX1;CBX3;CCND2;CCNT2;CDC5L;CDK7;CDK9;CHAMP1;CHD4;CHRM2;CNOT3;CREB1;CREBBP;CSDE1;CTBP1;CTCF;CTCFL;DCP1A;DDX20;DDX21;DNMT1;DPF2;E2F3;E2F4;E2F5;E2F6;EGLN2;EGR1;EGR3;ELF1;ELF3;ELK1;ELL2;EMX1;EP400;ERG;ESCO2;ETS1;EZH1;FAIRE;FEZF1;FLI1;FOSL1;FOSL2;FOXA2;FOXK2;FOXM1;FOXO3;FOXP1;GABPA;GATA2;GFI1B;GLI2;GLI4;GL…			FALSE
cg00006289_BC21	cg00006289	chr11	-	73210123	73210125		FALSE	FALSE	II	cg						Intergenic		No RNA Associated	No RNA Associated	OpenSea	Open Sea		Quies	15_Quies		ZNF8	LINE	L1	FALSE
cg00006354_BC21	cg00006354	chr1	-	841596	841598		FALSE	FALSE	II	cg	LINC01128	LINC01128;LINC01128;LINC01128;LINC01128;LINC01128;LINC01128;LINC01128;LINC01128;LINC01128;LINC01128;LINC01128;LINC01128;LINC01128;LINC01128;LINC01128;LINC01128;LINC01128;LINC01128;LINC01128;LINC01128;LINC01128;LINC01128;LINC01128;LINC01128;LINC01128;LINC01128;LINC01128;LINC01128;LINC01128;LINC01128;LINC01128;LINC01128;LINC01128;LINC01128;LINC01128;LINC01128;LINC01128;LINC01128;LINC01128;LINC01128…	ENST00000415295.1;ENST00000416570.6;ENST00000441765.6;ENST00000445118.7;ENST00000448975.6;ENST00000449005.7;ENST00000608189.6;ENST00000609009.6;ENST00000609139.7;ENST00000610067.7;ENST00000622921.1;ENST00000623070.5;ENST00000623808.4;ENST00000624927.3;ENST00000657175.1;ENST00000657837.1;ENST00000658846.2;ENST00000659124.2;ENST00000660797.1;ENST00000661237.3;ENST00000666741.2;ENST00000667414.1;ENS…	9992;13930;13930;13999;13940;13938;13943;13930;13930;13989;13776;13945;14765;16459;13791;13924;13962;13989;13782;13938;13962;13962;13826;13994;13993;10019;14744;13936;13954;13938;13960;13989;9980;13823;13905;13904;13930;13924;13876;13895;13828;13826	Body;Body;Body;Body;Body;Body;Body;Body;Body;Body;Body;Body;Body;Body;Body;Body;Body;Body;Body;Body;Body;Body;Body;Body;Body;Body;Body;Body;Body;Body;Body;Body;Body;Body;Body;Body;Body;Body;Body;Body;Body;Body	Body	lncRNA;lncRNA;lncRNA;lncRNA;lncRNA;lncRNA;lncRNA;lncRNA;lncRNA;lncRNA;lncRNA;lncRNA;lncRNA;lncRNA;lncRNA;lncRNA;lncRNA;lncRNA;lncRNA;lncRNA;lncRNA;lncRNA;lncRNA;lncRNA;lncRNA;lncRNA;lncRNA;lncRNA;lncRNA;lncRNA;lncRNA;lncRNA;lncRNA;lncRNA;lncRNA;lncRNA;lncRNA;lncRNA;lncRNA;lncRNA;lncRNA;lncRNA	lncRNA	lncRNA	OpenSea	Open Sea	H3K27me1;H3K36me3;H3K36me3B	Quies	5_TxWk			DNA	hAT-Charlie	FALSE
cg00006472_TC21	cg00006472	chr19	+	23093508	23093510		FALSE	FALSE	II	cg	ENSG00000267886;ZNF730	ENSG00000267886;ENSG00000267886;ZNF730	ENST00000594318.1;ENST00000600223.1;ENST00000593635.1	18308;18298;18299	Body;Body;Body	Body	lncRNA;lncRNA;protein_coding	mRNA	mRNA	OpenSea	Open Sea	H1.4	ZNF/Rpts	9_Het		CDCA2;GTF2I;HCFC1R1;LEO1;SP140			FALSE
cg00006746_BC21	cg00006746	chr1	-	865909	865911		FALSE	FALSE	II	cg	ENSG00000288531	ENSG00000288531;ENSG00000288531	ENST00000661463.1;ENST00000671208.1	5683;5684	Body;Body	Body	lncRNA;lncRNA	lncRNA	lncRNA	Shore	Shore		Quies	14_ReprPCWk		ATF2;BCOR;EBF1;MEF2A;MEF2B;MEF2C;NCOR2;POU2F2;RUNX3;STAT5B;TBX21			FALSE
cg00007518_TC21	cg00007518	chr9	-	124238476	124238478		FALSE	FALSE	II	cg						Intergenic		No RNA Associated	No RNA Associated	OpenSea	Open Sea		Quies	15_Quies			SINE	Alu	FALSE
cg00007770_BC21	cg00007770	chr1	-	913400	913402		FALSE	FALSE	II	cg	ENSG00000230699;ENSG00000241180;ENSG00000272438	ENSG00000230699;ENSG00000241180;ENSG00000272438	ENST00000448179.1;ENST00000398216.2;ENST00000607769.1	1966;-770;8567	Body;TSS1500;Body	TSS1500	lncRNA;lncRNA;lncRNA	lncRNA	lncRNA	Shelf	Shelf		ReprPC	14_ReprPCWk		LEO1;SIRT1			FALSE
cg00007845_BC21	cg00007845	chr1	+	916363	916365		FALSE	FALSE	II	cg						Intergenic		No RNA Associated	No RNA Associated	Shelf	Shelf		EnhBiv	13_ReprPC		ZNF335			FALSE
cg00007909_BC21	cg00007909	chr1	-	918300	918302		FALSE	FALSE	II	cg	LINC02593	LINC02593;LINC02593;LINC02593	ENST00000417705.1;ENST00000432961.1;ENST00000609207.1	1392;234;2716	5'UTR;5'UTR;1stExon	5'UTR	lncRNA;retained_intron;retained_intron	lncRNA	lncRNA	Shore	Shore		ReprPC	13_ReprPC		CDK2			FALSE
cg00007969_TC21	cg00007969	chr1	+	41167764	41167766	M_2extBase_SNP_AFR_1pt,M_2extBase_SNPcommon_1pt	FALSE	FALSE	II	cg	SCMH1	SCMH1;SCMH1;SCMH1;SCMH1;SCMH1	ENST00000337495.9;ENST00000372596.5;ENST00000372597.5;ENST00000695335.1;ENST00000695336.1	74346;74352;74352;74542;18438	5'UTR;5'UTR;5'UTR;5'UTR;5'UTR	5'UTR	protein_coding;protein_coding;protein_coding;protein_coding;protein_coding	mRNA	mRNA	OpenSea	Open Sea	H3K9me3	ZNF/Rpts	9_Het		CBX5;MTOR;SETDB1;ZNF136;ZNF280A;ZNF362;ZNF384	LINE	L1	FALSE
cg00008076_TC11	cg00008076	chr1	-	923712	923714		FALSE	FALSE	I	cg	SAMD11	SAMD11;SAMD11;SAMD11	ENST00000437963.5;ENST00000616016.5;ENST00000618323.5	-1437;-210;-210	TSS1500;TSS1500;TSS1500	TSS1500	protein_coding;protein_coding;protein_coding	mRNA	mRNA	Island	Island		TssBiv	11_BivFlnk		BACH1;BCOR;CBFB;CTBP2;EGR2;EGR3;EZH2;HMGN3;IKZF2;ING2;INO80;IRF4;JARID2;JMJD6;KDM6A;KLF9;MAPK1;MTOR;MYH11;NCAPH2;NOTCH1;OGT;PCGF1;RELB;SETD1A;SS18;SUMO1;SUZ12;TRIM25;UBTF	Simple_repeat	Simple_repeat	FALSE
cg00008188_BC21	cg00008188	chr14	+	68795976	68795978		FALSE	FALSE	II	cg	ENSG00000289626;ZFP36L1	ENSG00000289626;ZFP36L1;ZFP36L1;ZFP36L1;ZFP36L1	ENST00000692406.1;ENST00000336440.3;ENST00000553375.1;ENST00000557022.1;ENST00000557086.1	-726;-1240;238;105;277	TSS1500;No GENCODE transcript;5'UTR;5'UTR;5'UTR	TSS1500	lncRNA;protein_coding;protein_coding;protein_coding;protein_coding	mRNA	mRNA	Island	Island	H2AK5ac;H2BK120ac;H2BK12ac;H2BK15ac;H2BK5ac;H3K14ac;H3K18ac;H3K18cr;H3K27me1;H3K4me3B;H3K56ac;H3K79me1;H3_4ac;H4K12ac;H4K16ac;H4K5ac;H4K8ac;H4K91ac;HistoneLysineAcetylation;HistoneLysineCrotonylation	TssA	1_TssA		AFF1;ARID2;ASXL1;BCL11B;BCL6;BCOR;BMI1;BPTF;BRD1;BRD2;BRD3;BRD4;CBX1;CBX5;CBX8;CCNT2;CD74;CDCA2;CDK9;CEBPD;CHD8;CNOT3;CREBBP;CSDE1;CTBP1;CTCF;CTCFL;DAXX;E2F1;E2F3;E2F4;E2F6;EBF1;EBF3;EED;EGLN2;EGR2;EGR3;ELF1;ELK1;EMX1;EP300;ERG;ESR1;ETS1;ETV1;ETV4;ETV6;FOXD2;FOXO3;GABPA;GATA2;GATA4;GLI2;GLIS2;GRHL2;GRHL3;HCFC1;HCFC1R1;HEXIM1;HEY1;HIC1;HIF1A;HINFP;HIRA;HMGN3;HNF4G;HOXA4;HSF1;IKZF2;ING2;ING5;INSM2;…			FALSE
cg00008278_BC21	cg00008278	chr19	+	12727022	12727024		FALSE	FALSE	II	cg	ENSG00000267004	ENSG00000267004	ENST00000591596.1	-1136	TSS1500	TSS1500	lncRNA	lncRNA	lncRNA	Shelf	Shelf	H3F3A;H3K27me1	TxWk	5_TxWk		DNMT3A;EGR3;LMO2;POU5F1;ZNF770	LINE	CR1	FALSE
cg00008467_BC21	cg00008467	chr1	-	929009	929011		FALSE	FALSE	II	cg	SAMD11	SAMD11;SAMD11;SAMD11;SAMD11;SAMD11;SAMD11;SAMD11;SAMD11;SAMD11;SAMD11	ENST00000341065.8;ENST00000342066.8;ENST00000437963.5;ENST00000616016.5;ENST00000616125.5;ENST00000617307.5;ENST00000618181.5;ENST00000618323.5;ENST00000618779.5;ENST00000622503.5	-1302;3279;3860;5087;3068;3068;3068;5087;3068;3068	TSS1500;Body;Body;Body;Body;Body;Body;Body;Body;Body	TSS1500	protein_coding;protein_coding;protein_coding;protein_coding;protein_coding;protein_coding;protein_coding;protein_coding;protein_coding;protein_coding	mRNA	mRNA	Shelf	Shelf		ReprPC	13_ReprPC		CUX1;MCM2;SPIB;ZBTB6			FALSE
cg00008544_BC21	cg00008544	chr5	-	180351526	180351528		FALSE	FALSE	II	cg	GFPT2	GFPT2;GFPT2;GFPT2;GFPT2	ENST00000253778.13;ENST00000503228.1;ENST00000503546.1;ENST00000518158.5	1810;1374;1810;1810	5'UTR;5'UTR;5'UTR;5'UTR	5'UTR	protein_coding;protein_coding;retained_intron;retained_intron	mRNA	mRNA	Shore	Shore		ReprPC	13_ReprPC					FALSE
cg00008631_TC21	cg00008631	chr1	+	933322	933324		FALSE	FALSE	II	cg	SAMD11	SAMD11;SAMD11;SAMD11;SAMD11;SAMD11;SAMD11;SAMD11;SAMD11;SAMD11;SAMD11	ENST00000341065.8;ENST00000342066.8;ENST00000437963.5;ENST00000616016.5;ENST00000616125.5;ENST00000617307.5;ENST00000618181.5;ENST00000618323.5;ENST00000618779.5;ENST00000622503.5	3011;7592;8173;9400;7381;7381;7381;9400;7381;7381	Body;Body;Body;Body;Body;Body;Body;Body;Body;Body	Body	protein_coding;protein_coding;protein_coding;protein_coding;protein_coding;protein_coding;protein_coding;protein_coding;protein_coding;protein_coding	mRNA	mRNA	Shore	Shore	H3R26Cit	ReprPC	13_ReprPC		AHR;AR;ARRB1;ASH2L;CBX1;CTBP1;DNMT3A;DPF2;EGLN2;ERF;ESR1;ETV1;FOXA1;GATA3;GREB1;GRHL2;HIF1A;HNF4G;HOXB13;KLF4;KLF5;MRE11A;MTOR;NKX2-1;NKX3-1;NR1H2;NR1H3;NR3C1;PIAS1;PR;RARA;SOX9;SUMO2;TCF4;TERC;TFAP2C;TOP1;TTF1;VDR;XBP1;ZNF467;ZNF687;ZNF701;ZXDC			FALSE
cg00008643_BC21	cg00008643	chr1	-	933847	933849		FALSE	FALSE	II	cg	SAMD11	SAMD11;SAMD11;SAMD11;SAMD11;SAMD11;SAMD11;SAMD11;SAMD11;SAMD11;SAMD11	ENST00000341065.8;ENST00000342066.8;ENST00000437963.5;ENST00000616016.5;ENST00000616125.5;ENST00000617307.5;ENST00000618181.5;ENST00000618323.5;ENST00000618779.5;ENST00000622503.5	3536;8117;8698;9925;7906;7906;7906;9925;7906;7906	Body;Body;Body;Body;Body;Body;Body;Body;Body;Body	Body	protein_coding;protein_coding;protein_coding;protein_coding;protein_coding;protein_coding;protein_coding;protein_coding;protein_coding;protein_coding	mRNA	mRNA	Shore	Shore		ReprPC	14_ReprPCWk		EGLN2;HIF1A;HNF4G;NEUROD1;OTX2;SCRT1;SCRT2;SP4;XBP1;ZNF467;ZNF778			FALSE
cg00008823_TC21	cg00008823	chr1	-	51878554	51878556		FALSE	FALSE	II	cg	NRDC	NRDC;NRDC;NRDC;NRDC;NRDC	ENST00000468722.1;ENST00000491410.1;ENST00000352171.12;ENST00000354831.11;ENST00000539524.5	169;217;173;251;-514	5'UTR;5'UTR;5'UTR;5'UTR;TSS1500	TSS1500	processed_transcript;processed_transcript;protein_coding;protein_coding;protein_coding	mRNA	mRNA	Island	Island	H1.0;H1.4;H2A;H2AFZ;H2AK5ac;H2AK9ac;H2AZac;H2BK120ac;H2BK12ac;H2BK15ac;H2BK5ac;H3;H3.3;H3.3,H2A.Z;H3F3A;H3K14ac;H3K18ac;H3K18cr;H3K23ac;H3K27ac;H3K36ac;H3K4ac;H3K4me3;H3K4me3B;H3K56ac;H3K79me1;H3K9K14ac;H3K9ac;H3K9ac_H3K14ac;H3ac;H4;H4K16ac;H4K20me3;H4K5ac;H4K5ac_H4K8ac_H4K12ac_H4K16ac;H4K8ac;H4K91ac;H4ac;HistoneLysineAcetylation;HistoneLysineCrotonylation	TssA	1_TssA		AFF1;AFF4;ARID2;ATF1;ATF2;AUTS2;BARX1;BCL11A;BCL11B;BCL3;BCLAF1;BCOR;BRD1;BRD2;BRD3;BRD4;BRPF3;C11orf30;CBFB;CBX1;CBX3;CBX5;CBX8;CCNT2;CDCA2;CDK7;CDK8;CDK9;CEBPD;CENPT;CHAMP1;CHD1;CHD2;CHD4;CHD8;CHRM2;CPSF3L;CREBBP;CSDE1;CTBP2;DCP1A;DDX5;DLX1;DNMT3A;DNMT3B;DPF2;DROSHA;E2F1;E2F3;E2F4;E2F5;E2F6;E2F7;EBF3;EED;EGR1;EGR2;EHMT2;ELF3;ELL2;EMX1;EP300;ERCC2;ERCC3;ERCC6;ESCO2;ETS1;ETS2;ETV5;EZH2;FAM208A;FE…			FALSE
cg00008839_TC11	cg00008839	chr19	-	2269146	2269148		FALSE	FALSE	I	cg	ENSG00000273734;JSRP1;OAZ1	ENSG00000273734;JSRP1;JSRP1;OAZ1;OAZ1;OAZ1;OAZ1;OAZ1;OAZ1;OAZ1	ENST00000621615.1;ENST00000590976.1;ENST00000593238.2;ENST00000590943.6;ENST00000582888.8;ENST00000588673.3;ENST00000602676.6;ENST00000581150.6;ENST00000592787.2;ENST00000593012.1	-378;262;613;-362;-387;-1144;-373;-373;-368;-402	TSS1500;5'UTR;5'UTR;TSS1500;TSS1500;TSS1500;TSS1500;TSS1500;TSS1500;TSS1500	TSS1500	nonsense_mediated_decay;processed_transcript;processed_transcript;nonsense_mediated_decay;protein_coding;protein_coding;protein_coding;retained_intron;retained_intron;retained_intron	mRNA	mRNA	Island	Island	H2AFZ;H2AZac;H4K5ac_H4K8ac_H4K12ac_H4K16ac	TssA	1_TssA		BACH1;BHLHE40;BRD2;BRD4;CHD2;CHD8;CHRM2;CREB3;CUX1;E2F5;E2F7;EGR1;EGR3;ELK1;FGFR1;FOXJ2;GATAD1;GATAD2B;HDAC3;IRF4;IRF5;KDM3B;KDM4A;KDM4C;KDM6B;KLF11;KLF13;KLF5;KLF9;MAF;MAPK1;MAZ;MBD3;MKL1;MYH11;NELFE;NOTCH1;PHF8;PMEL;RAG2;RARA;SETDB1;SP1;SUMO1;TERC;TFAP4;TFDP1;USF2;ZBTB11;ZBTB7A;ZKSCAN8;ZNF143;ZNF175;ZNF197;ZNF281;ZNF335;ZNF589;ZNF644;ZNF766;ZNF83			FALSE
cg00008883_BC21	cg00008883	chr1	+	938345	938347		FALSE	FALSE	II	cg	SAMD11	SAMD11;SAMD11;SAMD11;SAMD11;SAMD11;SAMD11;SAMD11;SAMD11;SAMD11;SAMD11	ENST00000341065.8;ENST00000342066.8;ENST00000455979.1;ENST00000616016.5;ENST00000616125.5;ENST00000617307.5;ENST00000618181.5;ENST00000618323.5;ENST00000618779.5;ENST00000622503.5	8034;12615;-929;14423;12404;12404;12404;14423;12404;12404	Body;Body;TSS1500;Body;Body;Body;Body;Body;Body;Body	TSS1500	protein_coding;protein_coding;protein_coding;protein_coding;protein_coding;protein_coding;protein_coding;protein_coding;protein_coding;protein_coding	mRNA	mRNA	Shore	Shore	H4K12ac	ReprPC	13_ReprPC		BCL11A;CBX1;CDK2;CHAMP1;CHRM2;CTBP1;CTCF;CTCFL;DDX21;DNMT1;DPF2;EGLN2;ESCO2;FOXO3;GATAD2B;GTF2F1;HEXIM1;HIC1;HIF1A;ING2;ING5;KLF16;KLF4;KLF5;KLF6;L3MBTL2;MBTD1;MIER1;MYCN;MYNN;NBN;NR1H2;NR1H3;RAD21;RCOR1;RFX5;SETD1A;SETDB1;SMAD1;SMC1A;SMC3;SNAI2;SOX9;SREBF1;STAG1;TP73;WDHD1;WT1;ZBTB2;ZBTB33;ZFP69B;ZNF687			FALSE
cg00008884_TC21	cg00008884	chr1	+	938434	938436		FALSE	FALSE	II	cg	SAMD11	SAMD11;SAMD11;SAMD11;SAMD11;SAMD11;SAMD11;SAMD11;SAMD11;SAMD11;SAMD11	ENST00000341065.8;ENST00000342066.8;ENST00000455979.1;ENST00000616016.5;ENST00000616125.5;ENST00000617307.5;ENST00000618181.5;ENST00000618323.5;ENST00000618779.5;ENST00000622503.5	8123;12704;-840;14512;12493;12493;12493;14512;12493;12493	Body;Body;TSS1500;Body;Body;Body;Body;Body;Body;Body	TSS1500	protein_coding;protein_coding;protein_coding;protein_coding;protein_coding;protein_coding;protein_coding;protein_coding;protein_coding;protein_coding	mRNA	mRNA	Shore	Shore	H4K12ac	EnhBiv	13_ReprPC		CBX1;CDK2;CHAMP1;CHRM2;CTBP1;CTCF;DDX21;EGR3;GATAD2B;GTF2F1;HEXIM1;HIC1;IKZF2;ING2;ING5;KLF4;KLF5;KLF6;L3MBTL2;MIER1;NBN;NR1H2;NR1H3;RAD21;RFX5;SETDB1;SETX;SMAD1;SMC1A;SMC3;SREBF1;SS18;TP73;ZBTB33;ZFP69B;ZNF687;ZNF701			FALSE
cg00009409_BC21	cg00009409	chr1	-	949910	949912		FALSE	FALSE	II	cg	NOC2L	NOC2L;NOC2L	ENST00000327044.7;ENST00000477976.5	9346;8548	5'UTR;5'UTR	5'UTR	protein_coding;retained_intron	mRNA	mRNA	Shore	Shore		Tx	4_Tx		MCM2;STAT5A			FALSE
cg00009414_BC21	cg00009414	chr1	+	950060	950062		FALSE	FALSE	II	cg	NOC2L	NOC2L;NOC2L	ENST00000327044.7;ENST00000477976.5	9196;8398	5'UTR;5'UTR	5'UTR	protein_coding;retained_intron	mRNA	mRNA	Shore	Shore	H3K36me3B;H3K79me1	Tx	4_Tx		MCM2;SSRP1;STAT5A;TARDBP;ZTA			FALSE
cg00009424_BC21	cg00009424	chr1	+	950271	950273		FALSE	FALSE	II	cg	NOC2L	NOC2L;NOC2L	ENST00000327044.7;ENST00000477976.5	8985;8187	5'UTR;5'UTR	5'UTR	protein_coding;retained_intron	mRNA	mRNA	Shore	Shore	CENPA;H2AFY;H2AX;H2Bub;H3.1;H3K36me3;H3K36me3B;H3K79me1;H4K20me1	Tx	4_Tx		ASCL1;BMI1;BRD2;BRD3;CLOCK;CRY1;DNMT3B;FAIRE;FOXK1;GATA6;HEXIM1;HIRA;HIST1H1B;ING5;KDM1A;LARP7;MNT;NCOA1;NFATC1;POLR3D;POU2F2;SCRT1;SCRT2;SFPQ;SNAI2;SPIB;SSRP1;STAT5A;TARDBP;ZEB1;ZEB2;ZNF18;ZNF76;ZTA			FALSE
cg00009465_TC21	cg00009465	chr1	-	951767	951769		FALSE	FALSE	II	cg	NOC2L	NOC2L;NOC2L	ENST00000327044.7;ENST00000477976.5	7489;6691	5'UTR;5'UTR	5'UTR	protein_coding;retained_intron	mRNA	mRNA	Shore	Shore	H4K12ac	Tx	4_Tx		EGR2;IKZF2;MCM2			FALSE
cg00009620_BC21	cg00009620	chr1	+	957399	957401	M_SNP_AFR_1pt	FALSE	FALSE	II	cg	NOC2L	NOC2L;NOC2L;NOC2L	ENST00000487214.1;ENST00000327044.7;ENST00000477976.5	1910;1857;1059	5'UTR;5'UTR;5'UTR	5'UTR	processed_transcript;protein_coding;retained_intron	mRNA	mRNA	Shore	Shore	H2BK120ub;H2Bub;H2Bub1;H3K79me3	TxWk	5_TxWk					FALSE
cg00009663_TC21	cg00009663	chr12	+	100170512	100170514	M_nonuniq	TRUE	FALSE	II	cg	GOLGA2P5	GOLGA2P5;GOLGA2P5;GOLGA2P5	ENST00000397112.8;ENST00000421840.2;ENST00000266746.10	3147;2733;2647	5'UTR;5'UTR;5'UTR	5'UTR	processed_transcript;processed_transcript;transcribed_unprocessed_pseudogene	processed_transcript	processed_transcript	OpenSea	Open Sea		Quies	5_TxWk		CDCA2;PR;RBL1;SSRP1			FALSE
cg00009666_BC21	cg00009666	chr1	-	958755	958757		FALSE	FALSE	II	cg	NOC2L	NOC2L;NOC2L;NOC2L;NOC2L	ENST00000487214.1;ENST00000327044.7;ENST00000469563.1;ENST00000477976.5	554;501;501;-297	5'UTR;5'UTR;1stExon;TSS1500	TSS1500	processed_transcript;protein_coding;retained_intron;retained_intron	mRNA	mRNA	Shore	Shore	H2AK5ac;H2AK9ac;H2BK20ac;H2Bub;H3K23me2;H3K36ac;H3K4ac;H3K4me2;H3K4me3;H3K4me3B;H3K79me1;H3K79me2;H3K79me3;H3K9ac;H3K9ac_H3K14ac;H3ac;H4K20me1;HistoneLysineCrotonylation	TssFlnkD	2_TssAFlnk		AHR;ARNT;AUTS2;BCL11B;BRD1;BRPF3;CDC5L;CPSF3L;CSDE1;EHMT2;GTF2I;HDGF;HLTF;HNF4G;HOXA6;ING5;KAT7;KLF6;MBD3;MIER1;MYH11;NKRF;NR2F2;NR2F6;PMEL;SAP30;SMARCE1;STAT5A;ZBTB17;ZC3H8;ZNF101;ZNF318;ZNF414;ZNF680;ZNF71;ZSCAN29	LINE	L2	FALSE
cg00009970_TC11	cg00009970	chr18	+	51197440	51197442		FALSE	FALSE	I	cg	MEX3C	MEX3C;MEX3C;MEX3C	ENST00000406189.4;ENST00000591040.2;ENST00000592416.1	241;20893;-681	5'UTR;5'UTR;TSS1500	TSS1500	protein_coding;protein_coding;protein_coding	mRNA	mRNA	Island	Island	H2BK15ac;HistoneLysineCrotonylation	TssA	1_TssA		ARID2;BRPF3;CBX8;CDCA2;CDK7;CDK9;CHD8;CNOT3;CSNK2A1;DNMT3A;EBNA3C;FAM208A;FGFR1;GLI2;GRHL3;HNF4G;ING2;ING5;JMJD6;KDM4C;KDM6B;KLF15;KMT2A;LEO1;LMNB1;MBD2;MBD3;MGEA5;MYH11;NCAPH2;NFKB1;NOTCH1;PAF1;PCGF1;PHF2;PHF8;POLR2A;POLR2AphosphoS5;RAG2;RPE;RYBP;SETD1A;SMAD4;SNAI2;SOX4;TAF1;TAF3;TRAF7;TRIM25;WDR5;YY1;ZFP64;ZFX;ZNF100;ZNF202;ZNF674;ZNF711			FALSE
cg00010206_BC21	cg00010206	chr1	+	965754	965756		FALSE	FALSE	II	cg	PLEKHN1	PLEKHN1;PLEKHN1;PLEKHN1	ENST00000379407.7;ENST00000379409.6;ENST00000379410.8	-747;-747;-727	TSS1500;TSS1500;TSS1500	TSS1500	protein_coding;protein_coding;protein_coding	mRNA	mRNA	Island	Island		TxWk	5_TxWk		ARID1A			FALSE
cg00010300_BC21	cg00010300	chr21	+	44600405	44600407	M_2extBase_SNP_AFR_1pt,M_2extBase_SNP_AMR_1pt,M_2extBase_SNP_EAS_1pt,M_2extBase_SNP_EUR_1pt,M_2extBase_SNP_SAS_1pt,M_SNP_AFR_1pt,M_SNPcommon_1pt	FALSE	FALSE	II	cg	KRTAP10-7;TSPEAR	KRTAP10-7;TSPEAR;TSPEAR	ENST00000609664.2;ENST00000642437.1;ENST00000323084.9	-191;111142;111167	TSS200;5'UTR;5'UTR	TSS200	protein_coding;nonsense_mediated_decay;protein_coding	mRNA	mRNA	OpenSea	Open Sea								FALSE
cg00010482_TC21	cg00010482	chr11	-	18411277	18411279	M_nonuniq	TRUE	FALSE	II	cg	LDHC	LDHC;LDHC;LDHC;LDHC;LDHC;LDHC;LDHC;LDHC;LDHC;LDHC	ENST00000396215.7;ENST00000539369.1;ENST00000545848.5;ENST00000280704.8;ENST00000535809.1;ENST00000536880.5;ENST00000537486.5;ENST00000541669.6;ENST00000544105.5;ENST00000546146.5	-1045;-1082;-1082;-1053;-1440;-1440;-1440;-1040;-1440;-1440	TSS1500;TSS1500;TSS1500;TSS1500;TSS1500;TSS1500;TSS1500;TSS1500;TSS1500;TSS1500	TSS1500	nonsense_mediated_decay;nonsense_mediated_decay;nonsense_mediated_decay;protein_coding;protein_coding;protein_coding;protein_coding;protein_coding;protein_coding;protein_coding	mRNA	mRNA	OpenSea	Open Sea		TxWk	5_TxWk		CDCA2	SINE	Alu	FALSE
cg00010539_TC21	cg00010539	chr2	+	16843375	16843377	M_2extBase_SNP_AFR_1pt,M_2extBase_SNP_EUR_1pt,M_nonuniq	TRUE	FALSE	II	cg						Intergenic		No RNA Associated	No RNA Associated	OpenSea	Open Sea		Quies	15_Quies		HIC1;MYCN;TERC	LINE	L1	FALSE
cg00010692_TC11	cg00010692	chr1	-	977688	977690		FALSE	FALSE	I	cg	PERM1	PERM1;PERM1;PERM1;PERM1	ENST00000341290.6;ENST00000433179.4;ENST00000694917.1;ENST00000479361.1	4405;4405;4429;-1047	5'UTR;5'UTR;5'UTR;TSS1500	TSS1500	protein_coding;protein_coding;protein_coding;retained_intron	mRNA	mRNA	Island	Island		ReprPCWk	14_ReprPCWk					FALSE
cg00010693_BC11	cg00010693	chr1	-	977697	977699	M_mapping	TRUE	FALSE	I	cg	PERM1	PERM1;PERM1;PERM1;PERM1	ENST00000341290.6;ENST00000433179.4;ENST00000694917.1;ENST00000479361.1	4396;4396;4420;-1056	5'UTR;5'UTR;5'UTR;TSS1500	TSS1500	protein_coding;protein_coding;protein_coding;retained_intron	mRNA	mRNA	Island	Island		ReprPCWk	14_ReprPCWk					FALSE
cg00010694_BC11	cg00010694	chr1	-	977705	977707	M_nonuniq	TRUE	FALSE	I	cg	PERM1	PERM1;PERM1;PERM1;PERM1	ENST00000341290.6;ENST00000433179.4;ENST00000694917.1;ENST00000479361.1	4388;4388;4412;-1064	5'UTR;5'UTR;5'UTR;TSS1500	TSS1500	protein_coding;protein_coding;protein_coding;retained_intron	mRNA	mRNA	Island	Island		ReprPCWk	14_ReprPCWk					FALSE
cg00010727_BC21	cg00010727	chr1	-	978224	978226	M_2extBase_SNP_EUR_1pt,M_SNP_AFR_1pt,M_SNP_AMR_1pt,M_SNP_EAS_1pt,M_SNP_EUR_1pt,M_SNP_SAS_1pt,M_SNPcommon_1pt,M_SNPcommon_5pt	TRUE	FALSE	II	cg	PERM1	PERM1;PERM1;PERM1	ENST00000341290.6;ENST00000433179.4;ENST00000694917.1	3869;3869;3893	5'UTR;5'UTR;5'UTR	5'UTR	protein_coding;protein_coding;protein_coding	mRNA	mRNA	Island	Island		ReprPCWk	14_ReprPCWk		C11orf30;DPF2;EBF1;HIF1A;IKZF1;KLF1;PBX2;PKNOX1;RFX1;SND1			FALSE
cg00010764_TC21	cg00010764	chr1	-	241659177	241659179		FALSE	FALSE	II	cg	OPN3;WDR64	OPN3;WDR64;WDR64;WDR64;WDR64;WDR64	ENST00000463155.5;ENST00000425826.3;ENST00000461971.5;ENST00000496914.1;ENST00000366552.6;ENST00000437684.7	18199;6897;-1350;-1455;6900;6897	5'UTR;Body;TSS1500;TSS1500;Body;Body	TSS1500	processed_transcript;nonsense_mediated_decay;processed_transcript;processed_transcript;protein_coding;protein_coding	mRNA	mRNA	OpenSea	Open Sea		Quies	15_Quies		BCOR;ZMYM3;ZNF146;ZNF580	LINE	L1	FALSE
cg00010771_BC21	cg00010771	chr10	+	68712082	68712084		FALSE	FALSE	II	cg						Intergenic		No RNA Associated	No RNA Associated	OpenSea	Open Sea		Quies	15_Quies			SINE	Alu	FALSE
cg00010932_TC21	cg00010932	chr2	-	169824153	169824155		FALSE	FALSE	II	cg	METTL5	METTL5;METTL5;METTL5;METTL5;METTL5;METTL5;METTL5;METTL5;METTL5	ENST00000537825.5;ENST00000260953.10;ENST00000308099.7;ENST00000392640.6;ENST00000409340.5;ENST00000409837.5;ENST00000409965.5;ENST00000410097.5;ENST00000538491.1	405;752;748;778;661;752;772;721;760	5'UTR;5'UTR;5'UTR;5'UTR;5'UTR;5'UTR;5'UTR;5'UTR;5'UTR	5'UTR	nonsense_mediated_decay;protein_coding;protein_coding;protein_coding;protein_coding;protein_coding;protein_coding;protein_coding;protein_coding	mRNA	mRNA	Shelf	Shelf	H3K79me2	TssFlnkU	2_TssAFlnk		C11orf30;FOXA2;GATA4;MBD3;MEF2B;NFE2L1;SIX2;TEAD1;TP63;TP73;ZSCAN16	LINE	L2	FALSE
cg00011087_BC21	cg00011087	chr1	+	986445	986447		FALSE	FALSE	II	cg						Intergenic		No RNA Associated	No RNA Associated	Shore	Shore		ReprPCWk	14_ReprPCWk			LINE	L1	FALSE
cg00011202_TC21	cg00011202	chr1	+	992624	992626		FALSE	FALSE	II	cg						Intergenic		No RNA Associated	No RNA Associated	OpenSea	Open Sea	H3K9me3	ZNF/Rpts	14_ReprPCWk		BATF;BATF3;BCLAF1;EBF1;ETV6;IKZF1;IRF4;JUNB;MEF2A;MTA2;MTA3;NFATC1;NFKB1;NFKB2;REL;RELA;RELB;RUNX3;STAT5A;TBL1XR1;TBX21;TRIM22;VDR;ZBTB2;ZNF597	LINE	L1	FALSE
cg00011277_TC21	cg00011277	chr2	+	215059860	215059862	M_SNP_AFR_1pt,M_SNP_AMR_1pt,M_SNP_EAS_1pt,M_SNP_EUR_1pt,M_SNP_SAS_1pt,M_SNPcommon_1pt,M_SNPcommon_5pt	TRUE	FALSE	II	cg	ABCA12;ENSG00000227769	ABCA12;ENSG00000227769;ENSG00000227769;ENSG00000227769	ENST00000272895.12;ENST00000626134.2;ENST00000626771.1;ENST00000628464.2	78766;27393;24060;30804	5'UTR;Body;Body;Body	5'UTR	protein_coding;lncRNA;lncRNA;lncRNA	mRNA	mRNA	OpenSea	Open Sea		Quies	15_Quies		EBF3;GATA1;GATA4;HOXC9;MEF2B;MKL2;OTX2;PITX3;SS18;TEAD1;YAP1			FALSE
cg00011304_BC21	cg00011304	chr10	-	85792253	85792255		FALSE	FALSE	II	cg	GRID1	GRID1;GRID1	ENST00000464741.2;ENST00000327946.12	574240;574542	5'UTR;5'UTR	5'UTR	nonsense_mediated_decay;protein_coding	mRNA	mRNA	OpenSea	Open Sea	H4K12ac	Quies	15_Quies		CTCF;IRF4;MECP2;NR1H2;RAD21;STAG1;STAT4			FALSE
cg00011596_TC21	cg00011596	chr8	-	28701003	28701005		FALSE	FALSE	II	cg	EXTL3;EXTL3-AS1	EXTL3;EXTL3;EXTL3;EXTL3;EXTL3;EXTL3;EXTL3;EXTL3;EXTL3;EXTL3;EXTL3;EXTL3;EXTL3;EXTL3;EXTL3;EXTL3;EXTL3;EXTL3-AS1;EXTL3-AS1;EXTL3-AS1;EXTL3-AS1;EXTL3-AS1;EXTL3-AS1	ENST00000696181.1;ENST00000454906.6;ENST00000519288.5;ENST00000519886.5;ENST00000520940.1;ENST00000522725.5;ENST00000696183.1;ENST00000696185.1;ENST00000696187.1;ENST00000220562.9;ENST00000696177.1;ENST00000696178.1;ENST00000696179.1;ENST00000696180.1;ENST00000696182.1;ENST00000696184.1;ENST00000696186.1;ENST00000501224.3;ENST00000519870.1;ENST00000520023.1;ENST00000523789.2;ENST00000659934.1;ENS…	-496;69572;78243;-601;69598;100535;-509;-592;-609;-497;78272;78272;-496;-496;-499;-576;-594;316;250;461;-473;109;1027	TSS1500;Body;Body;TSS1500;Body;Body;TSS1500;TSS1500;TSS1500;TSS1500;Body;Body;TSS1500;TSS1500;TSS1500;TSS1500;TSS1500;5'UTR;5'UTR;5'UTR;TSS1500;5'UTR;5'UTR	TSS1500	nonsense_mediated_decay;processed_transcript;processed_transcript;processed_transcript;processed_transcript;processed_transcript;processed_transcript;processed_transcript;processed_transcript;protein_coding;protein_coding;protein_coding;protein_coding;protein_coding;protein_coding;protein_coding;protein_coding;lncRNA;lncRNA;lncRNA;lncRNA;lncRNA;lncRNA	mRNA	mRNA	Shore	Shore	H2A;H2AFZ;H2AZK4ac_H2AZK7ac_H2AZK11ac;H2AZac;H3K122ac;H3K4me2;H3ac	TssFlnkU	2_TssAFlnk		ASH2L;CEBPB;CEBPG;CHD8;CHRM2;CREBBP;CSDE1;DEAF1;E2F6;FOXK2;GRHL2;H2AZ;HLF;HNF4G;IKZF1;JMJD6;KMT2D;L3MBTL2;LEF1;MEN1;MKL2;MYBL2;MYCN;NR2C2;PBX2;PCGF1;PITX3;PSIP1;RAD51;RUNX3;SAP30;SCRT2;SOX2;SP4;SS18;TOP1;USF2;ZBTB40;ZFP2;ZNF335;ZNF71;ZXDB			FALSE
cg00011781_BC21	cg00011781	chr7	-	88229341	88229343		FALSE	FALSE	II	cg	ENSG00000228113	ENSG00000228113;ENSG00000228113	ENST00000447058.2;ENST00000594469.5	-317;9983	TSS1500;Body	TSS1500	lncRNA;lncRNA	lncRNA	lncRNA	OpenSea	Open Sea		Quies	15_Quies		LHX2	LTR	ERVL-MaLR	FALSE
cg00011816_BC21	cg00011816	chr1	+	1003387	1003389		FALSE	FALSE	II	cg	ISG15	ISG15;ISG15	ENST00000624652.1;ENST00000624697.4	2243;2250	Body;Body	Body	protein_coding;protein_coding	mRNA	mRNA	Shore	Shore	H3K36me3B;H4K20me1	ReprPC	13_ReprPC		GATA3	LTR	ERVL-MaLR	FALSE
cg00012077_TC21	cg00012077	chr1	+	1012763	1012765		FALSE	FALSE	II	cg	ENSG00000224969;ISG15	ENSG00000224969;ISG15;ISG15;ISG15	ENST00000458555.1;ENST00000624652.1;ENST00000624697.4;ENST00000649529.1	430;11619;11626;-733	5'UTR;Body;Body;TSS1500	TSS1500	lncRNA;protein_coding;protein_coding;protein_coding	mRNA	mRNA	Shore	Shore	H2BK20ac;H3K4me1	Quies	14_ReprPCWk		PMEL	SINE	Alu	FALSE
cg00012095_TC11	cg00012095	chr1	-	1013394	1013396		FALSE	FALSE	I	cg	ENSG00000224969;ISG15	ENSG00000224969;ISG15;ISG15;ISG15	ENST00000458555.1;ENST00000624652.1;ENST00000624697.4;ENST00000649529.1	-201;12250;12257;-102	TSS1500;Body;Body;TSS200	TSS1500	lncRNA;protein_coding;protein_coding;protein_coding	mRNA	mRNA	Island	Island	H2AFZ;H2AZac;H3;H3K9K14ac	TssA	1_TssA		ADNP;AFF4;ARID2;ARNT;ARRB1;ASH2L;ASXL1;ATF1;ATF2;ATF3;BACH1;BATF;BATF3;BCL11A;BCL11B;BCL6;BCLAF1;BCOR;BHLHE40;BRCA1;BRD2;BRD3;BRD4;C11orf30;CBFB;CBX1;CBX3;CBX5;CBX8;CCND2;CCNT2;CDK7;CDK8;CDK9;CEBPA;CEBPD;CHAMP1;CHD2;CHRM2;CREB1;CREBBP;CREM;CSDE1;CTCFL;CUX1;DAXX;DDX20;DDX5;DEK;DIDO1;DLX1;DNMT1;DNMT3A;DNMT3B;DPF1;DPF2;E2F3;E2F4;E2F5;E2F7;EBF1;EED;EGLN2;EGR1;EGR3;ELF1;ELF3;ELK1;ELK3;ELL2;EP300;ERCC3…			FALSE
cg00012157_BC21	cg00012157	chr1	+	1015130	1015132	M_SNP_AFR_1pt,M_SNPcommon_1pt	FALSE	FALSE	II	cg						Intergenic		No RNA Associated	No RNA Associated	Shore	Shore	H2Bub;H2Bub1;H3K36me2	TxWk	7_Enh		ARID1A;ASCL1;EGR3;GLIS1;GLIS2;HIRA;ING5;IRF4;KLF17;LEO1;MYOD1;NOTCH1;PATZ1;PRDM10;SP4;TCF4;XRN2;ZBTB42			FALSE
cg00012300_BC21	cg00012300	chr11	+	120815127	120815129	M_2extBase_SNP_AFR_1pt	FALSE	FALSE	II	cg	GRIK4	GRIK4;GRIK4;GRIK4;GRIK4;GRIK4	ENST00000526536.1;ENST00000438375.2;ENST00000527524.8;ENST00000638419.1;ENST00000533291.5	239329;250694;303380;303382;250642	Body;Body;Body;Body;Body	Body	processed_transcript;protein_coding;protein_coding;protein_coding;retained_intron	mRNA	mRNA	OpenSea	Open Sea		Quies	14_ReprPCWk		EGLN2;HCFC1R1;HIF1A;HOXB13;HOXC9;MAML3;PIAS1;RARA;SIX2;TERC;TLE3			FALSE
cg00012627_TC21	cg00012627	chr1	+	1024851	1024853		FALSE	FALSE	II	cg	AGRN	AGRN;AGRN	ENST00000379370.7;ENST00000620552.4	4732;4729	Body;Body	Body	protein_coding;protein_coding	mRNA	mRNA	Shelf	Shelf		EnhA1	7_Enh		AFF4;ARID1A;CBX1;CBX8;CHD2;CHRM2;CTBP1;CTBP2;CTNNB1;DAXX;DEK;E2F7;EGLN2;EGR1;ELF3;EOMES;EP300;ETV4;FAIRE;FOS;FOSL2;FOXA1;FOXA2;FOXM1;GRHL2;GTF2F1;HIC1;HIF1A;HNF4A;ICE1;INTS12;JUN;JUND;KLF4;KLF5;KLF6;KLF8;MAFK;NCOR1;NKX2-1;NR1H2;NR1H3;NR3C1;POU5F1;PPARG;PRMT1;PROX1;RCOR1;REPIN1;RFX5;RXRA;SMAD3;SMARCC1;SNAI2;SOX2;SOX9;SP4;SRF;STAT3;TAF7;TAZ;TCF12;TEAD1;TEAD1_TEAD4;TEAD4;TFAP2C;TP53;TTF1;WT1;WWTR1;Y…			FALSE
cg00012638_TC21	cg00012638	chr6	-	39312764	39312766		FALSE	FALSE	II	cg	KCNK17	KCNK17;KCNK17;KCNK17	ENST00000373231.9;ENST00000453413.2;ENST00000503878.1	1655;1697;1661	5'UTR;5'UTR;5'UTR	5'UTR	protein_coding;protein_coding;retained_intron	mRNA	mRNA	Shore	Shore	H3K27me3B	ReprPC	13_ReprPC					FALSE
cg00012792_BC21	cg00012792	chr6	+	8064259	8064261		FALSE	FALSE	II	cg	BLOC1S5;BLOC1S5-TXNDC5;EEF1E1-BLOC1S5	BLOC1S5;BLOC1S5;BLOC1S5;BLOC1S5;BLOC1S5-TXNDC5;EEF1E1-BLOC1S5	ENST00000244777.6;ENST00000627748.2;ENST00000397457.7;ENST00000543936.7;ENST00000439343.2;ENST00000397456.2	134;137;130;126;105;38271	5'UTR;5'UTR;5'UTR;5'UTR;5'UTR;5'UTR	5'UTR	nonsense_mediated_decay;nonsense_mediated_decay;protein_coding;protein_coding;nonsense_mediated_decay;nonsense_mediated_decay	mRNA	mRNA	Island	Island	H1.0;H1.4;H2A;H2AFZ;H2AK9ac;H2AZac;H2BK120ac;H2BK15ac;H2BK5ac;H3;H3.3;H3K14ac;H3K18ac;H3K18cr;H3K23ac;H3K27ac;H3K27me1;H3K36ac;H3K4ac;H3K4me3;H3K4me3B;H3K79me1;H3K79me2;H3K79me3;H3K9K14ac;H3K9ac;H3K9ac_H3K14ac;H3_4ac;H3ac;H4;H4K12ac;H4K16ac;H4K20me3;H4K5ac;H4K5ac_H4K8ac_H4K12ac_H4K16ac;H4K8ac;H4K91ac;H4ac;HistoneLysineAcetylation;HistoneLysineCrotonylation	TssA	1_TssA		AFF1;AFF4;AHR;ARID1A;ARID2;ARID5B;ARNT;ASXL1;ATF1;ATF2;ATF4;AUTS2;BACH1;BANF1;BCAT1;BCL11A;BCL11B;BCL3;BCL6;BCLAF1;BCOR;BHLHE40;BRCA1;BRD1;BRD2;BRD3;BRD4;BRPF3;C11orf30;CAMTA2;CBFB;CBX1;CBX3;CBX5;CBX8;CCNT2;CDC5L;CDCA2;CDK6;CDK7;CDK8;CDK9;CEBPD;CHAMP1;CHD1;CHD2;CHD4;CHD5;CHD8;CHRM2;CNOT3;CPSF3L;CREB1;CREB3;CREBBP;CREM;CSDE1;CTCF;CTCFL;DAXX;DCP1A;DDX20;DDX21;DDX5;DEK;DIDO1;DLX1;DNMT1;DNMT3A;DNMT3B…			FALSE
cg00012812_BC21	cg00012812	chr2	+	47511079	47511081		FALSE	FALSE	II	cg	KCNK12;MSH2	KCNK12;MSH2;MSH2;MSH2;MSH2;MSH2;MSH2	ENST00000327876.5;ENST00000644092.1;ENST00000644900.1;ENST00000645339.1;ENST00000646415.1;ENST00000406134.5;ENST00000645506.1	59906;107961;34571;107961;107961;107950;107961	1stExon;Body;Body;Body;Body;Body;Body	1stExon	protein_coding;nonsense_mediated_decay;nonsense_mediated_decay;nonsense_mediated_decay;nonsense_mediated_decay;protein_coding;protein_coding	mRNA	mRNA	OpenSea	Open Sea	H4K12ac	Quies	15_Quies			LINE	L2	FALSE
cg00013131_TC21	cg00013131	chr1	+	1037977	1037979		FALSE	FALSE	II	cg	AGRN	AGRN;AGRN;AGRN;AGRN;AGRN	ENST00000379370.7;ENST00000620552.4;ENST00000651234.1;ENST00000652369.1;ENST00000469403.1	17858;17855;3872;3872;3111	Body;Body;Body;Body;Body	Body	protein_coding;protein_coding;protein_coding;protein_coding;retained_intron	mRNA	mRNA	Shelf	Shelf		ReprPC	14_ReprPCWk		ETV4;FOXO3;HNF4A;HNF4G;MBD1_isoform1;MYBL2;NR2F6;SNAI2;TERC;ZNF141			FALSE
cg00014082_BC21	cg00014082	chr1	+	1055953	1055955	M_nonuniq	TRUE	FALSE	II	cg	AGRN;ENSG00000242590	AGRN;AGRN;AGRN;AGRN;AGRN;ENSG00000242590	ENST00000379370.7;ENST00000620552.4;ENST00000651234.1;ENST00000652369.1;ENST00000461111.1;ENST00000418300.1	35834;35831;21848;21848;3968;921	Body;Body;Body;Body;Body;Body	Body	protein_coding;protein_coding;protein_coding;protein_coding;retained_intron;lncRNA	mRNA	mRNA	Shore	Shore		TxWk	5_TxWk		SCML2			FALSE
cg00014375_BC21	cg00014375	chr1	+	1062257	1062259		FALSE	FALSE	II	cg	ENSG00000217801;ENSG00000273443	ENSG00000217801;ENSG00000217801;ENSG00000217801;ENSG00000217801;ENSG00000217801;ENSG00000217801;ENSG00000217801;ENSG00000217801;ENSG00000217801;ENSG00000273443	ENST00000394517.7;ENST00000427998.6;ENST00000456409.6;ENST00000685011.1;ENST00000688131.1;ENST00000692266.1;ENST00000692821.2;ENST00000702922.1;ENST00000412397.2;ENST00000442292.2	2550;2529;2565;2528;2571;2524;2558;2558;-821;1031	Body;Body;Body;Body;Body;Body;Body;Body;TSS1500;1stExon	TSS1500	processed_transcript;processed_transcript;processed_transcript;processed_transcript;processed_transcript;processed_transcript;processed_transcript;processed_transcript;transcribed_unprocessed_pseudogene;lncRNA	lncRNA	lncRNA	Shelf	Shelf		EnhBiv	13_ReprPC		DNMT3A			FALSE
cg00014711_BC21	cg00014711	chr1	+	1069289	1069291		FALSE	FALSE	II	cg	ENSG00000217801	ENSG00000217801	ENST00000412397.2	6211	Body	Body	transcribed_unprocessed_pseudogene	pseudogene	pseudogene	Island	Island	CENPA;H2BK20ac;H3K27me1;H3K4me3B	TssBiv	1_TssA		AFF4;AGO2;ARID5B;ARRB1;ASXL1;ATOH1;BCL6;BCLAF1;BRCA1;BRD3;CBX1;CBX3;CCNT2;CDK6;CDX2;CHD2;CHD8;CREB1;CSDE1;E2F1;E2F3;E2F4;E2F5;E2F6;EGLN2;EGR1;ELF1;EMX1;EOMES;ERG;ETS1;ETV1;ETV4;ETV5;FAIRE;FGFR1;FOSL1;FOXJ2;FOXM1;FOXO3;FOXP1;FOXP2;GABPA;GATA1;GMEB2;GRHL2;HCFC1;HEXIM1;HEY1;HIF1A;HLTF;HMBOX1;HMGN3;HNF4G;HNRNPLL;HOXA4;ING2;ING5;IRF1;IRF4;KAT5;KDM4A;KDM4B;KDM5B;KDM6A;KLF1;KLF11;KLF12;KLF13;KLF5;KLF8;K…			FALSE
cg00014720_TC21	cg00014720	chr10	+	70207929	70207931		FALSE	FALSE	II	cg	PPA1	PPA1;PPA1	ENST00000373232.8;ENST00000610026.1	25500;2321	5'UTR;5'UTR	5'UTR	protein_coding;retained_intron	mRNA	mRNA	OpenSea	Open Sea		TxWk	4_Tx			SINE	Alu	FALSE
cg00014752_BC21	cg00014752	chr5	+	132737754	132737756		FALSE	FALSE	II	cg	KIF3A	KIF3A;KIF3A;KIF3A;KIF3A;KIF3A	ENST00000378735.5;ENST00000378746.8;ENST00000403231.6;ENST00000428744.1;ENST00000618515.4	-182;-116;-208;-826;-182	TSS200;TSS200;TSS1500;TSS1500;TSS200	TSS1500	protein_coding;protein_coding;protein_coding;protein_coding;protein_coding	mRNA	mRNA	Shore	Shore	H2AFZ;H2AK9ac;H2AZK4ac_H2AZK7ac_H2AZK11ac;H2AZac;H3.3,H2A.Z;H3K122ac;H3K23me2;H3K4me2;H3K9me1	TssFlnkU	1_TssA		ADNP;AFF4;AHR;AHRR;ARNT;ARNTL;ASH2L;ASXL1;ATF1;ATF2;ATF3;ATOH1;BCL3;BCL6;BCLAF1;BCOR;BHLHE40;BPTF;BRCA1;BRD2;BRD3;C11orf30;CBX1;CBX3;CBX5;CBX8;CDK6;CDK7;CDK9;CDX2;CHAMP1;CHD2;CHD4;CHD8;CHRM2;CPSF3L;CREBBP;CREM;CSDE1;CTBP2;CUX1;DAXX;DIDO1;DLX1;DPF2;E2F3;E2F4;E2F5;E2F6;EBF1;EGLN2;EHMT2;ELF3;ELK1;EMX1;EOMES;EP400;ERCC2;ERCC3;ESRRA;ETS2;ETV1;ETV5;FAIRE;FEV;FGFR1;FOSL2;FOXK1;FOXK2;FOXO3;FOXP1;FOXP2;FU…			FALSE
cg00014754_BC21	cg00014754	chr8	-	142680392	142680394		FALSE	FALSE	II	cg	JRK;PSCA	JRK;JRK;JRK;JRK;JRK;PSCA;PSCA;PSCA;PSCA	ENST00000585503.1;ENST00000587499.1;ENST00000587883.5;ENST00000591180.5;ENST00000591357.5;ENST00000505305.1;ENST00000510969.1;ENST00000301258.5;ENST00000513264.1	1576;1412;1576;1442;1576;10085;10072;-102;-64	1stExon;1stExon;5'UTR;5'UTR;5'UTR;Body;Body;TSS200;TSS200	TSS200	processed_transcript;processed_transcript;processed_transcript;processed_transcript;processed_transcript;processed_transcript;processed_transcript;protein_coding;protein_coding	mRNA	mRNA	OpenSea	Open Sea		Quies	15_Quies		CBX8;CDCA2;DNMT3A;ELF3;ESRRA;FOXA1;TERC;TFAP2C			FALSE
cg00014775_TC21	cg00014775	chr6	+	5220932	5220934	M_SNP_AFR_1pt,M_SNP_SAS_1pt,M_SNPcommon_1pt	FALSE	FALSE	II	cg	LYRM4	LYRM4;LYRM4;LYRM4;LYRM4;LYRM4	ENST00000330636.9;ENST00000464010.5;ENST00000468929.5;ENST00000480566.5;ENST00000500576.4	40018;39801;39810;39810;39805	5'UTR;5'UTR;5'UTR;5'UTR;5'UTR	5'UTR	protein_coding;protein_coding;protein_coding;protein_coding;protein_coding	mRNA	mRNA	OpenSea	Open Sea		Quies	5_TxWk		BAHD1;MCM2	SINE	Alu	FALSE
cg00014894_BC21	cg00014894	chr1	-	1072687	1072689		FALSE	FALSE	II	cg	RNF223	RNF223	ENST00000453464.3	1619	5'UTR	5'UTR	protein_coding	mRNA	mRNA	Shore	Shore	H2Bub;H3K79me3;H3R26Cit	ReprPCWk	14_ReprPCWk		TERC;ZNF257;ZNF687			FALSE
cg00014914_BC21	cg00014914	chr1	+	1073261	1073263	M_SNP_AFR_1pt	FALSE	FALSE	II	cg	RNF223	RNF223	ENST00000453464.3	1045	5'UTR	5'UTR	protein_coding	mRNA	mRNA	Shore	Shore	H2Bub;H3K79me3	ReprPCWk	14_ReprPCWk		CDCA2;EGLN2;HIF1A			FALSE
cg00015146_TC21	cg00015146	chr1	+	1079458	1079460	M_SNP_AFR_1pt,M_SNP_AMR_1pt,M_SNP_EAS_1pt,M_SNP_EUR_1pt,M_SNP_SAS_1pt,M_SNPcommon_1pt,M_SNPcommon_5pt	TRUE	FALSE	II	cg						Intergenic		No RNA Associated	No RNA Associated	Shore	Shore	CENPA;H2B;H3.3;H3F3A;H3K18cr;H3K4me1;H3R26Cit	TssBiv	2_TssAFlnk		AFF4;AHR;APOBEC3B;ARID2;ARRB1;ATF1;BCL11A;BCOR;BHLHE40;BRCA1;C11orf30;C17orf96;CDK6;CHAMP1;CHD4;CHRM2;COPS2;CPSF3L;CREM;CSDE1;CTBP1;DAXX;DDX21;DDX5;DPF2;EBF1;EBF3;EED;EGLN2;EHF;ELF1;ELF3;ELL2;EMX1;EP300;ERCC2;ERCC3;ERG;ESR1;ESRRA;ETV1;ETV4;FAIRE;FAM208A;FLI1;FOSL1;FOXK2;FOXM1;GABP;GABPA;GATA3;GATAD2B;GFI1B;GLI4;GLIS1;GLIS2;GREB1;GTF2F1;H2AFX;HCFC1;HDAC8;HIC1;HIF1A;HIRA;HNF4A;HNF4G;ICE1;IKZF1;ING2…			FALSE
cg00015340_TC21	cg00015340	chr6	+	19086191	19086193		FALSE	FALSE	II	cg						Intergenic		No RNA Associated	No RNA Associated	OpenSea	Open Sea		Quies	15_Quies					FALSE
cg00015818_BC21	cg00015818	chr10	+	46081346	46081348	M_2extBase_SNP_AFR_1pt,M_2extBase_SNP_AMR_1pt,M_2extBase_SNP_EAS_1pt,M_2extBase_SNP_EUR_1pt,M_2extBase_SNP_SAS_1pt,M_2extBase_SNPcommon_1pt,M_2extBase_SNPcommon_5pt	TRUE	FALSE	II	cg						Intergenic		No RNA Associated	No RNA Associated	OpenSea	Open Sea		Quies	15_Quies		TERC	LINE	L1	FALSE
cg00015853_BC21	cg00015853	chr1	+	1101208	1101210	M_2extBase_SNP_AFR_1pt,M_2extBase_SNPcommon_1pt	FALSE	FALSE	II	cg	C1orf159;ENSG00000285812	C1orf159;C1orf159;C1orf159;C1orf159;C1orf159;C1orf159;C1orf159;C1orf159;C1orf159;C1orf159;C1orf159;C1orf159;ENSG00000285812	ENST00000379325.7;ENST00000467751.5;ENST00000477196.5;ENST00000482816.5;ENST00000379319.5;ENST00000379339.5;ENST00000421241.7;ENST00000434641.5;ENST00000462097.5;ENST00000475119.5;ENST00000480643.1;ENST00000472741.5;ENST00000648183.1	14887;14881;14881;15035;4919;14873;14881;14887;15148;15153;14881;14879;3624	5'UTR;5'UTR;5'UTR;5'UTR;5'UTR;5'UTR;5'UTR;5'UTR;5'UTR;5'UTR;5'UTR;5'UTR;Body	5'UTR	nonsense_mediated_decay;nonsense_mediated_decay;nonsense_mediated_decay;processed_transcript;protein_coding;protein_coding;protein_coding;protein_coding;protein_coding;protein_coding;protein_coding;retained_intron;lncRNA	mRNA	mRNA	OpenSea	Open Sea		Quies	15_Quies			SINE	Alu	FALSE
cg00015872_TC21	cg00015872	chr9	-	122618404	122618406		FALSE	FALSE	II	cg	ENSG00000234156	ENSG00000234156;ENSG00000234156	ENST00000419604.1;ENST00000431442.2	-953;211760	TSS1500;Body	TSS1500	lncRNA;lncRNA	lncRNA	lncRNA	OpenSea	Open Sea		Quies	15_Quies		LMNA;LMNB1;RELB;RING1	LINE	L1	FALSE
cg00015987_BC21	cg00015987	chr1	-	1107534	1107536		FALSE	FALSE	II	cg	C1orf159	C1orf159;C1orf159;C1orf159;C1orf159;C1orf159;C1orf159;C1orf159;C1orf159;C1orf159;C1orf159;C1orf159;C1orf159	ENST00000379325.7;ENST00000467751.5;ENST00000477196.5;ENST00000482816.5;ENST00000379319.5;ENST00000379339.5;ENST00000421241.7;ENST00000434641.5;ENST00000462097.5;ENST00000475119.5;ENST00000480643.1;ENST00000472741.5	8561;8555;8555;8709;-1407;8547;8555;8561;8822;8827;8555;8553	5'UTR;5'UTR;5'UTR;5'UTR;TSS1500;5'UTR;5'UTR;5'UTR;5'UTR;5'UTR;5'UTR;5'UTR	TSS1500	nonsense_mediated_decay;nonsense_mediated_decay;nonsense_mediated_decay;processed_transcript;protein_coding;protein_coding;protein_coding;protein_coding;protein_coding;protein_coding;protein_coding;retained_intron	mRNA	mRNA	Shelf	Shelf		Quies	5_TxWk		NFYA;NFYB	LTR	ERV1	FALSE
cg00016045_BC21	cg00016045	chr1	-	1109756	1109758		FALSE	FALSE	II	cg	C1orf159	C1orf159;C1orf159;C1orf159;C1orf159;C1orf159;C1orf159;C1orf159;C1orf159;C1orf159;C1orf159;C1orf159	ENST00000379325.7;ENST00000467751.5;ENST00000477196.5;ENST00000482816.5;ENST00000379339.5;ENST00000421241.7;ENST00000434641.5;ENST00000462097.5;ENST00000475119.5;ENST00000480643.1;ENST00000472741.5	6339;6333;6333;6487;6325;6333;6339;6600;6605;6333;6331	5'UTR;5'UTR;5'UTR;5'UTR;5'UTR;5'UTR;5'UTR;5'UTR;5'UTR;5'UTR;5'UTR	5'UTR	nonsense_mediated_decay;nonsense_mediated_decay;nonsense_mediated_decay;processed_transcript;protein_coding;protein_coding;protein_coding;protein_coding;protein_coding;protein_coding;retained_intron	mRNA	mRNA	Shore	Shore		Quies	5_TxWk		ARNT;ATF1;BCL11A;C11orf30;CDX2;CEBPD;CHAMP1;CREB3;CSDE1;DIDO1;DPF2;E2F5;ETV1;FOSL1;FOXJ2;FOXK2;GATA6;GRHL2;HDGF;HMBOX1;ID3;KLF16;KLF4;KLF5;L3MBTL2;LEF1;MIER1;NBN;NCOA1;NFRKB;NR1H2;NR1H3;NR2F6;NR4A1;PKNOX1;PPARG;RAD51;RFX1;SMARCA5;SMARCE1;TARDBP;TBL1XR1;TRIM24;ZBTB11;ZBTB40;ZEB2;ZKSCAN8;ZMYM3;ZNF175;ZNF197;ZNF318;ZNF589;ZNF644;ZNF766;ZNF83;ZSCAN29	LTR	ERV1	FALSE
cg00016507_BC21	cg00016507	chr1	-	1119376	1119378		FALSE	FALSE	II	cg						Intergenic		No RNA Associated	No RNA Associated	Shelf	Shelf		ReprPC	14_ReprPCWk		ASCL1;CBX8;NEUROD1;NEUROG2;OTX2;RNF2;TERC			FALSE
cg00016618_TC11	cg00016618	chr16	-	1655989	1655991		FALSE	FALSE	I	cg	CRAMP1;ENSG00000261732	CRAMP1;CRAMP1;ENSG00000261732	ENST00000293925.9;ENST00000397412.8;ENST00000454337.1	41350;43630;23731	Body;Body;Body	Body	protein_coding;protein_coding;nonsense_mediated_decay	mRNA	mRNA	Island	Island		Tx	4_Tx		CDCA2;DNMT3B;GRHL3;MAPK1;MYH11;NCAPH2;PRDM14			FALSE
cg00016699_BC21	cg00016699	chr1	-	1124833	1124835		FALSE	FALSE	II	cg						Intergenic		No RNA Associated	No RNA Associated	OpenSea	Open Sea	H2AFY	Quies	15_Quies		AHR;ARID3A;ATF1;CAMTA2;CDX2;CEBPD;CLOCK;CREM;DAXX;E2F2;ESR1;FOXA1;FOXA2;FOXO3;FXR2;GATA6;GATAD2B;GREB1;HHEX;HNF4A;HNF4G;HOXB13;KLF4;KLF5;LHX2;MAFK;MBD4;MYBL2;NKX2-1;NR1H2;NR1H3;NR2F2;NR2F6;NR5A2;PDX1;PPARG;RARA;RXRA;TCF7;TFAP2C;TLE3;ZNF217			FALSE
cg00016699_BC22	cg00016699	chr1	-	1124833	1124835		FALSE	FALSE	II	cg						Intergenic		No RNA Associated	No RNA Associated	OpenSea	Open Sea	H2AFY	Quies	15_Quies		AHR;ARID3A;ATF1;CAMTA2;CDX2;CEBPD;CLOCK;CREM;DAXX;E2F2;ESR1;FOXA1;FOXA2;FOXO3;FXR2;GATA6;GATAD2B;GREB1;HHEX;HNF4A;HNF4G;HOXB13;KLF4;KLF5;LHX2;MAFK;MBD4;MYBL2;NKX2-1;NR1H2;NR1H3;NR2F2;NR2F6;NR5A2;PDX1;PPARG;RARA;RXRA;TCF7;TFAP2C;TLE3;ZNF217			FALSE
cg00016911_BC21	cg00016911	chr1	+	1130288	1130290		FALSE	FALSE	II	cg						Intergenic		No RNA Associated	No RNA Associated	OpenSea	Open Sea		Quies	15_Quies		ATF1;CREM;FOXA2;FOXK2;MBD1_isoform2;PROX1;ZNF22;ZNF362;ZNF384			FALSE
cg00016974_TC21	cg00016974	chr1	+	7671196	7671198		FALSE	FALSE	II	cg	CAMTA1	CAMTA1;CAMTA1;CAMTA1;CAMTA1;CAMTA1;CAMTA1;CAMTA1;CAMTA1;CAMTA1;CAMTA1;CAMTA1	ENST00000495233.6;ENST00000700414.1;ENST00000700422.1;ENST00000303635.12;ENST00000476864.2;ENST00000700415.1;ENST00000700417.1;ENST00000700419.1;ENST00000700420.1;ENST00000700421.1;ENST00000700445.1	210;885723;-799;885743;885679;885700;885666;6912;1438;1292;6376	Body;Body;TSS1500;Body;Body;Body;Body;Body;Body;Body;Body	TSS1500	nonsense_mediated_decay;nonsense_mediated_decay;processed_transcript;protein_coding;protein_coding;protein_coding;protein_coding;protein_coding;protein_coding;protein_coding;protein_coding	mRNA	mRNA	OpenSea	Open Sea		ReprPCWk	15_Quies		TERC			FALSE
cg00016987_BC21	cg00016987	chr1	+	1131999	1132001		FALSE	FALSE	II	cg						Intergenic		No RNA Associated	No RNA Associated	OpenSea	Open Sea		Quies	15_Quies		HNF4A;MYOG			FALSE
cg00017070_TC21	cg00017070	chr1	-	1133568	1133570		FALSE	FALSE	II	cg						Intergenic		No RNA Associated	No RNA Associated	Shelf	Shelf		Quies	15_Quies		ELF3;FOXP2;HNF4A;INTS3;MBD1_isoform1;NR1H3;NR2F2;SPIB;TERC;ZNF680			FALSE
cg00017248_BC21	cg00017248	chr1	+	1137767	1137769		FALSE	FALSE	II	cg	LINC01342	LINC01342	ENST00000416774.1	751	Body	Body	lncRNA	lncRNA	lncRNA	Shore	Shore		ReprPC	13_ReprPC		KLF4;KLF5;KLF8;MGEA5;NOTCH1;SP4;TFAP2C			FALSE
cg00017520_TC21	cg00017520	chr1	-	1145182	1145184		FALSE	FALSE	II	cg						Intergenic		No RNA Associated	No RNA Associated	OpenSea	Open Sea	H3K36me2;H4K5ac_H4K8ac_H4K12ac_H4K16ac	EnhA1	7_Enh		AFF4;BCL11B;CBX8;DNMT3A;GRHL2;HNF4A;INTS11;KLF1;KLF5;KLF7;KLF8;LEO1;MAPK1;MED12;MYOD1;NKX2-1;NR1H3;NR2C2;NR2F1;NR2F6;PKNOX1;SETD1A;VDR;ZNF121;ZNF488;ZNF610			FALSE
cg00017704_TC21	cg00017704	chrX	+	81280488	81280490	M_nonuniq	TRUE	FALSE	II	cg	SH3BGRL	SH3BGRL;SH3BGRL;SH3BGRL;SH3BGRL	ENST00000463546.5;ENST00000474113.1;ENST00000481106.5;ENST00000373212.6	77859;24995;78361;78387	Body;Body;Body;Body	Body	processed_transcript;processed_transcript;processed_transcript;protein_coding	mRNA	mRNA	OpenSea	Open Sea	H4K12ac	Quies	15_Quies		BAHD1;CDCA2;EHMT2;LMNB1;MYH11;SETDB1	LINE	L1	FALSE
cg00017729_BC21	cg00017729	chr1	+	1151169	1151171		FALSE	FALSE	II	cg						Intergenic		No RNA Associated	No RNA Associated	OpenSea	Open Sea		Quies	15_Quies		TERC			FALSE
cg00017766_BC21	cg00017766	chr1	+	1152047	1152049	M_SNP_AFR_1pt,M_SNPcommon_1pt	FALSE	FALSE	II	cg						Intergenic		No RNA Associated	No RNA Associated	OpenSea	Open Sea		Quies	15_Quies		FOXO1	LINE	L1	FALSE
cg00017959_BC21	cg00017959	chr1	-	1158443	1158445		FALSE	FALSE	II	cg						Intergenic		No RNA Associated	No RNA Associated	Shore	Shore	H2AFZ;H2AK5ac;H2BK120ac;H3;H3K27me1;H3K36ac;H3K36me1;H3K36me2;H3K4ac;H3K4me1;H3K79me1;H3_4ac;H4K12ac;H4K16ac;H4K5ac;H4K5ac_H4K8ac_H4K12ac_H4K16ac;H4K8ac;H4K91ac;H4ac;HistoneLysineAcetylation	TssFlnkU	2_TssAFlnk		ARID1A;BRPF3;C11orf30;CBX8;CDK8;CEBPD;CHAMP1;CHD8;CNOT3;CSDE1;E2F5;EBF1;ELF3;ETV4;FAM208A;FGFR1;FOXD2;FUS;GLI2;HDGF;HEXIM1;HNF4G;HOXA4;HSF1;ID3;INTS11;INTS12;JMJD1C;JMJD6;KDM5C;KLF4;KLF5;KLF6;KLF9;LEO1;MAPK1;MBD3;MED12;MTA3;NBN;NFATC3;NFRKB;NR1H2;NR1H3;PCGF1;PMEL;PSIP1;RARA;RFX1;RFX2;RPE;RUNX3;SETD1A;SMAD2;SOX2;SOX9;SPIB;SSRP1;TFAP4;TGIF2;ZBTB40;ZBTB7B;ZNF18;ZNF592;ZNF687;ZNF740;ZNF766			FALSE
cg00017977_BC21	cg00017977	chr1	-	1158809	1158811		FALSE	FALSE	II	cg						Intergenic		No RNA Associated	No RNA Associated	Shore	Shore	H2AK5ac;H2AK9ac;H2BK12ac;H3K27me1;H3K36me1;H3K36me2;H3K4me1;H3K79me1;H4K5ac;HistoneLysineAcetylation	EnhA1	7_Enh		ARID1A;FOXD2;HDGF;KLF5;LEO1;SRCAP;STAT5A;TERC;TRIM25			FALSE
cg00018184_TC21	cg00018184	chr1	+	153547373	153547375		FALSE	FALSE	II	cg	S100A3;S100A4	S100A3;S100A4	ENST00000368713.8;ENST00000368714.1	1885;2763	1stExon;5'UTR	5'UTR	protein_coding;protein_coding	mRNA	mRNA	OpenSea	Open Sea		EnhWk	7_Enh		NKX2-1;SP4;ZNF263			FALSE
cg00018198_BC21	cg00018198	chr2	+	65070112	65070114	M_2extBase_SNP_AFR_1pt	FALSE	FALSE	II	cg	CEP68	CEP68;CEP68;CEP68;CEP68;CEP68	ENST00000475851.1;ENST00000497039.1;ENST00000260569.4;ENST00000377990.7;ENST00000537589.1	13747;-616;13648;13697;13661	No GENCODE transcript;TSS1500;Body;Body;Body	TSS1500	processed_transcript;processed_transcript;protein_coding;protein_coding;protein_coding	mRNA	mRNA	OpenSea	Open Sea	H4K12ac	EnhA1	6_EnhG		ARID1A;LMNB1			FALSE
cg00018402_BC11	cg00018402	chr1	-	1167755	1167757		FALSE	FALSE	I	cg	MIR200A;MIR429	MIR200A;MIR429	ENST00000384875.3;ENST00000362106.1	-107;-1249	TSS200;TSS1500	TSS1500	miRNA;miRNA	miRNA	ncRNA	Shelf	Shelf	H2BK120ub;H2Bub	ReprPCWk	14_ReprPCWk		TERC			FALSE
cg00018458_BC21	cg00018458	chr1	+	1169073	1169075		FALSE	FALSE	II	cg	ENSG00000272141;MIR429	ENSG00000272141;MIR429	ENST00000606993.1;ENST00000362106.1	-283;69	TSS1500;1stExon	TSS1500	lncRNA;miRNA	lncRNA	lncRNA	Shelf	Shelf		ReprPCWk	14_ReprPCWk		ZNF335			FALSE
cg00018565_TC21	cg00018565	chr1	-	1172019	1172021		FALSE	FALSE	II	cg						Intergenic		No RNA Associated	No RNA Associated	Shore	Shore		ReprPC	13_ReprPC		BCL11B;BCLAF1;BCOR;EBF1;EED;FXR1;IRAK4;JMJD1C;MTA2;MTA3;NFKB1;PBX1;REL;RELA;RELB;RUNX3;SETD1A;SND1;STAT5B;TARDBP;TBX21;TCF4;TERC;ZNF597			FALSE
cg00018567_BC21	cg00018567	chr17	-	31323166	31323168		FALSE	FALSE	II	cg	EVI2A;NF1	EVI2A;NF1;NF1;NF1;NF1;NF1;NF1;NF1;NF1;NF1;NF1;NF1;NF1	ENST00000247270.3;ENST00000579081.5;ENST00000581113.7;ENST00000356175.7;ENST00000358273.9;ENST00000456735.6;ENST00000684826.1;ENST00000687027.1;ENST00000691014.1;ENST00000693617.1;ENST00000696138.1;ENST00000493220.5;ENST00000687863.1	-1417;227959;64784;228240;228190;122631;4550;4711;228190;4629;228240;98084;87972	TSS1500;Body;Body;Body;Body;Body;Body;Body;Body;Body;Body;Body;Body	TSS1500	protein_coding;nonsense_mediated_decay;nonsense_mediated_decay;protein_coding;protein_coding;protein_coding;protein_coding;protein_coding;protein_coding;protein_coding;protein_coding;retained_intron;retained_intron	mRNA	mRNA	OpenSea	Open Sea		TxWk	5_TxWk		DACOR1;DPF2;ESR1;FOXA1;GATA3;GRHL2;ING2;SRC;ZNF506	SINE	Alu	FALSE
cg00018752_BC21	cg00018752	chr1	+	1177022	1177024		FALSE	FALSE	II	cg	TTLL10;TTLL10-AS1	TTLL10;TTLL10;TTLL10;TTLL10-AS1	ENST00000379289.6;ENST00000379290.6;ENST00000673999.1;ENST00000379317.1	3143;3143;3125;2533	Body;Body;Body;5'UTR	5'UTR	protein_coding;protein_coding;protein_coding;lncRNA	mRNA	mRNA	Shelf	Shelf	H3K23me2;H3K27me3B;H4K20me1	ReprPC	13_ReprPC		ASCL1;BCL11A;BRDU;CDC5L;CHD8;DDX5;EGR2;EGR3;FOXK2;IKZF2;KLF7;MBD3;MCM7;MYNN;NFE2L1;OVOL3;PRDM2;RB1;SSRP1;TSC22D4;YBX3;ZFP2;ZFP37;ZNF175;ZNF239;ZNF324;ZNF362;ZNF366;ZNF410;ZNF664;ZNF680;ZNF707;ZNF76;ZNF8;ZSCAN5A;ZTA			FALSE
cg00018866_BC21	cg00018866	chr10	-	49135240	49135242	M_SNP_AFR_1pt	FALSE	FALSE	II	cg	FAM170B;FAM170B-AS1	FAM170B;FAM170B-AS1;FAM170B-AS1;FAM170B-AS1	ENST00000311787.6;ENST00000435809.1;ENST00000442525.5;ENST00000443389.5	-1219;13155;13402;13397	TSS1500;Body;Body;Body	TSS1500	protein_coding;lncRNA;lncRNA;lncRNA	mRNA	mRNA	Shelf	Shelf		Quies	15_Quies			LINE	L2	FALSE
cg00019046_BC21	cg00019046	chr7	+	131677655	131677657		FALSE	FALSE	II	cg						Intergenic		No RNA Associated	No RNA Associated	OpenSea	Open Sea		Quies	14_ReprPCWk			LINE	L1	FALSE
cg00019076_BC21	cg00019076	chr16	+	85637165	85637167		FALSE	FALSE	II	cg	GSE1	GSE1;GSE1;GSE1;GSE1;GSE1	ENST00000253458.12;ENST00000393243.5;ENST00000405402.6;ENST00000411612.5;ENST00000635906.1	23844;23814;25757;24009;81199	Body;Body;Body;Body;Body	Body	protein_coding;protein_coding;protein_coding;protein_coding;protein_coding	mRNA	mRNA	Shore	Shore		TxWk	5_TxWk		AHR;IRF5;TERC	LINE	L1	FALSE
cg00019495_BC21	cg00019495	chr4	+	56681358	56681360		FALSE	FALSE	II	cg	HOPX	HOPX;HOPX;HOPX;HOPX;HOPX;HOPX;HOPX;HOPX	ENST00000605395.1;ENST00000337881.11;ENST00000381260.7;ENST00000420433.6;ENST00000508121.2;ENST00000554144.5;ENST00000556376.6;ENST00000506661.2	-61;541;349;-62;519;348;-64;-61	TSS200;5'UTR;5'UTR;TSS200;5'UTR;5'UTR;TSS200;TSS200	TSS200	processed_transcript;protein_coding;protein_coding;protein_coding;protein_coding;protein_coding;protein_coding;retained_intron	mRNA	mRNA	OpenSea	Open Sea	H3K122ac;H3K27me3B;H3K4me1	Quies	2_TssAFlnk		AHR;AR;ARRB1;ASH2L;BATF;BCL11A;BCL6;BCLAF1;CBX1;CBX5;CTBP1;DNMT3A;DNMT3B;DPF2;EBF1;EED;EGLN2;EGR3;ERCC3;ESR1;FAIRE;FOXA1;FOXA2;FOXM1;FOXP1;GATA2;GATA3;GATA6;GREB1;GRHL2;GRHL3;HDAC6;HIF1A;HIRA;HNF4G;HOXB13;IKZF2;INTS12;IRF4;KLF4;LMNB1;MAF;MAFB;MBD3;MEF2A;MEF2C;MTA3;NKX2-1;NKX3-1;NR1H2;NR1H3;NR3C1;PAX5;PIAS1;POU2F2;PPARG;PR;PRDM1;RBL1;REPIN1;RUNX2;RUNX3;SCRT2;SIX5;SMAD3;SRC;SREBF1;STAT5A;SUMO2;TBL1…			FALSE
cg00019589_BC21	cg00019589	chr11	+	95066658	95066660		FALSE	FALSE	II	cg	SRSF8	SRSF8;SRSF8	ENST00000638426.1;ENST00000587424.3	-1399;-260	TSS1500;TSS1500	TSS1500	nonsense_mediated_decay;protein_coding	mRNA	mRNA	Shore	Shore	H2AFZ;H2AZK4ac_H2AZK7ac_H2AZK11ac;H3F3A	TssFlnkU	2_TssAFlnk		ARID1A;GFI1B;HOXB13;PHIP;PRDM1;SOX2;YBX3	LINE	L1	FALSE
cg00019705_BC21	cg00019705	chr1	+	1206687	1206689		FALSE	FALSE	II	cg	TNFRSF18	TNFRSF18;TNFRSF18;TNFRSF18;TNFRSF18	ENST00000328596.10;ENST00000379265.5;ENST00000379268.7;ENST00000486728.5	-116;-116;-95;-1007	TSS200;TSS200;TSS200;TSS1500	TSS1500	protein_coding;protein_coding;protein_coding;protein_coding	mRNA	mRNA	Island	Island	H3K23me2;H3K27me3;H3_4ac	TssBiv	11_BivFlnk		AHR;BCOR;DAXX;EBF1;EGLN2;EGR1;EGR3;ESR1;EZH2;FOXM1;HIF1A;KDM4A;KLF4;MAPK1;MGEA5;PCGF1;POU2F2;RARG;RUNX3;SMAD3;T;TBL1XR1;TBX21;TEAD4;TTF1;ZNF701			FALSE
cg00019713_BC21	cg00019713	chr1	+	1206831	1206833		FALSE	FALSE	II	cg	TNFRSF18	TNFRSF18;TNFRSF18;TNFRSF18;TNFRSF18	ENST00000328596.10;ENST00000379265.5;ENST00000379268.7;ENST00000486728.5	-260;-260;-239;-1151	TSS1500;TSS1500;TSS1500;TSS1500	TSS1500	protein_coding;protein_coding;protein_coding;protein_coding	mRNA	mRNA	Shore	Shore	H3K27me3	EnhBiv	13_ReprPC		AHR;BCOR;BIRA;EBF1;EGR3;KLF4;MGEA5;MTA2;POU2F2;RELA;RUNX3;TBL1XR1;TBX21;ZEB1			FALSE
cg00019715_TC21	cg00019715	chr1	-	1206923	1206925		FALSE	FALSE	II	cg	TNFRSF18	TNFRSF18;TNFRSF18;TNFRSF18;TNFRSF18	ENST00000328596.10;ENST00000379265.5;ENST00000379268.7;ENST00000486728.5	-352;-352;-331;-1243	TSS1500;TSS1500;TSS1500;TSS1500	TSS1500	protein_coding;protein_coding;protein_coding;protein_coding	mRNA	mRNA	Shore	Shore	H3K27me3;H3K4me1	EnhBiv	13_ReprPC		AHR;ARID1A;EBF1;EGR3;KLF4;MGEA5;MTA2;POU2F2;RELB;RUNX3;TBX21;ZEB1			FALSE
cg00019778_TC21	cg00019778	chr6	-	159969856	159969858		FALSE	FALSE	II	cg	IGF2R	IGF2R;IGF2R;IGF2R	ENST00000676781.1;ENST00000677704.1;ENST00000356956.6	775;775;775	Body;Body;Body	Body	nonsense_mediated_decay;nonsense_mediated_decay;protein_coding	mRNA	mRNA	Island	Island	H2AZK4ac_H2AZK7ac_H2AZK11ac;H3K4me3B;H4K5ac_H4K8ac_H4K12ac_H4K16ac	TssA	1_TssA		AFF1;ATF4;BANF1;BCL11B;BRD1;BRPF3;CHD8;ELL2;EMX1;GLIS2;HNF4G;ING2;ING5;INTS3;JMJD6;KAT7;KDM4A;KDM4C;KDM6B;KMT2A;LEO1;LMNB1;MBD3;MYF5;NELFE;NR2C2;NR2F1;PCGF1;PHF2;PRDM10;RAG2;RUNX3;SAP30;SATB1;SCRT2;SMARCB1;SOX4;TRAF7;UBTF;ZBTB7A;ZFP64;ZNF202;ZNF335;ZNF682;ZSCAN16;ZSCAN29			FALSE
cg00019873_BC21	cg00019873	chr1	+	1210692	1210694		FALSE	FALSE	II	cg						Intergenic		No RNA Associated	No RNA Associated	Shore	Shore		TxWk	5_TxWk		MYNN;RFX1			FALSE
cg00019931_BC21	cg00019931	chr1	-	1212216	1212218		FALSE	FALSE	II	cg	TNFRSF4	TNFRSF4;TNFRSF4;TNFRSF4;TNFRSF4;TNFRSF4;TNFRSF4;TNFRSF4;TNFRSF4;TNFRSF4;TNFRSF4;TNFRSF4;TNFRSF4;TNFRSF4;TNFRSF4	ENST00000699970.1;ENST00000699978.1;ENST00000699979.1;ENST00000699973.1;ENST00000453580.1;ENST00000379236.4;ENST00000699969.1;ENST00000699971.1;ENST00000699974.1;ENST00000699975.1;ENST00000699976.1;ENST00000699977.1;ENST00000497869.5;ENST00000699972.1	1917;1937;1936;1937;1282;1937;1937;1937;1937;1937;1937;1937;1922;1937	5'UTR;5'UTR;5'UTR;5'UTR;5'UTR;5'UTR;5'UTR;5'UTR;5'UTR;5'UTR;5'UTR;5'UTR;5'UTR;5'UTR	5'UTR	non_stop_decay;non_stop_decay;non_stop_decay;nonsense_mediated_decay;processed_transcript;protein_coding;protein_coding;protein_coding;protein_coding;protein_coding;protein_coding;protein_coding;retained_intron;retained_intron	mRNA	mRNA	Shore	Shore		TxWk	5_TxWk		TERC			FALSE
cg00020151_TC21	cg00020151	chr10	+	73249889	73249891	M_nonuniq	TRUE	FALSE	II	cg	DNAJC9-AS1;MRPS16	DNAJC9-AS1;MRPS16;MRPS16;MRPS16	ENST00000440197.2;ENST00000479005.1;ENST00000372940.3;ENST00000372945.8	2530;2736;2804;2755	Body;1stExon;5'UTR;1stExon	5'UTR	lncRNA;processed_transcript;protein_coding;protein_coding	mRNA	mRNA	Shelf	Shelf		TxWk	5_TxWk			SINE	Alu	FALSE
cg00020300_BC21	cg00020300	chr1	-	1220633	1220635		FALSE	FALSE	II	cg	SDF4	SDF4;SDF4;SDF4;SDF4;SDF4;SDF4	ENST00000465727.5;ENST00000263741.12;ENST00000360001.12;ENST00000403997.2;ENST00000478938.1;ENST00000494748.1	11398;11398;11368;7963;-340;718	5'UTR;5'UTR;5'UTR;5'UTR;TSS1500;5'UTR	TSS1500	nonsense_mediated_decay;protein_coding;protein_coding;protein_coding;retained_intron;retained_intron	mRNA	mRNA	Shore	Shore		Tx	4_Tx		DMC1			FALSE
cg00020352_TC11	cg00020352	chr6	-	110982048	110982050	M_SNP_AFR_1pt,M_SNPcommon_1pt	FALSE	FALSE	I	cg	RPF2	RPF2;RPF2;RPF2;RPF2	ENST00000368864.8;ENST00000607388.1;ENST00000425871.1;ENST00000441448.7	34;-1;-267;11	1stExon;TSS200;TSS1500;1stExon	TSS1500	nonsense_mediated_decay;nonsense_mediated_decay;protein_coding;protein_coding	mRNA	mRNA	Island	Island	H2AK9ac;H2AZac;H2Bub;H3;H3K4me3B;H4K5ac_H4K8ac_H4K12ac_H4K16ac	TssA	1_TssA		ADNP;AFF1;AFF4;AGO1;AHR;APOBEC3B;AR;ARID2;ARID3A;ARNT;ARNTL;ARRB1;ASH2L;ASXL1;ATF1;ATF2;ATF3;ATF4;BACH1;BACH2;BAHD1;BATF;BCL11A;BCL3;BCL6;BCLAF1;BCOR;BHLHE40;BPTF;BRCA1;BRD1;BRD2;BRD3;BRD4;BRD9;BRPF3;C11orf30;C17orf49;CBFB;CBX1;CBX3;CBX5;CBX8;CCNT2;CDK12;CDK6;CDK7;CDK8;CDK9;CDX2;CEBPA;CEBPB;CEBPD;CEBPG;CHAMP1;CHD1;CHD2;CHD4;CHD7;CHD8;CHRM2;CLOCK;CNOT3;COPS2;CPSF3L;CREB1;CREBBP;CREM;CSDE1;CTBP1;CT…			FALSE
cg00020533_TC21	cg00020533	chr6	-	35513138	35513140		FALSE	FALSE	II	cg	TULP1	TULP1;TULP1;TULP1;TULP1;TULP1;TULP1	ENST00000229771.11;ENST00000322263.8;ENST00000428978.1;ENST00000614066.4;ENST00000373892.4;ENST00000448446.2	-242;-262;-272;-269;-1171;-864	TSS1500;TSS1500;TSS1500;TSS1500;TSS1500;TSS1500	TSS1500	protein_coding;protein_coding;protein_coding;protein_coding;retained_intron;retained_intron	mRNA	mRNA	Shore	Shore		ReprPCWk	14_ReprPCWk		IRF5;NEUROD1;TERC			FALSE
cg00020741_BC21	cg00020741	chr1	-	1230913	1230915		FALSE	FALSE	II	cg	B3GALT6;SDF4	B3GALT6;SDF4;SDF4;SDF4;SDF4	ENST00000379198.5;ENST00000465727.5;ENST00000459994.2;ENST00000263741.12;ENST00000360001.12	-1323;1118;1055;1118;1088	TSS1500;5'UTR;5'UTR;5'UTR;5'UTR	TSS1500	protein_coding;nonsense_mediated_decay;processed_transcript;protein_coding;protein_coding	mRNA	mRNA	Shore	Shore	H2Bub;H3;H3K4me2;H3K79me2;H4K12ac	TssFlnkU	2_TssAFlnk	TRUE	ARNT;BCLAF1;BCOR;BHLHE40;C11orf30;CBX3;CDC5L;CDX2;CHAMP1;CHRM2;CLOCK;COPS2;CSDE1;CTCF;DLX1;DNMT1;DPF2;E2F3;ETS2;FAIRE;FOXA2;FOXD2;FOXG1;FOXK2;GATA2;GATA6;GLIS1;HDGF;HES1;HIC1;HLTF;HMBOX1;HNF4A;HNF4G;HOXA4;HOXB13;HOXC9;IKZF1;KDM1A;KLF5;KLF6;LARP7;LEF1;MAFG;MAFK;MBD3;MCM3;MEF2B;MIER1;MKL2;MLLT1;MRE11A;MTA2;MTOR;NBN;NFIA;NFIC;NKRF;NKX2-1;NKX3-1;NR1H2;NR1H3;PBX2;PCGF2;PKNOX1;POLR2H;PPARG;PRKDC;PRMT1;…			FALSE
cg00020745_TC21	cg00020745	chr1	-	1231091	1231093		FALSE	FALSE	II	cg	B3GALT6;SDF4	B3GALT6;SDF4;SDF4;SDF4;SDF4	ENST00000379198.5;ENST00000465727.5;ENST00000459994.2;ENST00000263741.12;ENST00000360001.12	-1145;940;877;940;910	TSS1500;5'UTR;5'UTR;5'UTR;5'UTR	TSS1500	protein_coding;nonsense_mediated_decay;processed_transcript;protein_coding;protein_coding	mRNA	mRNA	Shore	Shore	H2Bub;H3;H3F3A;H3K23me2;H3K4me2;H3K4me3B;H3K79me2	TssFlnkU	2_TssAFlnk		ARNT;BCOR;C11orf30;CDC5L;CHAMP1;CHRM2;COPS2;CSDE1;DDX20;DLX1;DNMT1;DPF2;E2F3;ETS2;FAIRE;FOXD2;FOXK2;GATA6;HDGF;HES1;HIC1;HLTF;HNF4A;HNF4G;HOXB13;IRF9;KDM1A;KLF5;KLF6;LARP7;LEF1;MAFF;MAFG;MBD3;MCM3;MEF2B;MEF2D;MIER1;MKL2;MLLT1;MTA2;NBN;NKRF;NR2F1;PBX2;PHF2;PKNOX1;POLR2H;PYGO2;RFX1;RING1;SMARCA5;SMARCE1;SMC3;SPI1;TARDBP;TOP1;TRIM22;WRNIP1;WT1;YBX3;ZBTB11;ZBTB17;ZBTB40;ZBTB8A;ZC3H8;ZEB2;ZFP2;ZFP37;Z…			FALSE
cg00020877_TC21	cg00020877	chr1	-	158178935	158178937		FALSE	FALSE	II	cg	CD1D;ELL2P1	CD1D;CD1D;ELL2P1	ENST00000368171.5;ENST00000673723.4;ENST00000413990.1	906;-1011;-1180	Body;TSS1500;TSS1500	TSS1500	protein_coding;protein_coding;processed_pseudogene	mRNA	mRNA	Shore	Shore	H2BK20ac	ReprPC	13_ReprPC		DACOR1			FALSE
cg00021038_TC21	cg00021038	chrX	-	50341564	50341566		FALSE	FALSE	II	cg	CCNB3	CCNB3;CCNB3;CCNB3;CCNB3;CCNB3;CCNB3	ENST00000476167.5;ENST00000276014.11;ENST00000348603.2;ENST00000376038.5;ENST00000376042.6;ENST00000487204.1	136620;57029;57029;136620;136800;-142	Body;Body;Body;Body;Body;TSS200	TSS200	nonsense_mediated_decay;protein_coding;protein_coding;protein_coding;protein_coding;retained_intron	mRNA	mRNA	OpenSea	Open Sea		Quies	15_Quies			LINE	L1	FALSE
cg00021128_TC11	cg00021128	chr17	-	4967911	4967913		FALSE	FALSE	I	cg	ENSG00000262429;SPAG7	ENSG00000262429;SPAG7;SPAG7;SPAG7;SPAG7;SPAG7;SPAG7;SPAG7	ENST00000576752.1;ENST00000575784.2;ENST00000570341.1;ENST00000571023.1;ENST00000206020.8;ENST00000573366.5;ENST00000575142.5;ENST00000573805.1	-83;-122;-1162;-103;-94;-720;-121;-126	TSS200;TSS200;TSS1500;TSS200;TSS200;TSS1500;TSS200;TSS200	TSS1500	lncRNA;nonsense_mediated_decay;processed_transcript;processed_transcript;protein_coding;protein_coding;protein_coding;retained_intron	mRNA	mRNA	Island	Island		TssA	1_TssA		AFF4;AR;ARID2;ARID3A;ARID5B;ARRB1;ASCL1;ASXL1;ATF1;ATF2;ATF3;BAHD1;BCAT1;BCL11A;BCL11B;BCL3;BCL6;BCLAF1;BCOR;BHLHE40;BIRA;BPTF;BRCA1;BRD1;BRD2;BRD3;BRD4;BRD7;C11orf30;CBFB;CBX1;CBX3;CBX5;CBX8;CCND2;CCNT2;CDC5L;CDK6;CDK7;CDK8;CDK9;CEBPA;CEBPD;CHAMP1;CHD2;CHD4;CHD7;CHD8;CHRM2;CIITA;CNOT3;CPSF3L;CREB1;CREB3;CREBBP;CREM;CSDE1;CSNK2A1;CTBP1;CUX1;DDX21;DDX5;DEK;DNMT3A;E2F1;E2F3;E2F4;E2F5;E2F6;EBF1;EGLN…			FALSE
cg00021262_TC21	cg00021262	chr12	-	96719679	96719681	M_2extBase_SNP_AFR_1pt	FALSE	FALSE	II	cg	CFAP54	CFAP54;CFAP54;CFAP54	ENST00000524981.9;ENST00000637336.1;ENST00000342887.1	230103;127119;71705	Body;Body;Body	Body	protein_coding;protein_coding;retained_intron	mRNA	mRNA	OpenSea	Open Sea	H2BK20ac;H3K4me1	Quies	15_Quies		FOXA1;FOXA2;NKX2-1;PMEL;TTF1	DNA	TcMar-Tigger	FALSE
cg00021431_TC21	cg00021431	chr2	+	203764934	203764936	M_2extBase_SNP_EAS_1pt	FALSE	FALSE	II	cg	KRT18P39	KRT18P39	ENST00000415349.1	659	1stExon	1stExon	processed_pseudogene	pseudogene	pseudogene	OpenSea	Open Sea		Quies	15_Quies		SMAD4;TCF4			FALSE
cg00021708_BC21	cg00021708	chr13	-	100107460	100107462		FALSE	FALSE	II	cg	PCCA	PCCA;PCCA;PCCA;PCCA;PCCA;PCCA;PCCA;PCCA;PCCA	ENST00000636420.1;ENST00000636475.1;ENST00000647303.1;ENST00000376279.7;ENST00000376285.6;ENST00000376286.8;ENST00000636366.1;ENST00000637358.1;ENST00000637657.1	4562;4562;18361;18446;18368;18446;4562;4562;4562	Body;Body;Body;Body;Body;Body;Body;Body;Body	Body	nonsense_mediated_decay;nonsense_mediated_decay;nonsense_mediated_decay;protein_coding;protein_coding;protein_coding;protein_coding;protein_coding;protein_coding	mRNA	mRNA	OpenSea	Open Sea		Quies	5_TxWk		MITF	SINE	Alu	FALSE
cg00021868_BC21	cg00021868	chr1	-	1253841	1253843		FALSE	FALSE	II	cg						Intergenic		No RNA Associated	No RNA Associated	Shore	Shore		Tx	4_Tx		STAT4			FALSE
cg00021978_BC21	cg00021978	chr8	+	104464688	104464690		FALSE	FALSE	II	cg	DPYS	DPYS;DPYS	ENST00000351513.7;ENST00000521573.2	2367;2356	5'UTR;5'UTR	5'UTR	protein_coding;protein_coding	mRNA	mRNA	Shore	Shore	H2AFY	ReprPCWk	14_ReprPCWk					FALSE
cg00022231_BC21	cg00022231	chr1	+	1264302	1264304		FALSE	FALSE	II	cg	UBE2J2	UBE2J2;UBE2J2;UBE2J2;UBE2J2;UBE2J2;UBE2J2;UBE2J2;UBE2J2;UBE2J2;UBE2J2;UBE2J2;UBE2J2;UBE2J2;UBE2J2;UBE2J2;UBE2J2;UBE2J2;UBE2J2	ENST00000450390.6;ENST00000464036.5;ENST00000466752.5;ENST00000473215.5;ENST00000477894.5;ENST00000503294.5;ENST00000491779.5;ENST00000347370.6;ENST00000349431.11;ENST00000360466.6;ENST00000400929.6;ENST00000400930.8;ENST00000422076.5;ENST00000435198.5;ENST00000502382.1;ENST00000509720.5;ENST00000461142.3;ENST00000471154.1	9551;9562;9513;9547;9552;9531;9488;9552;9552;9424;9553;9531;9535;9542;9552;9525;9535;-733	5'UTR;5'UTR;5'UTR;5'UTR;5'UTR;5'UTR;5'UTR;5'UTR;5'UTR;5'UTR;5'UTR;5'UTR;5'UTR;5'UTR;5'UTR;5'UTR;5'UTR;TSS1500	TSS1500	nonsense_mediated_decay;nonsense_mediated_decay;nonsense_mediated_decay;nonsense_mediated_decay;nonsense_mediated_decay;nonsense_mediated_decay;processed_transcript;protein_coding;protein_coding;protein_coding;protein_coding;protein_coding;protein_coding;protein_coding;protein_coding;protein_coding;retained_intron;retained_intron	mRNA	mRNA	Shelf	Shelf	H2AK5ac;H2BK120ac;H2BK12ac;H2BK15ac;H2BK20ac;H4K20me1;H4K91ac	Tx	4_Tx		NEUROG2;PMEL			FALSE
cg00022281_TC21	cg00022281	chr1	+	1266193	1266195		FALSE	FALSE	II	cg	UBE2J2	UBE2J2;UBE2J2;UBE2J2;UBE2J2;UBE2J2;UBE2J2;UBE2J2;UBE2J2;UBE2J2;UBE2J2;UBE2J2;UBE2J2;UBE2J2;UBE2J2;UBE2J2;UBE2J2;UBE2J2	ENST00000450390.6;ENST00000464036.5;ENST00000466752.5;ENST00000473215.5;ENST00000477894.5;ENST00000503294.5;ENST00000491779.5;ENST00000347370.6;ENST00000349431.11;ENST00000360466.6;ENST00000400929.6;ENST00000400930.8;ENST00000422076.5;ENST00000435198.5;ENST00000502382.1;ENST00000509720.5;ENST00000461142.3	7660;7671;7622;7656;7661;7640;7597;7661;7661;7533;7662;7640;7644;7651;7661;7634;7644	5'UTR;5'UTR;5'UTR;5'UTR;5'UTR;5'UTR;5'UTR;5'UTR;5'UTR;5'UTR;5'UTR;5'UTR;5'UTR;5'UTR;5'UTR;5'UTR;5'UTR	5'UTR	nonsense_mediated_decay;nonsense_mediated_decay;nonsense_mediated_decay;nonsense_mediated_decay;nonsense_mediated_decay;nonsense_mediated_decay;processed_transcript;protein_coding;protein_coding;protein_coding;protein_coding;protein_coding;protein_coding;protein_coding;protein_coding;protein_coding;retained_intron	mRNA	mRNA	Shore	Shore	H2AK5ac;H2AK9ac;H2BK120ac;H4K91ac;HistoneLysineCrotonylation	Tx	4_Tx		CDK2;IRF4;PMEL			FALSE
cg00022411_BC21	cg00022411	chr1	+	1271453	1271455		FALSE	FALSE	II	cg	UBE2J2	UBE2J2;UBE2J2;UBE2J2;UBE2J2;UBE2J2;UBE2J2;UBE2J2;UBE2J2;UBE2J2;UBE2J2;UBE2J2;UBE2J2;UBE2J2;UBE2J2;UBE2J2;UBE2J2;UBE2J2;UBE2J2	ENST00000450390.6;ENST00000464036.5;ENST00000466752.5;ENST00000473215.5;ENST00000477894.5;ENST00000503294.5;ENST00000491779.5;ENST00000347370.6;ENST00000349431.11;ENST00000360466.6;ENST00000400929.6;ENST00000400930.8;ENST00000422076.5;ENST00000435198.5;ENST00000488418.2;ENST00000502382.1;ENST00000509720.5;ENST00000461142.3	2400;2411;2362;2396;2401;2380;2337;2401;2401;2273;2402;2380;2384;2391;2018;2401;2374;2384	5'UTR;5'UTR;5'UTR;5'UTR;5'UTR;5'UTR;5'UTR;5'UTR;5'UTR;5'UTR;5'UTR;5'UTR;5'UTR;5'UTR;5'UTR;5'UTR;5'UTR;5'UTR	5'UTR	nonsense_mediated_decay;nonsense_mediated_decay;nonsense_mediated_decay;nonsense_mediated_decay;nonsense_mediated_decay;nonsense_mediated_decay;processed_transcript;protein_coding;protein_coding;protein_coding;protein_coding;protein_coding;protein_coding;protein_coding;protein_coding;protein_coding;protein_coding;retained_intron	mRNA	mRNA	Shore	Shore	H2BK120ub;H2Bub;H3K36me3;H3K79me2;H3K79me3;H4K20me1	EnhWk	6_EnhG					FALSE
cg00022434_TC21	cg00022434	chr1	-	1272570	1272572		FALSE	FALSE	II	cg	UBE2J2	UBE2J2;UBE2J2;UBE2J2;UBE2J2;UBE2J2;UBE2J2;UBE2J2;UBE2J2;UBE2J2;UBE2J2;UBE2J2;UBE2J2;UBE2J2;UBE2J2;UBE2J2;UBE2J2;UBE2J2;UBE2J2	ENST00000450390.6;ENST00000464036.5;ENST00000466752.5;ENST00000473215.5;ENST00000477894.5;ENST00000503294.5;ENST00000491779.5;ENST00000347370.6;ENST00000349431.11;ENST00000360466.6;ENST00000400929.6;ENST00000400930.8;ENST00000422076.5;ENST00000435198.5;ENST00000488418.2;ENST00000502382.1;ENST00000509720.5;ENST00000461142.3	1283;1294;1245;1279;1284;1263;1220;1284;1284;1156;1285;1263;1267;1274;901;1284;1257;1267	5'UTR;5'UTR;5'UTR;5'UTR;5'UTR;5'UTR;5'UTR;5'UTR;5'UTR;5'UTR;5'UTR;5'UTR;5'UTR;5'UTR;5'UTR;5'UTR;5'UTR;5'UTR	5'UTR	nonsense_mediated_decay;nonsense_mediated_decay;nonsense_mediated_decay;nonsense_mediated_decay;nonsense_mediated_decay;nonsense_mediated_decay;processed_transcript;protein_coding;protein_coding;protein_coding;protein_coding;protein_coding;protein_coding;protein_coding;protein_coding;protein_coding;protein_coding;retained_intron	mRNA	mRNA	Shore	Shore	H2Bub;H3K27me1;H3K36me2;H3K36me3B;H3K4me1;H3K79me1;H3K79me2;H3K79me3;H4K20me1;HistoneLysineAcetylation;HistoneLysineCrotonylation	TssFlnkD	2_TssAFlnk		AHR;AR;ARNT;ASCL1;BCAT1;BRD1;BRD2;BRD3;CBX1;CDX2;CHD4;CSNK2A1;CTBP1;EGLN2;EHMT2;ERG;ESR1;FAIRE;GREB1;GRHL2;HCFC1;HIF1A;HIRA;HNF4G;HOXA6;HOXB13;ICE1;ING5;KAT7;KDM5A;KLF10;KLF4;KLF5;KLF6;LARP7;LEO1;MRE11A;NELFE;NFATC1;NFYA;NIPBL;NKX2-1;NKX3-1;PBX1;PIAS1;PKNOX1;POU2F1;PRDM2;RARA;RARG;RCOR1;REPIN1;RFX1;SMAD3;SNAI2;SPIB;SRC;SREBF1;TFAP2C;TOP1;TTF1;VDR;WDHD1;XBP1;ZBTB17;ZBTB40;ZEB1;ZEB2;ZNF207;ZNF263;Z…			FALSE
cg00022558_TC21	cg00022558	chr11	-	69775518	69775520		FALSE	FALSE	II	cg	FGF4	FGF4;FGF4	ENST00000538040.1;ENST00000168712.3	-354;-177	TSS1500;TSS200	TSS1500	processed_transcript;protein_coding	mRNA	mRNA	Island	Island		ReprPC	13_ReprPC		CDCA2;EGR3;EOMES;EZH1;EZH2;GRHL3;HCFC1R1;INO80;JARID2;KDM4A;MYH11;NELFE;PCGF1;RYBP;SUZ12;TRIM25;ZNF483			FALSE
cg00022692_TC21	cg00022692	chr1	+	1277947	1277949	M_2extBase_SNP_AFR_1pt	FALSE	FALSE	II	cg	LINC01786	LINC01786;LINC01786	ENST00000434139.1;ENST00000453732.1	2725;2711	Body;Body	Body	lncRNA;lncRNA	lncRNA	lncRNA	Shelf	Shelf		Quies	15_Quies		ZSCAN16	LTR	ERV1	FALSE
cg00022808_BC21	cg00022808	chr1	-	1282013	1282015		FALSE	FALSE	II	cg	SCNN1D	SCNN1D;SCNN1D;SCNN1D;SCNN1D;SCNN1D;SCNN1D;SCNN1D	ENST00000379101.8;ENST00000467651.2;ENST00000325425.12;ENST00000338555.6;ENST00000379116.10;ENST00000400928.7;ENST00000470022.1	1542;-150;-95;1426;1578;790;89	Body;TSS200;TSS200;Body;Body;Body;Body	TSS200	nonsense_mediated_decay;processed_transcript;protein_coding;protein_coding;protein_coding;protein_coding;protein_coding	mRNA	mRNA	OpenSea	Open Sea	H2AZac;H3K4me1	Quies	15_Quies		AR;ASCL1;BCAT1;CBX8;FOXO3;GATAD2B;HBP1;HIF1A;HNF4A;HNF4G;HOXB13;INTS3;IRF4;JUN;MAPK1;MBD3;MTOR;MYBL2;NEUROG2;NFIA;NFIC;NR1H3;NR2F6;PIAS1;PMEL;PR;SATB1;SMARCA5;SNAI2;SSRP1;TCF4;TFAP4;TOP1;TP63;VDR;ZBTB33;ZEB1;ZMYM3			FALSE
cg00022997_BC11	cg00022997	chr6	-	31683030	31683032	M_SNP_AFR_1pt,M_SNP_EAS_1pt,M_SNPcommon_1pt	FALSE	FALSE	I	cg	LY6G5C	LY6G5C;LY6G5C;LY6G5C	ENST00000461572.1;ENST00000467098.1;ENST00000375863.7	-1070;1010;1010	TSS1500;5'UTR;5'UTR	TSS1500	processed_transcript;processed_transcript;protein_coding	mRNA	mRNA	Island	Island		TxWk	5_TxWk		CREM;HNF4A;KLF5;MBD4;NKX2-1;NR2F1;NR2F6;PCGF1;RFX1;RXRA;SMAD4;ZBTB33;ZNF534			FALSE
cg00023376_BC21	cg00023376	chr1	-	1292461	1292463	M_SNP_AMR_1pt,M_SNP_EUR_1pt,M_SNPcommon_1pt	FALSE	FALSE	II	cg	ACAP3	ACAP3;ACAP3	ENST00000354700.10;ENST00000492936.5	15469;13468	1stExon;1stExon	1stExon	protein_coding;retained_intron	mRNA	mRNA	Island	Island		TxWk	5_TxWk		TFAP2A;ZNF534			FALSE
cg00023388_BC21	cg00023388	chr21	+	36466554	36466556	M_nonuniq	TRUE	FALSE	II	cg	CLDN14;CLDN14-AS1;ENSG00000230479	CLDN14;CLDN14;CLDN14;CLDN14;CLDN14;CLDN14-AS1;ENSG00000230479	ENST00000342108.2;ENST00000399135.6;ENST00000399136.5;ENST00000399137.5;ENST00000399139.5;ENST00000428667.1;ENST00000429588.1	110015;13568;76046;13536;-113;20824;36195	5'UTR;5'UTR;5'UTR;5'UTR;TSS200;Body;Body	TSS200	protein_coding;protein_coding;protein_coding;protein_coding;protein_coding;lncRNA;lncRNA	mRNA	mRNA	OpenSea	Open Sea		Quies	15_Quies		DAXX;DUX4;EBF1;FOS	LTR	ERVL-MaLR	FALSE
cg00023492_TC11	cg00023492	chr1	-	19644215	19644217		FALSE	FALSE	I	cg	MICOS10-NBL1;NBL1	MICOS10-NBL1;MICOS10-NBL1;MICOS10-NBL1;NBL1;NBL1;NBL1;NBL1;NBL1;NBL1;NBL1;NBL1;NBL1;NBL1	ENST00000602293.5;ENST00000602384.5;ENST00000602450.1;ENST00000289749.6;ENST00000375136.8;ENST00000425400.5;ENST00000428975.5;ENST00000439664.5;ENST00000451758.5;ENST00000602662.1;ENST00000618761.4;ENST00000621723.4;ENST00000622566.4	47149;47149;47148;984;-95;-1156;3662;502;807;47237;-1156;502;807	Body;Body;Body;Body;TSS200;TSS1500;Body;Body;Body;Body;TSS1500;Body;Body	TSS1500	nonsense_mediated_decay;nonsense_mediated_decay;nonsense_mediated_decay;protein_coding;protein_coding;protein_coding;protein_coding;protein_coding;protein_coding;protein_coding;protein_coding;protein_coding;protein_coding	mRNA	mRNA	Island	Island		TssA	1_TssA		ASXL1;E2F4;EGR3;ERCC6;ERF;EZH1;FGFR1;FOXK1;GRHL3;GTF2B;HIF1A;INTS11;JARID2;KDM2B;MAF;MAPK1;MAZ;NCAPH2;NFYB;NRF1;OGT;PAF1;PCGF1;PIAS1;RAG2;RXRA;RYBP;SOX9;SUMO2;TAF3;TCF7L1;TFAP4;TRIM25;TTF2;UBTF;XBP1;ZBTB14;ZFP64;ZNF468			FALSE
cg00023842_TC21	cg00023842	chr1	-	1302340	1302342		FALSE	FALSE	II	cg	ACAP3	ACAP3;ACAP3;ACAP3;ACAP3;ACAP3;ACAP3;ACAP3	ENST00000354980.7;ENST00000353662.4;ENST00000354700.10;ENST00000472541.5;ENST00000478065.5;ENST00000479108.5;ENST00000492936.5	5481;920;5590;7269;2561;5490;3589	5'UTR;5'UTR;5'UTR;5'UTR;5'UTR;5'UTR;5'UTR	5'UTR	nonsense_mediated_decay;protein_coding;protein_coding;retained_intron;retained_intron;retained_intron;retained_intron	mRNA	mRNA	OpenSea	Open Sea	H2AFY2;H4K12ac	TxWk	5_TxWk		GRHL3;IRF5;SRF;ZFP69B;ZNF263;ZNF423;ZNF692			FALSE
cg00023943_BC21	cg00023943	chr1	-	1305305	1305307		FALSE	FALSE	II	cg	ACAP3	ACAP3;ACAP3;ACAP3;ACAP3;ACAP3;ACAP3;ACAP3	ENST00000354980.7;ENST00000438966.1;ENST00000354700.10;ENST00000472541.5;ENST00000478065.5;ENST00000479108.5;ENST00000492936.5	2516;2513;2625;4304;-404;2525;624	5'UTR;5'UTR;5'UTR;5'UTR;TSS1500;5'UTR;5'UTR	TSS1500	nonsense_mediated_decay;processed_transcript;protein_coding;retained_intron;retained_intron;retained_intron;retained_intron	mRNA	mRNA	Shore	Shore	H2AK5ac;H2AK9ac;H2BK120ac;H2BK15ac;H2BK20ac;H3F3A;H3K4me1;H4K91ac;HistoneLysineAcetylation	TssFlnkU	2_TssAFlnk		ARID1A;ARNT;CHAMP1;EBF1;EBF3;HDAC8;HDGF;HNF4A;HNF4G;IKZF1;LEF1;NR2F1;PMEL;REPIN1;RFX1;SMARCA5;SMARCE1;ZC3H8;ZNF318;ZNF335			FALSE
cg00024153_TC11	cg00024153	chr1	+	1308377	1308379		FALSE	FALSE	I	cg	ACAP3;PUSL1	ACAP3;ACAP3;ACAP3;ACAP3;ACAP3;PUSL1;PUSL1;PUSL1;PUSL1;PUSL1	ENST00000354980.7;ENST00000438966.1;ENST00000354700.10;ENST00000472541.5;ENST00000479108.5;ENST00000470520.5;ENST00000379031.10;ENST00000467712.1;ENST00000463758.1;ENST00000493657.1	-556;-559;-447;1232;-547;-233;-219;-443;-410;-857	TSS1500;TSS1500;TSS1500;5'UTR;TSS1500;TSS1500;TSS1500;TSS1500;TSS1500;TSS1500	TSS1500	nonsense_mediated_decay;processed_transcript;protein_coding;retained_intron;retained_intron;processed_transcript;protein_coding;protein_coding;retained_intron;retained_intron	mRNA	mRNA	Island	Island	H2AFZ;H2AZac;H3K79me1;H4K5ac_H4K8ac_H4K12ac_H4K16ac	TssA	1_TssA		ADNP;AFF4;ARID5B;ATF1;ATF3;BACH1;BCL11B;BCL6;BCLAF1;BCOR;BRCA1;BRD3;C11orf30;CBFB;CBX5;CBX8;CCNT2;CDK6;CDK7;CDK8;CDK9;CEBPA;CEBPB;CEBPD;CEBPG;CHAMP1;CHD2;CHD8;CREB1;CREBBP;CSDE1;CTBP1;DDX20;DPF2;DPPA2;E2F1;E2F3;E2F4;E2F5;E2F6;E2F8;EBF1;EBF3;EGR1;EGR3;ELF1;ELK1;ELL2;EMX1;EOMES;EP400;EPC1;ERF;ERG;ETS1;ETV1;FEZF1;FGFR1;FLI1;FOSL1;FOXJ2;FOXK1;FOXK2;FOXO1;FOXP1;GABPA;GATA1;GLIS1;GLIS2;GMEB2;GTF2B;H2AZ…			FALSE
cg00024192_BC21	cg00024192	chr2	-	178963813	178963815		FALSE	FALSE	II	cg	CCDC141;ENSG00000287149	CCDC141;CCDC141;CCDC141;ENSG00000287149;ENSG00000287149;ENSG00000287149;ENSG00000287149	ENST00000409284.1;ENST00000443758.7;ENST00000446116.5;ENST00000652826.1;ENST00000657712.1;ENST00000667123.1;ENST00000667180.1	86246;86324;86273;135465;80934;135452;135245	5'UTR;5'UTR;5'UTR;Body;Body;Body;Body	5'UTR	protein_coding;protein_coding;protein_coding;lncRNA;lncRNA;lncRNA;lncRNA	mRNA	mRNA	OpenSea	Open Sea		Quies	15_Quies		ARNT;NANOG			FALSE
cg00024330_BC21	cg00024330	chr1	+	1310531	1310533		FALSE	FALSE	II	cg						Intergenic		No RNA Associated	No RNA Associated	Shore	Shore		TxWk	4_Tx		CDK2;GRHL2;HIF1A;PR;TERC			FALSE
cg00024330_BC22	cg00024330	chr1	+	1310531	1310533		FALSE	FALSE	II	cg						Intergenic		No RNA Associated	No RNA Associated	Shore	Shore		TxWk	4_Tx		CDK2;GRHL2;HIF1A;PR;TERC			FALSE
cg00024459_BC21	cg00024459	chr17	-	32737141	32737143	M_2extBase_SNP_AFR_1pt,M_2extBase_SNP_AMR_1pt,M_2extBase_SNPcommon_1pt,M_2extBase_SNPcommon_5pt	TRUE	FALSE	II	cg	MYO1D	MYO1D;MYO1D;MYO1D;MYO1D;MYO1D;MYO1D;MYO1D	ENST00000577252.5;ENST00000583611.5;ENST00000584232.5;ENST00000318217.10;ENST00000394649.8;ENST00000579584.5;ENST00000580538.5	18377;11864;23255;139983;125902;140003;18578	5'UTR;5'UTR;5'UTR;5'UTR;5'UTR;5'UTR;5'UTR	5'UTR	nonsense_mediated_decay;processed_transcript;processed_transcript;protein_coding;protein_coding;protein_coding;retained_intron	mRNA	mRNA	OpenSea	Open Sea		Quies	15_Quies		GATA2;MEF2A;NBN;NR2F6;SMARCE1;SPIB			FALSE
cg00024651_TC21	cg00024651	chr1	+	1319480	1319482		FALSE	FALSE	II	cg	ENSG00000240731;INTS11	ENSG00000240731;INTS11;INTS11;INTS11;INTS11;INTS11;INTS11;INTS11;INTS11;INTS11;INTS11;INTS11;INTS11;INTS11;INTS11;INTS11;INTS11;INTS11;INTS11;INTS11;INTS11;INTS11;INTS11;INTS11;INTS11;INTS11;INTS11;INTS11;INTS11;INTS11;INTS11;INTS11;INTS11;INTS11;INTS11	ENST00000444968.1;ENST00000430786.5;ENST00000458452.7;ENST00000470679.3;ENST00000526797.5;ENST00000527098.5;ENST00000528879.5;ENST00000531019.5;ENST00000531377.5;ENST00000532772.5;ENST00000490853.5;ENST00000493534.6;ENST00000532952.5;ENST00000411962.5;ENST00000419704.5;ENST00000421495.6;ENST00000429572.5;ENST00000434694.6;ENST00000435064.6;ENST00000450926.6;ENST00000498476.6;ENST00000526332.5;ENS…	-791;5145;5170;5123;5178;5186;5168;5180;-134;5148;5169;5178;5162;5193;5173;5157;5186;5150;5180;5190;5180;5180;5191;5179;5191;5207;5207;5207;5141;5149;5131;5207;1425;5157;5178	TSS1500;5'UTR;5'UTR;1stExon;5'UTR;5'UTR;5'UTR;1stExon;TSS200;5'UTR;1stExon;1stExon;1stExon;5'UTR;5'UTR;5'UTR;1stExon;5'UTR;5'UTR;5'UTR;1stExon;5'UTR;5'UTR;5'UTR;1stExon;5'UTR;5'UTR;5'UTR;5'UTR;5'UTR;1stExon;1stExon;5'UTR;5'UTR;5'UTR	TSS1500	lncRNA;nonsense_mediated_decay;nonsense_mediated_decay;nonsense_mediated_decay;nonsense_mediated_decay;nonsense_mediated_decay;nonsense_mediated_decay;nonsense_mediated_decay;nonsense_mediated_decay;nonsense_mediated_decay;processed_transcript;processed_transcript;processed_transcript;protein_coding;protein_coding;protein_coding;protein_coding;protein_coding;protein_coding;protein_coding;protein_…	mRNA	mRNA	Shore	Shore	H3K36me3;H3K36me3B	Tx	4_Tx		DNMT3B;HIC1;HIRA;INTS11;MAPK1;PRDM1;SCML2;SSRP1;TERC;XRN2;ZBTB33;ZNF121;ZNF263			FALSE
cg00025044_TC21	cg00025044	chr10	+	49508431	49508433		FALSE	FALSE	II	cg	ERCC6	ERCC6;ERCC6;ERCC6;ERCC6	ENST00000355832.10;ENST00000681659.1;ENST00000679811.1;ENST00000681632.1	30690;30624;30599;30594	5'UTR;5'UTR;5'UTR;5'UTR	5'UTR	protein_coding;protein_coding;retained_intron;retained_intron	mRNA	mRNA	OpenSea	Open Sea	H3K9me1	Quies	5_TxWk		ARID5B;BATF;BCLAF1;CBFB;CDK12;CDK7;JMJD1C;KDM6A;LMO1;MAF;MTA3;MYB;NOTCH1;PBX1;PROX1;RUNX1;RUNX3;T;TAT;TBX21;TCF7L1;TLX1			FALSE
cg00025094_BC21	cg00025094	chr16	+	70540340	70540342		FALSE	FALSE	II	cg	SF3B3	SF3B3;SF3B3;SF3B3	ENST00000567635.5;ENST00000302516.10;ENST00000572365.1	-1398;16525;1946	TSS1500;Body;Body	TSS1500	nonsense_mediated_decay;protein_coding;retained_intron	mRNA	mRNA	OpenSea	Open Sea		Tx	4_Tx		BMI1;CDCA2;IRF4;IRF5;LMNA;LMNB1	SINE	Alu	FALSE
cg00025095_BC21	cg00025095	chr1	-	1330486	1330488		FALSE	FALSE	II	cg	TAS1R3	TAS1R3	ENST00000339381.6	-793	TSS1500	TSS1500	protein_coding	mRNA	mRNA	Shore	Shore		TxWk	5_TxWk		ASCL1;CREBBP;EBF1;EBF3;GLIS1;NCOR2;NEUROG2;RBPJ;SND1;SRCAP;ZBTB42;ZNF341			FALSE
cg00025733_TC21	cg00025733	chr1	-	1344333	1344335		FALSE	FALSE	II	cg	DVL1	DVL1;DVL1;DVL1	ENST00000378888.10;ENST00000378891.9;ENST00000472445.1	5085;4779;4622	5'UTR;5'UTR;5'UTR	5'UTR	protein_coding;protein_coding;retained_intron	mRNA	mRNA	Shelf	Shelf	H2AK5ac;H2BK15ac	TxWk	5_TxWk		ARID1A;DAXX;ESR1;GRHL2;HNF4G;KLF5;TCOF1;TFAP2C;TOP1			FALSE
cg00025779_TC21	cg00025779	chr5	+	148033124	148033126		FALSE	FALSE	II	cg	SPINK5	SPINK5	ENST00000521206.5	7442	Body	Body	protein_coding	mRNA	mRNA	OpenSea	Open Sea		Quies	15_Quies		BANF1;CHD7;CHD8;PMEL;SOX2	LINE	L1	FALSE
cg00025830_TC21	cg00025830	chr1	+	1348299	1348301		FALSE	FALSE	II	cg	DVL1	DVL1;DVL1;DVL1	ENST00000378888.10;ENST00000378891.9;ENST00000472445.1	1119;813;656	5'UTR;5'UTR;5'UTR	5'UTR	protein_coding;protein_coding;retained_intron	mRNA	mRNA	Shore	Shore	H2AK119ub;H2AK5ac;H3K23me2;H3K36me2;H3K4me2;H3K79me2	TssFlnkU	2_TssAFlnk		ARNT;BCL11A;BCL11B;BRD1;BRPF3;C11orf30;CHD1;CHRM2;CPSF3L;CSDE1;DPF2;EOMES;FEZF1;FOXK2;GLIS1;GLIS2;HDAC8;HDGF;HLTF;HNF4G;ID3;ING2;ING5;INSM2;INTS12;INTS3;JMJD1C;KAT7;KDM1A;KLF13;KLF17;KLF6;KLF7;KLF8;KLF9;KRAB;L3MBTL2;LARP7;LEF1;MAPK1;MBD3;MIER1;MLLT1;NBN;NCOA1;NELFA;NELFE;NEUROG2;NFRKB;NKRF;NR2F1;NR2F6;OVOL3;PATZ1;PKNOX1;POLR2M;PRDM10;PSIP1;RAD51;RBBP5;RBL1;REPIN1;RFX1;SAP30;SCRT1;SCRT2;SMARCA5;SM…			FALSE
cg00025832_BC21	cg00025832	chr1	-	1348351	1348353		FALSE	FALSE	II	cg	DVL1	DVL1;DVL1;DVL1	ENST00000378888.10;ENST00000378891.9;ENST00000472445.1	1067;761;604	5'UTR;5'UTR;5'UTR	5'UTR	protein_coding;protein_coding;retained_intron	mRNA	mRNA	Shore	Shore	H2AK5ac;H3K23me2;H3K4me2;H3K79me2;H3K79me3	TssFlnkU	2_TssAFlnk		ARNT;AUTS2;BCL11A;BCL11B;BRD1;BRPF3;C11orf30;CHD1;CPSF3L;CSDE1;DPF2;FEZF1;FOXK2;GLIS2;HDAC8;HDGF;HLTF;HNF4G;ING2;ING5;INSM2;INTS12;KAT7;KLF13;KLF6;KLF7;KLF8;KLF9;L3MBTL2;LEF1;MBD3;MIER1;MLLT1;NBN;NCOA1;NELFA;NEUROG2;NFRKB;NKRF;NR2F1;OVOL3;PATZ1;PKNOX1;PRDM10;RAD51;RBBP5;SAP30;SCRT2;SMARCA5;SMARCE1;STAT5A;TAF3;XRN2;ZBTB1;ZBTB17;ZBTB40;ZBTB8A;ZC3H8;ZEB2;ZFP2;ZFP37;ZFP64;ZFP69B;ZNF121;ZNF18;ZNF24;ZN…			FALSE
cg00026033_TC11	cg00026033	chr12	-	56020705	56020707		FALSE	FALSE	I	cg	IKZF4	IKZF4;IKZF4;IKZF4;IKZF4;IKZF4;IKZF4;IKZF4;IKZF4;IKZF4;IKZF4;IKZF4	ENST00000551103.5;ENST00000547668.5;ENST00000548601.5;ENST00000549519.5;ENST00000550860.5;ENST00000551701.5;ENST00000262032.9;ENST00000431367.6;ENST00000547167.6;ENST00000547791.2;ENST00000552689.1	-342;-640;13037;1386;9570;-1097;13047;1386;-337;-610;9148	TSS1500;TSS1500;Body;Body;Body;TSS1500;Body;Body;TSS1500;TSS1500;Body	TSS1500	nonsense_mediated_decay;processed_transcript;processed_transcript;processed_transcript;processed_transcript;processed_transcript;protein_coding;protein_coding;protein_coding;protein_coding;protein_coding	mRNA	mRNA	OpenSea	Open Sea	H3K27me1;H3K79me1;H4K5ac_H4K8ac_H4K12ac_H4K16ac;H4K91ac	TssFlnkU	2_TssAFlnk		ARNT;CBX1;CDCA2;CHAMP1;CHD8;DPF2;E2F5;ETV1;FGFR1;FOXO3;GTF2E2;GTF2F1;HEY1;HNF4G;IKZF1;L3MBTL2;LEF1;LMNB1;MYH11;NBN;NFATC3;NFRKB;NR2C2;NR2F1;NR2F6;NR4A1;PBX2;PBX3;PCGF1;PKNOX1;RBBP5;RBL2;REPIN1;RXRA;SMARCA5;SMARCE1;SOX2;SSU72;TAF7;TRAF7;UBTF;ZBTB40;ZNF263;ZNF644;ZNF740;ZNF766			FALSE
cg00026186_TC11	cg00026186	chrX	+	48508841	48508843		FALSE	FALSE	I	cg	PORCN;PORCN-DT	PORCN;PORCN;PORCN;PORCN;PORCN;PORCN;PORCN;PORCN;PORCN;PORCN;PORCN;PORCN;PORCN;PORCN;PORCN;PORCN;PORCN-DT	ENST00000472520.5;ENST00000485288.7;ENST00000528612.5;ENST00000470275.2;ENST00000486272.1;ENST00000326194.11;ENST00000355961.8;ENST00000359882.8;ENST00000361988.7;ENST00000367574.9;ENST00000489940.5;ENST00000537758.6;ENST00000683923.1;ENST00000491243.5;ENST00000682661.1;ENST00000684722.1;ENST00000445586.1	-150;-152;-169;-834;-124;-150;-160;-120;-198;-620;-188;-392;-177;-189;-140;-117;-3	TSS200;TSS200;TSS200;TSS1500;TSS200;TSS200;TSS200;TSS200;TSS200;TSS1500;TSS200;TSS1500;TSS200;TSS200;TSS200;TSS200;TSS200	TSS1500	nonsense_mediated_decay;nonsense_mediated_decay;nonsense_mediated_decay;processed_transcript;processed_transcript;protein_coding;protein_coding;protein_coding;protein_coding;protein_coding;protein_coding;protein_coding;protein_coding;retained_intron;retained_intron;retained_intron;lncRNA	mRNA	mRNA	Island	Island	H2AZK4ac_H2AZK7ac_H2AZK11ac;H3K4me3B	TssA	1_TssA		AFF4;AGO1;ARID2;ASXL1;BANF1;BCL3;BCOR;C11orf30;CBFB;CBX1;CBX3;CBX5;CBX8;CCNT2;CDK6;CEBPD;CHD2;CHD8;CHRM2;CNOT3;CREB1;CREBBP;CSDE1;DDX21;DNMT3A;DPF2;E2F1;E2F3;EED;EGLN2;EGR1;EGR2;EGR3;ELF1;ELL2;EMX1;ERG;FAM208A;FGFR1;FLI1;FOXM1;FOXO3;FOXP2;GABPA;GATAD1;GATAD2B;GLIS2;GMEB2;GTF2B;GTF2F1;HEXIM1;HEY1;HIF1A;HMGN3;HNF4G;HOXA6;IKZF1;IKZF2;ING2;INTS11;INTS12;INTS3;IRF1;IRF4;JMJD1C;KDM4C;KDM5B;KDM6B;KLF1;K…			FALSE
cg00026194_BC11	cg00026194	chr1	+	1354414	1354416		FALSE	FALSE	I	cg	MXRA8	MXRA8;MXRA8;MXRA8;MXRA8;MXRA8;MXRA8;MXRA8;MXRA8	ENST00000309212.11;ENST00000342753.8;ENST00000445648.5;ENST00000477278.3;ENST00000473097.5;ENST00000474033.5;ENST00000476718.1;ENST00000478517.5	4141;4380;4129;7363;60;-150;602;-167	5'UTR;5'UTR;5'UTR;5'UTR;5'UTR;TSS200;5'UTR;TSS200	TSS200	protein_coding;protein_coding;protein_coding;protein_coding;retained_intron;retained_intron;retained_intron;retained_intron	mRNA	mRNA	Island	Island	H2AK119ub;H3K27me3	EnhBiv	12_EnhBiv		BRD3;CDCA2;EZH2;HIC1;HIRA;KDM6B;LEO1;MAPK1;PBX3;PCGF1;RYBP;SUZ12;TRIM25;XRN2;ZNF414			FALSE
cg00026247_BC21	cg00026247	chr4	+	71759412	71759414		FALSE	FALSE	II	cg	GC	GC;GC;GC;GC;GC	ENST00000509740.5;ENST00000503472.5;ENST00000273951.13;ENST00000504199.5;ENST00000513476.5	24653;9988;24667;44629;24634	5'UTR;5'UTR;5'UTR;5'UTR;5'UTR	5'UTR	nonsense_mediated_decay;processed_transcript;protein_coding;protein_coding;protein_coding	mRNA	mRNA	OpenSea	Open Sea		Quies	15_Quies			LINE	L1	FALSE
cg00026543_BC21	cg00026543	chr1	+	1361651	1361653		FALSE	FALSE	II	cg	MXRA8	MXRA8	ENST00000477278.3	126	5'UTR	5'UTR	protein_coding	mRNA	mRNA	OpenSea	Open Sea	H2AK5ac;H2BK12ac;H3K36me2	EnhA1	7_Enh		GRHL3;IRF4;SNAI2			FALSE
cg00026557_BC21	cg00026557	chr1	-	1361831	1361833	M_SNP_AFR_1pt,M_SNP_AMR_1pt,M_SNP_EAS_1pt,M_SNP_EUR_1pt,M_SNP_SAS_1pt,M_SNPcommon_1pt,M_SNPcommon_5pt	TRUE	FALSE	II	cg	MXRA8	MXRA8	ENST00000477278.3	-54	TSS200	TSS200	protein_coding	mRNA	mRNA	OpenSea	Open Sea		EnhA1	7_Enh					FALSE
cg00027037_TC11	cg00027037	chr18	-	24397743	24397745		FALSE	FALSE	I	cg	OSBPL1A	OSBPL1A;OSBPL1A;OSBPL1A;OSBPL1A;OSBPL1A;OSBPL1A;OSBPL1A;OSBPL1A	ENST00000578091.5;ENST00000579851.5;ENST00000582645.5;ENST00000579764.5;ENST00000582350.5;ENST00000582618.1;ENST00000319481.8;ENST00000399441.4	137;80;112;45;41;98;81;45	5'UTR;5'UTR;5'UTR;5'UTR;5'UTR;5'UTR;5'UTR;5'UTR	5'UTR	nonsense_mediated_decay;nonsense_mediated_decay;nonsense_mediated_decay;processed_transcript;processed_transcript;processed_transcript;protein_coding;protein_coding	mRNA	mRNA	Island	Island	H2A;H2AK119;H2AK5ac;H2AK9ac;H2BK120ac;H2BK12ac;H2BK15ac;H2BK5ac;H3K14ac;H3K18ac;H3K18cr;H3K23ac;H3K27me1;H3K36ac;H3K4ac;H3K4me3B;H3K79me1;H3K9K14ac;H3K9ac;H3K9ac_H3K14ac;H3_4ac;H4;H4K12ac;H4K16ac;H4K20me3;H4K5ac;H4K8ac;H4K91ac;HistoneLysineAcetylation;HistoneLysineCrotonylation	TssA	1_TssA		AFF1;AFF4;AGO1;APOBEC3B;AR;ARID2;ARNTL;ASXL1;BACH1;BCL11B;BCL3;BCL6;BCOR;BHLHE40;BRD1;BRD2;BRD3;BRD4;BRF1;BRPF3;CBFB;CBX8;CDCA2;CDK7;CDK8;CDK9;CHD8;CNOT3;CREBBP;CSDE1;CTBP1;CTCFL;DAXX;DDX21;DDX5;E2F1;E2F3;E2F4;E2F6;EGLN2;EHMT2;ELL2;EMX1;EP300;ERCC6;ERG;ESCO2;ETS1;EZH1;FEZF1;FGFR1;FLI1;FOXA2;FOXD2;FOXP1;FOXP2;FXR2;GATA1;GATA6;GATAD2B;GLI2;GLIS1;GLIS2;GMEB2;GRHL3;GTF2B;H2AZ;HCFC1R1;HDAC1;HDAC2;HEXI…			FALSE
cg00027120_TC21	cg00027120	chr7	+	143183738	143183740		FALSE	FALSE	II	cg	TAS2R39	TAS2R39	ENST00000446620.1	320	1stExon	1stExon	protein_coding	mRNA	mRNA	OpenSea	Open Sea		Quies	15_Quies		ATF4			FALSE
cg00027353_BC21	cg00027353	chr1	+	1388642	1388644		FALSE	FALSE	II	cg	CCNL2	CCNL2;CCNL2;CCNL2;CCNL2;CCNL2;CCNL2;CCNL2;CCNL2;CCNL2;CCNL2;CCNL2;CCNL2	ENST00000481223.6;ENST00000482621.5;ENST00000488340.5;ENST00000469113.5;ENST00000505849.5;ENST00000400809.8;ENST00000418865.6;ENST00000463260.5;ENST00000480479.5;ENST00000482365.5;ENST00000492998.5;ENST00000496007.5	10669;9662;10686;4074;3007;10693;3883;71;2454;3112;2258;10667	5'UTR;5'UTR;5'UTR;5'UTR;5'UTR;5'UTR;5'UTR;5'UTR;5'UTR;5'UTR;5'UTR;5'UTR	5'UTR	nonsense_mediated_decay;nonsense_mediated_decay;nonsense_mediated_decay;processed_transcript;processed_transcript;protein_coding;retained_intron;retained_intron;retained_intron;retained_intron;retained_intron;retained_intron	mRNA	mRNA	Shore	Shore		Tx	4_Tx		ZSCAN16	SINE	Alu	FALSE
cg00027732_BC21	cg00027732	chr15	+	65842184	65842186	M_nonuniq	TRUE	FALSE	II	cg	RAB11A;U6	RAB11A;RAB11A;RAB11A;U6	ENST00000563580.5;ENST00000568850.5;ENST00000569304.1;ENST00000636829.1	49738;49738;116131;-1299	Body;Body;Body;TSS1500	TSS1500	processed_transcript;processed_transcript;processed_transcript;snRNA	snRNA	ncRNA	OpenSea	Open Sea		Quies	15_Quies		LMNB1	SINE	Alu	FALSE
cg00028042_BC21	cg00028042	chr8	+	38855507	38855509		FALSE	FALSE	II	cg						Intergenic		No RNA Associated	No RNA Associated	OpenSea	Open Sea	H1.0	TxWk	5_TxWk		ING2;LMNB1;MYF5	SINE	Alu	FALSE
cg00028088_BC21	cg00028088	chr1	+	1410940	1410942		FALSE	FALSE	II	cg						Intergenic		No RNA Associated	No RNA Associated	Shelf	Shelf		Quies	5_TxWk			SINE	Alu	FALSE
cg00028239_TC21	cg00028239	chr1	-	1418067	1418069	M_nonuniq	TRUE	FALSE	II	cg						Intergenic		No RNA Associated	No RNA Associated	Shore	Shore		Quies	15_Quies		BATF;BCL11A;CBX5;EBF1;EED;GFI1B;GRHL2;HDGF;IRF4;JUNB;KDM1A;MEF2A;MITF;MTA2;MTA3;POU2F2;RAD51;RCOR1;RUNX3;STAT5A;TARDBP;TBX21;TRIM22;USF2;VDR;ZNF600	LTR	ERV1	FALSE
cg00028286_TC21	cg00028286	chr1	+	1419406	1419408		FALSE	FALSE	II	cg	ANKRD65;ANKRD65-AS1	ANKRD65;ANKRD65;ANKRD65;ANKRD65;ANKRD65;ANKRD65-AS1	ENST00000427211.3;ENST00000442470.1;ENST00000454272.2;ENST00000520296.5;ENST00000537107.6;ENST00000428932.1	2363;1854;1685;2038;1870;-838	1stExon;1stExon;1stExon;1stExon;1stExon;TSS1500	TSS1500	protein_coding;protein_coding;protein_coding;protein_coding;protein_coding;lncRNA	mRNA	mRNA	Shore	Shore	H1.4;H2BK15ac;H3K36me2;H3K79me1	Quies	15_Quies		CDCA2;DNMT3B;GRHL3;H2AFX;HCFC1R1;ING5;MAPK1;POLR3D;PRDM14;RBL1;SPIB;TET2;TET3;TRIM25			FALSE
cg00028459_BC21	cg00028459	chr1	+	1422778	1422780		FALSE	FALSE	II	cg	ANKRD65	ANKRD65;ANKRD65	ENST00000427211.3;ENST00000520296.5	-1009;-1334	TSS1500;TSS1500	TSS1500	protein_coding;protein_coding	mRNA	mRNA	Shelf	Shelf		TxWk	7_Enh		BACH1;C11orf30;CREB3;CUX1;DDX20;DIDO1;E2F5;ETV1;FOSL1;FXR2;GATA2;GATA3;GATA6;GRHL2;HDAC8;HINFP;ICE1;ID3;INTS12;IRF1;IRF9;JMJD6;JUN;JUND;KDM5C;KDM6A;KLF13;MBD3;MEF2D;MITF;MTA2;NR1H2;NR1H3;NR2C2;NR4A1;PBX2;PBX3;PRMT1;PTRF;PTTG1;PYGO2;RELB;RFX1;SMAD3;SOX4;SSU72;STAT3;SUMO1;TAF7;TCF7L1;TCF7L2;TEAD1;TEAD2;TEAD4;YAP1;ZKSCAN8;ZMYND8;ZNF175;ZNF197;ZNF318;ZNF584;ZNF589;ZNF592;ZNF639;ZNF644;ZNF687;ZNF740;Z…	LTR	ERV1	FALSE
cg00028559_TC21	cg00028559	chr1	+	1426001	1426003		FALSE	FALSE	II	cg	TMEM88B	TMEM88B	ENST00000378821.4	131	1stExon	1stExon	protein_coding	mRNA	mRNA	Shore	Shore		TxWk	14_ReprPCWk		EMX1;FOXH1;HNF4A;HNF4G;MYBL2;NOTCH1;NR2F6;SMAD2_3;SOX2;TGIF2;TTF1;ZNF263;ZNF341;ZNF600			FALSE
cg00028661_BC21	cg00028661	chr6	-	154315570	154315572		FALSE	FALSE	II	cg	ENSG00000288520;IPCEF1	ENSG00000288520;IPCEF1;IPCEF1;IPCEF1;IPCEF1	ENST00000673182.1;ENST00000265198.8;ENST00000367220.9;ENST00000422970.6;ENST00000520261.1	194544;41196;41233;14511;41222	5'UTR;5'UTR;5'UTR;5'UTR;5'UTR	5'UTR	protein_coding;protein_coding;protein_coding;protein_coding;protein_coding	mRNA	mRNA	OpenSea	Open Sea		Quies	15_Quies		REPIN1			FALSE
cg00028727_BC21	cg00028727	chr1	-	1429698	1429700		FALSE	FALSE	II	cg	TMEM88B	TMEM88B	ENST00000378821.4	3828	Body	Body	protein_coding	mRNA	mRNA	Shore	Shore	H2AFY;H3F3A	EnhA1	7_Enh		IKZF1			FALSE
cg00028747_BC21	cg00028747	chr1	+	1430636	1430638		FALSE	FALSE	II	cg	LINC01770	LINC01770;LINC01770;LINC01770	ENST00000430109.1;ENST00000434150.1;ENST00000454562.1	3937;1207;3852	1stExon;1stExon;1stExon	1stExon	lncRNA;lncRNA;lncRNA	lncRNA	lncRNA	Shore	Shore	H4K12ac	EnhA1	7_Enh	TRUE	ASCL1;CTCF;E2F7;EOMES;ETV1;GTF2I;IRF4;MYF5;MYOD1;MYOG;NEUROD1;NEUROG2;NKX2-1;PPARG;RB1;SOX4;TCF21;TFAP4;TTF1;ZBTB42			FALSE
cg00028778_BC21	cg00028778	chr1	+	1431644	1431646		FALSE	FALSE	II	cg	LINC01770	LINC01770;LINC01770;LINC01770;LINC01770	ENST00000417917.1;ENST00000430109.1;ENST00000434150.1;ENST00000454562.1	2876;2929;199;2844	5'UTR;5'UTR;5'UTR;5'UTR	5'UTR	lncRNA;lncRNA;lncRNA;lncRNA	lncRNA	lncRNA	Shore	Shore	H2AK5ac;H3K79me1	EnhA1	7_Enh		MYH11;XBP1			FALSE
cg00029053_TC11	cg00029053	chr2	+	10689887	10689889		FALSE	FALSE	I	cg	NOL10;RN7SL832P	NOL10;NOL10;NOL10;NOL10;NOL10;NOL10;NOL10;NOL10;NOL10;NOL10;NOL10;NOL10;NOL10;NOL10;NOL10;NOL10;NOL10;NOL10;RN7SL832P	ENST00000695464.1;ENST00000695470.1;ENST00000695472.1;ENST00000695475.1;ENST00000695476.1;ENST00000695477.1;ENST00000695479.1;ENST00000695480.1;ENST00000345985.7;ENST00000381685.10;ENST00000538384.5;ENST00000695467.1;ENST00000695468.1;ENST00000695469.1;ENST00000473087.1;ENST00000695471.1;ENST00000695473.1;ENST00000695478.1;ENST00000607781.1	71;87;75;88;71;71;96;71;85;88;100;71;71;71;88;88;88;87;-456	5'UTR;5'UTR;5'UTR;5'UTR;5'UTR;5'UTR;5'UTR;5'UTR;5'UTR;5'UTR;5'UTR;5'UTR;5'UTR;5'UTR;5'UTR;5'UTR;5'UTR;5'UTR;TSS1500	TSS1500	nonsense_mediated_decay;nonsense_mediated_decay;nonsense_mediated_decay;nonsense_mediated_decay;nonsense_mediated_decay;nonsense_mediated_decay;processed_transcript;processed_transcript;protein_coding;protein_coding;protein_coding;protein_coding;protein_coding;protein_coding;retained_intron;retained_intron;retained_intron;retained_intron;lncRNA	mRNA	mRNA	Island	Island	H1.0;H1.4;H2A;H2AFZ;H2AK5ac;H2AK9ac;H2AZac;H2BK120ac;H2BK5ac;H3;H3K14ac;H3K18ac;H3K18cr;H3K23ac;H3K27ac;H3K36ac;H3K4ac;H3K4me3;H3K4me3B;H3K56ac;H3K79me1;H3K79me2;H3K79me3;H3K9K14ac;H3K9ac;H3K9ac_H3K14ac;H3_4ac;H3ac;H4;H4K12ac;H4K16ac;H4K20me3;H4K5ac;H4K5ac_H4K8ac_H4K12ac_H4K16ac;H4K8ac;H4K91ac;H4ac;HistoneLysineCrotonylation	TssA	1_TssA		AFF1;AFF4;AGO1;ARID2;ARID3A;ARID5B;ARNT;ASCL2;ASH2L;ASXL1;ATF1;ATF2;ATF3;ATF4;ATOH1;BACH1;BACH2;BATF;BCL11A;BCL11B;BCL3;BCL6;BCLAF1;BCOR;BHLHE40;BPTF;BRCA1;BRD1;BRD2;BRD3;BRD4;BRPF3;C11orf30;C17orf49;CBFB;CBX1;CBX3;CBX5;CBX8;CCNT2;CD74;CDC5L;CDK6;CDK7;CDK8;CDK9;CDX2;CEBPA;CEBPB;CEBPD;CHAMP1;CHD1;CHD2;CHD4;CHD8;CHRM2;COPS2;CPSF3L;CREB1;CREBBP;CREM;CSDE1;CTBP1;CTCFL;CUX1;DAXX;DCP1A;DDX20;DDX21;DEK;…			FALSE
cg00029245_BC21	cg00029245	chr1	-	1441065	1441067		FALSE	FALSE	II	cg	VWA1	VWA1	ENST00000476993.2	5376	Body	Body	protein_coding	mRNA	mRNA	Shore	Shore	H4K12ac	EnhWk	7_Enh	TRUE	ARID1A;ARID3A;ARNT;ATF1;ATF2;ATF3;ATF4;BACH1;BATF;BCL11A;BCL11B;BCLAF1;BCOR;BHLHE40;BPTF;C11orf30;CBFB;CBX1;CBX3;CCNT2;CDC5L;CEBPD;CHAMP1;CHD2;CHD4;CHRM2;COPS2;CREB1;CSDE1;CTCF;CTCFL;DAXX;DDX20;DEK;DNMT1;DPF2;E2F4;E2F5;E2F6;EGLN2;EGR1;EGR2;EGR3;ELF1;ELK1;ELL2;ESCO2;ETV1;FAIRE;FGFR1;FOSL1;FOSL2;FOXK2;FOXM1;FOXO3;FOXP2;FUS;GABPA;GATA1;GATA2;GLIS1;GRHL3;GTF2F1;GTF2I;GTF3C5;HBP1;HCFC1;HDAC1;HDAC2;HDA…			FALSE
cg00029282_TC11	cg00029282	chr2	-	95276071	95276073	M_SNP_AFR_1pt	FALSE	FALSE	I	cg	PROM2	PROM2;PROM2;PROM2;PROM2;PROM2;PROM2;PROM2	ENST00000431567.5;ENST00000463580.5;ENST00000477767.1;ENST00000317620.14;ENST00000317668.8;ENST00000403131.6;ENST00000487138.5	1571;1580;1093;1623;1619;1619;1599	Body;Body;Body;Body;Body;Body;Body	Body	nonsense_mediated_decay;processed_transcript;processed_transcript;protein_coding;protein_coding;protein_coding;retained_intron	mRNA	mRNA	OpenSea	Open Sea	H2Bub;H3_4ac	Quies	15_Quies		GRHL3;HEXIM1;HIF1A;HNF4G;MBD3			FALSE
cg00029482_TC21	cg00029482	chr1	+	1448432	1448434		FALSE	FALSE	II	cg	ATAD3C	ATAD3C;ATAD3C	ENST00000378785.7;ENST00000475091.2	-1256;-1481	TSS1500;TSS1500	TSS1500	protein_coding;protein_coding	mRNA	mRNA	OpenSea	Open Sea		Quies	15_Quies		NKRF	SINE	Alu	FALSE
cg00029619_BC21	cg00029619	chr6	+	17760760	17760762		FALSE	FALSE	II	cg	KIF13A	KIF13A;KIF13A	ENST00000378814.9;ENST00000502297.5	226703;33937	1stExon;1stExon	1stExon	protein_coding;protein_coding	mRNA	mRNA	OpenSea	Open Sea	H2Bub;H3K27me1;H3K79me1;H4	Quies	4_Tx		CDCA2;DNMT3A;GRHL3;ING5;LMNB1;MCM2;RBL1;SP140;XBP1			FALSE
cg00030018_BC21	cg00030018	chr1	-	1464426	1464428		FALSE	FALSE	II	cg	ATAD3C	ATAD3C;ATAD3C	ENST00000378785.7;ENST00000484537.2	14738;1944	Body;Body	Body	protein_coding;retained_intron	mRNA	mRNA	Shelf	Shelf		Quies	15_Quies		HIRA;TBX21;TTF1			FALSE
cg00030132_BC21	cg00030132	chr22	+	17083712	17083714		FALSE	FALSE	II	cg	IL17RA	IL17RA;IL17RA;IL17RA;IL17RA;IL17RA;IL17RA;IL17RA	ENST00000477874.1;ENST00000694950.1;ENST00000694948.1;ENST00000694949.1;ENST00000319363.11;ENST00000612619.2;ENST00000459971.1	-1241;-1299;-1281;-1284;-1287;-1379;-1344	TSS1500;TSS1500;TSS1500;TSS1500;TSS1500;TSS1500;TSS1500	TSS1500	nonsense_mediated_decay;nonsense_mediated_decay;processed_transcript;processed_transcript;protein_coding;protein_coding;retained_intron	mRNA	mRNA	Island	Island		Quies	15_Quies					FALSE
cg00030674_BC21	cg00030674	chr1	+	1480607	1480609	M_nonuniq	TRUE	FALSE	II	cg	ATAD3B	ATAD3B;ATAD3B;ATAD3B;ATAD3B	ENST00000378736.3;ENST00000308647.8;ENST00000673477.1;ENST00000472194.6	1559;8824;8843;2582	Body;Body;Body;Body	Body	processed_transcript;protein_coding;protein_coding;retained_intron	mRNA	mRNA	Shore	Shore		TxWk	4_Tx		CDC5L;CDCA2			FALSE
cg00030737_BC21	cg00030737	chr1	+	1482024	1482026	M_nonuniq	TRUE	FALSE	II	cg	ATAD3B	ATAD3B;ATAD3B;ATAD3B;ATAD3B;ATAD3B	ENST00000378736.3;ENST00000308647.8;ENST00000673477.1;ENST00000472194.6;ENST00000485748.5	2976;10241;10260;3999;-1460	Body;Body;Body;Body;TSS1500	TSS1500	processed_transcript;protein_coding;protein_coding;retained_intron;retained_intron	mRNA	mRNA	Island	Island		TxWk	4_Tx		BRD3;CDCA2;DNMT3B;FOSL1;HEXIM1;LARP7;MAPK1;SCRT2			FALSE
cg00031051_BC21	cg00031051	chr1	-	1490365	1490367		FALSE	FALSE	II	cg	ATAD3B	ATAD3B;ATAD3B;ATAD3B;ATAD3B;ATAD3B	ENST00000308647.8;ENST00000673477.1;ENST00000472194.6;ENST00000474481.1;ENST00000485748.5	18582;18601;12340;5797;6881	Body;Body;Body;Body;Body	Body	protein_coding;protein_coding;retained_intron;retained_intron;retained_intron	mRNA	mRNA	OpenSea	Open Sea	H3K36me3;H3K36me3B	Tx	4_Tx		SCML2;ZFP57			FALSE
cg00031360_BC21	cg00031360	chr4	+	189002711	189002713		FALSE	FALSE	II	cg	ENSG00000250024	ENSG00000250024	ENST00000508799.1	-636	TSS1500	TSS1500	lncRNA	lncRNA	lncRNA	OpenSea	Open Sea		Quies	15_Quies		HOTAIR;LMNB1;RBL1	LINE	L1	FALSE
cg00031489_BC21	cg00031489	chr3	-	57303654	57303656		FALSE	FALSE	II	cg	DNAH12	DNAH12;DNAH12;DNAH12;DNAH12	ENST00000494758.5;ENST00000351747.6;ENST00000466540.2;ENST00000495027.6	5591;240690;53531;240690	5'UTR;5'UTR;5'UTR;5'UTR	5'UTR	nonsense_mediated_decay;protein_coding;protein_coding;protein_coding	mRNA	mRNA	OpenSea	Open Sea	H3.3	Quies	15_Quies		DAXX;FOS;FOSL2;JUND;LMNB1;PBX3	SINE	Alu	FALSE
cg00031517_TC21	cg00031517	chr1	+	1504988	1504990		FALSE	FALSE	II	cg	ENSG00000284740	ENSG00000284740;ENSG00000284740;ENSG00000284740	ENST00000641974.1;ENST00000692936.1;ENST00000641679.1	1739;-682;1407	Body;TSS1500;Body	TSS1500	processed_transcript;processed_transcript;transcribed_unprocessed_pseudogene	processed_transcript	processed_transcript	OpenSea	Open Sea	H2AFZ;H3.3;H3F3A;H3K27me1;H3K4me1;H3K9me1;H4K12ac;H4K5ac_H4K8ac_H4K12ac_H4K16ac	Quies	7_Enh		ADNP;AHR;AR;ARID3A;ARNT;ARRB1;ASH2L;ATF1;ATF2;BACH1;BCL11A;BCL11B;BCL6;BCLAF1;BCOR;BHLHE40;BMI1;BRD3;C11orf30;CBX1;CBX3;CBX5;CDC5L;CDK7;CDX2;CEBPD;CEBPG;CHAMP1;CHRM2;COPS2;CREB1;CREB3;CSDE1;CTBP1;CTCF;CTCFL;CUX1;DDX20;DIDO1;DNMT3A;DPF1;DPF2;E2F1;E2F5;EBF1;EGLN2;EHMT2;ELK1;EMX1;EP300;ERCC3;ERF;ERG;ESCO2;ESR1;ESRRA;ETS1;ETV1;FAIRE;FEZF1;FOSL1;FOSL2;FOXA1;FOXA2;FOXJ2;FOXK2;FOXM1;FOXP1;GABPA;GATA1;GA…	LTR	ERVK	FALSE
cg00031631_BC21	cg00031631	chr1	-	1533960	1533962	M_nonuniq	TRUE	FALSE	II	cg	ATAD3A	ATAD3A;ATAD3A;ATAD3A;ATAD3A;ATAD3A;ATAD3A	ENST00000339113.9;ENST00000378755.9;ENST00000378756.8;ENST00000400830.4;ENST00000536055.6;ENST00000672388.1	21576;21786;21799;10006;21431;21796	Body;Body;Body;Body;Body;Body	Body	nonsense_mediated_decay;protein_coding;protein_coding;protein_coding;protein_coding;retained_intron	mRNA	mRNA	Shore	Shore		Quies	5_TxWk		STAT4			FALSE
cg00031634_TC21	cg00031634	chr1	+	1509297	1509299		FALSE	FALSE	II	cg	ENSG00000284740	ENSG00000284740;ENSG00000284740;ENSG00000284740	ENST00000641974.1;ENST00000692936.1;ENST00000641679.1	6048;3627;5716	Body;Body;Body	Body	processed_transcript;processed_transcript;transcribed_unprocessed_pseudogene	processed_transcript	processed_transcript	Island	Island		Quies	5_TxWk		HCFC1R1;ZNF93			FALSE
cg00031635_BC21	cg00031635	chr1	-	1509326	1509328	M_nonuniq	TRUE	FALSE	II	cg	ENSG00000284740	ENSG00000284740;ENSG00000284740;ENSG00000284740	ENST00000641974.1;ENST00000692936.1;ENST00000641679.1	6077;3656;5745	Body;Body;Body	Body	processed_transcript;processed_transcript;transcribed_unprocessed_pseudogene	processed_transcript	processed_transcript	Island	Island		Quies	5_TxWk		HCFC1R1;ZNF93			FALSE
cg00031636_BC21	cg00031636	chr1	-	1468511	1468513	M_SNP_AFR_1pt,M_SNPcommon_1pt,M_nonuniq	TRUE	FALSE	II	cg	ATAD3C	ATAD3C;ATAD3C	ENST00000378785.7;ENST00000484537.2	18823;6029	Body;Body	Body	protein_coding;retained_intron	mRNA	mRNA	Shelf	Shelf		Quies	15_Quies		HCFC1R1			FALSE
cg00032036_TC21	cg00032036	chr19	-	7535530	7535532		FALSE	FALSE	II	cg	ENSG00000268614;PNPLA6	ENSG00000268614;PNPLA6;PNPLA6;PNPLA6;PNPLA6;PNPLA6;PNPLA6;PNPLA6;PNPLA6;PNPLA6;PNPLA6;PNPLA6;PNPLA6;PNPLA6	ENST00000601870.1;ENST00000221249.10;ENST00000414982.7;ENST00000450331.7;ENST00000545201.6;ENST00000593924.5;ENST00000596515.5;ENST00000600737.6;ENST00000600942.5;ENST00000601001.5;ENST00000601668.5;ENST00000594754.5;ENST00000598462.1;ENST00000602191.5	1936;1527;781;781;1289;506;1014;-186;584;1332;1378;1379;-812;-450	Body;Body;Body;Body;Body;Body;Body;TSS200;Body;Body;Body;Body;TSS1500;TSS1500	TSS1500	nonsense_mediated_decay;protein_coding;protein_coding;protein_coding;protein_coding;protein_coding;protein_coding;protein_coding;protein_coding;protein_coding;protein_coding;retained_intron;retained_intron;retained_intron	mRNA	mRNA	Island	Island	CENPA;H2A;H2AFZ;H2AZac;H2BK20ac;H3K27ac;H3K4me3B;H3K79me1;H3K9ac_H3K14ac;H4K5ac_H4K8ac_H4K12ac_H4K16ac;H4ac	TssA	1_TssA		ADNP;AFF4;ARID2;ARNT;ASXL1;ATF1;ATF2;ATF3;BACH1;BCL11B;BCL6;BCLAF1;BCOR;BHLHE40;BRCA1;C11orf30;C17orf49;CBX3;CBX5;CDC5L;CDCA2;CDK7;CDK8;CDK9;CEBPA;CEBPD;CHAMP1;CHD2;CHD8;CHRM2;COPS2;CPSF3L;CREB1;CREB3;CREM;CSDE1;CTCFL;DAXX;DDX21;DIDO1;DNMT1;DPF2;E2F2;E2F3;E2F4;E2F5;E2F7;E2F8;EBF1;EGLN2;EGR1;EGR2;ELF1;ELK1;EMX1;EOMES;EPC1;ESR1;ETS1;ETS2;ETV1;FGFR1;FOSL1;FOSL2;FOXJ2;FOXK2;FOXM1;FOXO3;FOXP1;FOXP2;FU…			FALSE
cg00032061_BC21	cg00032061	chr1	+	1519925	1519927	M_SNP_AFR_1pt	FALSE	FALSE	II	cg	ATAD3A	ATAD3A;ATAD3A;ATAD3A;ATAD3A;ATAD3A;ATAD3A	ENST00000339113.9;ENST00000378755.9;ENST00000378756.8;ENST00000536055.6;ENST00000429957.1;ENST00000672388.1	7541;7751;7764;7396;2305;7761	Body;Body;Body;Body;Body;Body	Body	nonsense_mediated_decay;protein_coding;protein_coding;protein_coding;retained_intron;retained_intron	mRNA	mRNA	Island	Island		TxWk	5_TxWk		DNMT3B;GRHL3			FALSE
cg00032066_BC21	cg00032066	chr11	-	4861393	4861395	M_2extBase_SNP_AFR_1pt	FALSE	FALSE	II	cg	MMP26;OR51H1	MMP26;MMP26;OR51H1;OR51H1	ENST00000300762.2;ENST00000380390.6;ENST00000322059.3;ENST00000646738.1	156467;156610;2259;-829	Body;Body;5'UTR;TSS1500	TSS1500	protein_coding;protein_coding;processed_transcript;transcribed_unprocessed_pseudogene	mRNA	mRNA	OpenSea	Open Sea	H2A1	Quies	15_Quies		ZSCAN16			FALSE
cg00032205_BC21	cg00032205	chr8	-	97278143	97278145		FALSE	FALSE	II	cg	TSPYL5	TSPYL5	ENST00000322128.5	-215	TSS1500	TSS1500	protein_coding	mRNA	mRNA	Island	Island	H1.4;H2AZK4ac_H2AZK7ac_H2AZK11ac;H3K122ac;H3K56ac	TssA	1_TssA		AGO1;BCL11B;BCL3;BRCA1;BRD3;CBX1;CDCA2;CDK12;CDK7;CHD2;CTBP1;E2F7;EBF1;ELK1;FAM208A;FOXP2;GATA1;GATA2;GATA3;GLI2;H2AZ;HCFC1;KDM4A;KDM6A;KDM6B;KLF11;KMT2D;LARP7;LMNB1;LMO1;MBD2;MEN1;MYB;MYF5;NFKB1;NOTCH1;NRF1;PBX3;PML;POLR2AphosphoS5;RAC3;RAG2;RBPJ;RFX1;RFX5;RPE;RUNX3;SETDB1;SNAI2;SPIB;SRC;TCF7L2;TFAP2A;TFAP2C;USF2;WDHD1;YAP1;ZBTB33;ZNF592;ZNF687;ZXDC			FALSE
cg00032415_BC21	cg00032415	chr1	-	1528908	1528910		FALSE	FALSE	II	cg	ATAD3A	ATAD3A;ATAD3A;ATAD3A;ATAD3A;ATAD3A;ATAD3A	ENST00000339113.9;ENST00000378755.9;ENST00000378756.8;ENST00000400830.4;ENST00000536055.6;ENST00000672388.1	16524;16734;16747;4954;16379;16744	Body;Body;Body;Body;Body;Body	Body	nonsense_mediated_decay;protein_coding;protein_coding;protein_coding;protein_coding;retained_intron	mRNA	mRNA	Shore	Shore		Tx	4_Tx		DNMT3B;LEO1;LMTK3			FALSE
cg00032419_BC11	cg00032419	chr17	+	29568547	29568549		FALSE	FALSE	I	cg	ABHD15-AS1;ENSG00000264290;ENSG00000290082;TP53I13	ABHD15-AS1;ENSG00000264290;ENSG00000290082;TP53I13;TP53I13;TP53I13;TP53I13;TP53I13;TP53I13;TP53I13;TP53I13	ENST00000581474.1;ENST00000579050.1;ENST00000702873.1;ENST00000577934.5;ENST00000301057.8;ENST00000578749.5;ENST00000580183.6;ENST00000581411.6;ENST00000582829.6;ENST00000583940.5;ENST00000580132.1	8001;-1032;-14;31;-153;501;521;-43;492;1368;-212	Body;TSS1500;TSS200;Body;TSS200;Body;Body;TSS200;Body;Body;TSS1500	TSS1500	lncRNA;lncRNA;lncRNA;nonsense_mediated_decay;protein_coding;protein_coding;protein_coding;protein_coding;protein_coding;protein_coding;retained_intron	mRNA	mRNA	Island	Island		TssA	1_TssA		AFF4;ARID2;ASXL1;ATF1;BACH1;BCL3;BHLHE40;BRD3;CBX1;CBX3;CBX8;CCNT2;CDK6;CDK7;CDK9;CEBPD;CHD7;CHRM2;CPSF3L;CREB1;DAXX;DNMT3B;E2F4;E2F5;EBF1;EGLN2;EGR1;EGR2;EGR3;ELF1;ELK1;ERG;ETV1;FANCD2;FGFR1;FOXK1;FOXM1;FOXP2;GABPA;GTF2B;HBP1;HDAC3;HES1;HEY1;HIC1;HIF1A;HMGN3;HNF4A;HNF4G;IKZF2;INTS11;INTS12;INTS3;IRF1;IRF4;KDM6A;KLF11;KLF7;KLF8;KLF9;KMT2D;LMO1;MAF;MAPK1;MAX;MAZ;MBD1_isoform2;MBD2;MBTD1;MED1;MED12…			FALSE
cg00032686_TC11	cg00032686	chr4	+	1011283	1011285		FALSE	FALSE	I	cg	FGFRL1	FGFRL1;FGFRL1;FGFRL1;FGFRL1;FGFRL1;FGFRL1	ENST00000264748.6;ENST00000398484.6;ENST00000504138.5;ENST00000507339.5;ENST00000510644.6;ENST00000512174.1	-1167;1305;-862;-872;-342;-871	TSS1500;Body;TSS1500;TSS1500;TSS1500;TSS1500	TSS1500	protein_coding;protein_coding;protein_coding;protein_coding;protein_coding;protein_coding	mRNA	mRNA	Island	Island		TssBiv	1_TssA		CBX8;CCNT2;CNOT3;CTCFL;EGLN2;FGFR1;GLIS1;GRHL3;HNF4G;INTS11;JARID2;L3MBTL2;MAPK1;MAZ;MBD3;NCAPH2;NRF1;OSR2;PCGF1;PMEL;RARA;RARG;RYBP;SETD1A;SMAD4;TCF7L1;TRAF7;TRIM24;TTF1;ZBTB14;ZBTB26;ZBTB7A;ZEB1;ZFP64;ZNF335;ZNF341;ZNF750			FALSE
cg00032691_TC21	cg00032691	chr3	+	83514836	83514838	M_nonuniq	TRUE	FALSE	II	cg						Intergenic		No RNA Associated	No RNA Associated	OpenSea	Open Sea		Quies	15_Quies		ATF2;DAXX;EOMES;FOS;FOSL2;HIF1A;JUN;JUND;NELFE;SMARCB1;SS18;TEAD1;WWTR1;YAP1	LTR	ERV1	FALSE
cg00032763_BC21	cg00032763	chr1	-	1538053	1538055		FALSE	FALSE	II	cg	TMEM240	TMEM240;TMEM240	ENST00000378733.9;ENST00000425828.1	2571;2400	5'UTR;5'UTR	5'UTR	protein_coding;protein_coding	mRNA	mRNA	Shore	Shore	CENPA;H2Bub;H3K36me2;H3K36me3B;H3K79me1;H3K9me1	Quies	5_TxWk		AFF4;ASCL1;BRD3;DNMT3B;FAIRE;FOXK1;HEXIM1;HIRA;HJURP;MYH11;POLR3D;SFPQ;SSRP1;XRN2;ZNF76			FALSE
cg00033063_TC21	cg00033063	chr18	-	76780229	76780231	M_2extBase_SNP_AFR_1pt,M_2extBase_SNP_AMR_1pt	FALSE	FALSE	II	cg						Intergenic		No RNA Associated	No RNA Associated	OpenSea	Open Sea		Quies	15_Quies			LTR	ERVL-MaLR	FALSE
cg00033133_TC21	cg00033133	chr1	-	1543849	1543851		FALSE	FALSE	II	cg	SSU72	SSU72;SSU72	ENST00000291386.4;ENST00000378726.1	31014;2638	5'UTR;5'UTR	5'UTR	protein_coding;retained_intron	mRNA	mRNA	Shelf	Shelf		TxWk	5_TxWk		BCL11A;DNMT3B;HIC1;HIF1A;KLF11;KLF4;KLF9;MAPK1;PKNOX1;SP4;XBP1;ZBTB33;ZFP2;ZTA			FALSE
cg00033303_BC21	cg00033303	chr1	+	1549128	1549130	M_SNP_AFR_1pt	FALSE	FALSE	II	cg	SSU72	SSU72;SSU72	ENST00000291386.4;ENST00000378725.3	25735;25459	5'UTR;5'UTR	5'UTR	protein_coding;retained_intron	mRNA	mRNA	OpenSea	Open Sea		TxWk	5_TxWk		ARNT;CDK2			FALSE
cg00033382_BC21	cg00033382	chr1	+	1552059	1552061		FALSE	FALSE	II	cg	SSU72	SSU72;SSU72	ENST00000291386.4;ENST00000378725.3	22804;22528	5'UTR;5'UTR	5'UTR	protein_coding;retained_intron	mRNA	mRNA	Shelf	Shelf		TxWk	5_TxWk		CDCA2;KDM6B;MAPK1;ZBTB33			FALSE
cg00033488_BC21	cg00033488	chr1	+	1554955	1554957		FALSE	FALSE	II	cg	SSU72	SSU72;SSU72	ENST00000291386.4;ENST00000378725.3	19908;19632	5'UTR;5'UTR	5'UTR	protein_coding;retained_intron	mRNA	mRNA	Shore	Shore		TxWk	5_TxWk		ARID2;ATF3;BCL11B;BHLHE40;CBX1;CBX3;DAXX;E2F7;ELF3;FOS;FOSL1;FOSL2;FOXP2;GATAD2B;HIC1;IKZF2;INSM2;JUN;JUNB;JUND;KLF17;KLF4;KLF5;KLF8;KLF9;LEO1;MECP2;NFKB1;OSR2;PKNOX1;PROX1;RBL1;RCOR1;RFX1;RFX5;SCRT2;SMAD3;SP2;SP7;SS18;SSRP1;TTF1;ZFP2;ZNF2;ZNF263;ZNF346;ZNF366;ZNF382;ZNF600			FALSE
cg00033501_TC21	cg00033501	chr12	+	100143268	100143270		FALSE	FALSE	II	cg	UHRF1BP1L;UHRF1BP1L-DT	UHRF1BP1L;UHRF1BP1L;UHRF1BP1L;UHRF1BP1L-DT	ENST00000547428.1;ENST00000279907.12;ENST00000356828.7;ENST00000550886.1	-444;-394;-421;211	TSS1500;TSS1500;TSS1500;1stExon	TSS1500	nonsense_mediated_decay;protein_coding;protein_coding;lncRNA	mRNA	mRNA	Shore	Shore	H2AZac;H3K23me2;H3K4me1	TssFlnkU	2_TssAFlnk		ARID1A;ARNT;BCOR;CBX4;CHRM2;CSDE1;DDX20;DDX5;DNMT1;DPF2;FAM208A;FOXK2;GLI4;GTF2I;HDGF;HLTF;ILK;IRF5;KLF17;KLF7;KLF8;L3MBTL2;LARP7;LEF1;MAFG;MIER1;MLLT1;MTA2;MYH11;NBN;NFRKB;NKRF;PBX2;PHIP;PKNOX1;PRDM10;RAD51;SETDB1;SMAD2;SMARCA5;SMARCE1;SNAI2;SP3;SP7;TAF7;TARDBP;TRIM24;WT1;YBX3;ZBTB40;ZBTB8A;ZC3H8;ZEB2;ZFP2;ZFP69B;ZMYM3;ZNF101;ZNF146;ZNF2;ZNF239;ZNF24;ZNF263;ZNF264;ZNF280D;ZNF324;ZNF335;ZNF346;ZN…	SINE	Alu	FALSE
cg00033516_BC21	cg00033516	chr4	+	38665151	38665153		FALSE	FALSE	II	cg	KLF3;KLF3-AS1	KLF3;KLF3;KLF3;KLF3-AS1;KLF3-AS1;KLF3-AS1;KLF3-AS1;KLF3-AS1;KLF3-AS1;KLF3-AS1;KLF3-AS1;KLF3-AS1;KLF3-AS1;KLF3-AS1;KLF3-AS1;KLF3-AS1;KLF3-AS1;KLF3-AS1;KLF3-AS1;KLF3-AS1;KLF3-AS1;KLF3-AS1;KLF3-AS1;KLF3-AS1;KLF3-AS1;KLF3-AS1;KLF3-AS1;KLF3-AS1	ENST00000261438.10;ENST00000514033.1;ENST00000482150.2;ENST00000440181.6;ENST00000504219.2;ENST00000505240.6;ENST00000507091.5;ENST00000620339.5;ENST00000655930.1;ENST00000665526.1;ENST00000665931.2;ENST00000666430.1;ENST00000668230.1;ENST00000668586.1;ENST00000669118.1;ENST00000669212.1;ENST00000670431.3;ENST00000685156.1;ENST00000685630.1;ENST00000686710.1;ENST00000689848.1;ENST00000690832.1;EN…	953;955;808;-523;-258;-258;-296;-928;-920;-306;-246;-263;-278;-258;-928;-278;-268;-258;-225;-258;-287;-258;-250;-258;-268;-258;-237;-275	Body;Body;Body;TSS1500;TSS1500;TSS1500;TSS1500;TSS1500;TSS1500;TSS1500;TSS1500;TSS1500;TSS1500;TSS1500;TSS1500;TSS1500;TSS1500;TSS1500;TSS1500;TSS1500;TSS1500;TSS1500;TSS1500;TSS1500;TSS1500;TSS1500;TSS1500;TSS1500	TSS1500	protein_coding;protein_coding;retained_intron;lncRNA;lncRNA;lncRNA;lncRNA;lncRNA;lncRNA;lncRNA;lncRNA;lncRNA;lncRNA;lncRNA;lncRNA;lncRNA;lncRNA;lncRNA;lncRNA;lncRNA;lncRNA;lncRNA;lncRNA;lncRNA;lncRNA;lncRNA;retained_intron;retained_intron	mRNA	mRNA	Shore	Shore	H3K27me1;H3K4me3B;H3K79me1;H3K79me2;H4K5ac_H4K8ac_H4K12ac_H4K16ac;HistoneLysineCrotonylation	TssA	1_TssA		BRD1;BRPF3;CHD1;CHD8;DNMT3A;EED;ERCC3;FGFR1;HCFC1R1;HIRA;HNF4G;IKZF1;ING2;ING5;INTS3;JMJD6;KAT7;LEO1;LMNB1;MBD3;MBOAT4;MECP2;PHF2;PSIP1;RB1;RBL1;RUNX3;SAP30;SNAI2;SOX4;SP140;SS18;TAF3;TAF7;TERC;TFAP2A;TFAP2C;TRAF7;UBTF;ZBTB17;ZBTB26;ZBTB6;ZFP64;ZNF263;ZNF335;ZNF425;ZNF479;ZNF600;ZNF750;ZSCAN20			FALSE
cg00033568_BC21	cg00033568	chr1	-	1557896	1557898		FALSE	FALSE	II	cg	SSU72	SSU72;SSU72	ENST00000291386.4;ENST00000378725.3	16967;16691	5'UTR;5'UTR	5'UTR	protein_coding;retained_intron	mRNA	mRNA	Shelf	Shelf		TxWk	5_TxWk		PRDM10			FALSE
cg00033710_BC21	cg00033710	chrX	-	53629353	53629355		FALSE	FALSE	II	cg	HUWE1	HUWE1;HUWE1;HUWE1;HUWE1;HUWE1	ENST00000218328.12;ENST00000262854.11;ENST00000342160.7;ENST00000612484.4;ENST00000622887.1	57375;57366;54816;24754;-827	5'UTR;5'UTR;5'UTR;5'UTR;TSS1500	TSS1500	processed_transcript;protein_coding;protein_coding;protein_coding;protein_coding	mRNA	mRNA	OpenSea	Open Sea		Tx	4_Tx			DNA	TcMar-Tigger	FALSE
cg00033833_BC21	cg00033833	chr1	+	1567304	1567306		FALSE	FALSE	II	cg	SSU72	SSU72;SSU72;SSU72	ENST00000291386.4;ENST00000359060.5;ENST00000378725.3	7559;7280;7283	5'UTR;5'UTR;5'UTR	5'UTR	protein_coding;protein_coding;retained_intron	mRNA	mRNA	OpenSea	Open Sea	H2AK9ac;H2BK120ub;H2Bub;H2Bub1;H3K36me2;H3K79me2;H3K79me3;H4K20me1	TxWk	5_TxWk		EP400;HIRA;KMT2D;MITF;MYOD1;MYOG;PMEL;SOX10			FALSE
cg00033842_BC21	cg00033842	chr1	-	1567501	1567503		FALSE	FALSE	II	cg	SSU72	SSU72;SSU72;SSU72	ENST00000291386.4;ENST00000359060.5;ENST00000378725.3	7362;7083;7086	5'UTR;5'UTR;5'UTR	5'UTR	protein_coding;protein_coding;retained_intron	mRNA	mRNA	OpenSea	Open Sea	H2AK9ac;H2BK120ub;H2Bub;H3K79me2;H4K20me1	TxWk	5_TxWk		KMT2D;MITF;MYOG;PMEL;SETDB1;TRIM28			FALSE
cg00033859_BC21	cg00033859	chr1	-	1567930	1567932		FALSE	FALSE	II	cg	SSU72	SSU72;SSU72;SSU72	ENST00000291386.4;ENST00000359060.5;ENST00000378725.3	6933;6654;6657	5'UTR;5'UTR;5'UTR	5'UTR	protein_coding;protein_coding;retained_intron	mRNA	mRNA	OpenSea	Open Sea	H2BK120ub;H2BK15ac	TxWk	5_TxWk		JMJD6;MITF;PMEL;SOX2			FALSE
cg00033902_BC21	cg00033902	chr1	-	1569464	1569466		FALSE	FALSE	II	cg	SSU72	SSU72;SSU72;SSU72	ENST00000291386.4;ENST00000359060.5;ENST00000378725.3	5399;5120;5123	5'UTR;5'UTR;5'UTR	5'UTR	protein_coding;protein_coding;retained_intron	mRNA	mRNA	OpenSea	Open Sea		TxWk	4_Tx					FALSE
cg00034009_TC11	cg00034009	chr22	+	37610051	37610053		FALSE	FALSE	I	cg	GGA1	GGA1;GGA1;GGA1;GGA1;GGA1;GGA1;GGA1;GGA1;GGA1;GGA1;GGA1;GGA1;GGA1;GGA1;GGA1	ENST00000484804.5;ENST00000488672.1;ENST00000325180.12;ENST00000343632.9;ENST00000381756.9;ENST00000405147.7;ENST00000406772.5;ENST00000411501.5;ENST00000429218.5;ENST00000431745.5;ENST00000439161.5;ENST00000447515.5;ENST00000449944.5;ENST00000453208.5;ENST00000489772.5	986;-90;1207;1218;1327;1218;1012;1092;1217;992;1117;1012;1104;1075;1222	Body;TSS200;Body;Body;Body;Body;Body;Body;Body;Body;Body;Body;Body;Body;Body	TSS200	processed_transcript;processed_transcript;protein_coding;protein_coding;protein_coding;protein_coding;protein_coding;protein_coding;protein_coding;protein_coding;protein_coding;protein_coding;protein_coding;protein_coding;retained_intron	mRNA	mRNA	Shore	Shore	H3K27me1;H3K4me1;H3K79me2;H3K79me3	TssFlnkU	2_TssAFlnk		BCLAF1;BRD1;BRPF3;DPF2;EBF1;ETV4;GABP;ING2;ING5;JMJD1C;KAT7;LEF1;MIER1;MTA3;MYBL2;NFRKB;NR2F1;PAX5;PML;POU2F2;RARA;RELB;RUNX3;STAT5A;TAF1;TAF7;TBP;ZBTB7A;ZNF335			FALSE
cg00034044_BC21	cg00034044	chr1	-	1573914	1573916		FALSE	FALSE	II	cg	ENSG00000215014;SSU72	ENSG00000215014;ENSG00000215014;SSU72;SSU72;SSU72	ENST00000647566.1;ENST00000366221.3;ENST00000291386.4;ENST00000359060.5;ENST00000378725.3	-187;-1060;949;670;673	TSS200;TSS1500;5'UTR;5'UTR;5'UTR	TSS1500	lncRNA;retained_intron;protein_coding;protein_coding;retained_intron	mRNA	mRNA	Shore	Shore	H2Bub;H3;H3F3A;H3K4me2;H3K4me3B;H3K79me2;H3K79me3;H4K12ac;H4K20me1	TssA	1_TssA		ARNT;BRD1;BRPF3;CHD1;CHRM2;CREB3;CTCF;DNMT1;DPF2;ELF3;FAIRE;FOXK2;FOXO1;HES1;HMBOX1;HNF4G;HOXB13;IKZF1;JMJD1C;JMJD6;KAT7;KMT2D;LARP7;LEF1;MBD3;MIER1;MLLT1;MTA2;MTA3;MXI1;NFE2L1;NFIA;NFRKB;NKRF;PHIP;PRDM10;RAD21;RAD51;REPIN1;RNF2;SIRT6;SMARCA5;SMARCE1;SMC1A;SMC3;SPI1;STAT5A;TOP1;TRIM22;UBTF;USF2;ZBTB2;ZBTB40;ZFP2;ZNF362;ZNF366;ZNF384;ZNF512;ZNF600			FALSE
cg00034094_TC11	cg00034094	chr2	-	218931214	218931216	M_nonuniq	TRUE	FALSE	I	cg	ENSG00000288898;LINC01494	ENSG00000288898;LINC01494	ENST00000687233.1;ENST00000419511.1	22008;-578	Body;TSS1500	TSS1500	lncRNA;lncRNA	lncRNA	lncRNA	OpenSea	Open Sea		ReprPCWk	14_ReprPCWk		HCFC1R1;ZFP57	Retroposon	SVA	FALSE
cg00034767_BC21	cg00034767	chr1	-	1594755	1594757		FALSE	FALSE	II	cg						Intergenic		No RNA Associated	No RNA Associated	OpenSea	Open Sea		ReprPCWk	14_ReprPCWk		ASCL1;EP400;IRF4;MNT;NEUROG2;PRMT1;RFX1;SNAI2;TCF4;TFAP2C;TP63;UBTF;ZBTB17;ZBTB6;ZNF600;ZNF687;ZNF750			FALSE
cg00034831_BC21	cg00034831	chr1	-	39971271	39971273		FALSE	FALSE	II	cg						Intergenic		No RNA Associated	No RNA Associated	OpenSea	Open Sea		Quies	5_TxWk		HMBOX1;TBX5	SINE	MIR	FALSE
cg00034852_TC21	cg00034852	chr18	+	79952059	79952061		FALSE	FALSE	II	cg	SLC66A2	SLC66A2;SLC66A2;SLC66A2;SLC66A2;SLC66A2;SLC66A2;SLC66A2;SLC66A2;SLC66A2	ENST00000351365.7;ENST00000474967.5;ENST00000589452.1;ENST00000591964.5;ENST00000593030.6;ENST00000357575.8;ENST00000397778.7;ENST00000478144.5;ENST00000590381.5	-1242;-402;-402;-430;-456;-421;-406;-1193;-406	TSS1500;TSS1500;TSS1500;TSS1500;TSS1500;TSS1500;TSS1500;TSS1500;TSS1500	TSS1500	nonsense_mediated_decay;nonsense_mediated_decay;nonsense_mediated_decay;nonsense_mediated_decay;nonsense_mediated_decay;protein_coding;protein_coding;protein_coding;protein_coding	mRNA	mRNA	Island	Island	H1.4;H2AFZ;H2AZac;H2BK120ac;H3K36ac;H3K4me2;H3K4me3B;H3K79me1;H3K9K14ac;H4K12ac;H4K16ac;H4ac;HistoneLysineCrotonylation	TssBiv	1_TssA		ARID2;ATF1;BCL11A;BCOR;CBX8;CDCA2;CHD8;CNOT3;CSDE1;CTCF;EZH2;FGFR1;GATAD2B;GLIS2;H2AZ;HCFC1R1;HEXIM1;HIC1;IKZF2;ING2;INO80;INTS12;IRF4;JARID2;JMJD6;KDM2B;KDM4A;KDM4C;KDM6B;KLF11;KLF17;L3MBTL2;LMNB1;MAPK1;MBD3;MYH11;NCAPH2;NEUROG2;NFATC1;OGT;PCGF1;PHIP;PMEL;PSIP1;RAG2;RBL1;RELB;RYBP;SATB1;SETD1A;SMARCA4;SMARCB1;SMARCC1;SS18;STAT5B;TET1;TRIM24;WDR5;ZBTB40;ZBTB7A;ZBTB8A;ZFP2;ZMYND8;ZNF335;ZNF382			FALSE
cg00035326_BC21	cg00035326	chr10	+	133394851	133394853		FALSE	FALSE	II	cg	ENSG00000254536;MTG1	ENSG00000254536;ENSG00000254536;ENSG00000254536;MTG1;MTG1;MTG1;MTG1;MTG1;MTG1;MTG1	ENST00000468317.3;ENST00000670407.1;ENST00000664059.1;ENST00000317502.11;ENST00000432508.3;ENST00000477902.6;ENST00000460848.5;ENST00000473735.1;ENST00000495014.5;ENST00000498790.5	14826;14835;14803;695;678;758;656;579;638;628	Body;Body;Body;Body;Body;Body;Body;Body;Body;Body	Body	nonsense_mediated_decay;nonsense_mediated_decay;retained_intron;protein_coding;protein_coding;protein_coding;retained_intron;retained_intron;retained_intron;retained_intron	mRNA	mRNA	Shore	Shore	H2AK5ac;H2AK9ac;H2BK120ub;H2BK15ac;H3;H3F3A;H3K14ac;H3K23ac;H3K23me2;H3K27ac;H3K36ac;H3K4ac;H3K4me2;H3K4me3;H3K4me3B;H3K56ac;H3K79me1;H3K79me2;H3K79me3;H3K9K14ac;H3K9ac;H3K9ac_H3K14ac;H3ac;H4K20me3;H4K5ac;H4K5ac_H4K8ac_H4K12ac_H4K16ac;H4ac	TssA	1_TssA		AUTS2;BRD1;BRPF3;CHAMP1;CHD1;CHD8;CSDE1;DDX20;DNMT3A;FAM208A;FOXD2;GTF2I;HDGF;HEY1;HNF4G;ING2;ING5;JMJD6;KAT7;KLF17;L3MBTL2;LEO1;MBD3;MBD4;MIER1;MTA3;NFRKB;NKRF;NR4A1;PHF2;PHIP;PMEL;POLR2H;PRDM2;SAP30;SMARCE1;SNAI2;TAF7;TBX5;TOP1;UBTF;ZNF335;ZNF414;ZNF589;ZNF680			FALSE
cg00035332_BC21	cg00035332	chr1	-	1610764	1610766		FALSE	FALSE	II	cg						Intergenic		No RNA Associated	No RNA Associated	OpenSea	Open Sea	H3K79me1	Quies	15_Quies			LTR	ERV1	FALSE
cg00035720_TC21	cg00035720	chr1	-	1620366	1620368		FALSE	FALSE	II	cg	MIB2	MIB2;MIB2;MIB2;MIB2;MIB2;MIB2;MIB2;MIB2;MIB2;MIB2;MIB2;MIB2;MIB2;MIB2;MIB2;MIB2;MIB2	ENST00000487053.5;ENST00000489635.5;ENST00000502470.5;ENST00000506488.5;ENST00000514363.1;ENST00000355826.10;ENST00000378708.5;ENST00000378712.5;ENST00000503789.5;ENST00000504599.6;ENST00000505820.7;ENST00000510793.5;ENST00000518681.6;ENST00000520777.6;ENST00000479659.5;ENST00000507229.5;ENST00000511502.5	4488;4871;4480;2790;4837;4867;2807;4462;2959;4057;4867;4093;4867;4867;4913;4056;4853	Body;Body;Body;Body;Body;Body;Body;Body;Body;Body;Body;Body;Body;Body;Body;Body;Body	Body	nonsense_mediated_decay;nonsense_mediated_decay;nonsense_mediated_decay;nonsense_mediated_decay;nonsense_mediated_decay;protein_coding;protein_coding;protein_coding;protein_coding;protein_coding;protein_coding;protein_coding;protein_coding;protein_coding;retained_intron;retained_intron;retained_intron	mRNA	mRNA	Shelf	Shelf	H4K12ac	TxWk	5_TxWk		CTCF;CTCFL;RAD21;SMAD1;SMC3;STAT4;ZNF263;ZNF563			FALSE
cg00036438_BC21	cg00036438	chr3	-	98818145	98818147	M_2extBase_SNP_AFR_1pt,M_2extBase_SNP_AMR_1pt,M_2extBase_SNP_EAS_1pt,M_2extBase_SNP_EUR_1pt,M_2extBase_SNP_SAS_1pt,M_2extBase_SNPcommon_1pt,M_2extBase_SNPcommon_5pt	TRUE	FALSE	II	cg	DCBLD2;ST3GAL6	DCBLD2;DCBLD2;DCBLD2;DCBLD2;ST3GAL6;ST3GAL6	ENST00000326840.11;ENST00000326857.9;ENST00000460008.1;ENST00000479144.5;ENST00000491912.1;ENST00000495502.1	83550;83181;1197;-317;26287;16841	5'UTR;5'UTR;5'UTR;TSS1500;Body;Body	TSS1500	protein_coding;protein_coding;retained_intron;retained_intron;processed_transcript;processed_transcript	mRNA	mRNA	OpenSea	Open Sea		Quies	5_TxWk		FOXO1;HOXC9;OTX2;RUNX1T1			FALSE
cg00036788_TC21	cg00036788	chr4	-	54108514	54108516		FALSE	FALSE	II	cg	ENSG00000282278	ENSG00000282278	ENST00000507166.5	730676	Body	Body	protein_coding	mRNA	mRNA	Shore	Shore		ReprPC	13_ReprPC	TRUE	RNF2			FALSE
cg00036893_BC21	cg00036893	chr1	+	1641233	1641235		FALSE	FALSE	II	cg	CDK11B	CDK11B;CDK11B;CDK11B;CDK11B;CDK11B;CDK11B;CDK11B;CDK11B	ENST00000611150.3;ENST00000615951.4;ENST00000340677.9;ENST00000341832.11;ENST00000407249.7;ENST00000626918.2;ENST00000629289.2;ENST00000629312.2	17779;17779;17779;17771;17779;17779;17779;17779	5'UTR;5'UTR;5'UTR;5'UTR;5'UTR;5'UTR;5'UTR;5'UTR	5'UTR	nonsense_mediated_decay;nonsense_mediated_decay;protein_coding;protein_coding;protein_coding;protein_coding;protein_coding;protein_coding	mRNA	mRNA	Shore	Shore		Quies	5_TxWk		PRDM1;SCRT1;SCRT2;WT1	SINE	Alu	FALSE
cg00036941_TC21	cg00036941	chr14	-	74488764	74488766		FALSE	FALSE	II	cg	NPC2	NPC2;NPC2;NPC2;NPC2;NPC2;NPC2;NPC2;NPC2;NPC2	ENST00000554482.1;ENST00000238633.6;ENST00000434013.6;ENST00000541064.5;ENST00000553490.5;ENST00000555592.1;ENST00000555619.6;ENST00000556009.5;ENST00000557510.5	4478;4527;4543;4517;4575;4844;4541;5413;4583	5'UTR;5'UTR;5'UTR;5'UTR;5'UTR;5'UTR;5'UTR;5'UTR;5'UTR	5'UTR	nonsense_mediated_decay;protein_coding;protein_coding;protein_coding;protein_coding;protein_coding;protein_coding;protein_coding;protein_coding	mRNA	mRNA	OpenSea	Open Sea	H3F3A	TxWk	5_TxWk		CEBPD;JMJD1C;NKX2-1;RXRA;RXRG;SPI1;SS18;TTF1;VDR			FALSE
cg00037027_BC21	cg00037027	chr1	-	1712154	1712156	M_nonuniq	TRUE	FALSE	II	cg	CDK11A;ENSG00000268575	CDK11A;CDK11A;CDK11A;CDK11A;CDK11A;CDK11A;CDK11A;CDK11A;CDK11A;ENSG00000268575	ENST00000460465.5;ENST00000509982.5;ENST00000356200.7;ENST00000357760.6;ENST00000358779.9;ENST00000378633.5;ENST00000378638.6;ENST00000404249.8;ENST00000356937.7;ENST00000598846.1	12170;10678;10677;12170;12170;12170;10677;12203;9501;25534	5'UTR;5'UTR;5'UTR;5'UTR;5'UTR;5'UTR;5'UTR;5'UTR;5'UTR;5'UTR	5'UTR	nonsense_mediated_decay;nonsense_mediated_decay;protein_coding;protein_coding;protein_coding;protein_coding;protein_coding;protein_coding;retained_intron;lncRNA	mRNA	mRNA	Island	Island	H4K12ac	Quies	5_TxWk		CTCF;PCGF1;STAG1;ZBTB33;ZNF84			FALSE
cg00037028_BC11	cg00037028	chr1	-	1645030	1645032	M_nonuniq	TRUE	FALSE	I	cg	CDK11B	CDK11B;CDK11B;CDK11B;CDK11B;CDK11B;CDK11B;CDK11B;CDK11B;CDK11B	ENST00000611150.3;ENST00000615951.4;ENST00000341028.8;ENST00000340677.9;ENST00000341832.11;ENST00000407249.7;ENST00000626918.2;ENST00000629289.2;ENST00000629312.2	13982;13982;13942;13982;13974;13982;13982;13982;13982	5'UTR;5'UTR;5'UTR;5'UTR;5'UTR;5'UTR;5'UTR;5'UTR;5'UTR	5'UTR	nonsense_mediated_decay;nonsense_mediated_decay;processed_transcript;protein_coding;protein_coding;protein_coding;protein_coding;protein_coding;protein_coding	mRNA	mRNA	Island	Island		Quies	5_TxWk		CTCF;HCFC1R1;PAX5;PCGF1;STAG1;TRIM28;ZBTB33;ZNF534;ZNF84			FALSE
cg00037030_BC11	cg00037030	chr1	-	1645044	1645046	M_mapping	TRUE	FALSE	I	cg						Intergenic		No RNA Associated	No RNA Associated	Island	Island		Quies	5_TxWk		CTCF;HCFC1R1;PAX5;PCGF1;STAG1;TRIM28;ZBTB33;ZNF84			FALSE
cg00037039_TC11	cg00037039	chr1	-	1712271	1712273	M_mapping	TRUE	FALSE	I	cg	CDK11A;ENSG00000268575	CDK11A;CDK11A;CDK11A;CDK11A;CDK11A;CDK11A;CDK11A;CDK11A;CDK11A;ENSG00000268575	ENST00000460465.5;ENST00000509982.5;ENST00000356200.7;ENST00000357760.6;ENST00000358779.9;ENST00000378633.5;ENST00000378638.6;ENST00000404249.8;ENST00000356937.7;ENST00000598846.1	12053;10561;10560;12053;12053;12053;10560;12086;9384;25417	5'UTR;5'UTR;5'UTR;5'UTR;5'UTR;5'UTR;5'UTR;5'UTR;5'UTR;5'UTR	5'UTR	nonsense_mediated_decay;nonsense_mediated_decay;protein_coding;protein_coding;protein_coding;protein_coding;protein_coding;protein_coding;retained_intron;lncRNA	mRNA	mRNA	Island	Island	H4K12ac	Quies	5_TxWk		CTCF;EMX1;HEXIM1;LEO1;MAPK1;MORC2;PCGF1;POLR2AphosphoS5;STAG1;ZBTB33;ZNF202;ZNF282;ZNF484;ZNF519;ZNF610;ZNF84			FALSE
cg00037056_BC21	cg00037056	chr4	-	962818	962820		FALSE	FALSE	II	cg	DGKQ	DGKQ;DGKQ;DGKQ	ENST00000273814.8;ENST00000509465.5;ENST00000515182.1	10751;10504;-378	5'UTR;5'UTR;TSS1500	TSS1500	protein_coding;protein_coding;protein_coding	mRNA	mRNA	Shelf	Shelf		Quies	4_Tx		ASCL1;CBX8;HNF4G;NOTCH1;NR1H3;SOX9			FALSE
cg00037072_BC11	cg00037072	chr1	-	25247448	25247450		FALSE	FALSE	I	cg	ENSG00000272432;RSRP1	ENSG00000272432;RSRP1;RSRP1;RSRP1;RSRP1;RSRP1;RSRP1;RSRP1;RSRP1;RSRP1;RSRP1;RSRP1;RSRP1;RSRP1	ENST00000607698.1;ENST00000473314.6;ENST00000565733.5;ENST00000566395.5;ENST00000568254.5;ENST00000475766.2;ENST00000243189.12;ENST00000431849.3;ENST00000561867.1;ENST00000568701.1;ENST00000568996.1;ENST00000498238.1;ENST00000568212.1;ENST00000570063.5	-388;90717;-808;-913;9;-1432;6;-2;90652;20467;90765;6;6;-821	TSS1500;5'UTR;TSS1500;TSS1500;5'UTR;TSS1500;5'UTR;TSS200;5'UTR;5'UTR;5'UTR;5'UTR;5'UTR;TSS1500	TSS1500	lncRNA;nonsense_mediated_decay;nonsense_mediated_decay;nonsense_mediated_decay;nonsense_mediated_decay;processed_transcript;protein_coding;protein_coding;protein_coding;protein_coding;protein_coding;retained_intron;retained_intron;retained_intron	mRNA	mRNA	Island	Island	H2A1;H2AK9ac;H2AX;H2Bub;H3;H3.3;H3K27ac;H3K36ac;H3K79me1;H3K9K14ac;H3ac;H4K5ac;H4K91ac	TssA	1_TssA		AFF1;AFF4;AR;ARID1A;ARID2;ARID3A;ARNT;ARNTL;ARRB1;ASCL2;ASXL1;ATF1;ATF2;ATF3;ATF4;BACH1;BARX1;BATF;BCL11A;BCL11B;BCL3;BCL6;BCLAF1;BCOR;BHLHE40;BPTF;BRCA1;BRD1;BRD2;BRD3;BRD4;C11orf30;C17orf49;CBFB;CBX1;CBX3;CBX5;CBX8;CCNT2;CD74;CDC5L;CDK12;CDK6;CDK7;CDK8;CDK9;CDX2;CEBPA;CEBPB;CEBPD;CEBPG;CENPT;CHAMP1;CHD1;CHD2;CHD4;CHD7;CHD8;CHRM2;COPS2;CPSF3L;CREB1;CREB3L4;CREBBP;CREM;CSDE1;CSNK2A1;CTBP1;CTBP2;C…			FALSE
cg00037245_BC21	cg00037245	chr16	-	79674859	79674861	M_2extBase_SNP_EAS_1pt,M_SNP_AMR_1pt	FALSE	FALSE	II	cg	LINC01229	LINC01229;LINC01229;LINC01229;LINC01229;LINC01229;LINC01229;LINC01229;LINC01229;LINC01229;LINC01229;LINC01229;LINC01229;LINC01229;LINC01229;LINC01229;LINC01229;LINC01229;LINC01229;LINC01229;LINC01229;LINC01229;LINC01229;LINC01229;LINC01229;LINC01229	ENST00000563360.6;ENST00000569164.2;ENST00000653222.1;ENST00000658021.1;ENST00000658102.1;ENST00000658367.1;ENST00000660492.1;ENST00000660867.1;ENST00000660877.1;ENST00000661087.1;ENST00000663559.1;ENST00000663905.1;ENST00000664812.1;ENST00000665206.1;ENST00000665592.1;ENST00000667860.1;ENST00000668170.1;ENST00000668311.1;ENST00000668552.1;ENST00000668897.1;ENST00000669543.1;ENST00000669642.1;ENS…	-1213;-1190;-1200;-1207;-1218;-1194;-1207;-1231;-1207;-1188;-1202;-1207;-1207;-1231;-1256;-1213;-1231;-1207;-1213;-1234;-1231;-1221;-1213;-1231;-1213	TSS1500;TSS1500;TSS1500;TSS1500;TSS1500;TSS1500;TSS1500;TSS1500;TSS1500;TSS1500;TSS1500;TSS1500;TSS1500;TSS1500;TSS1500;TSS1500;TSS1500;TSS1500;TSS1500;TSS1500;TSS1500;TSS1500;TSS1500;TSS1500;TSS1500	TSS1500	lncRNA;lncRNA;lncRNA;lncRNA;lncRNA;lncRNA;lncRNA;lncRNA;lncRNA;lncRNA;lncRNA;lncRNA;lncRNA;lncRNA;lncRNA;lncRNA;lncRNA;lncRNA;lncRNA;lncRNA;lncRNA;lncRNA;lncRNA;lncRNA;lncRNA	lncRNA	lncRNA	OpenSea	Open Sea		Quies	15_Quies					FALSE
cg00037472_BC21	cg00037472	chr1	-	1659115	1659117		FALSE	FALSE	II	cg	CDK11B;ENSG00000272004	CDK11B;CDK11B;CDK11B;CDK11B;CDK11B;CDK11B;CDK11B;CDK11B;CDK11B;ENSG00000272004	ENST00000611150.3;ENST00000615951.4;ENST00000341028.8;ENST00000340677.9;ENST00000341832.11;ENST00000407249.7;ENST00000626918.2;ENST00000629289.2;ENST00000629312.2;ENST00000607013.1	-103;-103;-143;-103;-111;-103;-103;-103;-103;-209	TSS200;TSS200;TSS200;TSS200;TSS200;TSS200;TSS200;TSS200;TSS200;TSS1500	TSS1500	nonsense_mediated_decay;nonsense_mediated_decay;processed_transcript;protein_coding;protein_coding;protein_coding;protein_coding;protein_coding;protein_coding;lncRNA	mRNA	mRNA	Island	Island	H2A;H2AFZ;H2AK9ac;H2AZac;H2BK120ac;H2BK12ac;H2BK15ac;H2BK20ac;H2BK5ac;H3;H3.3;H3F3A;H3K122ac;H3K14ac;H3K18ac;H3K18cr;H3K23ac;H3K27ac;H3K36ac;H3K4ac;H3K4me3;H3K4me3B;H3K56ac;H3K79me1;H3K9K14ac;H3K9ac;H3K9ac_H3K14ac;H3T;H3_4ac;H3ac;H4;H4K12ac;H4K16ac;H4K5ac;H4K5ac_H4K8ac_H4K12ac_H4K16ac;H4K8ac;H4K91ac;H4ac;HistoneLysineCrotonylation	TssA	1_TssA		ADNP;AFF1;AFF4;AGO1;AR;ARID2;ARID3A;ARID5B;ARNT;ARNTL;ARRB1;ASH2L;ASXL1;ATF1;ATF2;ATF3;ATF4;BACH1;BACH2;BAHD1;BARHL1;BARX1;BATF;BCL11A;BCL11B;BCL3;BCL6;BCLAF1;BCOR;BHLHE40;BPTF;BRCA1;BRD2;BRD3;BRD4;C11orf30;C17orf49;CBFB;CBX1;CBX3;CBX5;CBX6;CBX8;CCNT2;CDC5L;CDK12;CDK7;CDK8;CDK9;CDX2;CEBPA;CEBPB;CEBPD;CEBPG;CHAMP1;CHD1;CHD2;CHD4;CHD8;CHRM2;COPS2;CPSF3L;CREB1;CREB3;CREBBP;CREM;CSDE1;CTBP1;CTBP2;CTC…			FALSE
cg00037476_BC11	cg00037476	chr1	+	1659170	1659172		FALSE	FALSE	I	cg	CDK11B;ENSG00000272004	CDK11B;CDK11B;CDK11B;CDK11B;CDK11B;CDK11B;CDK11B;CDK11B;CDK11B;ENSG00000272004	ENST00000611150.3;ENST00000615951.4;ENST00000341028.8;ENST00000340677.9;ENST00000341832.11;ENST00000407249.7;ENST00000626918.2;ENST00000629289.2;ENST00000629312.2;ENST00000607013.1	-158;-158;-198;-158;-166;-158;-158;-158;-158;-154	TSS200;TSS200;TSS200;TSS200;TSS200;TSS200;TSS200;TSS200;TSS200;TSS200	TSS200	nonsense_mediated_decay;nonsense_mediated_decay;processed_transcript;protein_coding;protein_coding;protein_coding;protein_coding;protein_coding;protein_coding;lncRNA	mRNA	mRNA	Island	Island	H2A;H2AFZ;H2AK9ac;H2AZac;H2BK120ac;H2BK12ac;H2BK15ac;H2BK20ac;H2BK5ac;H3;H3.3;H3K122ac;H3K14ac;H3K18ac;H3K18cr;H3K23ac;H3K27ac;H3K36ac;H3K4ac;H3K4me3;H3K4me3B;H3K56ac;H3K79me1;H3K9K14ac;H3K9ac;H3K9ac_H3K14ac;H3T;H3ac;H4;H4K12ac;H4K16ac;H4K5ac;H4K5ac_H4K8ac_H4K12ac_H4K16ac;H4K8ac;H4K91ac;H4ac;HistoneLysineCrotonylation	TssA	1_TssA		ADNP;AFF1;AFF4;AGO1;ARID2;ARID3A;ARID5B;ARNT;ARNTL;ARRB1;ASH2L;ASXL1;ATF1;ATF2;ATF3;ATF4;BACH1;BACH2;BAHD1;BARHL1;BATF;BCL11A;BCL11B;BCL3;BCL6;BCLAF1;BCOR;BHLHE40;BPTF;BRCA1;BRD2;BRD3;BRD4;C11orf30;C17orf49;CBFB;CBX1;CBX3;CBX5;CBX6;CBX8;CCNT2;CDC5L;CDK12;CDK7;CDK8;CDK9;CDX2;CEBPA;CEBPB;CEBPD;CEBPG;CHAMP1;CHD2;CHD4;CHD8;CHRM2;COPS2;CPSF3L;CREB1;CREB3;CREBBP;CREM;CSDE1;CTBP1;CTBP2;CTCF;CTCFL;DAXX;D…			FALSE
cg00037477_BC11	cg00037477	chr1	+	1659178	1659180		FALSE	FALSE	I	cg	CDK11B;ENSG00000272004	CDK11B;CDK11B;CDK11B;CDK11B;CDK11B;CDK11B;CDK11B;CDK11B;CDK11B;ENSG00000272004	ENST00000611150.3;ENST00000615951.4;ENST00000341028.8;ENST00000340677.9;ENST00000341832.11;ENST00000407249.7;ENST00000626918.2;ENST00000629289.2;ENST00000629312.2;ENST00000607013.1	-166;-166;-206;-166;-174;-166;-166;-166;-166;-146	TSS200;TSS200;TSS1500;TSS200;TSS200;TSS200;TSS200;TSS200;TSS200;TSS200	TSS1500	nonsense_mediated_decay;nonsense_mediated_decay;processed_transcript;protein_coding;protein_coding;protein_coding;protein_coding;protein_coding;protein_coding;lncRNA	mRNA	mRNA	Island	Island	H2A;H2AFZ;H2AK9ac;H2AZac;H2BK120ac;H2BK12ac;H2BK15ac;H2BK20ac;H2BK5ac;H3;H3.3;H3K122ac;H3K14ac;H3K18ac;H3K18cr;H3K23ac;H3K27ac;H3K36ac;H3K4ac;H3K4me3;H3K4me3B;H3K56ac;H3K79me1;H3K9K14ac;H3K9ac;H3K9ac_H3K14ac;H3T;H3ac;H4;H4K12ac;H4K16ac;H4K5ac;H4K5ac_H4K8ac_H4K12ac_H4K16ac;H4K8ac;H4K91ac;H4ac;HistoneLysineCrotonylation	TssA	1_TssA		ADNP;AFF1;AFF4;AGO1;ARID2;ARID3A;ARID5B;ARNT;ARNTL;ARRB1;ASH2L;ASXL1;ATF1;ATF2;ATF3;BACH1;BACH2;BAHD1;BARHL1;BATF;BCL11A;BCL11B;BCL3;BCL6;BCLAF1;BCOR;BHLHE40;BPTF;BRCA1;BRD2;BRD3;BRD4;C11orf30;C17orf49;CBFB;CBX1;CBX3;CBX5;CBX6;CBX8;CCNT2;CDC5L;CDK12;CDK7;CDK8;CDK9;CDX2;CEBPA;CEBPB;CEBPD;CEBPG;CHAMP1;CHD2;CHD4;CHD8;CHRM2;COPS2;CPSF3L;CREB1;CREB3;CREBBP;CREM;CSDE1;CTBP1;CTBP2;CTCF;CTCFL;DAXX;DCP1A;…			FALSE
cg00037487_TC11	cg00037487	chr1	+	1659255	1659257		FALSE	FALSE	I	cg	CDK11B;ENSG00000272004	CDK11B;CDK11B;CDK11B;CDK11B;CDK11B;CDK11B;CDK11B;CDK11B;CDK11B;ENSG00000272004	ENST00000611150.3;ENST00000615951.4;ENST00000341028.8;ENST00000340677.9;ENST00000341832.11;ENST00000407249.7;ENST00000626918.2;ENST00000629289.2;ENST00000629312.2;ENST00000607013.1	-243;-243;-283;-243;-251;-243;-243;-243;-243;-69	TSS1500;TSS1500;TSS1500;TSS1500;TSS1500;TSS1500;TSS1500;TSS1500;TSS1500;TSS200	TSS1500	nonsense_mediated_decay;nonsense_mediated_decay;processed_transcript;protein_coding;protein_coding;protein_coding;protein_coding;protein_coding;protein_coding;lncRNA	mRNA	mRNA	Island	Island	H2AZac;H2BK120ac;H2BK5ac;H3;H3K18cr;H3K27ac;H3K36ac;H3K9K14ac;H4K12ac	TssA	1_TssA		AFF4;ARID2;ARNT;ATF1;ATF3;BCL11A;BCL11B;BCL6;BCLAF1;BCOR;BHLHE40;BRCA1;BRD3;BRD4;C11orf30;CBFB;CBX1;CBX3;CBX5;CBX8;CCNT2;CDK7;CDK8;CDK9;CEBPA;CHAMP1;CHD2;CHD4;CHD8;CHRM2;COPS2;CREB1;CREB3;CREBBP;CREM;CSDE1;CTBP1;CTCF;CTCFL;DAXX;DCP1A;DDX20;DDX21;DEK;DIDO1;DNMT1;DNMT3B;DPF2;E2F1;E2F4;E2F5;E2F6;E2F8;EBF1;EGR1;EGR2;EGR3;ELF1;ELF2;ELF3;ELK1;ELK3;ELK4;ELL2;EMSY;EPC1;ERCC2;ERF;ERG;ETS1;ETS2;ETV1;ETV4;E…			FALSE
cg00037615_BC21	cg00037615	chr1	-	1663083	1663085	M_2extBase_SNP_AFR_1pt,M_nonuniq	TRUE	FALSE	II	cg	SLC35E2B	SLC35E2B;SLC35E2B;SLC35E2B	ENST00000611123.1;ENST00000614300.4;ENST00000617444.5	29645;29641;29712	1stExon;5'UTR;1stExon	5'UTR	protein_coding;protein_coding;protein_coding	mRNA	mRNA	Shelf	Shelf		TxWk	5_TxWk		BANF1;GLI2;HIRA;JMJD1C;LMO2;MYH11;REPIN1;SMAD1			FALSE
cg00037740_BC21	cg00037740	chr3	+	119342701	119342703		FALSE	FALSE	II	cg	ARHGAP31;RNU6-1127P	ARHGAP31;ARHGAP31;RNU6-1127P	ENST00000264245.9;ENST00000482743.1;ENST00000384580.1	48319;17810;-761	Body;Body;TSS1500	TSS1500	protein_coding;protein_coding;snRNA	mRNA	mRNA	OpenSea	Open Sea		Quies	15_Quies		LMNB1;TERC	SINE	Alu	FALSE
cg00037795_BC21	cg00037795	chr3	-	167025399	167025401	M_nonuniq	TRUE	FALSE	II	cg						Intergenic		No RNA Associated	No RNA Associated	OpenSea	Open Sea		Quies	15_Quies		ZSCAN16	Simple_repeat	Simple_repeat	FALSE
cg00037926_BC21	cg00037926	chr1	-	1672524	1672526		FALSE	FALSE	II	cg	ENSG00000269737;SLC35E2B	ENSG00000269737;ENSG00000269737;SLC35E2B;SLC35E2B;SLC35E2B;SLC35E2B	ENST00000596308.1;ENST00000597891.1;ENST00000611123.1;ENST00000614300.4;ENST00000617444.5;ENST00000481276.1	535;-750;20204;20200;20271;20185	1stExon;TSS1500;5'UTR;5'UTR;5'UTR;5'UTR	TSS1500	processed_transcript;transcribed_processed_pseudogene;protein_coding;protein_coding;protein_coding;retained_intron	mRNA	mRNA	Shelf	Shelf	H2BK120ub;H2Bub;H3K79me1	Tx	4_Tx		SP140	LINE	L1	FALSE
cg00037978_BC21	cg00037978	chr2	-	197935078	197935080	M_2extBase_SNP_AFR_1pt,M_2extBase_SNPcommon_1pt	FALSE	FALSE	II	cg	PLCL1	PLCL1;PLCL1;PLCL1	ENST00000435320.1;ENST00000428675.6;ENST00000487695.6	130377;130486;124821	Body;Body;Body	Body	nonsense_mediated_decay;protein_coding;protein_coding	mRNA	mRNA	OpenSea	Open Sea		Quies	15_Quies		ARID3A;C11orf30;GATA3;KDM6A;LMO1;MAF;MYB;NBN;NOTCH1;RUNX3;SOX2;SUMO1;ZNF384	LINE	L1	FALSE
cg00038036_BC21	cg00038036	chr11	+	4592866	4592868	M_nonuniq	TRUE	FALSE	II	cg	OR52I1;OR52I2	OR52I1;OR52I1;OR52I2	ENST00000450052.3;ENST00000530443.4;ENST00000641896.1	-883;-1172;11124	TSS1500;TSS1500;Body	TSS1500	protein_coding;protein_coding;protein_coding	mRNA	mRNA	OpenSea	Open Sea		Quies	15_Quies					FALSE
cg00038098_BC11	cg00038098	chr1	-	1676793	1676795	M_nonuniq	TRUE	FALSE	I	cg	SLC35E2B	SLC35E2B;SLC35E2B;SLC35E2B;SLC35E2B	ENST00000611123.1;ENST00000614300.4;ENST00000617444.5;ENST00000481276.1	15935;15931;16002;15916	5'UTR;5'UTR;5'UTR;5'UTR	5'UTR	protein_coding;protein_coding;protein_coding;retained_intron	mRNA	mRNA	Island	Island	H3R26Cit	TxWk	5_TxWk		APOBEC3B;ESR1;H2AFX;NCAPG;NCAPG2;T			FALSE
cg00038099_TC21	cg00038099	chr1	-	1739660	1739662	M_nonuniq	TRUE	FALSE	II	cg						Intergenic		No RNA Associated	No RNA Associated	Island	Island		Quies	5_TxWk		APOBEC3B;ESR1;H2AFX			FALSE
cg00038365_BC21	cg00038365	chr2	-	200483675	200483677	M_2extBase_SNP_AFR_1pt,M_2extBase_SNP_AMR_1pt,M_2extBase_SNP_EAS_1pt,M_2extBase_SNP_EUR_1pt,M_2extBase_SNP_SAS_1pt,M_2extBase_SNPcommon_1pt,M_2extBase_SNPcommon_5pt	TRUE	FALSE	II	cg						Intergenic		No RNA Associated	No RNA Associated	OpenSea	Open Sea	H2BK20ac;H4K12ac	TxWk	5_TxWk		ARID1A;SMC3	LTR	ERVL	FALSE
cg00038711_TC21	cg00038711	chr8	-	22156985	22156987		FALSE	FALSE	II	cg	LGI3;SFTPC	LGI3;LGI3;LGI3;LGI3;LGI3;SFTPC	ENST00000518365.1;ENST00000306317.7;ENST00000424267.6;ENST00000517694.1;ENST00000520124.5;ENST00000522880.1	-308;-179;-234;99;-152;73	TSS1500;TSS200;TSS1500;5'UTR;TSS200;1stExon	TSS1500	nonsense_mediated_decay;protein_coding;protein_coding;protein_coding;retained_intron;processed_transcript	mRNA	mRNA	Island	Island	H2AK119;H3K23me2;H3K27me3;H3K27me3B;H3K4me1;H3K4me2;H4K12ac	TssBiv	11_BivFlnk		AHR;AR;ARRB1;ASXL1;BCOR;BRD3;CNOT3;EMX1;EZH1;EZH2;FOXH1;GRHL3;HDAC1;HEXIM1;HIF1A;HIRA;HMGN3;IRF5;JARID2;JMJD6;KDM4A;MAPK1;MBD3;MITF;MYCN;NPAT;NRF1;PCGF1;PHIP;RAG2;RBL1;RNF2;RYBP;SAP30;SMAD2_3;SNAI2;SRC;SUZ12;TCF7L1;TRIM25;ZBTB14;ZBTB26;ZFP2;ZFP64;ZNF263;ZNF335;ZNF382;ZNF414;ZNF528;ZNF600			FALSE
cg00039221_BC21	cg00039221	chr1	-	1645016	1645018	M_nonuniq	TRUE	FALSE	II	cg	CDK11B	CDK11B;CDK11B;CDK11B;CDK11B;CDK11B;CDK11B;CDK11B;CDK11B;CDK11B	ENST00000611150.3;ENST00000615951.4;ENST00000341028.8;ENST00000340677.9;ENST00000341832.11;ENST00000407249.7;ENST00000626918.2;ENST00000629289.2;ENST00000629312.2	13996;13996;13956;13996;13988;13996;13996;13996;13996	5'UTR;5'UTR;5'UTR;5'UTR;5'UTR;5'UTR;5'UTR;5'UTR;5'UTR	5'UTR	nonsense_mediated_decay;nonsense_mediated_decay;processed_transcript;protein_coding;protein_coding;protein_coding;protein_coding;protein_coding;protein_coding	mRNA	mRNA	Island	Island		Quies	5_TxWk		CTCF;HCFC1R1;PAX5;PCGF1;STAG1;TRIM28;ZBTB33;ZNF534;ZNF84			FALSE
cg00039223_TC11	cg00039223	chr1	-	1712178	1712180	M_nonuniq	TRUE	FALSE	I	cg	CDK11A;ENSG00000268575	CDK11A;CDK11A;CDK11A;CDK11A;CDK11A;CDK11A;CDK11A;CDK11A;CDK11A;ENSG00000268575	ENST00000460465.5;ENST00000509982.5;ENST00000356200.7;ENST00000357760.6;ENST00000358779.9;ENST00000378633.5;ENST00000378638.6;ENST00000404249.8;ENST00000356937.7;ENST00000598846.1	12146;10654;10653;12146;12146;12146;10653;12179;9477;25510	5'UTR;5'UTR;5'UTR;5'UTR;5'UTR;5'UTR;5'UTR;5'UTR;5'UTR;5'UTR	5'UTR	nonsense_mediated_decay;nonsense_mediated_decay;protein_coding;protein_coding;protein_coding;protein_coding;protein_coding;protein_coding;retained_intron;lncRNA	mRNA	mRNA	Island	Island	H4K12ac	Quies	5_TxWk		CTCF;HEXIM1;LEO1;MAPK1;MORC2;PCGF1;STAG1;ZBTB33;ZNF84			FALSE
cg00039224_BC11	cg00039224	chr1	-	1645044	1645046	M_mapping	TRUE	FALSE	I	cg						Intergenic		No RNA Associated	No RNA Associated	Island	Island		Quies	5_TxWk		CTCF;HCFC1R1;PAX5;PCGF1;STAG1;TRIM28;ZBTB33;ZNF84			FALSE
cg00039489_TC21	cg00039489	chr16	-	24701200	24701202		FALSE	FALSE	II	cg	TNRC6A	TNRC6A	ENST00000566108.2	90992	Body	Body	processed_transcript	processed_transcript	processed_transcript	OpenSea	Open Sea	H4K12ac	EnhA2	7_Enh	TRUE	AFF4;AHR;AR;ARID2;ARRB1;ATF3;BANF1;BATF;BCL11A;BCL3;BHLHE40;BRCA1;CBX1;CBX3;CDK8;CDX2;CEBPB;CHD4;CHRM2;CREBBP;CTBP1;CTCF;CTCFL;CTNNB1;DAXX;DEK;DIDO1;DNMT3A;DPF2;DUX4;E2F2;E2F3;E2F4;E2F7;EBF3;EED;EGLN2;ELK1;ELL2;EP300;EPO;ERCC2;ERCC3;ESCO2;ESR1;ESRRA;ETS2;ETV5;FAIRE;FOS;FOSL1;FOSL2;FOXA1;FOXA2;FOXH1;FOXM1;FOXO1;FOXP1;FXR2;GATA3;GATAD1;GATAD2B;GLIS1;GREB1;GTF2F1;HCFC1;HES2;HEXIM1;HIC1;HIF1A;HNF4A;H…	LINE	CR1	FALSE
cg00039508_BC21	cg00039508	chr1	-	1724425	1724427		FALSE	FALSE	II	cg	CDK11A;ENSG00000227775;ENSG00000268575	CDK11A;CDK11A;CDK11A;CDK11A;CDK11A;CDK11A;CDK11A;CDK11A;ENSG00000227775;ENSG00000227775;ENSG00000268575	ENST00000460465.5;ENST00000357760.6;ENST00000358779.9;ENST00000378633.5;ENST00000401096.2;ENST00000404249.8;ENST00000479362.1;ENST00000487462.1;ENST00000417099.1;ENST00000577672.1;ENST00000598846.1	-101;-101;-101;-101;-151;-68;-393;-406;-189;-86;13263	TSS200;TSS200;TSS200;TSS200;TSS200;TSS200;TSS1500;TSS1500;TSS200;TSS200;5'UTR	TSS1500	nonsense_mediated_decay;protein_coding;protein_coding;protein_coding;protein_coding;protein_coding;protein_coding;retained_intron;processed_transcript;processed_transcript;lncRNA	mRNA	mRNA	Island	Island	H2AX;H2AZac;H2Bub;H3;H3.3;H3F3A;H3K18cr;H3K27ac;H3K4me3B;H3K79me1;H3K9K14ac;H4K5ac_H4K8ac_H4K12ac_H4K16ac	TssA	1_TssA		ADNP;AFF1;AFF4;AHR;AR;ARID2;ARID3A;ARID5B;ARNT;ARNTL;ARRB1;ASCL2;ASH2L;ASXL1;ATF1;ATF2;ATF3;ATF4;BACH1;BACH2;BAHD1;BARHL1;BATF;BCL11A;BCL11B;BCL3;BCL6;BCLAF1;BCOR;BHLHE40;BPTF;BRCA1;BRD1;BRD2;BRD3;BRD4;BRD9;BRF2;C11orf30;C17orf49;CBFB;CBX1;CBX3;CBX5;CBX6;CBX8;CCND2;CCNT2;CDK12;CDK6;CDK7;CDK8;CDK9;CDX2;CEBPA;CEBPB;CEBPD;CEBPG;CHAMP1;CHD1;CHD2;CHD4;CHD7;CHD8;CHRM2;CLOCK;COPS2;CPSF3L;CREB1;CREB3;CRE…			FALSE
cg00039745_BC21	cg00039745	chr1	+	1734006	1734008		FALSE	FALSE	II	cg	ENSG00000227775;ENSG00000268575;SLC35E2A	ENSG00000227775;ENSG00000227775;ENSG00000268575;SLC35E2A;SLC35E2A;SLC35E2A	ENST00000424604.1;ENST00000577672.1;ENST00000598846.1;ENST00000246421.4;ENST00000475229.2;ENST00000647043.1	1453;9495;3682;11986;1614;11913	Body;Body;5'UTR;5'UTR;5'UTR;5'UTR	5'UTR	processed_transcript;processed_transcript;lncRNA;processed_transcript;processed_transcript;processed_transcript	lncRNA	lncRNA	OpenSea	Open Sea		TxWk	5_TxWk			DNA	hAT-Charlie	FALSE
cg00039801_BC11	cg00039801	chr17	-	79815084	79815086		FALSE	FALSE	I	cg						Intergenic		No RNA Associated	No RNA Associated	Island	Island	H3_4ac	TssBiv	12_EnhBiv		AR;ARRB1;BRD3;CBX8;CDCA2;E2F1;EGLN2;ERG;ETV1;EZH1;EZH2;GREB1;GRHL2;HIF1A;HNF4G;INTS12;JARID2;KLF5;MBD2;MBD3;NELFE;NKX3-1;NR1H2;NR1H3;PCGF1;PIAS1;RUNX2;SMAD3;SOX9;STAT3;STAT4;SUMO2;SUZ12;TRIM24;TTF1;VDR;XBP1;ZNF143;ZNF592;ZNF687;ZXDC			FALSE
cg00039876_BC11	cg00039876	chr1	-	1739651	1739653	M_mapping	TRUE	FALSE	I	cg	SLC35E2A	SLC35E2A;SLC35E2A;SLC35E2A	ENST00000246421.4;ENST00000647043.1;ENST00000643943.1	6341;6268;-94	5'UTR;5'UTR;TSS200	TSS200	processed_transcript;processed_transcript;transcribed_unprocessed_pseudogene	processed_transcript	processed_transcript	Island	Island		Quies	5_TxWk		APOBEC3B;ESR1;H2AFX			FALSE
cg00039877_TC21	cg00039877	chr1	-	1739660	1739662	M_nonuniq	TRUE	FALSE	II	cg						Intergenic		No RNA Associated	No RNA Associated	Island	Island		Quies	5_TxWk		APOBEC3B;ESR1;H2AFX			FALSE
cg00040016_TC21	cg00040016	chr17	+	59755924	59755926		FALSE	FALSE	II	cg	VMP1	VMP1;VMP1;VMP1;VMP1;VMP1;VMP1;VMP1	ENST00000585847.5;ENST00000586245.5;ENST00000592619.5;ENST00000593168.5;ENST00000262291.9;ENST00000587945.1;ENST00000589823.6	48274;48275;20587;48277;48271;48261;48229	Body;Body;Body;Body;Body;Body;Body	Body	nonsense_mediated_decay;nonsense_mediated_decay;nonsense_mediated_decay;nonsense_mediated_decay;protein_coding;protein_coding;protein_coding	mRNA	mRNA	OpenSea	Open Sea	H2AK5ac;H2AK9ac;H2BK120ac;H2BK12ac;H2BK20ac;H2BK5ac;H3.3;H3F3A;H3K14ac;H3K18ac;H3K18cr;H3K27me1;H3K4ac;H3K4me1;H3K79me1;H4K5ac;H4K8ac;H4K91ac;HistoneLysineCrotonylation	TxWk	5_TxWk		ARID1A;CUX1;DACOR1;ERCC2;FAIRE;HEXIM1;HIRA;ING5;LMNB1;NFATC3;PMEL;ZMYM3;ZNF263;ZNF592;ZNF687	SINE	Alu	FALSE
cg00040067_BC21	cg00040067	chr1	-	32900101	32900103	M_SNP_AFR_1pt,M_SNPcommon_1pt	FALSE	FALSE	II	cg	TMEM54	TMEM54;TMEM54;TMEM54;TMEM54	ENST00000474144.5;ENST00000475208.5;ENST00000329151.5;ENST00000373463.8	1251;1337;1288;1288	5'UTR;5'UTR;5'UTR;5'UTR	5'UTR	processed_transcript;processed_transcript;protein_coding;protein_coding	mRNA	mRNA	Shore	Shore		ReprPC	13_ReprPC		EGR3;HIC1;IRF4;STAT4;TERC;ZNF263			FALSE
cg00040189_BC21	cg00040189	chr1	-	1753540	1753542		FALSE	FALSE	II	cg	NADK	NADK;NADK;NADK;NADK;NADK	ENST00000498806.1;ENST00000341426.9;ENST00000341991.7;ENST00000342348.9;ENST00000378625.5	843;24930;25250;5035;26529	5'UTR;5'UTR;5'UTR;5'UTR;5'UTR	5'UTR	nonsense_mediated_decay;protein_coding;protein_coding;protein_coding;protein_coding	mRNA	mRNA	Shore	Shore	H3K36me3;H4K12ac	Tx	4_Tx		AHR;CBX1;LEO1;MAPK1;MYOD1;RAD21;RARA;TCF4;TFAP2C;TRIM25			FALSE
cg00040265_BC21	cg00040265	chr19	-	10195559	10195561	M_nonuniq	TRUE	FALSE	II	cg	DNMT1	DNMT1;DNMT1;DNMT1;DNMT1;DNMT1;DNMT1;DNMT1;DNMT1;DNMT1;DNMT1;DNMT1;DNMT1;DNMT1;DNMT1;DNMT1;DNMT1;DNMT1;DNMT1;DNMT1	ENST00000586988.5;ENST00000592705.5;ENST00000677013.1;ENST00000677250.1;ENST00000677634.1;ENST00000677685.1;ENST00000340748.8;ENST00000359526.9;ENST00000586800.5;ENST00000588118.5;ENST00000588952.5;ENST00000592054.5;ENST00000592342.5;ENST00000676610.1;ENST00000677946.1;ENST00000678804.1;ENST00000679103.1;ENST00000679313.1;ENST00000676820.1	-655;-625;-606;-606;-604;-627;-424;-606;5638;5633;35727;-933;35714;-604;-604;-604;-604;-604;-604	TSS1500;TSS1500;TSS1500;TSS1500;TSS1500;TSS1500;TSS1500;TSS1500;5'UTR;5'UTR;5'UTR;TSS1500;5'UTR;TSS1500;TSS1500;TSS1500;TSS1500;TSS1500;TSS1500	TSS1500	nonsense_mediated_decay;nonsense_mediated_decay;nonsense_mediated_decay;nonsense_mediated_decay;nonsense_mediated_decay;nonsense_mediated_decay;protein_coding;protein_coding;protein_coding;protein_coding;protein_coding;protein_coding;protein_coding;protein_coding;protein_coding;protein_coding;protein_coding;protein_coding;retained_intron	mRNA	mRNA	Shore	Shore		Quies	15_Quies		ADNP;ARID1A;ARNT;ESRRA;GTF2I;HNF4G;NBN;RAD51;ZNF140;ZNF24;ZNF318;ZNF324;ZNF384;ZNF770	SINE	Alu	FALSE
cg00040268_BC21	cg00040268	chr7	+	27113279	27113281		FALSE	FALSE	II	cg	HOXA-AS2;HOXA3	HOXA-AS2;HOXA-AS2;HOXA-AS2;HOXA-AS2;HOXA3;HOXA3;HOXA3;HOXA3;HOXA3;HOXA3	ENST00000518088.5;ENST00000522193.1;ENST00000658768.1;ENST00000669815.1;ENST00000521401.1;ENST00000317201.7;ENST00000396352.8;ENST00000522456.1;ENST00000522788.5;ENST00000612286.5	5503;-656;5275;5275;26946;26942;6316;566;26927;39304	Body;TSS1500;Body;Body;5'UTR;5'UTR;5'UTR;5'UTR;5'UTR;5'UTR	TSS1500	lncRNA;lncRNA;lncRNA;lncRNA;processed_transcript;protein_coding;protein_coding;protein_coding;protein_coding;protein_coding	mRNA	mRNA	Shore	Shore	H2BK20ac;HistoneLysineCrotonylation	TssBiv	13_ReprPC		ARID2;ASCL1;CTBP2;ELF3;JMJD6;LEF1;MBD3;PCGF1;PMEL;PRDM1;TERC;ZFP2;ZNF257;ZNF263			FALSE
cg00040419_BC21	cg00040419	chrX	+	13652540	13652542		FALSE	FALSE	II	cg	TCEANC	TCEANC;TCEANC;TCEANC;TCEANC;TCEANC;TCEANC;TCEANC;TCEANC	ENST00000380600.2;ENST00000490617.1;ENST00000544987.3;ENST00000696126.1;ENST00000696127.1;ENST00000696128.1;ENST00000696129.1;ENST00000696130.1	-600;-648;-645;-571;-589;-600;-638;-678	TSS1500;TSS1500;TSS1500;TSS1500;TSS1500;TSS1500;TSS1500;TSS1500	TSS1500	protein_coding;protein_coding;protein_coding;protein_coding;protein_coding;protein_coding;protein_coding;protein_coding	mRNA	mRNA	Shore	Shore	H2AZK4ac_H2AZK7ac_H2AZK11ac;H2BK120ub;H2BK20ac;H3.3;H3K122ac;H3K4me1	TssFlnkU	2_TssAFlnk		ARID3A;BHLHE40;BRCA1;CTBP1;DAXX;DDX20;DPF2;E2F7;ELF3;FEZF1;FOS;FOSL1;FOSL2;FOXK2;FOXO1;GATA2;GATA3;GATAD1;GTF2F1;HIC1;HNF4G;HOXA2;IKZF1;INSM2;INTS3;JUN;JUNB;JUND;KDM6B;KLF17;KLF5;KLF8;LEF1;MAFK;MEF2B;MEN1;NBN;NR3C1;OVOL3;PATZ1;PBX2;PBX3;PDX1;PKNOX1;PMEL;PPARG;RCOR1;RFX5;RING1;RUNX3;RXRA;SCRT1;SMAD3;SMARCE1;SP2;SP7;SS18;STAT5A;TBL1XR1;TEAD1;TSHZ1;UBTF;WT1;YAP1;ZBTB1;ZBTB17;ZEB2;ZFP69B;ZNF318;ZNF32…	LTR	ERV1	FALSE
cg00040437_TC21	cg00040437	chr1	-	1759672	1759674		FALSE	FALSE	II	cg	NADK	NADK;NADK;NADK;NADK;NADK;NADK;NADK	ENST00000492768.5;ENST00000341426.9;ENST00000341991.7;ENST00000342348.9;ENST00000378625.5;ENST00000460602.5;ENST00000492845.6	18747;18798;19118;-1097;20397;18747;20290	5'UTR;5'UTR;5'UTR;TSS1500;5'UTR;5'UTR;5'UTR	TSS1500	processed_transcript;protein_coding;protein_coding;protein_coding;protein_coding;retained_intron;retained_intron	mRNA	mRNA	Shore	Shore		Tx	4_Tx		DNMT3B;ELF3;ESR1;HNF4G;KLF4;KLF5;KLF6			FALSE
cg00040559_TC21	cg00040559	chr1	+	1763221	1763223		FALSE	FALSE	II	cg	NADK	NADK;NADK;NADK;NADK;NADK;NADK;NADK	ENST00000492768.5;ENST00000341426.9;ENST00000341991.7;ENST00000378625.5;ENST00000460602.5;ENST00000464373.1;ENST00000492845.6	15198;15249;15569;16848;15198;15199;16741	5'UTR;5'UTR;5'UTR;5'UTR;5'UTR;5'UTR;5'UTR	5'UTR	processed_transcript;protein_coding;protein_coding;protein_coding;retained_intron;retained_intron;retained_intron	mRNA	mRNA	Shelf	Shelf		Tx	4_Tx		AHR;CHRM2;DAXX;ESR1;FOS;FOSL2;FOXA1;FOXM1;MEN1;NKX2-1;RUNX2;SCRT1;SCRT2;TFAP2C;TTF1;ZNF687	SINE	Alu	FALSE
cg00040691_BC21	cg00040691	chr1	-	1768675	1768677		FALSE	FALSE	II	cg	NADK	NADK;NADK;NADK;NADK;NADK;NADK;NADK	ENST00000492768.5;ENST00000341426.9;ENST00000341991.7;ENST00000378625.5;ENST00000460602.5;ENST00000464373.1;ENST00000492845.6	9744;9795;10115;11394;9744;9745;11287	5'UTR;5'UTR;5'UTR;5'UTR;5'UTR;5'UTR;5'UTR	5'UTR	processed_transcript;protein_coding;protein_coding;protein_coding;retained_intron;retained_intron;retained_intron	mRNA	mRNA	OpenSea	Open Sea	H2B;H2BK120ub;H2Bub	TxWk	5_TxWk		ATF1;ATF4;CREM;FOXO3;HLF;HNF4A;HNF4G;MBD4;MCM2;MYBL2;NR2F6;RXRA;TCF7;TGIF2	LTR	ERVL-MaLR	FALSE
cg00041073_BC21	cg00041073	chr2	+	219258095	219258097		FALSE	FALSE	II	cg	TUBA4A;TUBA4B	TUBA4A;TUBA4A;TUBA4B;TUBA4B;TUBA4B	ENST00000398989.2;ENST00000427737.6;ENST00000473885.5;ENST00000485041.5;ENST00000490341.3	19781;19807;4853;4853;4853	5'UTR;5'UTR;Body;Body;Body	5'UTR	protein_coding;protein_coding;processed_transcript;processed_transcript;protein_coding	mRNA	mRNA	Shelf	Shelf		ReprPCWk	14_ReprPCWk		LARP7;ZNF362;ZNF384	SINE	Alu	FALSE
cg00041126_BC21	cg00041126	chr1	+	1783546	1783548		FALSE	FALSE	II	cg						Intergenic		No RNA Associated	No RNA Associated	Shore	Shore	H4K20me1	EnhA1	7_Enh		CBX3;HNF4G;LEO1;SSRP1			FALSE
cg00041225_BC21	cg00041225	chr1	+	1788102	1788104		FALSE	FALSE	II	cg	GNB1	GNB1;GNB1;GNB1;GNB1	ENST00000378609.9;ENST00000610897.4;ENST00000615252.4;ENST00000461893.5	102985;103015;103015;6095	5'UTR;5'UTR;No GENCODE transcript;1stExon	5'UTR	protein_coding;protein_coding;protein_coding;retained_intron	mRNA	mRNA	OpenSea	Open Sea		Tx	4_Tx		IKZF1;MITF;PBX1;TERC	LINE	L2	FALSE
cg00041251_BC21	cg00041251	chr1	+	1789226	1789228		FALSE	FALSE	II	cg	GNB1	GNB1;GNB1;GNB1;GNB1;GNB1	ENST00000378609.9;ENST00000610897.4;ENST00000615252.4;ENST00000461893.5;ENST00000471354.1	101861;101891;101891;4971;29160	5'UTR;5'UTR;No GENCODE transcript;1stExon;1stExon	5'UTR	protein_coding;protein_coding;protein_coding;retained_intron;retained_intron	mRNA	mRNA	OpenSea	Open Sea	H4K12ac	Tx	4_Tx	TRUE	CBX1;CBX3;CEBPA;CEBPB;CEBPG;CTCF;CTCFL;ELL2;FOXK2;IKZF1;IRF1;MECP2;MITF;NANOG;NKX2-1;NR1H2;PPARG;RAD21;RFX1;SMAD1;SMC1A;SMC3;STAG1;TOP1;ZBTB2;ZNF263			FALSE
cg00041271_BC21	cg00041271	chr1	-	1790178	1790180		FALSE	FALSE	II	cg	GNB1	GNB1;GNB1;GNB1;GNB1;GNB1	ENST00000378609.9;ENST00000610897.4;ENST00000615252.4;ENST00000461893.5;ENST00000471354.1	100909;100939;100939;4019;28208	5'UTR;5'UTR;No GENCODE transcript;5'UTR;5'UTR	5'UTR	protein_coding;protein_coding;protein_coding;retained_intron;retained_intron	mRNA	mRNA	OpenSea	Open Sea		Tx	4_Tx					FALSE
cg00041461_BC21	cg00041461	chr1	-	1799923	1799925		FALSE	FALSE	II	cg	GNB1	GNB1;GNB1;GNB1;GNB1;GNB1;GNB1	ENST00000378609.9;ENST00000434686.6;ENST00000439272.6;ENST00000610897.4;ENST00000615252.4;ENST00000471354.1	91164;90478;90913;91194;91194;18463	5'UTR;5'UTR;No GENCODE transcript;5'UTR;No GENCODE transcript;5'UTR	5'UTR	protein_coding;protein_coding;protein_coding;protein_coding;protein_coding;retained_intron	mRNA	mRNA	OpenSea	Open Sea	H2BK120ub;H2Bub;H4K20me1	Tx	4_Tx		BATF;BCL11A;BCLAF1;CBX5;EBF1;EED;ETV6;IRF4;JUNB;MEF2A;MEF2C;MTA2;MTA3;NCOR1;NFATC1;NFKB2;PAX5;PBX3;PRDM1;RBPJ;RELA;RUNX3;SIX2;STAT5A;TARDBP;TBL1XR1;TBX21;VDR;WRNIP1;ZBED1	LINE	L1	FALSE
cg00041971_TC21	cg00041971	chr1	+	1828866	1828868		FALSE	FALSE	II	cg	GNB1	GNB1;GNB1;GNB1;GNB1;GNB1;GNB1;GNB1	ENST00000472614.2;ENST00000378609.9;ENST00000434686.6;ENST00000437146.1;ENST00000439272.6;ENST00000610897.4;ENST00000615252.4	62100;62221;61535;3419;61970;62251;62251	5'UTR;5'UTR;5'UTR;5'UTR;No GENCODE transcript;5'UTR;No GENCODE transcript	5'UTR	processed_transcript;protein_coding;protein_coding;protein_coding;protein_coding;protein_coding;protein_coding	mRNA	mRNA	OpenSea	Open Sea	H2BK20ac	TxWk	5_TxWk		AR;ATF2;BATF;BCLAF1;EBF1;FOXA1;HNF4G;HOXB13;IRF4;JUNB;MTA2;MTA3;PIAS1;PKNOX1;RUNX3;TARDBP;TBX21;TRIM22;ZBTB2;ZMYM3;ZNF362;ZNF384	SINE	Alu	FALSE
cg00042090_TC21	cg00042090	chr1	-	1834184	1834186		FALSE	FALSE	II	cg	GNB1	GNB1;GNB1;GNB1;GNB1;GNB1;GNB1	ENST00000472614.2;ENST00000378609.9;ENST00000434686.6;ENST00000439272.6;ENST00000610897.4;ENST00000615252.4	56782;56903;56217;56652;56933;56933	5'UTR;5'UTR;5'UTR;No GENCODE transcript;5'UTR;No GENCODE transcript	5'UTR	processed_transcript;protein_coding;protein_coding;protein_coding;protein_coding;protein_coding	mRNA	mRNA	OpenSea	Open Sea	H2Bub;H4K20me1	TxWk	4_Tx		ATF1;BATF;BCL11A;BCL6;BCLAF1;BCOR;CREBBP;CREM;CUX1;EBF1;EBF3;EBNA3;EED;ESR1;ETV6;FAIRE;HNF4A;HNF4G;IKZF1;JUNB;KMT2D;MBD1_isoform1;MEF2B;MEIS1;MGEA5;MTA3;MYBL2;MYOD1;NCOR1;NCOR2;NR2F6;PAX5;PBX1;POU2F2;POU5F1;RBPJ;RELA;RUNX3;RXRA;SND1;STAT3;STAT5A;TBL1XR1;TBX21;TCF7;TCF7L1;TERF1;TOP1;VDR;WRNIP1;ZBTB42;ZNF467			FALSE
cg00042258_BC21	cg00042258	chr16	-	1138320	1138322		FALSE	FALSE	II	cg						Intergenic		No RNA Associated	No RNA Associated	OpenSea	Open Sea		Quies	15_Quies			SINE	Alu	FALSE
cg00042527_BC21	cg00042527	chr1	-	1859527	1859529		FALSE	FALSE	II	cg	GNB1	GNB1;GNB1;GNB1;GNB1;GNB1;GNB1	ENST00000472614.2;ENST00000378609.9;ENST00000434686.6;ENST00000439272.6;ENST00000610897.4;ENST00000615252.4	31439;31560;30874;31309;31590;31590	5'UTR;5'UTR;5'UTR;No GENCODE transcript;5'UTR;No GENCODE transcript	5'UTR	processed_transcript;protein_coding;protein_coding;protein_coding;protein_coding;protein_coding	mRNA	mRNA	OpenSea	Open Sea	H3.3;H3F3A	EnhA1	7_Enh		AHR;AR;ARID3A;ARRB1;ASH2L;BHLHE40;CBX1;CDX2;CHRM2;CREM;CTBP1;CTNNB1;CUX1;DAXX;DNMT3A;DPF2;EGR3;EP300;ESR1;ESRRA;FAIRE;FEZF1;FOXA1;FOXA2;FOXM1;FOXO1;FOXP1;GATA2;GATA3;GATAD1;GATAD2B;GFI1B;GREB1;GRHL2;HIC1;HIF1A;HNF4A;HNF4G;HOXB13;IKZF2;INSM2;KLF17;KLF4;KLF5;KLF6;KLF7;KLF9;MBD3;MBD4;MECOM;MEF2B;MITF;MRE11A;MTA3;MTOR;MYBL2;NANOG;NBN;NIPBL;NKX2-1;NKX3-1;NR2F2;NR2F6;NR3C1;OSR2;OTX2;PATZ1;PBX3;PIAS1;PI…	DNA	hAT-Charlie	FALSE
cg00042611_BC11	cg00042611	chr16	-	57726202	57726204		FALSE	FALSE	I	cg	DRC7	DRC7;DRC7;DRC7;DRC7;DRC7	ENST00000336825.12;ENST00000360716.8;ENST00000394337.8;ENST00000562250.1;ENST00000565609.1	31367;31397;31397;4511;729	Body;Body;Body;Body;1stExon	1stExon	protein_coding;protein_coding;protein_coding;protein_coding;retained_intron	mRNA	mRNA	Island	Island		Quies	15_Quies		CDCA2;CNOT3;GRHL3;HEXIM1;IRF4;KDM6B;LARP7;MBD2;MYH11;RARA;RBL1;SON;TRIM25;ZBTB33			FALSE
cg00042657_BC11	cg00042657	chr1	+	171784487	171784489		FALSE	FALSE	I	cg	METTL13	METTL13;METTL13;METTL13;METTL13	ENST00000485629.1;ENST00000361735.4;ENST00000362019.7;ENST00000367737.9	2824;2828;2806;2792	Body;Body;Body;Body	Body	processed_transcript;protein_coding;protein_coding;protein_coding	mRNA	mRNA	Island	Island	H2BK120ub;H2Bub1;H4K20me1	Tx	6_EnhG		HCFC1R1;SP140;TERC			FALSE
cg00042712_BC21	cg00042712	chr1	+	1870608	1870610	M_SNP_AMR_1pt,M_SNP_EUR_1pt	FALSE	FALSE	II	cg	GNB1	GNB1;GNB1;GNB1;GNB1;GNB1;GNB1	ENST00000472614.2;ENST00000378609.9;ENST00000434686.6;ENST00000439272.6;ENST00000610897.4;ENST00000615252.4	20358;20479;19793;20228;20509;20509	5'UTR;5'UTR;5'UTR;No GENCODE transcript;5'UTR;No GENCODE transcript	5'UTR	processed_transcript;protein_coding;protein_coding;protein_coding;protein_coding;protein_coding	mRNA	mRNA	OpenSea	Open Sea		TxWk	5_TxWk		NEUROD1;OTX2			FALSE
cg00042962_TC21	cg00042962	chr2	+	28862018	28862020	M_nonuniq	TRUE	FALSE	II	cg	TRMT61B	TRMT61B;TRMT61B;TRMT61B;TRMT61B	ENST00000439947.1;ENST00000484060.1;ENST00000306108.10;ENST00000490390.5	8277;-69;8291;-528	5'UTR;TSS200;5'UTR;TSS1500	TSS1500	nonsense_mediated_decay;processed_transcript;protein_coding;retained_intron	mRNA	mRNA	OpenSea	Open Sea		TxWk	5_TxWk		ERCC2	SINE	Alu	FALSE
cg00043075_TC21	cg00043075	chr1	-	25029064	25029066		FALSE	FALSE	II	cg						Intergenic		No RNA Associated	No RNA Associated	OpenSea	Open Sea	H2BK20ac	Quies	14_ReprPCWk		BATF;EBF1;ELK1;IKZF1;MAF;MYB;RUNX3;STAT4;STAT5B;T;TBX21;TERC;TRIM22			FALSE
cg00043114_TC21	cg00043114	chr17	+	58677878	58677880		FALSE	FALSE	II	cg	IGBP1P2;RNU1-52P;TEX14	IGBP1P2;RNU1-52P;TEX14;TEX14;TEX14;TEX14	ENST00000583666.3;ENST00000384190.1;ENST00000582740.1;ENST00000240361.12;ENST00000349033.10;ENST00000389934.7	14167;-141;14167;14145;14167;14177	5'UTR;TSS200;5'UTR;5'UTR;5'UTR;5'UTR	TSS200	protein_coding;snRNA;nonsense_mediated_decay;protein_coding;protein_coding;protein_coding	mRNA	mRNA	OpenSea	Open Sea		Quies	15_Quies		CDCA2	SINE	Alu	FALSE
cg00043300_BC11	cg00043300	chr1	+	1891398	1891400		FALSE	FALSE	I	cg	GNB1;GNB1-DT	GNB1;GNB1;GNB1;GNB1;GNB1;GNB1;GNB1-DT;GNB1-DT;GNB1-DT;GNB1-DT;GNB1-DT	ENST00000472614.2;ENST00000378609.9;ENST00000434686.6;ENST00000439272.6;ENST00000610897.4;ENST00000615252.4;ENST00000412228.1;ENST00000685593.1;ENST00000686550.1;ENST00000689170.1;ENST00000702668.1	-432;-311;-997;-562;-281;-281;-72;132;152;176;131	TSS1500;TSS1500;TSS1500;No GENCODE transcript;TSS1500;No GENCODE transcript;TSS200;Body;Body;Body;Body	TSS1500	processed_transcript;protein_coding;protein_coding;protein_coding;protein_coding;protein_coding;lncRNA;lncRNA;lncRNA;lncRNA;lncRNA	mRNA	mRNA	Island	Island	H4K5ac_H4K8ac_H4K12ac_H4K16ac	TssA	1_TssA		ARNTL;CEBPB;CEBPG;E2F5;EGR1;FGFR1;HLF;HNF4G;KDM4A;KLF9;L3MBTL2;MED12;MTOR;NCAPH2;NKX2-1;PCGF1;RAG2;SETD1A;TRIM24;TRIM25;ZNF766	Low_complexity	Low_complexity	FALSE
cg00043382_TC21	cg00043382	chr1	-	1892964	1892966		FALSE	FALSE	II	cg						Intergenic		No RNA Associated	No RNA Associated	Shore	Shore		TxWk	5_TxWk		NR2F1			FALSE
cg00043428_BC21	cg00043428	chr1	-	1895230	1895232		FALSE	FALSE	II	cg						Intergenic		No RNA Associated	No RNA Associated	Shelf	Shelf		EnhWk	7_Enh		ELF3;ZSCAN29			FALSE
cg00043499_BC21	cg00043499	chr1	-	1898335	1898337	M_2extBase_SNP_AFR_1pt,M_2extBase_SNPcommon_1pt	FALSE	FALSE	II	cg						Intergenic		No RNA Associated	No RNA Associated	OpenSea	Open Sea	CENPA;H2A1;H2AFY;H2AFY2;H3.1;H3.3;H3.3,H2A.Z;H3K9me2;H4K20me1	Quies	15_Quies		ASCL1;BAHD1;BRD3;DCP1A;FOXA1;FOXA2;GATA6;HIRA;HJURP;HOXA9;INO80;KDM1A;KLF4;LARP7;MNT;MYCN;NANOG;NCOR1;POU5F1;SFPQ;SSRP1;STAT5A;SUMO1;WWTR1;ZBTB33;ZNF18;ZNF76			FALSE
cg00043500_BC21	cg00043500	chr1	+	1898371	1898373	M_2extBase_SNP_EAS_1pt,M_2extBase_SNPcommon_1pt	FALSE	FALSE	II	cg						Intergenic		No RNA Associated	No RNA Associated	OpenSea	Open Sea	CENPA;H2A1;H2AFY;H2AFY2;H3.1;H3.3;H3.3,H2A.Z;H3K27me1;H3K9me2;H4K20me1	Quies	15_Quies		ASCL1;BAHD1;BRD2;BRD3;DCP1A;FOXA1;FOXA2;GATA6;HIRA;HJURP;HOXA9;INO80;IRF4;KDM1A;KLF4;LARP7;MNT;MYCN;NANOG;NCOR1;POU5F1;SETD1A;SFPQ;SSRP1;STAT5A;SUMO1;WWTR1;ZBTB33;ZNF18;ZNF76			FALSE
cg00043502_BC21	cg00043502	chr1	-	1898516	1898518		FALSE	FALSE	II	cg						Intergenic		No RNA Associated	No RNA Associated	OpenSea	Open Sea	CENPA;H2A1;H2AFY;H2AFY2;H3.1;H3.3;H3.3,H2A.Z;H3K27me1;H3K9me2;H4K20me1	Quies	15_Quies		ASCL1;BAHD1;BRCA1;BRD2;BRD3;CHD5;CLOCK;FAIRE;FOXA2;FOXK1;GATA6;HIRA;HJURP;HOXA9;ING5;INO80;IRF4;KDM1A;KLF4;LARP7;MNT;MTOR;MYCN;NANOG;NCOR1;POU5F1;SFPQ;SSRP1;WWTR1;ZBTB33;ZNF18;ZNF76;ZNF83			FALSE
cg00043708_BC21	cg00043708	chr1	+	1907314	1907316		FALSE	FALSE	II	cg						Intergenic		No RNA Associated	No RNA Associated	Shore	Shore	H2Bub;H3.3,H2A.Z;H3K27me1;H3K36me2;H3K4me1	TxWk	7_Enh		AFF4;ARID1A;ARRB1;ATF4;CEBPB;CEBPG;DNMT3A;E2F8;EBF1;ELL2;EP400;GATAD1;GLIS1;GREB1;GRHL2;HDAC8;HIC1;HOXB13;INTS12;INTS3;JMJD1C;KLF4;KLF5;KLF7;L3MBTL2;NR4A1;OSR2;PATZ1;PRDM10;PRDM2;SCRT2;SETDB1;SP7;TFAP2A;TFAP2C;TP53;TP63;TP73;TRIM28;ZBTB6;ZBTB8A;ZFP2;ZMYND8;ZNF121;ZNF175;ZNF24;ZNF324;ZNF346;ZNF35;ZNF382;ZNF528;ZNF584;ZNF589;ZNF71;ZNF750;ZNF76;ZSCAN20			FALSE
cg00043710_TC21	cg00043710	chr1	+	1907589	1907591		FALSE	FALSE	II	cg						Intergenic		No RNA Associated	No RNA Associated	Shore	Shore	H2AK5ac;H3K4me1;H3K79me1;HistoneLysineAcetylation	EnhWk	7_Enh		AFF4;ARID1A;ASCL1;BACH1;BACH2;BCL11A;CEBPG;CHD2;CHRM2;CPSF3L;DNMT3B;E2F8;EBF1;EBF3;EED;ELL2;FEZF1;GATAD1;GATAD2B;GLI4;GLIS1;GLIS2;GRHL3;HDAC8;HDGF;HIC1;HOXB13;IKZF1;INTS11;INTS12;IRF4;KLF4;KLF5;KLF7;KLF9;L3MBTL2;MAPK1;MAX;MGEA5;MITF;MYC;NCOR1;NCOR2;NELFA;NELFE;NR4A1;OSR2;PATZ1;PAX5;PBX1;POLR2M;PRDM10;PRDM11;PRDM2;PRMT1;PROX1;REL;RUNX3;SCRT1;SCRT2;SETDB1;SNAI2;SP7;STAT3;T;TBL1X;TBL1XR1;TCF4;TCF7L1…			FALSE
cg00043891_BC21	cg00043891	chr1	-	1909894	1909896		FALSE	FALSE	II	cg						Intergenic		No RNA Associated	No RNA Associated	Shore	Shore	H2AK119;H3F3A;H3K36me2;H3K4me1;H4K5ac_H4K8ac_H4K12ac_H4K16ac	TssFlnkU	2_TssAFlnk		CDCA2;DPF2;ING5;KLF4;KLF5;LEO1;MIER1;NKX2-1;PMEL;RELB;ZBTB33			FALSE
cg00043983_BC21	cg00043983	chr1	-	1913408	1913410	M_SNP_EAS_1pt	FALSE	FALSE	II	cg						Intergenic		No RNA Associated	No RNA Associated	OpenSea	Open Sea		Quies	15_Quies		IRF4	LINE	L1	FALSE
cg00044034_TC21	cg00044034	chr1	+	1916066	1916068		FALSE	FALSE	II	cg	CALML6	CALML6;CALML6;CALML6;CALML6	ENST00000462293.1;ENST00000307786.8;ENST00000378604.3;ENST00000482402.1	658;807;959;801	Body;Body;Body;1stExon	1stExon	processed_transcript;protein_coding;protein_coding;retained_intron	mRNA	mRNA	Shelf	Shelf		ReprPCWk	15_Quies		ASCL1;ZNF600			FALSE
cg00045154_TC11	cg00045154	chr1	+	1947676	1947678		FALSE	FALSE	I	cg	CFAP74	CFAP74;CFAP74;CFAP74	ENST00000493964.5;ENST00000682832.2;ENST00000493316.5	56161;56110;12430	5'UTR;5'UTR;5'UTR	5'UTR	protein_coding;protein_coding;retained_intron	mRNA	mRNA	Shelf	Shelf	H3R26Cit	Quies	15_Quies		ASCL1;CDCA2;EGLN2;ESR1;HIF1A;NR2F2;T;TP63;TP73			FALSE
cg00045204_BC21	cg00045204	chr1	-	1949919	1949921	M_SNP_AFR_1pt,M_SNP_AMR_1pt,M_SNP_EAS_1pt,M_SNP_EUR_1pt,M_SNP_SAS_1pt,M_SNPcommon_1pt,M_SNPcommon_5pt	TRUE	FALSE	II	cg	CFAP74	CFAP74;CFAP74;CFAP74	ENST00000493964.5;ENST00000682832.2;ENST00000493316.5	53918;53867;10187	5'UTR;5'UTR;5'UTR	5'UTR	protein_coding;protein_coding;retained_intron	mRNA	mRNA	OpenSea	Open Sea		Quies	15_Quies			LINE	L1	FALSE
cg00045332_BC21	cg00045332	chr1	+	1955481	1955483		FALSE	FALSE	II	cg	CFAP74	CFAP74;CFAP74;CFAP74;CFAP74;CFAP74	ENST00000493964.5;ENST00000682832.2;ENST00000270720.11;ENST00000468610.5;ENST00000493316.5	48356;48305;48356;48233;4625	5'UTR;5'UTR;1stExon;1stExon;5'UTR	5'UTR	protein_coding;protein_coding;retained_intron;retained_intron;retained_intron	mRNA	mRNA	Shore	Shore		ReprPCWk	14_ReprPCWk		TRIM25			FALSE
cg00045413_TC21	cg00045413	chr18	+	54267981	54267983		FALSE	FALSE	II	cg						Intergenic		No RNA Associated	No RNA Associated	Shore	Shore	H2B;H3K27me1;H3K36me2	Quies	15_Quies			DNA	hAT-Charlie	FALSE
cg00045532_TC21	cg00045532	chr12	-	38099911	38099913		FALSE	FALSE	II	cg						Intergenic		No RNA Associated	No RNA Associated	OpenSea	Open Sea	H3K27me1;H3K9me3;H4	ZNF/Rpts	8_ZNF/Rpts		ATF7IP;CDCA2;CNOT3;DDX5;EMX1;GRHL3;HCFC1R1;ING2;ING5;KDM6B;LARP7;LMNB1;NFKB1;POLR3D;RBL1;SETDB1;SOX2;SP140;STAT5B;TET2;ZBTB48;ZNF483			FALSE
cg00045848_BC21	cg00045848	chr3	+	136865927	136865929		FALSE	FALSE	II	cg	NCK1	NCK1;NCK1;NCK1;NCK1;NCK1;NCK1;NCK1;NCK1	ENST00000288986.6;ENST00000476286.1;ENST00000481752.6;ENST00000485096.5;ENST00000488930.5;ENST00000491539.5;ENST00000460960.1;ENST00000478862.1	3720;3664;3720;3686;3630;3695;3661;3661	Body;Body;Body;Body;Body;Body;Body;Body	Body	protein_coding;protein_coding;protein_coding;protein_coding;protein_coding;protein_coding;retained_intron;retained_intron	mRNA	mRNA	Shelf	Shelf	H2Bub	Quies	5_TxWk					FALSE
cg00046021_TC21	cg00046021	chr7	-	101215169	101215171		FALSE	FALSE	II	cg	PLOD3	PLOD3;PLOD3;PLOD3;PLOD3	ENST00000424135.5;ENST00000223127.8;ENST00000421736.1;ENST00000478082.5	1377;2412;851;2825	5'UTR;5'UTR;5'UTR;5'UTR	5'UTR	nonsense_mediated_decay;protein_coding;protein_coding;retained_intron	mRNA	mRNA	Shore	Shore		TxWk	5_TxWk		PRDM1;SCRT2;SOX11;ZBTB17;ZNF366;ZNF600			FALSE
cg00046331_BC21	cg00046331	chr1	-	1982437	1982439		FALSE	FALSE	II	cg	CFAP74	CFAP74;CFAP74;CFAP74;CFAP74	ENST00000493964.5;ENST00000682832.2;ENST00000270720.11;ENST00000468610.5	21400;21349;21400;21277	5'UTR;5'UTR;5'UTR;5'UTR	5'UTR	protein_coding;protein_coding;retained_intron;retained_intron	mRNA	mRNA	Shore	Shore		ReprPCWk	15_Quies		HIRA;ZNF563			FALSE
cg00046437_BC21	cg00046437	chr1	-	1985137	1985139		FALSE	FALSE	II	cg	CFAP74	CFAP74;CFAP74;CFAP74;CFAP74;CFAP74	ENST00000493964.5;ENST00000682832.2;ENST00000270720.11;ENST00000378592.1;ENST00000468610.5	18700;18649;18700;18700;18577	5'UTR;5'UTR;5'UTR;5'UTR;5'UTR	5'UTR	protein_coding;protein_coding;retained_intron;retained_intron;retained_intron	mRNA	mRNA	Shelf	Shelf		ReprPCWk	14_ReprPCWk		ARNT			FALSE
cg00046493_BC21	cg00046493	chr1	-	1986856	1986858	M_2extBase_SNP_AFR_1pt,M_2extBase_SNP_AMR_1pt,M_2extBase_SNP_SAS_1pt,M_2extBase_SNPcommon_1pt,M_2extBase_SNPcommon_5pt	TRUE	FALSE	II	cg	CFAP74	CFAP74;CFAP74;CFAP74;CFAP74;CFAP74	ENST00000493964.5;ENST00000682832.2;ENST00000270720.11;ENST00000378592.1;ENST00000468610.5	16981;16930;16981;16981;16858	5'UTR;5'UTR;5'UTR;5'UTR;5'UTR	5'UTR	protein_coding;protein_coding;retained_intron;retained_intron;retained_intron	mRNA	mRNA	OpenSea	Open Sea		ReprPCWk	14_ReprPCWk		CDCA2;CDK2;EGR3;HNF4A;HNF4G;NFATC3;NR2F1;NR2F6;TERC;TGIF2			FALSE
cg00046617_TC21	cg00046617	chr1	+	1990282	1990284		FALSE	FALSE	II	cg	CFAP74	CFAP74;CFAP74;CFAP74;CFAP74;CFAP74;CFAP74	ENST00000378590.4;ENST00000493964.5;ENST00000682832.2;ENST00000270720.11;ENST00000378592.1;ENST00000468610.5	647;13555;13504;13555;13555;13432	5'UTR;5'UTR;5'UTR;5'UTR;5'UTR;5'UTR	5'UTR	protein_coding;protein_coding;protein_coding;retained_intron;retained_intron;retained_intron	mRNA	mRNA	OpenSea	Open Sea		ReprPCWk	14_ReprPCWk		C11orf30;ETV1;NR2F2;PPARG;ZFP57;ZNF175			FALSE
cg00046775_BC11	cg00046775	chr14	+	92923131	92923133		FALSE	FALSE	I	cg	CHGA	CHGA;CHGA;CHGA;CHGA	ENST00000556076.5;ENST00000553866.1;ENST00000216492.10;ENST00000334654.4	-25;-231;-18;-44	TSS200;TSS1500;TSS200;TSS200	TSS1500	nonsense_mediated_decay;processed_transcript;protein_coding;protein_coding	mRNA	mRNA	Island	Island	H2AFY2;H2AK119	ReprPC	14_ReprPCWk		CDCA2;CNOT3;EBF3;EGR3;EMX1;EP400;ERG;FGFR1;FOXK1;GABPA;HCFC1R1;IKZF2;KDM4A;MYCN;NEUROD1;NIPBL;PCGF1;POLR2AphosphoS5;RYBP;SP4;TRIM25;TTF2;USF2;ZNF519			FALSE
cg00046922_BC21	cg00046922	chr1	-	2001826	2001828	M_SNP_AMR_1pt,M_SNP_EAS_1pt,M_SNP_EUR_1pt,M_SNP_SAS_1pt,M_SNPcommon_1pt	FALSE	FALSE	II	cg	CFAP74	CFAP74;CFAP74;CFAP74;CFAP74;CFAP74	ENST00000493964.5;ENST00000682832.2;ENST00000270720.11;ENST00000378592.1;ENST00000468610.5	2011;1960;2011;2011;1888	5'UTR;5'UTR;5'UTR;5'UTR;5'UTR	5'UTR	protein_coding;protein_coding;retained_intron;retained_intron;retained_intron	mRNA	mRNA	OpenSea	Open Sea	H2AZK4ac_H2AZK7ac_H2AZK11ac;H2AZac;H3R26Cit	ReprPCWk	14_ReprPCWk		AHR;ASH2L;BRD3;CBX1;CEBPG;CLOCK;CTBP1;CUX1;DIDO1;DPF2;DUX4;EGLN2;ESR1;ESRRA;FAIRE;GRHL2;HDAC8;HES1;HIF1A;HNF4G;HSF1;IKZF1;L3MBTL2;LARP7;LEF1;MEF2D;NR1H2;NR1H3;NR2F1;NR4A1;NR5A2;POLR2H;PR;PYGO2;RAD51;RARA;SETDB1;SMARCA5;SMARCE1;SSRP1;TERF1;TOP1;ZC3H8;ZKSCAN8;ZNF175;ZNF197;ZNF584;ZNF589;ZNF687;ZNF766;ZNF83;ZXDC	LINE	L1	FALSE
cg00046928_BC21	cg00046928	chr21	+	36005146	36005148		FALSE	FALSE	II	cg	LINC01436;RUNX1	LINC01436;RUNX1	ENST00000457157.3;ENST00000475045.6	10;-479	1stExon;TSS1500	TSS1500	lncRNA;protein_coding	mRNA	mRNA	OpenSea	Open Sea		Quies	14_ReprPCWk		CBX1;DNMT3A;E2F6;ETV1;GLI2;ING5;L3MBTL2;LMNB1;TERC;TFDP1;ZBTB33;ZNF766	LTR	ERV1	FALSE
cg00047017_BC21	cg00047017	chr3	-	193942813	193942815	M_2extBase_SNP_EAS_1pt,M_2extBase_SNP_EUR_1pt	FALSE	FALSE	II	cg						Intergenic		No RNA Associated	No RNA Associated	OpenSea	Open Sea	H3R26Cit	Quies	15_Quies		AFF4;AHR;ARID3A;ARNT;BACH1;BCLAF1;C11orf30;CBX1;CDC5L;CEBPD;CHAMP1;CREB3;CUX1;DDX20;DPF2;E2F5;ELK1;FAM208A;FOSL1;FOXK2;FOXM1;FOXO3;HDAC8;HDGF;HEY1;HIF1A;HLTF;HMBOX1;ID3;INTS3;JUNB;KDM1A;KDM4B;KRAB;L3MBTL2;LARP7;LEF1;MAFF;MAFG;MAFK;MAPK1;MEF2A;MEF2D;MIER1;MTA2;MYNN;NBN;NCOA1;NFATC3;NFE2L1;NFRKB;NR2C2;NR2F1;NR2F6;NR4A1;PBX2;PKNOX1;PTTG1;RNF2;SMARCA5;SMARCE1;SOX2;STAT2;STAT5A;TAF7;TBL1XR1;TCF7;UBTF;…	LTR	ERVL-MaLR	FALSE
cg00047147_BC21	cg00047147	chr6	+	32954568	32954570		FALSE	FALSE	II	cg	ENSG00000248993;HLA-DMA	ENSG00000248993;HLA-DMA;HLA-DMA;HLA-DMA;HLA-DMA;HLA-DMA	ENST00000429234.1;ENST00000464392.1;ENST00000374843.9;ENST00000395303.7;ENST00000422832.1;ENST00000477541.1	-1446;13876;-1471;-1460;14526;-1460	TSS1500;5'UTR;TSS1500;TSS1500;5'UTR;TSS1500	TSS1500	protein_coding;processed_transcript;protein_coding;protein_coding;protein_coding;retained_intron	mRNA	mRNA	OpenSea	Open Sea	H3K36me2;H3K79me1	Quies	15_Quies		EGR2;IKZF2;SOX2	LINE	L2	FALSE
cg00047370_BC21	cg00047370	chr19	-	48490555	48490557		FALSE	FALSE	II	cg	LMTK3	LMTK3;LMTK3;LMTK3;LMTK3;LMTK3	ENST00000600059.6;ENST00000648216.1;ENST00000650440.1;ENST00000672160.1;ENST00000673139.1	21280;7850;23380;11282;22634	5'UTR;5'UTR;5'UTR;5'UTR;5'UTR	5'UTR	protein_coding;protein_coding;protein_coding;protein_coding;protein_coding	mRNA	mRNA	Shore	Shore		EnhBiv	7_Enh		ZNF18;ZNF362;ZNF384;ZNF441;ZNF600	SINE	MIR	FALSE
cg00047684_TC21	cg00047684	chr1	-	2121315	2121317	M_SNP_AFR_1pt,M_SNPcommon_1pt	FALSE	FALSE	II	cg	PRKCZ	PRKCZ;PRKCZ;PRKCZ;PRKCZ;PRKCZ;PRKCZ;PRKCZ;PRKCZ;PRKCZ;PRKCZ;PRKCZ;PRKCZ;PRKCZ;PRKCZ	ENST00000481140.5;ENST00000466651.5;ENST00000378567.8;ENST00000400921.6;ENST00000461106.6;ENST00000461465.5;ENST00000468310.5;ENST00000470511.5;ENST00000470596.5;ENST00000470986.5;ENST00000482686.5;ENST00000486681.5;ENST00000495347.5;ENST00000496325.5	39068;65637;70905;47854;47330;46628;70831;5111;46461;9662;16600;16577;47597;46072	Body;Body;Body;Body;Body;Body;Body;Body;Body;Body;Body;Body;Body;Body	Body	nonsense_mediated_decay;processed_transcript;protein_coding;protein_coding;protein_coding;protein_coding;protein_coding;protein_coding;protein_coding;protein_coding;protein_coding;protein_coding;protein_coding;protein_coding	mRNA	mRNA	Shore	Shore	H2Bub;H3K27me1;H3K9me2	Quies	15_Quies		EED;HMBOX1;MYH11;NFIA	LTR	ERVL-MaLR	FALSE
cg00047686_TC21	cg00047686	chr1	-	222796411	222796413	M_nonuniq	TRUE	FALSE	II	cg						Intergenic		No RNA Associated	No RNA Associated	OpenSea	Open Sea						LTR	ERV1	FALSE
cg00047926_BC21	cg00047926	chr1	+	2032175	2032177		FALSE	FALSE	II	cg						Intergenic		No RNA Associated	No RNA Associated	Shore	Shore		Quies	15_Quies		TERC			FALSE
cg00048210_TC11	cg00048210	chr20	-	36876192	36876194		FALSE	FALSE	I	cg	TLDC2	TLDC2;TLDC2	ENST00000217320.8;ENST00000602922.5	55;72	1stExon;1stExon	1stExon	protein_coding;protein_coding	mRNA	mRNA	OpenSea	Open Sea	H3K27me1	Quies	15_Quies		ASCL1;BARX1;E2F2;E2F3;EBF1;ELF3;ETS2;ETV4;ETV5;FOXO3;HNF4A;HNF4G;HOXA4;HOXA6;IRF4;KLF3;KLF4;KLF5;KLF6;LHX2;MBD1_isoform2;MECOM;MED12;MYBL2;NFATC3;NKX2-1;NR1H3;POLR3D;PROX1;RFX1;RXRA;SATB1;SOX9;SP140;SSRP1;TERC;TFAP4;TFDP1;TGIF2;TP63;TP73;TTF1;ZNF83			FALSE
cg00048236_BC21	cg00048236	chr2	+	120439785	120439787		FALSE	FALSE	II	cg						Intergenic		No RNA Associated	No RNA Associated	Shelf	Shelf		ReprPC	14_ReprPCWk		EBF1;PROX1			FALSE
cg00048701_BC21	cg00048701	chr1	+	2053788	2053790		FALSE	FALSE	II	cg	PRKCZ	PRKCZ;PRKCZ;PRKCZ;PRKCZ	ENST00000378567.8;ENST00000468310.5;ENST00000503297.1;ENST00000484419.1	3378;3304;2981;3286	Body;Body;Body;Body	Body	protein_coding;protein_coding;protein_coding;retained_intron	mRNA	mRNA	Shelf	Shelf	H2BK120ub;H2Bub	ReprPCWk	5_TxWk		HNF4A;NR2C2;NR2F1;NR2F6;SPIB			FALSE
cg00048768_TC21	cg00048768	chr1	+	2055609	2055611		FALSE	FALSE	II	cg	PRKCZ	PRKCZ;PRKCZ;PRKCZ;PRKCZ;PRKCZ;PRKCZ	ENST00000466651.5;ENST00000479566.5;ENST00000378567.8;ENST00000468310.5;ENST00000503297.1;ENST00000484419.1	-69;169;5199;5125;4802;5107	TSS200;Body;Body;Body;Body;Body	TSS200	processed_transcript;processed_transcript;protein_coding;protein_coding;protein_coding;retained_intron	mRNA	mRNA	Shelf	Shelf	H3K36me3B;H3K79me1	Quies	4_Tx		EBF3			FALSE
cg00048965_BC21	cg00048965	chr1	-	21849639	21849641		FALSE	FALSE	II	cg	HSPG2	HSPG2	ENST00000374695.8	87671	5'UTR	5'UTR	protein_coding	mRNA	mRNA	OpenSea	Open Sea		Tx	4_Tx			SINE	MIR	FALSE
cg00048981_BC21	cg00048981	chr1	-	2062078	2062080		FALSE	FALSE	II	cg	PRKCZ	PRKCZ;PRKCZ;PRKCZ;PRKCZ	ENST00000466651.5;ENST00000479566.5;ENST00000378567.8;ENST00000468310.5	6400;6638;11668;11594	Body;Body;Body;Body	Body	processed_transcript;processed_transcript;protein_coding;protein_coding	mRNA	mRNA	Shelf	Shelf		Quies	5_TxWk		HSF1;SP140;TBL1X;TTF1			FALSE
cg00049160_BC21	cg00049160	chr1	-	2069490	2069492		FALSE	FALSE	II	cg	PRKCZ	PRKCZ;PRKCZ;PRKCZ;PRKCZ	ENST00000466651.5;ENST00000479566.5;ENST00000378567.8;ENST00000468310.5	13812;14050;19080;19006	Body;Body;Body;Body	Body	processed_transcript;processed_transcript;protein_coding;protein_coding	mRNA	mRNA	OpenSea	Open Sea		Quies	15_Quies			SINE	MIR	FALSE
cg00049281_TC21	cg00049281	chr1	+	2073614	2073616		FALSE	FALSE	II	cg	PRKCZ	PRKCZ;PRKCZ;PRKCZ;PRKCZ;PRKCZ;PRKCZ;PRKCZ;PRKCZ	ENST00000466651.5;ENST00000378567.8;ENST00000400921.6;ENST00000461106.6;ENST00000461465.5;ENST00000468310.5;ENST00000470596.5;ENST00000495347.5	17936;23204;153;-371;-1073;23130;-1240;-104	Body;Body;1stExon;TSS1500;TSS1500;Body;TSS1500;TSS200	TSS1500	processed_transcript;protein_coding;protein_coding;protein_coding;protein_coding;protein_coding;protein_coding;protein_coding	mRNA	mRNA	Shore	Shore		TssBiv	5_TxWk		ATF1;CDCA2;CHD8;EBF3;EGR3;FGFR1;FOSL2;FOXO1;FOXP2;HOXC9;JUND;MAFK;MECP2;MYCN;MYF5;MYOD1;NR2F1;NR2F6;PBX3;PCGF2;PITX3;POU5F1;RBPJ;RFX5;SPIB			FALSE
cg00049330_TC11	cg00049330	chr18	+	62186961	62186963		FALSE	FALSE	I	cg	PIGN;RELCH	PIGN;PIGN;PIGN;PIGN;PIGN;PIGN;PIGN;PIGN;PIGN;PIGN;PIGN;PIGN;PIGN;PIGN;PIGN;PIGN;PIGN;PIGN;PIGN;PIGN;PIGN;PIGN;PIGN;PIGN;PIGN;PIGN;PIGN;PIGN;PIGN;PIGN;PIGN;PIGN;PIGN;PIGN;PIGN;PIGN;PIGN;RELCH;RELCH;RELCH;RELCH	ENST00000638424.1;ENST00000638904.1;ENST00000639681.1;ENST00000640170.1;ENST00000640268.1;ENST00000640593.1;ENST00000587134.6;ENST00000593225.1;ENST00000357637.10;ENST00000400334.7;ENST00000585344.6;ENST00000585458.2;ENST00000585923.6;ENST00000585926.5;ENST00000586566.2;ENST00000588571.6;ENST00000589339.6;ENST00000589720.6;ENST00000590765.5;ENST00000638167.1;ENST00000638183.1;ENST00000638329.1;EN…	54;54;85;28;116;56;59;77;77;77;157;67;88;-648;67;108;67;54;92;37;54;88;106;63;54;118;95;32;56;54;28;56;116;95;58;95;14;-329;-296;-312;-293	5'UTR;5'UTR;5'UTR;5'UTR;5'UTR;5'UTR;5'UTR;5'UTR;5'UTR;5'UTR;5'UTR;5'UTR;5'UTR;TSS1500;5'UTR;5'UTR;5'UTR;5'UTR;5'UTR;5'UTR;5'UTR;5'UTR;5'UTR;5'UTR;5'UTR;5'UTR;5'UTR;5'UTR;5'UTR;5'UTR;5'UTR;5'UTR;5'UTR;5'UTR;5'UTR;5'UTR;5'UTR;TSS1500;TSS1500;TSS1500;TSS1500	TSS1500	nonsense_mediated_decay;nonsense_mediated_decay;nonsense_mediated_decay;nonsense_mediated_decay;nonsense_mediated_decay;nonsense_mediated_decay;processed_transcript;processed_transcript;protein_coding;protein_coding;protein_coding;protein_coding;protein_coding;protein_coding;protein_coding;protein_coding;protein_coding;protein_coding;protein_coding;protein_coding;protein_coding;protein_coding;pro…	mRNA	mRNA	Island	Island	H2A;H2AFZ;H2AK9ac;H2AZK4ac_H2AZK7ac_H2AZK11ac;H2AZac;H2BK20ac;H3;H3F3A;H3K122ac;H3K4me3B	TssA	1_TssA		ARID2;ARNT;ASH2L;ASXL1;ATF1;ATF2;BACH1;BARX1;BCL11B;BCLAF1;BRCA1;C11orf30;CBFB;CBX8;CEBPD;CHAMP1;CHD2;CHD4;CHD8;CHRM2;CPSF3L;CREB1;CREBBP;CREM;CSDE1;DCP1A;DDX20;DIDO1;DNMT3A;DPF2;DYRK1A;E2F3;E2F4;E2F5;E2F7;EBF1;EED;EGLN2;EGR1;EGR2;EGR3;ELF1;ELF3;ELK1;EMSY;EP300;ERCC2;ERCC3;ETS1;ETV4;FAIRE;FAM208A;FGFR1;FLI1;FOSL1;FOXH1;FOXK2;FOXM1;FOXO3;FOXP1;FOXP2;GABP;GABPA;GATA1;GATA2;GATA4;GATAD1;GATAD2B;GLIS…			FALSE
cg00049475_TC21	cg00049475	chr10	+	29634806	29634808		FALSE	FALSE	II	cg	SVIL	SVIL;SVIL;SVIL;SVIL;SVIL;SVIL;SVIL	ENST00000483758.1;ENST00000674350.1;ENST00000355867.9;ENST00000375398.6;ENST00000375400.7;ENST00000674475.1;ENST00000674490.1	12449;153;165;166;100998;102153;101105	5'UTR;5'UTR;5'UTR;5'UTR;5'UTR;5'UTR;5'UTR	5'UTR	processed_transcript;processed_transcript;protein_coding;protein_coding;protein_coding;protein_coding;protein_coding	mRNA	mRNA	OpenSea	Open Sea	H3F3A	TssA	7_Enh		FOXH1;JMJD6;MBD3;MEF2B;PBX3;PHIP;PRDM10;SIX2;ZBTB17;ZFP69B;ZNF263;ZNF366;ZNF382;ZNF414			FALSE
cg00049576_BC21	cg00049576	chr1	+	2081747	2081749		FALSE	FALSE	II	cg	PRKCZ	PRKCZ;PRKCZ;PRKCZ;PRKCZ;PRKCZ;PRKCZ;PRKCZ;PRKCZ;PRKCZ;PRKCZ	ENST00000481140.5;ENST00000466651.5;ENST00000378567.8;ENST00000400921.6;ENST00000461106.6;ENST00000461465.5;ENST00000468310.5;ENST00000470596.5;ENST00000495347.5;ENST00000496325.5	-500;26069;31337;8286;7762;7060;31263;6893;8029;6504	TSS1500;Body;Body;Body;Body;Body;Body;Body;Body;Body	TSS1500	nonsense_mediated_decay;processed_transcript;protein_coding;protein_coding;protein_coding;protein_coding;protein_coding;protein_coding;protein_coding;protein_coding	mRNA	mRNA	OpenSea	Open Sea		Quies	15_Quies		CDCA2;HNF4G;LARP7;SIRT1			FALSE
cg00049793_BC21	cg00049793	chr1	-	2087679	2087681		FALSE	FALSE	II	cg	PRKCZ	PRKCZ;PRKCZ;PRKCZ;PRKCZ;PRKCZ;PRKCZ;PRKCZ;PRKCZ;PRKCZ;PRKCZ	ENST00000481140.5;ENST00000466651.5;ENST00000378567.8;ENST00000400921.6;ENST00000461106.6;ENST00000461465.5;ENST00000468310.5;ENST00000470596.5;ENST00000495347.5;ENST00000496325.5	5432;32001;37269;14218;13694;12992;37195;12825;13961;12436	Body;Body;Body;Body;Body;Body;Body;Body;Body;Body	Body	nonsense_mediated_decay;processed_transcript;protein_coding;protein_coding;protein_coding;protein_coding;protein_coding;protein_coding;protein_coding;protein_coding	mRNA	mRNA	OpenSea	Open Sea		Quies	15_Quies		NR2F1			FALSE
cg00049828_TC11	cg00049828	chr1	+	2088523	2088525		FALSE	FALSE	I	cg	PRKCZ	PRKCZ;PRKCZ;PRKCZ;PRKCZ;PRKCZ;PRKCZ;PRKCZ;PRKCZ;PRKCZ;PRKCZ	ENST00000481140.5;ENST00000466651.5;ENST00000378567.8;ENST00000400921.6;ENST00000461106.6;ENST00000461465.5;ENST00000468310.5;ENST00000470596.5;ENST00000495347.5;ENST00000496325.5	6276;32845;38113;15062;14538;13836;38039;13669;14805;13280	Body;Body;Body;Body;Body;Body;Body;Body;Body;Body	Body	nonsense_mediated_decay;processed_transcript;protein_coding;protein_coding;protein_coding;protein_coding;protein_coding;protein_coding;protein_coding;protein_coding	mRNA	mRNA	OpenSea	Open Sea		Quies	5_TxWk		BHLHE40;DPF2;E2F7;ERCC3;ETV1;FOS;FOSL1;FOXO1;HEXIM1;JUN;JUNB;KDM5C;MBD3;MECP2;MITF;NFE2L2;NKX2-1;PROX1;RB1;RCOR1;SMAD3;SMAD4;SS18;TCF21;TEAD1;TTF1;VDR;YAP1;ZFP57			FALSE
cg00049867_BC21	cg00049867	chr1	+	2089740	2089742		FALSE	FALSE	II	cg	PRKCZ	PRKCZ;PRKCZ;PRKCZ;PRKCZ;PRKCZ;PRKCZ;PRKCZ;PRKCZ;PRKCZ;PRKCZ	ENST00000481140.5;ENST00000466651.5;ENST00000378567.8;ENST00000400921.6;ENST00000461106.6;ENST00000461465.5;ENST00000468310.5;ENST00000470596.5;ENST00000495347.5;ENST00000496325.5	7493;34062;39330;16279;15755;15053;39256;14886;16022;14497	Body;Body;Body;Body;Body;Body;Body;Body;Body;Body	Body	nonsense_mediated_decay;processed_transcript;protein_coding;protein_coding;protein_coding;protein_coding;protein_coding;protein_coding;protein_coding;protein_coding	mRNA	mRNA	OpenSea	Open Sea	H2Bub	Quies	5_TxWk		ZMYM3;ZNF121;ZNF263	LTR	ERVL-MaLR	FALSE
cg00049894_BC21	cg00049894	chr7	+	156968329	156968331		FALSE	FALSE	II	cg	NOM1	NOM1;NOM1;NOM1	ENST00000275820.4;ENST00000485661.1;ENST00000486131.1	18618;2171;-425	Body;Body;TSS1500	TSS1500	protein_coding;retained_intron;retained_intron	mRNA	mRNA	Island	Island	H4	Tx	4_Tx		CDCA2;CREBBP;DNMT3B;EED;GRHL3;HCFC1R1;ING2;KDM6B;LARP7;LEO1;MAPK1;MBD2;NFATC3;POLR3D;TERC;TET2			FALSE
cg00049986_TC11	cg00049986	chr14	-	35122207	35122209		FALSE	FALSE	I	cg	ENSG00000258790;PPP2R3C;PRORP	ENSG00000258790;PPP2R3C;PPP2R3C;PPP2R3C;PPP2R3C;PPP2R3C;PPP2R3C;PPP2R3C;PPP2R3C;PPP2R3C;PPP2R3C;PPP2R3C;PPP2R3C;PPP2R3C;PPP2R3C;PPP2R3C;PPP2R3C;PPP2R3C;PRORP;PRORP;PRORP;PRORP;PRORP;PRORP;PRORP;PRORP;PRORP;PRORP;PRORP	ENST00000557565.1;ENST00000553273.5;ENST00000553282.1;ENST00000554222.5;ENST00000554265.5;ENST00000554488.5;ENST00000554563.5;ENST00000554899.5;ENST00000555630.5;ENST00000555726.5;ENST00000557217.5;ENST00000557288.1;ENST00000261475.10;ENST00000554361.5;ENST00000555644.5;ENST00000557278.1;ENST00000556254.1;ENST00000557773.5;ENST00000603588.1;ENST00000250377.11;ENST00000321130.14;ENST00000534898.9;…	-341;54;-219;240;-217;-221;-237;-233;-193;-258;310;-223;-217;-242;106;266;-228;-217;362;-356;-344;-344;-551;-469;362;-95;-339;-346;-514	TSS1500;5'UTR;TSS1500;5'UTR;TSS1500;TSS1500;TSS1500;TSS1500;TSS200;TSS1500;5'UTR;TSS1500;TSS1500;TSS1500;5'UTR;5'UTR;TSS1500;TSS1500;Body;TSS1500;TSS1500;TSS1500;TSS1500;TSS1500;Body;TSS200;TSS1500;TSS1500;TSS1500	TSS1500	nonsense_mediated_decay;nonsense_mediated_decay;nonsense_mediated_decay;nonsense_mediated_decay;nonsense_mediated_decay;nonsense_mediated_decay;nonsense_mediated_decay;nonsense_mediated_decay;nonsense_mediated_decay;nonsense_mediated_decay;nonsense_mediated_decay;nonsense_mediated_decay;protein_coding;protein_coding;protein_coding;protein_coding;retained_intron;retained_intron;processed_transcrip…	mRNA	mRNA	Island	Island	H2A;H2AFZ;H2AK9ac;H2AZK4ac_H2AZK7ac_H2AZK11ac;H2AZac;H2BK120ac;H2BK12ac;H2BK15ac;H2BK20ac;H2BK5ac;H3;H3F3A;H3K122ac;H3K14ac;H3K18ac;H3K18cr;H3K27ac;H3K36ac;H3K4ac;H3K4me3B;H3K56ac;H3K79me1;H3K9ac;H3K9ac_H3K14ac;H3ac;H4;H4K12ac;H4K16ac;H4K5ac;H4K8ac;H4K91ac;H4ac	TssA	1_TssA		AGO1;ARID2;ARID3A;ARID5B;ARNT;ARNTL;ASH2L;ATF1;ATF2;ATF3;ATF4;BACH1;BARX2;BCL11B;BCL6;BCLAF1;BCOR;BHLHE40;BRCA1;BRD2;BRD3;BRD4;C11orf30;CBFA2T2;CBX1;CBX3;CBX4;CBX5;CBX8;CDC5L;CDK6;CDK7;CDK8;CDK9;CDX2;CEBPA;CEBPB;CEBPD;CHAMP1;CHD1;CHD2;CHD4;CHD8;CHRM2;CLOCK;CPSF3L;CREB1;CREB3;CREBBP;CREM;CSDE1;CTBP1;CUX1;DAXX;DDX21;DEK;DIDO1;DNMT1;DNMT3A;DNMT3B;DPF1;DPF2;E2F1;E2F3;E2F4;E2F5;E2F6;E2F7;E2F8;EBF3;EGR…			FALSE
cg00050199_BC21	cg00050199	chr1	+	2098520	2098522		FALSE	FALSE	II	cg	PRKCZ	PRKCZ;PRKCZ;PRKCZ;PRKCZ;PRKCZ;PRKCZ;PRKCZ;PRKCZ;PRKCZ;PRKCZ	ENST00000481140.5;ENST00000466651.5;ENST00000378567.8;ENST00000400921.6;ENST00000461106.6;ENST00000461465.5;ENST00000468310.5;ENST00000470596.5;ENST00000495347.5;ENST00000496325.5	16273;42842;48110;25059;24535;23833;48036;23666;24802;23277	Body;Body;Body;Body;Body;Body;Body;Body;Body;Body	Body	nonsense_mediated_decay;processed_transcript;protein_coding;protein_coding;protein_coding;protein_coding;protein_coding;protein_coding;protein_coding;protein_coding	mRNA	mRNA	Shelf	Shelf		ZNF/Rpts	5_TxWk		IRF1;NKX2-1;ZBTB2			FALSE
cg00050339_BC21	cg00050339	chr1	-	2103320	2103322		FALSE	FALSE	II	cg	PRKCZ	PRKCZ;PRKCZ;PRKCZ;PRKCZ;PRKCZ;PRKCZ;PRKCZ;PRKCZ;PRKCZ;PRKCZ;PRKCZ;PRKCZ	ENST00000481140.5;ENST00000466651.5;ENST00000378567.8;ENST00000400921.6;ENST00000461106.6;ENST00000461465.5;ENST00000468310.5;ENST00000470596.5;ENST00000482686.5;ENST00000486681.5;ENST00000495347.5;ENST00000496325.5	21073;47642;52910;29859;29335;28633;52836;28466;-1395;-1418;29602;28077	Body;Body;Body;Body;Body;Body;Body;Body;TSS1500;TSS1500;Body;Body	TSS1500	nonsense_mediated_decay;processed_transcript;protein_coding;protein_coding;protein_coding;protein_coding;protein_coding;protein_coding;protein_coding;protein_coding;protein_coding;protein_coding	mRNA	mRNA	Shelf	Shelf		Quies	5_TxWk		ZNF534			FALSE
cg00050399_TC21	cg00050399	chr1	+	2105041	2105043		FALSE	FALSE	II	cg	PRKCZ	PRKCZ;PRKCZ;PRKCZ;PRKCZ;PRKCZ;PRKCZ;PRKCZ;PRKCZ;PRKCZ;PRKCZ;PRKCZ;PRKCZ	ENST00000481140.5;ENST00000466651.5;ENST00000378567.8;ENST00000400921.6;ENST00000461106.6;ENST00000461465.5;ENST00000468310.5;ENST00000470596.5;ENST00000482686.5;ENST00000486681.5;ENST00000495347.5;ENST00000496325.5	22794;49363;54631;31580;31056;30354;54557;30187;326;303;31323;29798	Body;Body;Body;Body;Body;Body;Body;Body;Body;Body;Body;Body	Body	nonsense_mediated_decay;processed_transcript;protein_coding;protein_coding;protein_coding;protein_coding;protein_coding;protein_coding;protein_coding;protein_coding;protein_coding;protein_coding	mRNA	mRNA	Shelf	Shelf	H3.3	Quies	5_TxWk		AFF4;AHR;ARID3A;ATF1;BRCA1;CEBPA;CEBPB;CEBPD;CEBPG;CHAT;CREM;CTBP1;DNMT3B;ELL2;ESR1;ESRRA;ETV4;FAIRE;FOXK2;FOXO3;GABP;GATA6;GATAD2B;GRHL2;GTF2F1;HBP1;HHEX;HLF;HNF4A;HNF4G;JMJD1C;KLF10;KLF17;KLF5;MAFK;MBD1_isoform1;MBD1_isoform2;MBD4;MNT;MYBL2;NFIC;NKX2-1;NR2F2;NR2F6;PBX2;POLR2M;PROX1;RFX5;RNF2;RXRA;SATB1;SMAD4;SSRP1;TCF7;TCOF1;TERC;TGIF2;TSC22D4;ZNF687			FALSE
cg00050433_BC21	cg00050433	chr15	+	69458266	69458268		FALSE	FALSE	II	cg	U3	U3	ENST00000384391.2	-117	TSS200	TSS200	snoRNA	snoRNA	ncRNA	OpenSea	Open Sea		TxWk	5_TxWk		ZNF770	SINE	Alu	FALSE
cg00050507_TC21	cg00050507	chr3	+	141745267	141745269	M_nonuniq	TRUE	FALSE	II	cg	ENSG00000285558;RNF7	ENSG00000285558;RNF7;RNF7;RNF7;RNF7;RNF7;RNF7	ENST00000648835.1;ENST00000477012.5;ENST00000477393.1;ENST00000486377.1;ENST00000273480.4;ENST00000393000.3;ENST00000480908.1	6794;6964;6949;-574;6970;6971;6991	Body;Body;Body;TSS1500;Body;Body;Body	TSS1500	nonsense_mediated_decay;nonsense_mediated_decay;nonsense_mediated_decay;processed_transcript;protein_coding;protein_coding;protein_coding	mRNA	mRNA	OpenSea	Open Sea	H3K36me3;H3K36me3B;H3K79me1	Tx	4_Tx		MYH11;RNF2;SCML2			FALSE
cg00050708_BC21	cg00050708	chr1	+	2113708	2113710		FALSE	FALSE	II	cg	PRKCZ	PRKCZ;PRKCZ;PRKCZ;PRKCZ;PRKCZ;PRKCZ;PRKCZ;PRKCZ;PRKCZ;PRKCZ;PRKCZ;PRKCZ;PRKCZ	ENST00000481140.5;ENST00000466651.5;ENST00000378567.8;ENST00000400921.6;ENST00000461106.6;ENST00000461465.5;ENST00000468310.5;ENST00000470596.5;ENST00000470986.5;ENST00000482686.5;ENST00000486681.5;ENST00000495347.5;ENST00000496325.5	31461;58030;63298;40247;39723;39021;63224;38854;2055;8993;8970;39990;38465	Body;Body;Body;Body;Body;Body;Body;Body;Body;Body;Body;Body;Body	Body	nonsense_mediated_decay;processed_transcript;protein_coding;protein_coding;protein_coding;protein_coding;protein_coding;protein_coding;protein_coding;protein_coding;protein_coding;protein_coding;protein_coding	mRNA	mRNA	Shore	Shore		ReprPCWk	5_TxWk		MCM2;SIRT1			FALSE
cg00050774_BC21	cg00050774	chr1	+	2115539	2115541		FALSE	FALSE	II	cg	PRKCZ	PRKCZ;PRKCZ;PRKCZ;PRKCZ;PRKCZ;PRKCZ;PRKCZ;PRKCZ;PRKCZ;PRKCZ;PRKCZ;PRKCZ;PRKCZ;PRKCZ	ENST00000481140.5;ENST00000466651.5;ENST00000378567.8;ENST00000400921.6;ENST00000461106.6;ENST00000461465.5;ENST00000468310.5;ENST00000470511.5;ENST00000470596.5;ENST00000470986.5;ENST00000482686.5;ENST00000486681.5;ENST00000495347.5;ENST00000496325.5	33292;59861;65129;42078;41554;40852;65055;-665;40685;3886;10824;10801;41821;40296	Body;Body;Body;Body;Body;Body;Body;TSS1500;Body;Body;Body;Body;Body;Body	TSS1500	nonsense_mediated_decay;processed_transcript;protein_coding;protein_coding;protein_coding;protein_coding;protein_coding;protein_coding;protein_coding;protein_coding;protein_coding;protein_coding;protein_coding;protein_coding	mRNA	mRNA	Shore	Shore	H4K20me1	ReprPC	15_Quies		ASCL1;BACH1;DMC1;MYB;NOTCH1;PBX1;TCF4;TCF7L1;TLX1	LTR	ERVL	FALSE
cg00050873_BC11	cg00050873	chrY	+	9525746	9525748		FALSE	FALSE	I	cg	FAM197Y2	FAM197Y2;FAM197Y2;FAM197Y2	ENST00000418016.5;ENST00000448006.5;ENST00000598351.3	-478;-259;1180	TSS1500;TSS1500;5'UTR	TSS1500	processed_transcript;processed_transcript;transcribed_unprocessed_pseudogene	processed_transcript	processed_transcript	Shore	Shore		NA	15_Quies					FALSE
cg00051716_BC21	cg00051716	chr6	+	148516263	148516265		FALSE	FALSE	II	cg	SASH1	SASH1;SASH1;SASH1;SASH1;SASH1;SASH1;SASH1	ENST00000637469.1;ENST00000635873.1;ENST00000637029.1;ENST00000637498.1;ENST00000367467.8;ENST00000636279.1;ENST00000637729.1	75887;2382;6997;2827;173426;1940;7790	Body;Body;Body;Body;Body;Body;Body	Body	nonsense_mediated_decay;processed_transcript;processed_transcript;processed_transcript;protein_coding;protein_coding;protein_coding	mRNA	mRNA	OpenSea	Open Sea		TxWk	5_TxWk		HOXB13;PRMT1;TFAP2C;TOP1;ZNF750			FALSE
cg00051824_BC21	cg00051824	chr1	-	2148999	2149001		FALSE	FALSE	II	cg	PRKCZ	PRKCZ;PRKCZ;PRKCZ;PRKCZ;PRKCZ;PRKCZ;PRKCZ;PRKCZ;PRKCZ;PRKCZ;PRKCZ;PRKCZ;PRKCZ;PRKCZ;PRKCZ;PRKCZ	ENST00000478770.6;ENST00000481140.5;ENST00000419838.6;ENST00000479263.5;ENST00000378567.8;ENST00000400921.6;ENST00000461106.6;ENST00000461465.5;ENST00000470511.5;ENST00000470596.5;ENST00000470986.5;ENST00000482686.5;ENST00000486681.5;ENST00000496325.5;ENST00000497183.5;ENST00000503672.1	3613;66752;13738;4549;98589;75538;75014;74312;32795;74145;37346;44284;44261;73756;14010;3643	Body;Body;Body;Body;Body;Body;Body;Body;Body;Body;Body;Body;Body;Body;Body;Body	Body	nonsense_mediated_decay;nonsense_mediated_decay;processed_transcript;processed_transcript;protein_coding;protein_coding;protein_coding;protein_coding;protein_coding;protein_coding;protein_coding;protein_coding;protein_coding;protein_coding;protein_coding;retained_intron	mRNA	mRNA	Shore	Shore		Quies	4_Tx		CEBPA;DEK;ETS1;FAIRE;FLI1;FOS;GLI2;JMJD1C;KDM6A;LMO1;LYL1;MAF;MED12;MYB;MYH11;MYOG;NCOR1;RARA;REPIN1;RUNX1T1;RXRG;SMAD1;TAL1;ZBTB16			FALSE
cg00051957_BC21	cg00051957	chr1	-	2153988	2153990		FALSE	FALSE	II	cg	PRKCZ	PRKCZ;PRKCZ;PRKCZ;PRKCZ;PRKCZ;PRKCZ;PRKCZ	ENST00000478770.6;ENST00000479263.5;ENST00000378567.8;ENST00000400921.6;ENST00000461106.6;ENST00000486681.5;ENST00000503672.1	8602;9538;103578;80527;80003;49250;8632	Body;Body;Body;Body;Body;Body;Body	Body	nonsense_mediated_decay;processed_transcript;protein_coding;protein_coding;protein_coding;protein_coding;retained_intron	mRNA	mRNA	Shelf	Shelf		Quies	5_TxWk					FALSE
cg00052066_BC21	cg00052066	chr1	+	2158796	2158798		FALSE	FALSE	II	cg	PRKCZ	PRKCZ;PRKCZ;PRKCZ;PRKCZ;PRKCZ	ENST00000478770.6;ENST00000479263.5;ENST00000378567.8;ENST00000400921.6;ENST00000461106.6	13410;14346;108386;85335;84811	Body;Body;Body;Body;Body	Body	nonsense_mediated_decay;processed_transcript;protein_coding;protein_coding;protein_coding	mRNA	mRNA	OpenSea	Open Sea		Quies	5_TxWk					FALSE
cg00052094_BC21	cg00052094	chr1	+	2159697	2159699		FALSE	FALSE	II	cg	PRKCZ	PRKCZ;PRKCZ;PRKCZ;PRKCZ;PRKCZ	ENST00000478770.6;ENST00000479263.5;ENST00000378567.8;ENST00000400921.6;ENST00000461106.6	14311;15247;109287;86236;85712	Body;Body;Body;Body;Body	Body	nonsense_mediated_decay;processed_transcript;protein_coding;protein_coding;protein_coding	mRNA	mRNA	OpenSea	Open Sea		Quies	5_TxWk					FALSE
cg00052221_BC21	cg00052221	chr1	+	2164634	2164636		FALSE	FALSE	II	cg	PRKCZ	PRKCZ;PRKCZ;PRKCZ;PRKCZ;PRKCZ	ENST00000478770.6;ENST00000479263.5;ENST00000378567.8;ENST00000400921.6;ENST00000461106.6	19248;20184;114224;91173;90649	Body;Body;Body;Body;Body	Body	nonsense_mediated_decay;processed_transcript;protein_coding;protein_coding;protein_coding	mRNA	mRNA	OpenSea	Open Sea		Quies	5_TxWk			LTR	ERVL	FALSE
cg00052429_BC21	cg00052429	chr1	+	2171055	2171057		FALSE	FALSE	II	cg	PRKCZ	PRKCZ;PRKCZ;PRKCZ;PRKCZ;PRKCZ;PRKCZ;PRKCZ	ENST00000478770.6;ENST00000472017.1;ENST00000479263.5;ENST00000378567.8;ENST00000400921.6;ENST00000461106.6;ENST00000505322.5	25669;2081;26605;120645;97594;97070;2208	Body;Body;Body;Body;Body;Body;Body	Body	nonsense_mediated_decay;processed_transcript;processed_transcript;protein_coding;protein_coding;protein_coding;retained_intron	mRNA	mRNA	Shore	Shore		Quies	5_TxWk		SMAD1	SINE	Alu	FALSE
cg00052821_BC21	cg00052821	chr1	-	2180604	2180606		FALSE	FALSE	II	cg	PRKCZ	PRKCZ;PRKCZ;PRKCZ;PRKCZ;PRKCZ;PRKCZ	ENST00000478770.6;ENST00000479263.5;ENST00000378567.8;ENST00000400921.6;ENST00000461106.6;ENST00000505322.5	35218;36154;130194;107143;106619;11757	Body;Body;Body;Body;Body;Body	Body	nonsense_mediated_decay;processed_transcript;protein_coding;protein_coding;protein_coding;retained_intron	mRNA	mRNA	OpenSea	Open Sea	H2AFY;H3K36me3B	TxWk	5_TxWk		ARID3A;ARNT;ATF1;ATF3;BACH1;BATF;BCLAF1;BCOR;BHLHE40;BRD3;C11orf30;CBX1;CCNT2;CDC5L;CDCA2;CDK2;CEBPD;CEBPG;CHAMP1;COPS2;CREB3;CSDE1;CUX1;DAXX;DDX20;DIDO1;DNMT1;DPF2;E2F4;E2F5;EPC1;ETV1;FAIRE;FOS;FOSL1;FOSL2;FOXK2;FOXO3;GATAD2B;GRHL3;GTF2F1;HDAC8;HDGF;HEXIM1;HINFP;HIRA;HLTF;HMBOX1;HMGN3;ING5;IRF1;JUN;JUNB;JUND;KDM1A;KDM4B;KLF17;KLF8;L3MBTL2;LARP7;LEF1;MAFF;MAFG;MAFK;MBD2;MBTD1;MCM7;MECP2;MEF2A;MEF…			FALSE
cg00052823_BC21	cg00052823	chr1	-	2180638	2180640		FALSE	FALSE	II	cg	PRKCZ	PRKCZ;PRKCZ;PRKCZ;PRKCZ;PRKCZ;PRKCZ	ENST00000478770.6;ENST00000479263.5;ENST00000378567.8;ENST00000400921.6;ENST00000461106.6;ENST00000505322.5	35252;36188;130228;107177;106653;11791	Body;Body;Body;Body;Body;Body	Body	nonsense_mediated_decay;processed_transcript;protein_coding;protein_coding;protein_coding;retained_intron	mRNA	mRNA	OpenSea	Open Sea	H2AFY;H3K36me3B	TxWk	5_TxWk		ARID3A;ARNT;ATF1;ATF3;BACH1;BATF;BCLAF1;BCOR;BHLHE40;C11orf30;CBX1;CCNT2;CDC5L;CDCA2;CEBPD;CHAMP1;COPS2;CREB3;CSDE1;CUX1;DAXX;DDX20;DIDO1;DNMT1;DPF2;E2F4;E2F5;EPC1;ETV1;FAIRE;FOS;FOSL1;FOSL2;FOXK2;FOXO3;GATAD2B;GRHL3;GTF2F1;HDAC8;HDGF;HIRA;HLTF;HMBOX1;HMGN3;ING5;IRF1;JUN;JUNB;JUND;KDM1A;KLF17;L3MBTL2;LARP7;LEF1;MAFF;MAFG;MAFK;MBD2;MBTD1;MCM7;MECP2;MEF2A;MEF2D;MIER1;MLLT1;MTA2;MYNN;NBN;NCOA1;NFATC…			FALSE
cg00053057_BC21	cg00053057	chr1	-	2187737	2187739		FALSE	FALSE	II	cg	FAAP20	FAAP20;FAAP20;FAAP20;FAAP20;FAAP20	ENST00000414253.5;ENST00000428120.5;ENST00000469733.5;ENST00000400918.7;ENST00000400919.7	7038;7004;19996;7014;7038	5'UTR;5'UTR;5'UTR;5'UTR;5'UTR	5'UTR	nonsense_mediated_decay;nonsense_mediated_decay;processed_transcript;protein_coding;protein_coding	mRNA	mRNA	Shore	Shore	H3K27me1	TxWk	5_TxWk		CDCA2;EGR3;GRHL3;KLF1;KLF12;KLF4;KLF5;LARP7;LEO1;MAPK1;MITF;SETD1A;SMAD1;TERC;TET3;ZNF76	LINE	L1	FALSE
cg00053086_BC11	cg00053086	chr1	-	232983549	232983551		FALSE	FALSE	I	cg	NTPCR;PCNX2	NTPCR;PCNX2	ENST00000366628.10;ENST00000258229.14	32939;312176	Body;1stExon	1stExon	protein_coding;protein_coding	mRNA	mRNA	Shelf	Shelf		Quies	5_TxWk					FALSE
cg00053202_TC21	cg00053202	chr1	+	2190584	2190586		FALSE	FALSE	II	cg	FAAP20	FAAP20;FAAP20;FAAP20;FAAP20;FAAP20;FAAP20;FAAP20;FAAP20;FAAP20;FAAP20;FAAP20;FAAP20	ENST00000414253.5;ENST00000428120.5;ENST00000440825.6;ENST00000401813.7;ENST00000469733.5;ENST00000476803.1;ENST00000487186.5;ENST00000378543.2;ENST00000378546.9;ENST00000400918.7;ENST00000400919.7;ENST00000497675.2	4191;4157;4155;9323;17149;3629;22136;4166;4188;4167;4191;3524	5'UTR;5'UTR;5'UTR;5'UTR;5'UTR;5'UTR;5'UTR;5'UTR;5'UTR;5'UTR;5'UTR;1stExon	5'UTR	nonsense_mediated_decay;nonsense_mediated_decay;nonsense_mediated_decay;processed_transcript;processed_transcript;processed_transcript;processed_transcript;protein_coding;protein_coding;protein_coding;protein_coding;retained_intron	mRNA	mRNA	Shore	Shore	H3K27me1	TssFlnkU	2_TssAFlnk		BCL11A;CDCA2;CREB3;DNMT3B;ETV1;ETV4;FEZF1;GABP;HNF4G;IRF5			FALSE
cg00053600_BC21	cg00053600	chr1	+	2203275	2203277		FALSE	FALSE	II	cg	FAAP20	FAAP20;FAAP20;FAAP20	ENST00000469733.5;ENST00000487186.5;ENST00000514625.1	4458;9445;607	5'UTR;5'UTR;5'UTR	5'UTR	processed_transcript;processed_transcript;retained_intron	processed_transcript	processed_transcript	Shore	Shore		TxWk	5_TxWk					FALSE
cg00053732_TC21	cg00053732	chr20	-	44582379	44582381		FALSE	FALSE	II	cg	PKIG	PKIG;PKIG;PKIG;PKIG;PKIG;PKIG;PKIG	ENST00000477390.5;ENST00000372886.6;ENST00000372887.5;ENST00000372889.5;ENST00000372891.7;ENST00000372892.7;ENST00000372894.7	18179;-199;50464;50471;50595;50595;50595	Body;TSS200;Body;Body;Body;Body;Body	TSS200	processed_transcript;protein_coding;protein_coding;protein_coding;protein_coding;protein_coding;protein_coding	mRNA	mRNA	OpenSea	Open Sea	H2AK9ac	TssFlnkU	7_Enh		ASXL1;BACH1;CEBPA;CEBPB;CEBPD;EED;EGR3;ERCC2;ETS1;EWSR1;FLI1;FOS;FOSL1;FOXP2;GLIS1;HEXIM1;HIC1;IKZF2;INSM2;INTS3;JMJD1C;JUN;JUNB;KLF11;KLF17;KLF8;MECP2;MKL2;NFATC1;NFIC;NR2F2;PBX3;PMEL;POLR2B;PRDM1;PRDM10;SCRT2;SIX2;SMAD3;SP7;TP53;YAP1;ZBTB17;ZFP2;ZFP37;ZFP64;ZNF146;ZNF324;ZNF335;ZNF346;ZNF35;ZNF362;ZNF366;ZNF382;ZNF394;ZNF501;ZNF518A;ZNF528;ZNF554;ZNF600;ZNF692;ZNF71;ZNF76;ZSCAN16;ZSCAN23			FALSE
cg00053838_TC21	cg00053838	chr1	+	2207781	2207783		FALSE	FALSE	II	cg	FAAP20	FAAP20;FAAP20	ENST00000469733.5;ENST00000487186.5	-48;4939	TSS200;5'UTR	TSS200	processed_transcript;processed_transcript	processed_transcript	processed_transcript	Shore	Shore		EnhA1	7_Enh		ATF1;AUTS2;CHRM2;CPSF3L;CREM;ETV1;FOXO1;FOXO3;GTF2B;HIRA;IKZF1;INTS12;INTS3;MNT;MORC2;NELFE;NR2F2;NR2F6;RB1;RNF2;SATB1;SSRP1;TGIF2;ZBTB2;ZBTB33;ZNF207;ZNF600			FALSE
cg00053867_TC21	cg00053867	chr1	+	2208507	2208509		FALSE	FALSE	II	cg	FAAP20	FAAP20;FAAP20	ENST00000469733.5;ENST00000487186.5	-774;4213	TSS1500;5'UTR	TSS1500	processed_transcript;processed_transcript	processed_transcript	processed_transcript	Shelf	Shelf	CENPA	EnhA1	7_Enh		AFF4;AGO1;AHR;ARRB1;ASCL1;ATF4;BHLHE40;CBX1;CEBPB;CHD4;CHRM2;CREM;DAXX;DPF2;EGLN2;EGR3;ELF3;ELL2;EP300;ESR1;ETV4;FAIRE;FOS;FOSL1;FOSL2;FOXA1;FOXA2;FOXK2;FOXM1;GLIS1;GLIS2;GREB1;GRHL2;GTF2F1;HIF1A;HLF;HNF1A;HNF1B;HNF4A;HNF4G;HOXB13;JUN;JUNB;KDM6B;KLF17;KLF4;KLF5;MAZ;MBD3;MBD4;MTOR;MYBL2;MYOD1;NANOG;NFIC;NKX2-1;NKX3-1;NR1H2;NR1H3;NR2F2;NR2F6;NR3C1;PATZ1;PBX3;PIAS1;PPARG;PR;RARA;RCOR1;RFX1;RXRA;SMAD…			FALSE
cg00053872_TC21	cg00053872	chr1	-	2208648	2208650		FALSE	FALSE	II	cg	FAAP20	FAAP20;FAAP20	ENST00000469733.5;ENST00000487186.5	-915;4072	TSS1500;5'UTR	TSS1500	processed_transcript;processed_transcript	processed_transcript	processed_transcript	Shelf	Shelf		EnhA1	7_Enh		AHR;ASCL1;CHD4;CHRM2;DAXX;GLIS1;GLIS2;GRHL2;HIF1A;HLF;HNF1A;HNF4A;HNF4G;INTS3;KLF4;KLF5;MAZ;MYBL2;NELFE;NEUROG2;NFIL3;NR2F2;NR3C1;PIAS1;RARA;RFX1;SP4;TCF21;TERC;TFAP2C;TOP1;TTF1;ZBTB42;ZEB1;ZNF467;ZXDC			FALSE
cg00053922_BC21	cg00053922	chr17	+	5014054	5014056		FALSE	FALSE	II	cg	KIF1C	KIF1C;KIF1C	ENST00000573815.1;ENST00000320785.10	-139;16105	TSS200;Body	TSS200	processed_transcript;protein_coding	mRNA	mRNA	OpenSea	Open Sea	H3K36me3	Tx	4_Tx		CDCA2;HCFC1R1;ING2;POLR3D;TERC;ZNF114			FALSE
cg00053988_BC21	cg00053988	chr1	+	2212350	2212352		FALSE	FALSE	II	cg	ENSG00000234396;FAAP20	ENSG00000234396;FAAP20;FAAP20	ENST00000442483.2;ENST00000487186.5;ENST00000420964.1	-172;370;224	TSS200;5'UTR;1stExon	TSS200	lncRNA;processed_transcript;retained_intron	lncRNA	lncRNA	Shore	Shore	H2AK5ac;H2BK120ac;H2BK12ac;H2BK15ac;H2BK20ac;H2BK5ac;H3K18cr;H3K4ac;H3K79me1;H4K5ac;H4K91ac	TssFlnkU	7_Enh		ARID1A;BRD2;CHD8;DMC1;JMJD6;MIER1;PATZ1;PCGF1;PMEL;RBBP5;SETDB1;SMARCE1;TAF7;TEAD1;TRAF7;ZBTB33;ZXDB			FALSE
cg00054080_BC21	cg00054080	chr7	+	99174214	99174216	M_nonuniq	TRUE	FALSE	II	cg	KPNA7	KPNA7;KPNA7	ENST00000327442.7;ENST00000681060.1	33901;75861	5'UTR;5'UTR	5'UTR	protein_coding;protein_coding	mRNA	mRNA	OpenSea	Open Sea		Quies	15_Quies		GRHL3;KDM1B;NFATC3;NRF1;SOX2;SSRP1	DNA	hAT-Charlie	FALSE
cg00054332_TC21	cg00054332	chr1	-	2226368	2226370		FALSE	FALSE	II	cg						Intergenic		No RNA Associated	No RNA Associated	Shore	Shore		Quies	15_Quies		ZNF479	SINE	Alu	FALSE
cg00054504_TC21	cg00054504	chr1	+	52753096	52753098		FALSE	FALSE	II	cg	RNU2-30P;ZYG11B	RNU2-30P;ZYG11B;ZYG11B	ENST00000516209.1;ENST00000294353.7;ENST00000545132.5	-1225;26644;26630	TSS1500;Body;Body	TSS1500	snRNA;protein_coding;protein_coding	mRNA	mRNA	OpenSea	Open Sea		Quies	5_TxWk			SINE	Alu	FALSE
cg00054622_BC21	cg00054622	chr14	+	101063715	101063717	M_SNP_AFR_1pt,M_nonuniq	TRUE	FALSE	II	cg	MEG9;MIR541	MEG9;MEG9;MIR541	ENST00000699461.1;ENST00000699462.1;ENST00000401360.1	8681;-433;-779	Body;TSS1500;TSS1500	TSS1500	lncRNA;lncRNA;miRNA	lncRNA	lncRNA	Shore	Shore		Quies	15_Quies			LTR	ERV1	FALSE
cg00054645_BC21	cg00054645	chr11	+	86672782	86672784	M_nonuniq	TRUE	FALSE	II	cg	ME3	ME3;ME3;ME3;ME3;ME3;ME3;ME3;ME3;ME3;ME3;ME3	ENST00000526504.5;ENST00000534638.1;ENST00000323418.10;ENST00000393324.7;ENST00000524826.8;ENST00000526834.1;ENST00000526944.1;ENST00000530335.1;ENST00000532471.1;ENST00000543262.5;ENST00000530520.5	-146;-960;-397;-584;-166;-410;-169;-164;-354;-146;-817	TSS200;TSS1500;TSS1500;TSS1500;TSS200;TSS1500;TSS200;TSS200;TSS1500;TSS200;TSS1500	TSS1500	nonsense_mediated_decay;processed_transcript;protein_coding;protein_coding;protein_coding;protein_coding;protein_coding;protein_coding;protein_coding;protein_coding;retained_intron	mRNA	mRNA	Shore	Shore	H3K27me3B	EnhBiv	2_TssAFlnk		KLF4	DNA	hAT-Charlie	FALSE
cg00055017_BC21	cg00055017	chr1	+	2237208	2237210		FALSE	FALSE	II	cg	SKI	SKI;SKI	ENST00000508416.1;ENST00000378536.5	4730;8890	Body;Body	Body	processed_transcript;protein_coding	mRNA	mRNA	OpenSea	Open Sea	H2BK120ub	EnhWk	7_Enh		CHRM2;EGR3;EOMES;FOXH1;HIC1;HJURP;IKZF2;KDM6A;KLF17;NOTCH1;OSR2;PRDM2;PROX1;SCRT1;TCF4;WT1;ZBTB33;ZBTB42;ZFP2;ZNF263;ZNF264;ZNF600			FALSE
cg00055193_BC21	cg00055193	chr1	-	2242960	2242962		FALSE	FALSE	II	cg	SKI	SKI;SKI	ENST00000508416.1;ENST00000378536.5	10482;14642	Body;Body	Body	processed_transcript;protein_coding	mRNA	mRNA	OpenSea	Open Sea	H2Bub;H3K36me3B	TxWk	5_TxWk		KLF4;PPARG			FALSE
cg00055272_BC21	cg00055272	chr1	+	2246462	2246464		FALSE	FALSE	II	cg	SKI	SKI;SKI	ENST00000508416.1;ENST00000378536.5	13984;18144	Body;Body	Body	processed_transcript;protein_coding	mRNA	mRNA	OpenSea	Open Sea	H2AK9ac;H2BK120ac;H2BK12ac;H2BK15ac;H2BK20ac;H3K9me1	EnhWk	7_Enh		DEK;ELF3;ERCC3;ETV1;KLF17;KLF4;MBD3;MECP2;NEUROG2;OSR2;PMEL;RB1;RBL2;RFX5;RUNX1T1;SMAD3;SMAD4;TP53;TRIM28;TTF1;VDR;YAP1;ZBTB17;ZNF518A;ZNF600;ZNF770			FALSE
cg00055359_TC21	cg00055359	chr2	-	133265637	133265639		FALSE	FALSE	II	cg	NCKAP5;NCKAP5-AS2	NCKAP5;NCKAP5;NCKAP5;NCKAP5;NCKAP5-AS2;NCKAP5-AS2;NCKAP5-AS2;NCKAP5-AS2	ENST00000358991.4;ENST00000409213.5;ENST00000409261.6;ENST00000427594.5;ENST00000432414.5;ENST00000454699.6;ENST00000606428.2;ENST00000670944.1	261548;302826;302826;251876;-557;670;-604;-727	5'UTR;5'UTR;5'UTR;5'UTR;TSS1500;Body;TSS1500;TSS1500	TSS1500	protein_coding;protein_coding;protein_coding;protein_coding;lncRNA;lncRNA;lncRNA;lncRNA	mRNA	mRNA	Shore	Shore	H1.0;H1.4;H2AK5ac;H2AK9ac;H2AX;H3.3;H4;H4K16ac;HistoneLysineCrotonylation	TssBiv	1_TssA		AFF4;BRCA1;CBX1;CDK6;CHRM2;CNOT3;CPSF3L;CREBBP;CTBP1;DAXX;DDX5;DNMT3A;E2F4;ELL2;EMX1;EOMES;FAIRE;FEZF1;FGFR1;FOXA2;FOXP2;GATAD1;GATAD2B;GLIS1;GLIS2;GRHL3;GTF2B;GTF2F1;HCFC1R1;HEXIM1;HIC1;HIRA;HSF1;INO80;INTS11;KDM4A;KLF1;KLF12;KLF17;KLF4;KLF7;KLF8;KLF9;LMNB1;MAFK;MAPK1;MBOAT4;NFE2L2;NR0B1;NR2F2;OSR2;OTX2;PATZ1;PBX3;POLR2M;RBL1;RFX1;RFX5;SCRT1;SCRT2;SIX2;SMAD3;SP2;SP3;SP4;SP7;SUMO1;TERC;TET2;VEZF1…			FALSE
cg00055535_TC11	cg00055535	chr8	+	143245948	143245950		FALSE	FALSE	I	cg	ENSG00000264668;ZFP41	ENSG00000264668;ZFP41;ZFP41;ZFP41	ENST00000522452.2;ENST00000522233.1;ENST00000330701.7;ENST00000520584.6	-1161;-982;-990;-872	TSS1500;TSS1500;TSS1500;TSS1500	TSS1500	protein_coding;processed_transcript;protein_coding;protein_coding	mRNA	mRNA	Island	Island	H2AK119ub;H3.3;H3K27me3B;H3K9me3	TssFlnkU	2_TssAFlnk		BCL11B;CDCA2;FAM208A;GTF2I;KDM4A;MORC2;MYH11;PCGF1;RYBP;SETDB1;SPI1;SUMO1;TAF7;TERC;TRIM28;ZBTB33;ZNF263;ZNF304;ZNF554			FALSE
cg00055881_TC21	cg00055881	chr1	-	6093012	6093014		FALSE	FALSE	II	cg	KCNAB2	KCNAB2;KCNAB2;KCNAB2;KCNAB2;KCNAB2;KCNAB2;KCNAB2;KCNAB2;KCNAB2;KCNAB2;KCNAB2;KCNAB2;KCNAB2;KCNAB2;KCNAB2;KCNAB2;KCNAB2;KCNAB2;KCNAB2;KCNAB2;KCNAB2;KCNAB2;KCNAB2;KCNAB2	ENST00000662815.1;ENST00000671076.1;ENST00000164247.5;ENST00000341524.6;ENST00000352527.6;ENST00000378083.8;ENST00000378092.6;ENST00000378097.6;ENST00000389632.9;ENST00000428161.6;ENST00000458166.6;ENST00000602612.5;ENST00000653262.1;ENST00000662363.1;ENST00000666163.1;ENST00000668559.1;ENST00000669250.1;ENST00000671676.1;ENST00000481789.2;ENST00000652911.1;ENST00000653635.1;ENST00000654144.1;ENS…	-1387;-1470;58730;100260;66850;47125;58033;100751;100299;67000;46899;66693;100302;27260;100374;58336;65716;100347;66686;-1303;66738;100282;2717;66668	TSS1500;TSS1500;Body;Body;Body;Body;Body;Body;Body;Body;Body;Body;Body;Body;Body;Body;Body;Body;Body;TSS1500;Body;Body;Body;Body	TSS1500	nonsense_mediated_decay;nonsense_mediated_decay;protein_coding;protein_coding;protein_coding;protein_coding;protein_coding;protein_coding;protein_coding;protein_coding;protein_coding;protein_coding;protein_coding;protein_coding;protein_coding;protein_coding;protein_coding;protein_coding;retained_intron;retained_intron;retained_intron;retained_intron;retained_intron;retained_intron	mRNA	mRNA	OpenSea	Open Sea		Quies	15_Quies		SIRT1			FALSE
cg00056096_TC11	cg00056096	chr11	-	118435375	118435377		FALSE	FALSE	I	cg	ENSG00000255384;ENSG00000285827;KMT2A	ENSG00000255384;ENSG00000285827;ENSG00000285827;KMT2A;KMT2A;KMT2A;KMT2A;KMT2A;KMT2A;KMT2A;KMT2A;KMT2A;KMT2A;KMT2A	ENST00000532619.1;ENST00000648261.1;ENST00000649464.1;ENST00000389506.10;ENST00000527869.7;ENST00000529852.3;ENST00000531904.6;ENST00000532204.6;ENST00000533790.3;ENST00000534358.8;ENST00000649666.2;ENST00000649690.2;ENST00000649699.1;ENST00000691053.1	-169;33769;33774;-1114;-1116;-1080;-1134;-1116;-1116;-1116;-1088;-1116;-1137;-1129	TSS200;Body;Body;TSS1500;TSS1500;TSS1500;TSS1500;TSS1500;TSS1500;TSS1500;TSS1500;TSS1500;TSS1500;TSS1500	TSS1500	lncRNA;protein_coding;protein_coding;protein_coding;protein_coding;protein_coding;protein_coding;protein_coding;protein_coding;protein_coding;protein_coding;protein_coding;protein_coding;protein_coding	mRNA	mRNA	Island	Island	H1.4;H2AFZ;H2AZac	TssA	1_TssA		AFF1;ASH1L;ASXL1;BCL11B;BCOR;BIRA;CBFA2T2;CD59;CDK7;CEBPD;CHAMP1;CHRM2;CPSF3L;DACOR1;DNMT1;DNMT3A;E2F3;EGR2;EGR3;EMX1;EP400;ETS2;FGFR1;FOXP1;FOXP2;HCFC1R1;HEY1;HIC1;HIF1A;HNF4G;HOXA4;HOXA6;IKZF2;INSM2;INTS3;JMJD1C;KDM1A;KDM4A;KDM5C;KLF17;KLF8;LARP7;MIER1;MYB;NANOG;NELFE;NEUROD1;NFATC3;NOTCH1;NPAT;NR2F1;OGT;OTX2;PATZ1;PBX3;PCGF1;PITX3;POLR2AphosphoS5;POU2F1;POU2F2;POU5F1;PRDM10;PRDM14;PRDM2;PSIP1;…			FALSE
cg00056115_BC21	cg00056115	chr1	+	2276909	2276911		FALSE	FALSE	II	cg	SKI	SKI;SKI;SKI	ENST00000478223.2;ENST00000508416.1;ENST00000378536.5	28914;44431;48591	Body;Body;Body	Body	processed_transcript;processed_transcript;protein_coding	mRNA	mRNA	Shelf	Shelf	H2Bub	EnhA1	7_Enh					FALSE
cg00056168_TC21	cg00056168	chr1	+	2279203	2279205		FALSE	FALSE	II	cg	SKI	SKI;SKI;SKI	ENST00000478223.2;ENST00000508416.1;ENST00000378536.5	31208;46725;50885	Body;Body;Body	Body	processed_transcript;processed_transcript;protein_coding	mRNA	mRNA	Shore	Shore	H2AK5ac;H2AK9ac;H2BK12ac;H2BK20ac;H2BK5ac;H3K79me1;H4K91ac;HistoneLysineCrotonylation	EnhA1	7_Enh		CHD8;FAIRE;FOXP2;KLF4;KLF9;MKL2;NANOG;NELFE;NFATC1;NR2F1;RBBP5;SOX2;TAF7;TERC;TFAP2A			FALSE
cg00056414_TC21	cg00056414	chr1	-	2284211	2284213	M_2extBase_SNP_AFR_1pt,M_2extBase_SNP_AMR_1pt,M_2extBase_SNP_EAS_1pt,M_2extBase_SNP_EUR_1pt,M_2extBase_SNP_SAS_1pt,M_2extBase_SNPcommon_1pt,M_2extBase_SNPcommon_5pt	TRUE	FALSE	II	cg	SKI	SKI;SKI;SKI	ENST00000478223.2;ENST00000508416.1;ENST00000378536.5	36216;51733;55893	Body;Body;Body	Body	processed_transcript;processed_transcript;protein_coding	mRNA	mRNA	Shore	Shore	H2BK120ub	TxWk	5_TxWk		CDCA2			FALSE
cg00056422_BC21	cg00056422	chr1	+	2284462	2284464		FALSE	FALSE	II	cg	SKI	SKI;SKI;SKI	ENST00000478223.2;ENST00000508416.1;ENST00000378536.5	36467;51984;56144	Body;Body;Body	Body	processed_transcript;processed_transcript;protein_coding	mRNA	mRNA	Shelf	Shelf	H2BK120ub	TxWk	5_TxWk		AHR;CEBPA;CEBPB;ESR1;HLF;KLF11;NR2F1;NR2F6;PPARG;SIX2;TFAP2A;ZNF600			FALSE
cg00056489_BC11	cg00056489	chr12	-	111418847	111418849		FALSE	FALSE	I	cg	SH2B3	SH2B3;SH2B3	ENST00000341259.7;ENST00000550925.2	12925;508	Body;1stExon	1stExon	protein_coding;protein_coding	mRNA	mRNA	Island	Island	H2BK120ub;H3K27me1;H3K36me3	Tx	4_Tx		CDCA2;CNOT3;CREBBP;GRHL3;HCFC1R1;HEXIM1;LARP7;LEO1;MAPK1;MYH11;PSIP1;RARA;TRIM25			FALSE
cg00056543_BC21	cg00056543	chr1	+	2288581	2288583		FALSE	FALSE	II	cg	SKI	SKI;SKI;SKI	ENST00000478223.2;ENST00000508416.1;ENST00000378536.5	40586;56103;60263	Body;Body;Body	Body	processed_transcript;processed_transcript;protein_coding	mRNA	mRNA	Shelf	Shelf	H2Bub	EnhWk	7_Enh		MAF;NOTCH1			FALSE
cg00056653_TC21	cg00056653	chr6	+	38805870	38805872		FALSE	FALSE	II	cg	DNAH8	DNAH8;DNAH8;DNAH8	ENST00000327475.11;ENST00000359357.7;ENST00000449981.6	90560;82749;83061	Body;Body;Body	Body	protein_coding;protein_coding;protein_coding	mRNA	mRNA	OpenSea	Open Sea		Quies	14_ReprPCWk		PBX3			FALSE
cg00056749_BC21	cg00056749	chr1	+	2295903	2295905		FALSE	FALSE	II	cg	SKI	SKI;SKI;SKI	ENST00000478223.2;ENST00000508416.1;ENST00000378536.5	47908;63425;67585	Body;Body;Body	Body	processed_transcript;processed_transcript;protein_coding	mRNA	mRNA	OpenSea	Open Sea	H2Bub	TxWk	5_TxWk		BCAT1;HOTAIR;LARP7;LMNA;ZNF146	LINE	L1	FALSE
cg00056897_TC21	cg00056897	chr13	+	19185072	19185074	M_nonuniq	TRUE	FALSE	II	cg	ENSG00000121388	ENSG00000121388;ENSG00000121388;ENSG00000121388	ENST00000672053.1;ENST00000672055.1;ENST00000382988.3	3035;-1129;-152	Body;TSS1500;TSS200	TSS1500	processed_transcript;processed_transcript;transcribed_unprocessed_pseudogene	processed_transcript	processed_transcript	OpenSea	Open Sea		ZNF/Rpts	15_Quies					FALSE
cg00056902_BC21	cg00056902	chr1	-	2300548	2300550		FALSE	FALSE	II	cg	SKI	SKI;SKI;SKI	ENST00000478223.2;ENST00000508416.1;ENST00000378536.5	52553;68070;72230	Body;Body;Body	Body	processed_transcript;processed_transcript;protein_coding	mRNA	mRNA	Shore	Shore		EnhA1	7_Enh		AFF4;BATF;BCL11A;BCL11B;BCL6;BCLAF1;BCOR;CBFB;CBX5;CCND2;CD74;CDK9;CEBPA;CREBBP;CUX1;EBF1;EBNA3C;EED;ELK1;EOMES;ESRRA;ETS1;ETV6;HDGF;IKZF1;IRF4;JMJD1C;KLF4;KMT2D;LMO1;LMO2;MAF;MEF2A;MEF2C;MEIS1;MLLT1;MTA2;MTA3;MYB;NCOR2;NFYB;NOTCH1;PAX5;PBX1;PBX3;PMEL;PML;POU2F2;RAG2;RBPJ;REL;RELA;REPIN1;RFX5;RUNX1T1;RUNX3;RXRA;SKI;SND1;SPI1;SPIB;SREBF1;STAT5;STAT5A;STAT5B;T;TARDBP;TBL1XR1;TBX21;TCF4;TCF7L1;TRIM2…			FALSE
cg00057232_BC21	cg00057232	chr1	+	2306968	2306970		FALSE	FALSE	II	cg	SKI	SKI	ENST00000378536.5	78650	Body	Body	protein_coding	mRNA	mRNA	Island	Island		Tx	4_Tx		KLF8;ZBTB33			FALSE
cg00057240_TC21	cg00057240	chr2	+	190533633	190533635		FALSE	FALSE	II	cg	NEMP2;NEMP2-DT	NEMP2;NEMP2;NEMP2;NEMP2;NEMP2;NEMP2-DT	ENST00000343105.9;ENST00000414176.5;ENST00000492292.1;ENST00000409150.8;ENST00000421038.1;ENST00000457407.2	1045;716;695;1089;724;-1221	5'UTR;5'UTR;5'UTR;5'UTR;5'UTR;TSS1500	TSS1500	nonsense_mediated_decay;nonsense_mediated_decay;processed_transcript;protein_coding;protein_coding;lncRNA	mRNA	mRNA	Shore	Shore	H3K79me1	TssFlnkU	2_TssAFlnk		ADNP;ATF2;GATA1;IRF5;ZBTB33	LTR	ERVL-MaLR	FALSE
cg00057900_BC21	cg00057900	chr7	-	138868723	138868725		FALSE	FALSE	II	cg	KIAA1549	KIAA1549;KIAA1549	ENST00000422774.2;ENST00000440172.5	112666;112595	5'UTR;5'UTR	5'UTR	protein_coding;protein_coding	mRNA	mRNA	Shore	Shore		Quies	4_Tx		CDCA2;SIRT1;TERC	SINE	Alu	FALSE
cg00058370_TC21	cg00058370	chr21	+	9192681	9192683	M_nonuniq	TRUE	FALSE	II	cg						Intergenic		No RNA Associated	No RNA Associated	OpenSea	Open Sea						SINE	Alu	FALSE
cg00058428_BC21	cg00058428	chr1	+	2336494	2336496		FALSE	FALSE	II	cg	MORN1	MORN1;MORN1	ENST00000606372.5;ENST00000378531.8	55193;55060	5'UTR;5'UTR	5'UTR	processed_transcript;protein_coding	mRNA	mRNA	Shore	Shore		Quies	15_Quies		EGR2;EGR3;IKZF2			FALSE
cg00058763_BC21	cg00058763	chr10	+	129930217	129930219	M_2extBase_SNP_AFR_1pt	FALSE	FALSE	II	cg	EBF3	EBF3;EBF3;EBF3;EBF3;EBF3	ENST00000675373.1;ENST00000682649.1;ENST00000355311.10;ENST00000368648.8;ENST00000440978.2	29567;33501;34057;42836;34057	5'UTR;5'UTR;5'UTR;5'UTR;5'UTR	5'UTR	processed_transcript;processed_transcript;protein_coding;protein_coding;protein_coding	mRNA	mRNA	OpenSea	Open Sea		Quies	15_Quies			DNA	MULE-MuDR	FALSE
cg00059002_BC21	cg00059002	chr1	+	2352582	2352584		FALSE	FALSE	II	cg	ENSG00000269896;MORN1	ENSG00000269896;ENSG00000269896;MORN1;MORN1	ENST00000602865.1;ENST00000417061.2;ENST00000606372.5;ENST00000378531.8	238;-725;39105;38972	1stExon;TSS1500;5'UTR;5'UTR	TSS1500	processed_transcript;transcribed_processed_pseudogene;processed_transcript;protein_coding	mRNA	mRNA	OpenSea	Open Sea		Quies	15_Quies		TERC			FALSE
cg00059344_TC21	cg00059344	chr15	-	75734475	75734477		FALSE	FALSE	II	cg	DNM1P35	DNM1P35	ENST00000501931.1	4148	5'UTR	5'UTR	lncRNA	lncRNA	lncRNA	Shelf	Shelf	H2Bub	Quies	5_TxWk		CDK2;FOXO1;SS18;STAT4			FALSE
cg00059479_BC21	cg00059479	chr1	-	2374785	2374787		FALSE	FALSE	II	cg	MORN1	MORN1;MORN1;MORN1;MORN1;MORN1;MORN1	ENST00000606372.5;ENST00000607342.5;ENST00000378529.7;ENST00000378531.8;ENST00000419785.1;ENST00000469374.5	16902;1093;16922;16769;10336;12744	5'UTR;5'UTR;5'UTR;5'UTR;5'UTR;5'UTR	5'UTR	processed_transcript;processed_transcript;protein_coding;protein_coding;retained_intron;retained_intron	mRNA	mRNA	Shore	Shore		Quies	15_Quies		EBF1;JMJD1C			FALSE
cg00059518_BC21	cg00059518	chr1	+	2376128	2376130	M_2extBase_SNP_AFR_1pt,M_2extBase_SNP_AMR_1pt,M_2extBase_SNP_EAS_1pt,M_2extBase_SNP_EUR_1pt,M_2extBase_SNP_SAS_1pt,M_2extBase_SNPcommon_1pt,M_2extBase_SNPcommon_5pt	TRUE	FALSE	II	cg	MORN1	MORN1;MORN1;MORN1;MORN1;MORN1;MORN1;MORN1	ENST00000606372.5;ENST00000607342.5;ENST00000378529.7;ENST00000378531.8;ENST00000449373.2;ENST00000419785.1;ENST00000469374.5	15559;-250;15579;15426;12209;8993;11401	5'UTR;TSS1500;5'UTR;5'UTR;1stExon;5'UTR;5'UTR	TSS1500	processed_transcript;processed_transcript;protein_coding;protein_coding;protein_coding;retained_intron;retained_intron	mRNA	mRNA	Shelf	Shelf		Quies	15_Quies		MITF			FALSE
cg00059732_BC21	cg00059732	chr1	-	2382796	2382798		FALSE	FALSE	II	cg						Intergenic		No RNA Associated	No RNA Associated	Shelf	Shelf	H4K12ac	Quies	5_TxWk	TRUE	BCL11A;CBX3;CTCF;EBF1;EBF3;EOMES;FOXP1;HEXIM1;HIC1;HIF1A;RAD21;RCOR1;SMC3;SRF;SUMO1;TTF1;UHRF2;ZBTB2;ZEB1			FALSE
cg00059732_BC22	cg00059732	chr1	-	2382796	2382798		FALSE	FALSE	II	cg						Intergenic		No RNA Associated	No RNA Associated	Shelf	Shelf	H4K12ac	Quies	5_TxWk	TRUE	BCL11A;CBX3;CTCF;EBF1;EBF3;EOMES;FOXP1;HEXIM1;HIC1;HIF1A;RAD21;RCOR1;SMC3;SRF;SUMO1;TTF1;UHRF2;ZBTB2;ZEB1			FALSE
cg00059832_BC21	cg00059832	chr1	+	2385671	2385673		FALSE	FALSE	II	cg	MORN1	MORN1;MORN1;MORN1;MORN1;MORN1;MORN1;MORN1;MORN1	ENST00000378525.2;ENST00000606372.5;ENST00000378529.7;ENST00000378531.8;ENST00000449373.2;ENST00000419785.1;ENST00000469374.5;ENST00000607031.1	6000;6016;6036;5883;2666;-550;1858;2838	5'UTR;5'UTR;5'UTR;5'UTR;5'UTR;TSS1500;5'UTR;1stExon	TSS1500	nonsense_mediated_decay;processed_transcript;protein_coding;protein_coding;protein_coding;retained_intron;retained_intron;retained_intron	mRNA	mRNA	Shore	Shore		Quies	5_TxWk					FALSE
cg00060295_BC21	cg00060295	chr1	-	2400152	2400154		FALSE	FALSE	II	cg	RER1	RER1;RER1;RER1;RER1;RER1;RER1;RER1	ENST00000306256.13;ENST00000378512.5;ENST00000378513.7;ENST00000378518.5;ENST00000443438.5;ENST00000488353.2;ENST00000605895.6	8310;8263;8378;8325;6979;6148;8312	Body;Body;Body;Body;Body;Body;Body	Body	protein_coding;protein_coding;protein_coding;protein_coding;protein_coding;protein_coding;protein_coding	mRNA	mRNA	Shore	Shore		Tx	4_Tx		TERC			FALSE
cg00060467_BC21	cg00060467	chr1	+	2405725	2405727		FALSE	FALSE	II	cg	PEX10	PEX10;PEX10;PEX10;PEX10	ENST00000650293.1;ENST00000288774.8;ENST00000447513.7;ENST00000507596.5	6731;6839;6839;6815	5'UTR;1stExon;1stExon;1stExon	5'UTR	nonsense_mediated_decay;protein_coding;protein_coding;protein_coding	mRNA	mRNA	Shelf	Shelf		Tx	4_Tx		PRDM1;SSRP1			FALSE
cg00060876_TC21	cg00060876	chr1	+	2415741	2415743		FALSE	FALSE	II	cg						Intergenic		No RNA Associated	No RNA Associated	Shore	Shore		ReprPCWk	14_ReprPCWk		CEBPA;ELF3;KLF4;KLF5;SPIB	DNA	hAT-Charlie	FALSE
cg00060901_BC21	cg00060901	chr1	+	2416253	2416255		FALSE	FALSE	II	cg						Intergenic		No RNA Associated	No RNA Associated	Shore	Shore		ReprPCWk	14_ReprPCWk		BANF1;GRHL2;KLF4;KLF5;KLF6;MAPK1			FALSE
cg00060901_BC22	cg00060901	chr1	+	2416253	2416255		FALSE	FALSE	II	cg						Intergenic		No RNA Associated	No RNA Associated	Shore	Shore		ReprPCWk	14_ReprPCWk		BANF1;GRHL2;KLF4;KLF5;KLF6;MAPK1			FALSE
cg00061025_BC21	cg00061025	chr1	+	2420855	2420857		FALSE	FALSE	II	cg						Intergenic		No RNA Associated	No RNA Associated	OpenSea	Open Sea		ReprPCWk	14_ReprPCWk					FALSE
cg00061059_TC11	cg00061059	chr19	+	14530170	14530172		FALSE	FALSE	I	cg	DNAJB1;TECR	DNAJB1;DNAJB1;DNAJB1;DNAJB1;DNAJB1;DNAJB1;DNAJB1;DNAJB1;DNAJB1;DNAJB1;DNAJB1;DNAJB1;DNAJB1;DNAJB1;DNAJB1;DNAJB1;DNAJB1;DNAJB1;DNAJB1;DNAJB1;TECR;TECR;TECR;TECR;TECR;TECR;TECR;TECR;TECR;TECR;TECR;TECR;TECR;TECR	ENST00000601087.2;ENST00000676971.1;ENST00000677113.1;ENST00000677790.1;ENST00000678628.1;ENST00000396969.8;ENST00000594099.6;ENST00000595992.6;ENST00000596075.2;ENST00000596853.6;ENST00000598692.2;ENST00000601533.6;ENST00000676515.1;ENST00000676982.1;ENST00000677762.1;ENST00000677848.1;ENST00000678009.1;ENST00000678098.1;ENST00000678338.1;ENST00000679223.1;ENST00000598333.5;ENST00000598987.5;ENS…	-824;-975;30221;-897;-921;-862;-367;-886;-869;-977;-848;-862;-919;20173;-878;-878;-870;-829;-890;30092;535;576;474;592;577;579;577;561;541;530;514;541;13086;573	TSS1500;TSS1500;5'UTR;TSS1500;TSS1500;TSS1500;TSS1500;TSS1500;TSS1500;TSS1500;TSS1500;TSS1500;TSS1500;5'UTR;TSS1500;TSS1500;TSS1500;TSS1500;TSS1500;5'UTR;Body;Body;Body;Body;Body;Body;Body;Body;Body;Body;Body;1stExon;Body;Body	TSS1500	processed_transcript;processed_transcript;processed_transcript;processed_transcript;processed_transcript;protein_coding;protein_coding;protein_coding;protein_coding;protein_coding;protein_coding;protein_coding;protein_coding;protein_coding;protein_coding;protein_coding;protein_coding;protein_coding;protein_coding;protein_coding;nonsense_mediated_decay;nonsense_mediated_decay;processed_transcript;…	mRNA	mRNA	Island	Island	H2A;H2AFZ;H2BK15ac;H3;H3K14ac;H3K23ac;H3K23me2;H3K4me2;H3K4me3;H3K4me3B;H3K56ac;H3K79me1;H3K79me2;H3K79me3;H3K9K14ac;H3K9ac;H3K9ac_H3K14ac;H3ac;H4K20me1;H4K20me3;H4K5ac_H4K8ac_H4K12ac_H4K16ac;HistoneLysineCrotonylation	TssA	1_TssA		ARID3A;ATF4;BCLAF1;BRD1;BRPF3;C11orf30;CEBPA;CEBPB;CEBPD;CHD8;CHRM2;CLOCK;CPSF3L;DAXX;DPF2;E2F7;E2F8;EBF1;EBF3;EBNA3C;EGR2;EGR3;EMX1;FOXA2;GATA1;GATA2;GATA3;GATA4;GATA6;GATAD1;H2AZ;HCFC1R1;HDAC1;HDAC8;HNF4A;HNF4G;HNRNPLL;HOXA4;ID3;IKZF2;ING2;ING5;INTS3;JMJD1C;JMJD6;KAT7;KDM4A;KDM4C;KDM6B;KMT2A;LEO1;LMNB1;MAFK;MBD1_isoform2;MBD3;MED12;MEF2A;MKL2;MLLT1;MNT;MTA3;MYBL2;NELFE;NFAT5;NFATC3;NKRF;NPAT;NR…			FALSE
cg00061305_BC21	cg00061305	chr8	-	17511163	17511165		FALSE	FALSE	II	cg	ENSG00000279932;SLC7A2	ENSG00000279932;SLC7A2;SLC7A2;SLC7A2	ENST00000624433.1;ENST00000470360.5;ENST00000494857.6;ENST00000522656.5	551;13949;14076;14073	1stExon;Body;Body;Body	1stExon	lncRNA;protein_coding;protein_coding;protein_coding	mRNA	mRNA	OpenSea	Open Sea		Quies	15_Quies		LARP7;TERC;ZNF146	LINE	L1	FALSE
cg00061628_BC21	cg00061628	chr14	-	69271134	69271136		FALSE	FALSE	II	cg	GALNT16	GALNT16;GALNT16;GALNT16;GALNT16;GALNT16;GALNT16	ENST00000553471.6;ENST00000554317.5;ENST00000555920.5;ENST00000337827.8;ENST00000448469.8;ENST00000553669.1	10961;11493;11493;11171;10977;10844	Body;Body;Body;Body;Body;Body	Body	nonsense_mediated_decay;processed_transcript;processed_transcript;protein_coding;protein_coding;protein_coding	mRNA	mRNA	OpenSea	Open Sea		Quies	15_Quies		EBNA1BP2;HCFC1R1;SP140			FALSE
cg00061849_TC21	cg00061849	chr1	+	179146670	179146672		FALSE	FALSE	II	cg	ABL2	ABL2;ABL2;ABL2;ABL2;ABL2;ABL2;ABL2	ENST00000668691.1;ENST00000367623.8;ENST00000392043.4;ENST00000502732.6;ENST00000507173.5;ENST00000511413.5;ENST00000660584.1	83014;82727;83014;83007;82727;82727;82636	5'UTR;5'UTR;No GENCODE transcript;5'UTR;5'UTR;5'UTR;5'UTR	5'UTR	processed_transcript;protein_coding;protein_coding;protein_coding;protein_coding;protein_coding;retained_intron	mRNA	mRNA	OpenSea	Open Sea	H2AK9ac;H2BK12ac;H2BK20ac;H3K79me1;H3K9me1	Quies	15_Quies		ASCL1;DUX4;EOMES;ING5;LMNA;MITF;MKL2;NEUROD1;OTX2;PAX6;SMAD2_3;STAT4	LTR	ERVL-MaLR	FALSE
cg00062113_BC21	cg00062113	chr1	+	2456118	2456120	M_SNP_AFR_1pt	FALSE	FALSE	II	cg	PLCH2	PLCH2	ENST00000609981.5	30139	Body	Body	protein_coding	mRNA	mRNA	Shore	Shore		Quies	15_Quies		MEF2B;ZBTB33;ZNF750			FALSE
cg00062153_BC21	cg00062153	chr1	+	2457211	2457213		FALSE	FALSE	II	cg	PLCH2	PLCH2	ENST00000609981.5	31232	Body	Body	protein_coding	mRNA	mRNA	Shore	Shore		Quies	15_Quies					FALSE
cg00062684_BC21	cg00062684	chr1	-	2475181	2475183		FALSE	FALSE	II	cg	PLCH2	PLCH2;PLCH2;PLCH2;PLCH2	ENST00000378486.8;ENST00000419816.6;ENST00000449969.5;ENST00000609981.5	-1107;-1133;7723;49202	TSS1500;TSS1500;Body;Body	TSS1500	protein_coding;protein_coding;protein_coding;protein_coding	mRNA	mRNA	Shelf	Shelf		Quies	15_Quies		AFF4;ARRB1;BCL11A;CBX1;EBF3;ELL2;ESR1;GATAD2B;HAND2;HIF1A;HOTAIR;INTS11;KLF11;KLF9;MAPK1;MYNN;MYOD1;NR2F2;PKNOX1;POLR2M;RFX5;TERC;TFAP2A;TFAP2C;WDHD1;ZBTB33;ZNF701;ZXDC			FALSE
cg00062793_TC21	cg00062793	chr4	+	127812146	127812148		FALSE	FALSE	II	cg	HSPA4L	HSPA4L;HSPA4L;HSPA4L;HSPA4L;HSPA4L	ENST00000515262.1;ENST00000296464.9;ENST00000505726.1;ENST00000508549.5;ENST00000508776.5	-871;29825;28598;29825;30326	TSS1500;Body;Body;Body;Body	TSS1500	processed_transcript;protein_coding;protein_coding;protein_coding;protein_coding	mRNA	mRNA	OpenSea	Open Sea		Quies	15_Quies		ERCC2	SINE	Alu	FALSE
cg00062822_TC21	cg00062822	chr10	+	73109581	73109583	M_nonuniq	TRUE	FALSE	II	cg	NUDT13	NUDT13;NUDT13;NUDT13;NUDT13;NUDT13;NUDT13;NUDT13;NUDT13	ENST00000469925.1;ENST00000488223.5;ENST00000349051.9;ENST00000357321.9;ENST00000372997.3;ENST00000537969.5;ENST00000544879.5;ENST00000617744.4	-938;-877;-877;-873;-948;-793;-793;-793	TSS1500;TSS1500;TSS1500;TSS1500;TSS1500;TSS1500;TSS1500;TSS1500	TSS1500	processed_transcript;processed_transcript;protein_coding;protein_coding;protein_coding;protein_coding;protein_coding;protein_coding	mRNA	mRNA	OpenSea	Open Sea	H3K36me3;H3K9me3	Quies	5_TxWk		C11orf30;CHAMP1;MAFG;MAFK;NFYB;STAT4;ZBTB33	LTR	ERV1	FALSE
cg00063141_BC21	cg00063141	chr1	+	2492333	2492335		FALSE	FALSE	II	cg	ENSG00000224387;PLCH2	ENSG00000224387;PLCH2;PLCH2;PLCH2;PLCH2;PLCH2	ENST00000424657.1;ENST00000278878.6;ENST00000378486.8;ENST00000419816.6;ENST00000449969.5;ENST00000343889.8	925;12446;16045;16019;24875;13244	1stExon;Body;Body;Body;Body;Body	1stExon	lncRNA;protein_coding;protein_coding;protein_coding;protein_coding;retained_intron	mRNA	mRNA	OpenSea	Open Sea		ReprPCWk	15_Quies		DNMT3A;ZNF701;ZXDC			FALSE
cg00063217_BC21	cg00063217	chr1	-	2494501	2494503		FALSE	FALSE	II	cg	ENSG00000224387;ENSG00000229393;PLCH2	ENSG00000224387;ENSG00000229393;PLCH2;PLCH2;PLCH2;PLCH2;PLCH2	ENST00000424657.1;ENST00000442305.1;ENST00000278878.6;ENST00000378486.8;ENST00000419816.6;ENST00000449969.5;ENST00000343889.8	-1243;-22;14614;18213;18187;27043;15412	TSS1500;TSS200;Body;Body;Body;Body;Body	TSS1500	lncRNA;lncRNA;protein_coding;protein_coding;protein_coding;protein_coding;retained_intron	mRNA	mRNA	OpenSea	Open Sea	CENPA;H3.3,H2A.Z	ReprPCWk	15_Quies		AFF4;AHR;AR;ARID1A;ARRB1;ATF3;BANF1;BRCA1;C17orf49;CCDC101;CDX2;CEBPA;CEBPB;CEBPD;CEBPG;CHD4;CHRM2;CPSF3L;CREB1;DAXX;DEK;E2F1;E2F3;E2F4;E2F8;EGLN2;ELK1;ELL2;ETV7;FEZF1;FOS;FOSL2;FOXO1;GATA6;GATAD1;GATAD2B;GLIS1;GTF2F1;HES2;HIC1;HIF1A;HLF;HNF4A;HNF4G;HOXA4;HOXB13;ICE1;INSM2;INTS3;JUND;KDM6B;KLF17;KLF5;KLF8;LHX2;MAFK;MBD1_isoform2;MECP2;MED12;MEF2B;MTOR;NELFE;NFE2L2;NKX3-1;NOTCH1;NR1H2;NR1H3;NR2F2;…			FALSE
cg00063423_BC21	cg00063423	chr1	-	2500585	2500587	M_2extBase_SNP_EAS_1pt	FALSE	FALSE	II	cg	PLCH2	PLCH2;PLCH2;PLCH2;PLCH2;PLCH2;PLCH2;PLCH2	ENST00000278878.6;ENST00000378486.8;ENST00000419816.6;ENST00000449969.5;ENST00000343889.8;ENST00000462379.1;ENST00000473964.5	20698;24297;24271;33127;21496;1939;2804	Body;Body;Body;Body;Body;Body;Body	Body	protein_coding;protein_coding;protein_coding;protein_coding;retained_intron;retained_intron;retained_intron	mRNA	mRNA	Shore	Shore		ReprPCWk	7_Enh		KLF5;REPIN1			FALSE
cg00063909_TC21	cg00063909	chr2	-	64649871	64649873		FALSE	FALSE	II	cg	SERTAD2	SERTAD2;SERTAD2	ENST00000476805.2;ENST00000313349.3	101134;4042	5'UTR;5'UTR	5'UTR	processed_transcript;protein_coding	mRNA	mRNA	Shelf	Shelf	H1.0;H2AK5ac;H2BK120ub;H2BK15ac;H2Bub;H3K27me1;H3K36me2;H3K79me1;H4;H4K20me1	EnhA1	7_Enh		ASH2L;C11orf30;CBX1;CBX3;CDCA2;CTBP1;DNMT3A;DPF2;EGLN2;EGR1;EGR3;EMX1;ESR1;ESRRA;GREB1;GRHL2;GRHL3;HIF1A;HMBOX1;IRF4;IRF5;LMNB1;MYNN;NFATC3;NKX2-1;NR1H2;NR1H3;POLR3D;RBL1;RFX1;SMAD3;SOX2;SOX9;SSRP1;STAT5B;TEAD4;TERC;TFAP2C;TOP1;TTF1;WDHD1;WHSC1;ZNF217;ZNF701;ZNF750			FALSE
cg00063962_BC21	cg00063962	chr1	-	2514417	2514419		FALSE	FALSE	II	cg	PANK4	PANK4;PANK4;PANK4;PANK4;PANK4;PANK4;PANK4	ENST00000502512.1;ENST00000505228.5;ENST00000378466.9;ENST00000435556.8;ENST00000471361.1;ENST00000487804.1;ENST00000515423.1	-14;6484;12179;12179;-1404;-332;1520	TSS200;5'UTR;5'UTR;5'UTR;TSS1500;TSS1500;1stExon	TSS1500	nonsense_mediated_decay;nonsense_mediated_decay;protein_coding;protein_coding;retained_intron;retained_intron;retained_intron	mRNA	mRNA	Shore	Shore		Tx	4_Tx		TET3			FALSE
cg00063982_TC21	cg00063982	chr1	+	52574818	52574820		FALSE	FALSE	II	cg						Intergenic		No RNA Associated	No RNA Associated	OpenSea	Open Sea	CENPA;H3.3;H3.3,H2A.Z	Quies	15_Quies		ATF3;BANF1;BHLHE40;BRCA1;CBX1;CDX2;CEBPA;CEBPB;CEBPG;CHRM2;CUX1;DAXX;DPF2;E2F7;EP300;FAIRE;FEZF1;FOS;FOSL1;FOSL2;FOXA1;FOXA2;FOXM1;FOXO1;GATA2;GATA3;GATAD2B;GRHL2;GTF2F1;HES2;HEXIM1;HIC1;HOXB13;ICE1;JMJD1C;JUN;JUNB;JUND;KDM1A;KDM6B;KLF4;KMT2B;MAFK;MECP2;MEF2A;MEF2B;MKL2;MYOG;NANOG;NFIC;NKX2-1;NR1H2;NR3C1;PBX2;PBX3;PCGF2;PGR;PIAS1;PR;PRDM1;PRMT1;RB1;RCOR1;RFX5;RING1;RXRA;SMAD1;SMARCB1;SMARCC1;SMAR…	LINE	L2	FALSE
cg00064427_TC11	cg00064427	chr1	-	2526088	2526090		FALSE	FALSE	I	cg	PANK4	PANK4;PANK4;PANK4;PANK4;PANK4;PANK4	ENST00000486396.1;ENST00000502770.2;ENST00000491212.1;ENST00000378466.9;ENST00000435556.8;ENST00000514922.1	487;508;99;508;508;509	5'UTR;5'UTR;5'UTR;5'UTR;5'UTR;5'UTR	5'UTR	nonsense_mediated_decay;nonsense_mediated_decay;processed_transcript;protein_coding;protein_coding;retained_intron	mRNA	mRNA	Island	Island	H2AK5ac;H2BK5ac;H3K36ac;H3K4ac;H3K4me3;H3K4me3B;H3K56ac;H3K79me1;H3K79me2;H3K9K14ac;H3K9ac;H3K9ac_H3K14ac;H3_4ac;H3ac;H4K5ac_H4K8ac_H4K12ac_H4K16ac;H4ac;HistoneLysineCrotonylation	TssA	1_TssA		ADNP;ARNT;AUTS2;BACH1;BCL11B;BCLAF1;BRD1;BRPF3;C11orf30;CBFB;CBX3;CBX8;CCNT2;CDK8;CDK9;CHAMP1;CHD1;CHD8;CNOT3;CREB3;CREM;CSDE1;CUX1;DDX21;DEAF1;DIDO1;DNMT3A;E2F1;E2F3;E2F4;E2F5;E2F6;E2F8;ELK1;ESR1;ETS1;ETS2;FEZF1;FOSL1;FOXJ2;FOXK2;FUS;GATAD1;GATAD2B;GMEB2;GTF2I;H2AFX;HCFC1;HDAC1;HDAC8;HES1;HEXIM1;HLTF;HMGN3;HNF4G;HSF1;ID3;IKZF2;ING2;ING5;INSM2;INTS12;IRAK4;IRF1;IRF4;JMJD6;KAT7;KDM4B;KDM4C;KDM5A;K…			FALSE
cg00064515_TC21	cg00064515	chr1	-	2527436	2527438		FALSE	FALSE	II	cg	PANK4	PANK4;PANK4;PANK4;PANK4;PANK4;PANK4	ENST00000486396.1;ENST00000502770.2;ENST00000491212.1;ENST00000378466.9;ENST00000435556.8;ENST00000514922.1	-861;-840;-1249;-840;-840;-839	TSS1500;TSS1500;TSS1500;TSS1500;TSS1500;TSS1500	TSS1500	nonsense_mediated_decay;nonsense_mediated_decay;processed_transcript;protein_coding;protein_coding;retained_intron	mRNA	mRNA	Shore	Shore	H3K27me3B	EnhBiv	7_Enh		ARID1A;ARRB1;ASCL1;HIC1;POU2F1;TCF4			FALSE
cg00064732_BC21	cg00064732	chr3	-	13193834	13193836		FALSE	FALSE	II	cg	IQSEC1	IQSEC1	ENST00000648114.1	89447	5'UTR	5'UTR	protein_coding	mRNA	mRNA	OpenSea	Open Sea		Quies	15_Quies		ASCL1;CDCA2;HEXIM1;HIF1A;TFAP2C;ZNF341			FALSE
cg00064816_BC21	cg00064816	chr1	-	2533998	2534000		FALSE	FALSE	II	cg	ENSG00000272449	ENSG00000272449	ENST00000644246.1	3935	Body	Body	lncRNA	lncRNA	lncRNA	Shore	Shore	H2AK9ac;H2BK20ac	ReprPC	14_ReprPCWk		CDK2	LINE	L1	FALSE
cg00064878_BC21	cg00064878	chr1	-	2536368	2536370		FALSE	FALSE	II	cg	ENSG00000272449	ENSG00000272449	ENST00000644246.1	6305	Body	Body	lncRNA	lncRNA	lncRNA	Shore	Shore		ReprPC	13_ReprPC		SPIB	Simple_repeat	Simple_repeat	FALSE
cg00064962_BC21	cg00064962	chr1	+	2540661	2540663		FALSE	FALSE	II	cg	ENSG00000272449	ENSG00000272449	ENST00000644246.1	10598	Body	Body	lncRNA	lncRNA	lncRNA	Island	Island		ReprPC	14_ReprPCWk		FGFR1;NOTCH1;PCGF1;RBPJ			FALSE
cg00065086_TC21	cg00065086	chr1	-	2543844	2543846		FALSE	FALSE	II	cg	ENSG00000272449	ENSG00000272449	ENST00000644246.1	13781	Body	Body	lncRNA	lncRNA	lncRNA	Shelf	Shelf		EnhA1	7_Enh		CDCA2;CTNNB1;DNMT3B;EBF3;FGFR1;NANOG;NELFE;NEUROG2;NOTCH1;NRF1;PITX3;RBPJ;RUNX2;SOX2;SOX4;ZBTB33;ZFP57			FALSE
cg00065141_BC21	cg00065141	chr1	-	2545438	2545440	M_SNP_EAS_1pt	FALSE	FALSE	II	cg	ENSG00000272449	ENSG00000272449;ENSG00000272449	ENST00000606645.3;ENST00000644246.1	-911;15375	TSS1500;Body	TSS1500	lncRNA;lncRNA	lncRNA	lncRNA	Shore	Shore		EnhA1	7_Enh		AHR			FALSE
cg00065226_BC21	cg00065226	chr8	+	7332057	7332059	M_nonuniq	TRUE	FALSE	II	cg	FAM66B;USP17L1	FAM66B;FAM66B;FAM66B;FAM66B;FAM66B;FAM66B;FAM66B;FAM66B;FAM66B;USP17L1	ENST00000529456.1;ENST00000606573.1;ENST00000653873.1;ENST00000656213.1;ENST00000656567.1;ENST00000663272.1;ENST00000664195.1;ENST00000665607.1;ENST00000670717.1;ENST00000529559.1	23297;23282;22985;22847;17085;23277;23302;23048;23001;-329	5'UTR;5'UTR;5'UTR;5'UTR;5'UTR;5'UTR;5'UTR;5'UTR;5'UTR;TSS1500	TSS1500	lncRNA;lncRNA;lncRNA;lncRNA;lncRNA;lncRNA;lncRNA;lncRNA;lncRNA;protein_coding	mRNA	mRNA	OpenSea	Open Sea		Quies	15_Quies					FALSE
cg00065245_TC21	cg00065245	chr1	+	2547356	2547358		FALSE	FALSE	II	cg	ENSG00000272449	ENSG00000272449;ENSG00000272449	ENST00000606645.3;ENST00000644246.1	1007;17293	1stExon;Body	1stExon	lncRNA;lncRNA	lncRNA	lncRNA	Shore	Shore	H2Bub;H3K23me2;H3K4me2;H3K4me3B;H3K79me2	TssFlnkU	2_TssAFlnk		ATF2;BACH1;BACH2;BCL11A;BPTF;BRPF3;C11orf30;CDK8;CDX2;CEBPB;CHRM2;DAXX;E2F3;EOMES;FEV;GLIS1;HIC1;HNF4G;HOXA4;HOXA6;IKZF2;ING2;ING5;INSM2;INTS12;IRF4;JMJD1C;KDM4A;KDM6B;KLF1;KLF17;KLF4;KLF5;KLF6;KLF7;KLF8;KLF9;LEO1;MAF;MAFK;MAPK1;MGEA5;MIER1;MYB;NANOG;NBN;NFRKB;NKRF;PATZ1;PCGF1;PDX1;PMEL;POU2F2;RAG2;RARA;RFX1;SCRT1;SCRT2;SP7;SSRP1;SUPT5H;TAZ;TCF4;TFAP2A;TFAP2C;WT1;XRN2;YY1;ZBTB17;ZBTB42;ZBTB8A;ZEB…			FALSE
cg00065301_BC21	cg00065301	chr1	+	2549045	2549047	M_nonuniq	TRUE	FALSE	II	cg						Intergenic		No RNA Associated	No RNA Associated	Shelf	Shelf	H3K36me2;H3K4me1;H4K5ac_H4K8ac_H4K12ac_H4K16ac;H4ac	EnhA1	2_TssAFlnk		ARID1A;ARNT;ASH2L;BRD2;BRD3;CBX8;CDK7;CDK8;CEBPA;CREB3;ELF1;ELF3;ETV1;ETV4;ETV6;FEZF1;FOXK2;FUS;GABPA;GLI2;HEY1;HLTF;HNF4G;ING2;ING5;INTS12;L3MBTL2;LARP7;LMO1;MAF;MED1;MLLT1;MTA3;NFRKB;NOTCH1;NR4A1;PMEL;POLR2H;POU2F2;RAD51;RBL1;REL;REPIN1;RFX1;RUNX3;SMAD5;SPI1;SSRP1;STAT1;SUPT5H;T;TBX21;TERC;YBX3;ZBED1;ZBTB40;ZC3H8;ZKSCAN8;ZNF175;ZNF384;ZNF589;ZNF644;ZNF766			FALSE
cg00065313_TC11	cg00065313	chr1	+	2577812	2577814	M_SNP_AMR_1pt,M_SNP_EUR_1pt,M_nonuniq	TRUE	FALSE	I	cg						Intergenic		No RNA Associated	No RNA Associated	OpenSea	Open Sea		EnhA2	15_Quies		HCFC1R1;TBX21;ZBTB33			FALSE
cg00065524_TC21	cg00065524	chr1	+	2555703	2555705		FALSE	FALSE	II	cg	TNFRSF14;TNFRSF14-AS1	TNFRSF14;TNFRSF14;TNFRSF14;TNFRSF14;TNFRSF14;TNFRSF14;TNFRSF14;TNFRSF14;TNFRSF14;TNFRSF14;TNFRSF14;TNFRSF14-AS1;TNFRSF14-AS1;TNFRSF14-AS1	ENST00000442392.6;ENST00000355716.5;ENST00000409119.5;ENST00000426449.5;ENST00000434817.5;ENST00000435221.6;ENST00000451778.5;ENST00000463471.6;ENST00000475523.5;ENST00000482074.6;ENST00000496064.5;ENST00000416860.3;ENST00000443892.2;ENST00000452793.1	-701;-667;-518;65;-87;-98;-276;-867;-682;-702;-853;1328;-1458;1328	TSS1500;TSS1500;TSS1500;Body;TSS200;TSS200;TSS1500;TSS1500;TSS1500;TSS1500;TSS1500;5'UTR;TSS1500;5'UTR	TSS1500	processed_transcript;protein_coding;protein_coding;protein_coding;protein_coding;protein_coding;protein_coding;retained_intron;retained_intron;retained_intron;retained_intron;lncRNA;lncRNA;lncRNA	mRNA	mRNA	OpenSea	Open Sea	H2AK9ac;H3K27me1;H3K4me1	TssFlnkU	2_TssAFlnk		ATF1;ATF3;BCL6;BCLAF1;BHLHE40;CBX1;CDCA2;CDX2;CEBPA;CENPT;CHD4;CREBBP;CREM;CUX1;EBF1;EED;EPAS1;ESRRA;ETV4;FAIRE;FOXM1;FOXO3;GABP;GABPA;GRHL3;HBP1;HIF1A;HMGN1;HNF4A;HOXA4;IKZF1;ING2;ING5;JMJD1C;KAT5;KMT2D;L3MBTL2;LARP7;MAF;MAX;MBD1_isoform2;MBD4;MED12;MGEA5;MITF;MNT;MTA3;MYCN;NFE2;NFIA;NIPBL;NOTCH1;NR2F2;NR2F6;PATZ1;PAX5;PBX1;POU2F2;RAD51;RAG2;RBPJ;REL;RELB;RNF2;RUNX3;RXRG;SETD1A;SMAD1;SPIB;STAT1;…			FALSE
cg00065554_TC21	cg00065554	chr1	-	2556415	2556417		FALSE	FALSE	II	cg	TNFRSF14;TNFRSF14-AS1	TNFRSF14;TNFRSF14;TNFRSF14;TNFRSF14;TNFRSF14;TNFRSF14;TNFRSF14;TNFRSF14;TNFRSF14;TNFRSF14;TNFRSF14;TNFRSF14;TNFRSF14-AS1;TNFRSF14-AS1	ENST00000442392.6;ENST00000355716.5;ENST00000409119.5;ENST00000426449.5;ENST00000434817.5;ENST00000435221.6;ENST00000451778.5;ENST00000463471.6;ENST00000466750.5;ENST00000475523.5;ENST00000482074.6;ENST00000496064.5;ENST00000416860.3;ENST00000452793.1	11;45;194;777;625;614;436;-155;-1397;30;10;-141;616;616	1stExon;1stExon;Body;Body;Body;Body;Body;TSS200;TSS1500;1stExon;1stExon;TSS200;5'UTR;5'UTR	TSS1500	processed_transcript;protein_coding;protein_coding;protein_coding;protein_coding;protein_coding;protein_coding;retained_intron;retained_intron;retained_intron;retained_intron;retained_intron;lncRNA;lncRNA	mRNA	mRNA	OpenSea	Open Sea	H2AZac;H2BK15ac;H2BK20ac;H2BK5ac;H3K27ac;H3K36ac;H3K4me2;H3K9ac_H3K14ac;H3ac;H4K5ac_H4K8ac_H4K12ac_H4K16ac;H4ac;HistoneLysineCrotonylation	TssFlnkU	1_TssA		ATF2;BCL11B;BCLAF1;BCOR;BRD1;BRD2;BRD3;BRD4;BRD7;BRPF3;CBX5;CBX8;CDK7;CDK9;CHAMP1;CHD8;CREB3;CREBBP;DLX1;DLX6;DPF2;E2F3;E2F5;EBF1;EED;EGLN2;EGR3;ELF3;EMX1;EOMES;ERF;FOXD2;FOXK2;FOXP1;GLIS1;HDAC1;HDAC8;HDGF;HEY1;HINFP;HNF4G;HOXA4;IKZF1;ING2;ING5;INTS12;IRF1;IRF4;JMJD1C;KAT7;KDM4A;KLF11;KLF15;KLF4;KLF5;KLF6;KMT2A;LANA;LARP7;LMO2;MAF;MBD3;MEF2D;MLLT1;MTA2;MTA3;MYB;NCOA1;NELFE;NEUROG2;NFATC1;NFKB1;NF…			FALSE
cg00065572_TC21	cg00065572	chr1	-	2556841	2556843		FALSE	FALSE	II	cg	TNFRSF14;TNFRSF14-AS1	TNFRSF14;TNFRSF14;TNFRSF14;TNFRSF14;TNFRSF14;TNFRSF14;TNFRSF14;TNFRSF14;TNFRSF14;TNFRSF14;TNFRSF14;TNFRSF14;TNFRSF14-AS1;TNFRSF14-AS1	ENST00000442392.6;ENST00000355716.5;ENST00000409119.5;ENST00000426449.5;ENST00000434817.5;ENST00000435221.6;ENST00000451778.5;ENST00000463471.6;ENST00000466750.5;ENST00000475523.5;ENST00000482074.6;ENST00000496064.5;ENST00000416860.3;ENST00000452793.1	437;471;620;1203;1051;1040;862;271;-971;456;436;285;190;190	Body;Body;Body;Body;Body;Body;Body;Body;TSS1500;Body;Body;Body;5'UTR;5'UTR	TSS1500	processed_transcript;protein_coding;protein_coding;protein_coding;protein_coding;protein_coding;protein_coding;retained_intron;retained_intron;retained_intron;retained_intron;retained_intron;lncRNA;lncRNA	mRNA	mRNA	OpenSea	Open Sea	H2BK15ac;H3K27me1;H4K5ac;H4K5ac_H4K8ac_H4K12ac_H4K16ac;HistoneLysineAcetylation;HistoneLysineCrotonylation	TssFlnkU	1_TssA		ADNP;BARHL1;BCL11A;BCL11B;CBX8;CEBPA;CHAMP1;CREB3;DLX6;DPF2;ETV1;FOXD2;FOXK2;GTF2I;HDAC4;HDGF;HNF4G;ING2;ING5;INTS12;IRF1;IRF5;KDM6A;KLF4;KLF5;KLF6;LARP7;LEF1;MAF;MBD3;MEF2D;MGEA5;MLLT1;MYBL2;NFRKB;NKRF;NOTCH1;PKNOX1;PMEL;RAG2;RARA;RBL1;RUNX3;SETD1A;SMARCA5;SMARCE1;SOX2;STAT5A;STAT5B;TAF7;TRAF7;ZBTB40;ZBTB6;ZC3H8			FALSE
cg00065590_TC21	cg00065590	chr1	+	2557489	2557491	M_2extBase_SNP_AFR_1pt,M_2extBase_SNP_AMR_1pt,M_2extBase_SNP_EAS_1pt,M_2extBase_SNP_EUR_1pt,M_2extBase_SNP_SAS_1pt,M_2extBase_SNPcommon_1pt,M_2extBase_SNPcommon_5pt,M_SNP_SAS_1pt	TRUE	FALSE	II	cg	TNFRSF14;TNFRSF14-AS1	TNFRSF14;TNFRSF14;TNFRSF14;TNFRSF14;TNFRSF14;TNFRSF14;TNFRSF14;TNFRSF14;TNFRSF14;TNFRSF14;TNFRSF14;TNFRSF14;TNFRSF14-AS1;TNFRSF14-AS1	ENST00000442392.6;ENST00000355716.5;ENST00000409119.5;ENST00000426449.5;ENST00000434817.5;ENST00000435221.6;ENST00000451778.5;ENST00000463471.6;ENST00000466750.5;ENST00000475523.5;ENST00000482074.6;ENST00000496064.5;ENST00000416860.3;ENST00000452793.1	1085;1119;1268;1851;1699;1688;1510;919;-323;1104;1084;933;-458;-458	Body;Body;Body;Body;Body;Body;Body;Body;TSS1500;Body;Body;Body;TSS1500;TSS1500	TSS1500	processed_transcript;protein_coding;protein_coding;protein_coding;protein_coding;protein_coding;protein_coding;retained_intron;retained_intron;retained_intron;retained_intron;retained_intron;lncRNA;lncRNA	mRNA	mRNA	OpenSea	Open Sea	H2Bub;H3K36me2	TssFlnkU	2_TssAFlnk		CREM;TERC			FALSE
cg00065592_BC21	cg00065592	chr1	+	2557491	2557493	M_SNP_AFR_1pt,M_SNP_AMR_1pt,M_SNP_EAS_1pt,M_SNP_EUR_1pt,M_SNP_SAS_1pt,M_SNPcommon_1pt,M_SNPcommon_5pt	TRUE	FALSE	II	cg	TNFRSF14;TNFRSF14-AS1	TNFRSF14;TNFRSF14;TNFRSF14;TNFRSF14;TNFRSF14;TNFRSF14;TNFRSF14;TNFRSF14;TNFRSF14;TNFRSF14;TNFRSF14;TNFRSF14;TNFRSF14-AS1;TNFRSF14-AS1	ENST00000442392.6;ENST00000355716.5;ENST00000409119.5;ENST00000426449.5;ENST00000434817.5;ENST00000435221.6;ENST00000451778.5;ENST00000463471.6;ENST00000466750.5;ENST00000475523.5;ENST00000482074.6;ENST00000496064.5;ENST00000416860.3;ENST00000452793.1	1087;1121;1270;1853;1701;1690;1512;921;-321;1106;1086;935;-460;-460	Body;Body;Body;Body;Body;Body;Body;Body;TSS1500;Body;Body;Body;TSS1500;TSS1500	TSS1500	processed_transcript;protein_coding;protein_coding;protein_coding;protein_coding;protein_coding;protein_coding;retained_intron;retained_intron;retained_intron;retained_intron;retained_intron;lncRNA;lncRNA	mRNA	mRNA	OpenSea	Open Sea	H2Bub;H3K36me2	TssFlnkU	2_TssAFlnk		CREM;TERC			FALSE
cg00065603_TC21	cg00065603	chr1	-	2557790	2557792		FALSE	FALSE	II	cg	TNFRSF14;TNFRSF14-AS1	TNFRSF14;TNFRSF14;TNFRSF14;TNFRSF14;TNFRSF14;TNFRSF14;TNFRSF14;TNFRSF14;TNFRSF14;TNFRSF14;TNFRSF14;TNFRSF14;TNFRSF14-AS1;TNFRSF14-AS1	ENST00000442392.6;ENST00000355716.5;ENST00000409119.5;ENST00000426449.5;ENST00000434817.5;ENST00000435221.6;ENST00000451778.5;ENST00000463471.6;ENST00000466750.5;ENST00000475523.5;ENST00000482074.6;ENST00000496064.5;ENST00000416860.3;ENST00000452793.1	1386;1420;1569;2152;2000;1989;1811;1220;-22;1405;1385;1234;-759;-759	Body;Body;Body;Body;Body;Body;Body;Body;TSS200;Body;Body;Body;TSS1500;TSS1500	TSS1500	processed_transcript;protein_coding;protein_coding;protein_coding;protein_coding;protein_coding;protein_coding;retained_intron;retained_intron;retained_intron;retained_intron;retained_intron;lncRNA;lncRNA	mRNA	mRNA	OpenSea	Open Sea	H2Bub;H3K36me2	Quies	15_Quies					FALSE
cg00065607_TC21	cg00065607	chr1	+	2558060	2558062	M_2extBase_SNP_AFR_1pt	FALSE	FALSE	II	cg	TNFRSF14;TNFRSF14-AS1	TNFRSF14;TNFRSF14;TNFRSF14;TNFRSF14;TNFRSF14;TNFRSF14;TNFRSF14;TNFRSF14;TNFRSF14;TNFRSF14;TNFRSF14;TNFRSF14;TNFRSF14-AS1;TNFRSF14-AS1	ENST00000442392.6;ENST00000355716.5;ENST00000409119.5;ENST00000426449.5;ENST00000434817.5;ENST00000435221.6;ENST00000451778.5;ENST00000463471.6;ENST00000466750.5;ENST00000475523.5;ENST00000482074.6;ENST00000496064.5;ENST00000416860.3;ENST00000452793.1	1656;1690;1839;2422;2270;2259;2081;1490;248;1675;1655;1504;-1029;-1029	Body;Body;Body;Body;Body;Body;Body;Body;Body;Body;Body;Body;TSS1500;TSS1500	TSS1500	processed_transcript;protein_coding;protein_coding;protein_coding;protein_coding;protein_coding;protein_coding;retained_intron;retained_intron;retained_intron;retained_intron;retained_intron;lncRNA;lncRNA	mRNA	mRNA	OpenSea	Open Sea	H2Bub	Quies	15_Quies		HSF1			FALSE
cg00065622_BC21	cg00065622	chr1	-	2558375	2558377		FALSE	FALSE	II	cg	TNFRSF14;TNFRSF14-AS1	TNFRSF14;TNFRSF14;TNFRSF14;TNFRSF14;TNFRSF14;TNFRSF14;TNFRSF14;TNFRSF14;TNFRSF14;TNFRSF14;TNFRSF14;TNFRSF14;TNFRSF14;TNFRSF14-AS1;TNFRSF14-AS1	ENST00000442392.6;ENST00000355716.5;ENST00000409119.5;ENST00000426449.5;ENST00000434817.5;ENST00000435221.6;ENST00000451778.5;ENST00000463471.6;ENST00000466750.5;ENST00000471768.1;ENST00000475523.5;ENST00000482074.6;ENST00000496064.5;ENST00000416860.3;ENST00000452793.1	1971;2005;2154;2737;2585;2574;2396;1805;563;-1204;1990;1970;1819;-1344;-1344	Body;Body;Body;Body;Body;Body;Body;Body;Body;TSS1500;Body;Body;Body;TSS1500;TSS1500	TSS1500	processed_transcript;protein_coding;protein_coding;protein_coding;protein_coding;protein_coding;protein_coding;retained_intron;retained_intron;retained_intron;retained_intron;retained_intron;retained_intron;lncRNA;lncRNA	mRNA	mRNA	OpenSea	Open Sea	H2Bub	Quies	6_EnhG		MCM2			FALSE
cg00065625_BC21	cg00065625	chr16	+	21890062	21890064	M_nonuniq	TRUE	FALSE	II	cg	SMG1P4	SMG1P4;SMG1P4;SMG1P4	ENST00000380598.4;ENST00000540706.5;ENST00000523028.5	-775;-882;25962	TSS1500;TSS1500;5'UTR	TSS1500	processed_transcript;processed_transcript;transcribed_unprocessed_pseudogene	processed_transcript	processed_transcript	OpenSea	Open Sea	H2AFY	Quies	15_Quies					FALSE
cg00065645_BC21	cg00065645	chr1	+	2559452	2559454		FALSE	FALSE	II	cg	TNFRSF14	TNFRSF14;TNFRSF14;TNFRSF14;TNFRSF14;TNFRSF14;TNFRSF14;TNFRSF14;TNFRSF14;TNFRSF14;TNFRSF14;TNFRSF14;TNFRSF14;TNFRSF14	ENST00000355716.5;ENST00000409119.5;ENST00000426449.5;ENST00000434817.5;ENST00000435221.6;ENST00000451778.5;ENST00000482602.5;ENST00000463471.6;ENST00000463835.5;ENST00000466750.5;ENST00000471768.1;ENST00000475523.5;ENST00000496064.5	3082;3231;3814;3662;3651;3473;-1229;2882;-1101;1640;-127;3067;2896	Body;Body;Body;Body;Body;Body;TSS1500;Body;TSS1500;Body;TSS200;Body;Body	TSS1500	protein_coding;protein_coding;protein_coding;protein_coding;protein_coding;protein_coding;protein_coding;retained_intron;retained_intron;retained_intron;retained_intron;retained_intron;retained_intron	mRNA	mRNA	OpenSea	Open Sea		Quies	5_TxWk					FALSE
cg00065668_TC21	cg00065668	chr1	+	2559901	2559903		FALSE	FALSE	II	cg	TNFRSF14	TNFRSF14;TNFRSF14;TNFRSF14;TNFRSF14;TNFRSF14;TNFRSF14;TNFRSF14;TNFRSF14;TNFRSF14;TNFRSF14;TNFRSF14;TNFRSF14;TNFRSF14	ENST00000355716.5;ENST00000409119.5;ENST00000426449.5;ENST00000434817.5;ENST00000435221.6;ENST00000451778.5;ENST00000482602.5;ENST00000463471.6;ENST00000463835.5;ENST00000466750.5;ENST00000471768.1;ENST00000475523.5;ENST00000496064.5	3531;3680;4263;4111;4100;3922;-780;3331;-652;2089;322;3516;3345	Body;Body;Body;Body;Body;Body;TSS1500;Body;TSS1500;Body;1stExon;Body;Body	TSS1500	protein_coding;protein_coding;protein_coding;protein_coding;protein_coding;protein_coding;protein_coding;retained_intron;retained_intron;retained_intron;retained_intron;retained_intron;retained_intron	mRNA	mRNA	OpenSea	Open Sea		Quies	5_TxWk		CDCA2;GRHL3			FALSE
cg00065687_TC21	cg00065687	chr1	-	2560402	2560404		FALSE	FALSE	II	cg	TNFRSF14	TNFRSF14;TNFRSF14;TNFRSF14;TNFRSF14;TNFRSF14;TNFRSF14;TNFRSF14;TNFRSF14;TNFRSF14;TNFRSF14;TNFRSF14;TNFRSF14;TNFRSF14;TNFRSF14	ENST00000480305.1;ENST00000355716.5;ENST00000409119.5;ENST00000426449.5;ENST00000434817.5;ENST00000435221.6;ENST00000451778.5;ENST00000482602.5;ENST00000463471.6;ENST00000463835.5;ENST00000466750.5;ENST00000471768.1;ENST00000475523.5;ENST00000496064.5	-1398;4032;4181;4764;4612;4601;4423;-279;3832;-151;2590;823;4017;3846	TSS1500;Body;Body;Body;Body;Body;Body;TSS1500;Body;TSS200;Body;Body;Body;Body	TSS1500	processed_transcript;protein_coding;protein_coding;protein_coding;protein_coding;protein_coding;protein_coding;protein_coding;retained_intron;retained_intron;retained_intron;retained_intron;retained_intron;retained_intron	mRNA	mRNA	OpenSea	Open Sea		Quies	5_TxWk		TERC			FALSE
cg00065693_TC21	cg00065693	chr1	-	2560627	2560629		FALSE	FALSE	II	cg	TNFRSF14	TNFRSF14;TNFRSF14;TNFRSF14;TNFRSF14;TNFRSF14;TNFRSF14;TNFRSF14;TNFRSF14;TNFRSF14;TNFRSF14;TNFRSF14;TNFRSF14;TNFRSF14;TNFRSF14	ENST00000480305.1;ENST00000355716.5;ENST00000409119.5;ENST00000426449.5;ENST00000434817.5;ENST00000435221.6;ENST00000451778.5;ENST00000482602.5;ENST00000463471.6;ENST00000463835.5;ENST00000466750.5;ENST00000471768.1;ENST00000475523.5;ENST00000496064.5	-1173;4257;4406;4989;4837;4826;4648;-54;4057;74;2815;1048;4242;4071	TSS1500;Body;Body;Body;Body;Body;Body;TSS200;Body;1stExon;Body;Body;Body;Body	TSS1500	processed_transcript;protein_coding;protein_coding;protein_coding;protein_coding;protein_coding;protein_coding;protein_coding;retained_intron;retained_intron;retained_intron;retained_intron;retained_intron;retained_intron	mRNA	mRNA	OpenSea	Open Sea		Quies	4_Tx		TERC			FALSE
cg00065699_TC21	cg00065699	chr1	-	2560849	2560851		FALSE	FALSE	II	cg	TNFRSF14	TNFRSF14;TNFRSF14;TNFRSF14;TNFRSF14;TNFRSF14;TNFRSF14;TNFRSF14;TNFRSF14;TNFRSF14;TNFRSF14;TNFRSF14;TNFRSF14;TNFRSF14	ENST00000480305.1;ENST00000355716.5;ENST00000409119.5;ENST00000434817.5;ENST00000435221.6;ENST00000451778.5;ENST00000482602.5;ENST00000463471.6;ENST00000463835.5;ENST00000466750.5;ENST00000471768.1;ENST00000475523.5;ENST00000496064.5	-951;4479;4628;5059;5048;4870;168;4279;296;3037;1270;4464;4293	TSS1500;Body;Body;Body;Body;Body;Body;Body;Body;Body;Body;Body;Body	TSS1500	processed_transcript;protein_coding;protein_coding;protein_coding;protein_coding;protein_coding;protein_coding;retained_intron;retained_intron;retained_intron;retained_intron;retained_intron;retained_intron	mRNA	mRNA	OpenSea	Open Sea		Quies	4_Tx		GATA1;HDGF;PRDM10;RAD51;TAL1;TBL1XR1;UBTF			FALSE
cg00065715_BC21	cg00065715	chr1	+	2561750	2561752		FALSE	FALSE	II	cg	TNFRSF14	TNFRSF14;TNFRSF14;TNFRSF14;TNFRSF14;TNFRSF14;TNFRSF14;TNFRSF14;TNFRSF14;TNFRSF14;TNFRSF14	ENST00000480305.1;ENST00000355716.5;ENST00000434817.5;ENST00000435221.6;ENST00000451778.5;ENST00000482602.5;ENST00000463471.6;ENST00000463835.5;ENST00000466750.5;ENST00000475523.5	-50;5380;5960;5949;5771;1069;5180;1197;3938;5365	TSS200;Body;Body;Body;Body;Body;Body;Body;Body;Body	TSS200	processed_transcript;protein_coding;protein_coding;protein_coding;protein_coding;protein_coding;retained_intron;retained_intron;retained_intron;retained_intron	mRNA	mRNA	OpenSea	Open Sea		Quies	4_Tx					FALSE
cg00065736_BC21	cg00065736	chr1	+	2562557	2562559		FALSE	FALSE	II	cg	TNFRSF14	TNFRSF14;TNFRSF14;TNFRSF14;TNFRSF14;TNFRSF14;TNFRSF14;TNFRSF14	ENST00000480305.1;ENST00000355716.5;ENST00000482602.5;ENST00000463471.6;ENST00000463835.5;ENST00000466750.5;ENST00000475523.5	757;6187;1876;5987;2004;4745;6172	Body;Body;Body;Body;Body;Body;Body	Body	processed_transcript;protein_coding;protein_coding;retained_intron;retained_intron;retained_intron;retained_intron	mRNA	mRNA	OpenSea	Open Sea		Quies	4_Tx		GLIS1			FALSE
cg00065743_TC21	cg00065743	chr1	+	2562883	2562885		FALSE	FALSE	II	cg	TNFRSF14	TNFRSF14;TNFRSF14;TNFRSF14;TNFRSF14;TNFRSF14;TNFRSF14;TNFRSF14	ENST00000480305.1;ENST00000355716.5;ENST00000482602.5;ENST00000463471.6;ENST00000463835.5;ENST00000466750.5;ENST00000475523.5	1083;6513;2202;6313;2330;5071;6498	Body;Body;Body;Body;Body;Body;Body	Body	processed_transcript;protein_coding;protein_coding;retained_intron;retained_intron;retained_intron;retained_intron	mRNA	mRNA	OpenSea	Open Sea		Quies	4_Tx		DNMT3A;FOXH1;SMAD2_3;TERC			FALSE
cg00065749_TC21	cg00065749	chr1	+	2563134	2563136		FALSE	FALSE	II	cg	TNFRSF14	TNFRSF14;TNFRSF14;TNFRSF14;TNFRSF14;TNFRSF14;TNFRSF14;TNFRSF14	ENST00000480305.1;ENST00000355716.5;ENST00000482602.5;ENST00000463471.6;ENST00000463835.5;ENST00000466750.5;ENST00000475523.5	1334;6764;2453;6564;2581;5322;6749	Body;Body;Body;Body;Body;Body;Body	Body	processed_transcript;protein_coding;protein_coding;retained_intron;retained_intron;retained_intron;retained_intron	mRNA	mRNA	OpenSea	Open Sea		Quies	4_Tx					FALSE
cg00066030_BC21	cg00066030	chr1	+	2574978	2574980	M_nonuniq	TRUE	FALSE	II	cg						Intergenic		No RNA Associated	No RNA Associated	OpenSea	Open Sea		TxWk	15_Quies			LINE	L1	FALSE
cg00066041_BC21	cg00066041	chr1	+	2575639	2575641		FALSE	FALSE	II	cg						Intergenic		No RNA Associated	No RNA Associated	OpenSea	Open Sea		Quies	15_Quies		HOXA4;KLF5;MCM2;MED12			FALSE
cg00066055_BC21	cg00066055	chr1	+	2576216	2576218		FALSE	FALSE	II	cg						Intergenic		No RNA Associated	No RNA Associated	OpenSea	Open Sea	H3K4me1	EnhA2	7_Enh		ATF2;CAMTA2;CREM;E2F2;EBF1;ELF3;ETV4;FOXA2;FOXG1;FOXO3;HNF4A;HNF4G;HOXA4;IRF5;KLF4;KLF5;MAFF;MBD4;MED12;MTA3;MYBL2;NR2F6;RBPJ;RUNX3;RXRA;SMAD4;SND1;SSRP1;TFAP4	LTR	ERVL-MaLR	FALSE
cg00066181_BC21	cg00066181	chr1	+	2581687	2581689		FALSE	FALSE	II	cg	ENSG00000228037	ENSG00000228037	ENST00000424215.1	128	Body	Body	lncRNA	lncRNA	lncRNA	OpenSea	Open Sea		TxWk	5_TxWk		ZNF567	LINE	L1	FALSE
cg00066183_BC21	cg00066183	chr1	-	2581734	2581736		FALSE	FALSE	II	cg	ENSG00000228037	ENSG00000228037	ENST00000424215.1	175	Body	Body	lncRNA	lncRNA	lncRNA	OpenSea	Open Sea		TxWk	5_TxWk			LINE	L1	FALSE
cg00066429_TC21	cg00066429	chr1	+	2587993	2587995		FALSE	FALSE	II	cg	PRXL2B	PRXL2B;PRXL2B;PRXL2B;PRXL2B;PRXL2B;PRXL2B;PRXL2B;PRXL2B;PRXL2B;PRXL2B;PRXL2B;PRXL2B;PRXL2B;PRXL2B;PRXL2B	ENST00000464043.5;ENST00000474659.5;ENST00000481683.5;ENST00000484099.5;ENST00000493183.5;ENST00000378424.9;ENST00000378425.9;ENST00000378427.6;ENST00000419916.8;ENST00000444521.6;ENST00000465233.6;ENST00000498083.2;ENST00000537325.6;ENST00000476686.1;ENST00000477045.1	1177;1454;952;916;1503;1214;1244;1196;1217;1244;1161;1117;1198;-600;909	Body;Body;Body;Body;Body;Body;Body;Body;Body;Body;Body;Body;Body;TSS1500;Body	TSS1500	processed_transcript;processed_transcript;processed_transcript;processed_transcript;processed_transcript;protein_coding;protein_coding;protein_coding;protein_coding;protein_coding;protein_coding;protein_coding;protein_coding;retained_intron;retained_intron	mRNA	mRNA	Shore	Shore	H2AK119ub;H3K79me1	EnhWk	7_Enh		ARID1A			FALSE
cg00066545_BC21	cg00066545	chr1	-	2592169	2592171		FALSE	FALSE	II	cg	MMEL1	MMEL1;MMEL1;MMEL1;MMEL1;MMEL1;MMEL1	ENST00000504800.5;ENST00000378412.8;ENST00000471840.5;ENST00000502556.5;ENST00000464195.1;ENST00000491941.5	37325;40847;509;37325;710;699	5'UTR;5'UTR;5'UTR;5'UTR;5'UTR;5'UTR	5'UTR	nonsense_mediated_decay;protein_coding;protein_coding;protein_coding;retained_intron;retained_intron	mRNA	mRNA	Shelf	Shelf		TxWk	5_TxWk		ZNF468			FALSE
cg00066584_TC21	cg00066584	chr1	-	2592899	2592901		FALSE	FALSE	II	cg	MMEL1	MMEL1;MMEL1;MMEL1;MMEL1;MMEL1;MMEL1;MMEL1	ENST00000504800.5;ENST00000378412.8;ENST00000471840.5;ENST00000502556.5;ENST00000464195.1;ENST00000469962.1;ENST00000491941.5	36595;40117;-221;36595;-20;1174;-31	5'UTR;5'UTR;TSS1500;5'UTR;TSS200;5'UTR;TSS200	TSS1500	nonsense_mediated_decay;protein_coding;protein_coding;protein_coding;retained_intron;retained_intron;retained_intron	mRNA	mRNA	Shelf	Shelf	H2AZac	TxWk	15_Quies		ARRB1;CBX8;CDX2;EGLN2;ELF1;ELF3;ELK1;ERG;ETV1;GRHL2;HIF1A;HNF4G;HOXB7;KLF4;NANOG;NELFE;NR1H2;NR1H3;PR;RARA;RARG;SOX9;TET3;TOP1;VDR;ZNF687			FALSE
cg00066685_BC21	cg00066685	chr5	-	35877328	35877330		FALSE	FALSE	II	cg	IL7R	IL7R	ENST00000303115.8	20438	Body	Body	protein_coding	mRNA	mRNA	OpenSea	Open Sea		Quies	15_Quies		BANF1;EBF1;IRF1;IRF3;KLF4;KLF5;PBX2;PMEL;PRDM1			FALSE
cg00066729_TC11	cg00066729	chr13	-	73058932	73058934	M_SNP_AFR_1pt	FALSE	FALSE	I	cg	KLF5	KLF5;KLF5;KLF5	ENST00000477333.5;ENST00000377687.6;ENST00000539231.5	3957;-72;3957	Body;TSS200;Body	TSS200	processed_transcript;protein_coding;protein_coding	mRNA	mRNA	Island	Island	H1.0;H1.4	TssA	1_TssA		AFF4;ASH1L;ATF1;BAHD1;BCL11B;BCL3;BCL6;BCOR;BHLHE40;BRCA1;BRD3;CBFB;CBX1;CBX3;CBX5;CBX8;CCNT2;CDC5L;CDK6;CDK7;CDK8;CDK9;CDX2;CHAMP1;CHD2;CHD4;CHD8;CNOT3;CPSF3L;CREB1;CREBBP;CSDE1;CTBP1;CTBP2;DDX20;DEAF1;DNMT3A;DNMT3B;E2F1;E2F3;E2F4;E2F5;E2F6;EGLN2;EGR2;EGR3;EHMT2;ELK3;ELL2;EMX1;EP400;ESR1;ETV5;EZH1;FAIRE;FAM208A;FGFR1;FOS;FOXA1;FOXA2;FOXK1;FOXK2;FOXM1;FOXO3;FOXP1;FOXP2;FXR2;GATA1;GATA4;GATA6;GATA…			FALSE
cg00066982_BC21	cg00066982	chr13	+	95076197	95076199		FALSE	FALSE	II	cg	ABCC4	ABCC4;ABCC4;ABCC4;ABCC4;ABCC4;ABCC4;ABCC4	ENST00000643051.1;ENST00000643842.1;ENST00000644880.1;ENST00000645237.2;ENST00000646439.1;ENST00000467685.2;ENST00000643816.1	225278;225254;72763;225254;225122;-487;225247	5'UTR;5'UTR;5'UTR;5'UTR;5'UTR;TSS1500;5'UTR	TSS1500	nonsense_mediated_decay;nonsense_mediated_decay;processed_transcript;protein_coding;protein_coding;retained_intron;retained_intron	mRNA	mRNA	OpenSea	Open Sea	H3K9me1	Quies	15_Quies					FALSE
cg00067032_BC11	cg00067032	chr6	-	33008038	33008040		FALSE	FALSE	I	cg	HLA-DOA	HLA-DOA;HLA-DOA;HLA-DOA;HLA-DOA;HLA-DOA	ENST00000490305.5;ENST00000495532.1;ENST00000229829.7;ENST00000374813.1;ENST00000485901.1	-654;86;1553;1541;16	TSS1500;5'UTR;5'UTR;5'UTR;5'UTR	TSS1500	processed_transcript;processed_transcript;protein_coding;protein_coding;retained_intron	mRNA	mRNA	Island	Island		ReprPCWk	14_ReprPCWk		CDCA2;HCFC1R1;HEXIM1;LARP7			FALSE
cg00067035_BC21	cg00067035	chr1	+	2608745	2608747		FALSE	FALSE	II	cg	MMEL1	MMEL1;MMEL1;MMEL1;MMEL1	ENST00000504800.5;ENST00000378412.8;ENST00000502556.5;ENST00000509374.1	20749;24271;20749;2656	5'UTR;5'UTR;5'UTR;5'UTR	5'UTR	nonsense_mediated_decay;protein_coding;protein_coding;retained_intron	mRNA	mRNA	Shelf	Shelf	CENPA;H2A1;H2AFY;H2AFY2;H2AX;H3.1;H3.3;H3.3,H2A.Z	ReprPCWk	14_ReprPCWk		ASCL1;BAHD1;BCOR;BRD3;CDC5L;DDX20;EOMES;FOXA2;FOXK1;HDAC8;HIC1;HIRA;HJURP;KDM1A;KLF4;KLF7;MNT;MYCN;NANOG;NFRKB;PARP1;POU5F1;PRDM1;PRDM2;RBPJ;SFPQ;SOX2;SSRP1;STAT5A;UBE2I;WT1;YBX3;ZBTB33;ZFP69B;ZNF121;ZNF146;ZNF175;ZNF263;ZNF391;ZNF438;ZNF501;ZNF71;ZNF76;ZSCAN16;ZSCAN29	Simple_repeat	Simple_repeat	FALSE
cg00067538_TC21	cg00067538	chr2	+	230995230	230995232		FALSE	FALSE	II	cg	SPATA3;SPATA3-AS1	SPATA3;SPATA3;SPATA3;SPATA3;SPATA3;SPATA3;SPATA3;SPATA3;SPATA3-AS1;SPATA3-AS1;SPATA3-AS1;SPATA3-AS1;SPATA3-AS1;SPATA3-AS1;SPATA3-AS1;SPATA3-AS1;SPATA3-AS1;SPATA3-AS1	ENST00000454918.1;ENST00000423134.1;ENST00000424440.5;ENST00000433428.7;ENST00000440792.5;ENST00000452881.5;ENST00000455816.1;ENST00000645363.1;ENST00000414876.5;ENST00000418330.6;ENST00000426904.6;ENST00000434094.5;ENST00000441063.5;ENST00000446741.5;ENST00000457803.2;ENST00000657511.1;ENST00000660623.1;ENST00000662955.1	-939;-1158;-890;-890;-1105;-895;-1003;4907;801;797;802;778;651;802;799;780;799;792	TSS1500;TSS1500;TSS1500;TSS1500;TSS1500;TSS1500;TSS1500;Body;5'UTR;5'UTR;5'UTR;5'UTR;5'UTR;5'UTR;5'UTR;5'UTR;5'UTR;5'UTR	TSS1500	nonsense_mediated_decay;protein_coding;protein_coding;protein_coding;protein_coding;protein_coding;protein_coding;protein_coding;lncRNA;lncRNA;lncRNA;lncRNA;lncRNA;lncRNA;lncRNA;lncRNA;lncRNA;lncRNA	mRNA	mRNA	Shelf	Shelf		ReprPCWk	14_ReprPCWk					FALSE
cg00067600_TC21	cg00067600	chr3	+	34067648	34067650		FALSE	FALSE	II	cg	LINC01811	LINC01811	ENST00000654751.1	110677	Body	Body	lncRNA	lncRNA	lncRNA	OpenSea	Open Sea		Quies	15_Quies		RFX1;SIX2;SOX2			FALSE
cg00067853_BC21	cg00067853	chr1	+	2644469	2644471		FALSE	FALSE	II	cg	TTC34	TTC34;TTC34	ENST00000401095.9;ENST00000637179.1	157224;145196	5'UTR;5'UTR	5'UTR	protein_coding;protein_coding	mRNA	mRNA	Shore	Shore		TxWk	15_Quies					FALSE
cg00067971_TC21	cg00067971	chr1	-	2693513	2693515	M_nonuniq	TRUE	FALSE	II	cg	TTC34	TTC34;TTC34	ENST00000401095.9;ENST00000637179.1	108180;96152	5'UTR;5'UTR	5'UTR	protein_coding;protein_coding	mRNA	mRNA	OpenSea	Open Sea		Quies	14_ReprPCWk					FALSE
cg00067973_TC21	cg00067973	chr1	+	2652917	2652919	M_nonuniq	TRUE	FALSE	II	cg	TTC34	TTC34;TTC34	ENST00000401095.9;ENST00000637179.1	148776;136748	5'UTR;5'UTR	5'UTR	protein_coding;protein_coding	mRNA	mRNA	OpenSea	Open Sea	H2AFY;H3K27me3;H3K27me3B;H3K9me2;H3K9me3;H4;H4K20me3	Quies	13_ReprPC		AFF1;BRF2;CDCA2;CREBBP;DEK;GLIS2;GTF2A2;HCFC1R1;HDAC8;HIRA;IRF5;LMNB1;MEF2B;NFE2L1;POLR3D;POU5F1;PRDM2;RBL1;STAT4;YBX1;ZNF101;ZNF146;ZNF263;ZNF394;ZNF512;ZNF740			FALSE
cg00067990_BC21	cg00067990	chr1	-	2669909	2669911	M_nonuniq	TRUE	FALSE	II	cg	TTC34	TTC34;TTC34	ENST00000401095.9;ENST00000637179.1	131784;119756	5'UTR;5'UTR	5'UTR	protein_coding;protein_coding	mRNA	mRNA	OpenSea	Open Sea		Quies	15_Quies					FALSE
cg00067993_TC21	cg00067993	chr1	-	2654016	2654018	M_nonuniq	TRUE	FALSE	II	cg	TTC34	TTC34;TTC34	ENST00000401095.9;ENST00000637179.1	147677;135649	5'UTR;5'UTR	5'UTR	protein_coding;protein_coding	mRNA	mRNA	OpenSea	Open Sea	CENPA;H1.0;H1.2;H1.4;H1X;H2A1;H2AFY;H2AFY2;H2AK119;H2AK119ub;H2AK5ac;H2AK9ac;H2AX;H2B;H2BK120ub;H2Bub;H3;H3.3;H3F3A;H3K14ac;H3K18cr;H3K23ac;H3K27me1;H3K27me3;H3K27me3B;H3K36me2;H3K36me3;H3K79me3;H3K9me2;H3K9me3;H4;H4K16ac;H4K20me1;H4K20me3	Quies	13_ReprPC		AATF;AEBP2;AFF1;AFF4;AGO1;AGO2;AHR;AHRR;APOBEC3B;AR;ARID1A;ARID5B;ARNT;ASCL1;ASH1L;ATF1;ATF2;ATF3;ATRX;BACH2;BAHD1;BANF1;BCL11A;BCL11B;BCL6;BCOR;BMI1;BRD2;BRD3;BRD9;BRF2;C11orf30;C17orf96;CBX1;CBX3;CCNT2;CD74;CDC5L;CDCA2;CEBPA;CEBPD;CEBPG;CENPC;CENPT;CHAMP1;CHD1;CHD4;CHD5;CHD7;CHD8;CHRM2;CIITA;CNOT3;COPS2;CPSF3L;CREB3;CREBBP;CSDE1;CTBP1;CTBP2;CUX1;DDX20;DEK;DIDO1;DNMT1;DNMT3A;DNMT3B;DOT1L;DPF2;DU…			FALSE
cg00067998_BC21	cg00067998	chr1	-	2755710	2755712	M_nonuniq	TRUE	FALSE	II	cg	TTC34	TTC34;TTC34	ENST00000401095.9;ENST00000637179.1	45983;33955	5'UTR;5'UTR	5'UTR	protein_coding;protein_coding	mRNA	mRNA	OpenSea	Open Sea								FALSE
cg00068001_TC21	cg00068001	chr1	-	2654418	2654420		FALSE	FALSE	II	cg	TTC34	TTC34;TTC34	ENST00000401095.9;ENST00000637179.1	147275;135247	5'UTR;5'UTR	5'UTR	protein_coding;protein_coding	mRNA	mRNA	OpenSea	Open Sea	H1.0;H1.4;H2AFY2;H2AK5ac;H2AK9ac;H2AX;H2BK120ub;H2Bub;H3;H3F3A;H3K18cr;H3K23ac;H3K27me1;H3K27me3;H3K27me3B;H3K36me3;H3K79me1;H3K9me2;H3K9me3;H4;H4K20me1;H4K20me3	Quies	13_ReprPC		AEBP2;AFF1;ASCL1;ATF2;BCL11B;BHLHE40;BMI1;C11orf30;CBX3;CDC5L;CDCA2;CENPT;CHAMP1;COPS2;CSDE1;CTBP1;CTBP2;CUX1;DEK;DNMT3A;DUX4;EED;EGR2;ELK1;ERCC2;ETS2;EZH2;FEZF1;FOXK2;FOXM1;GATA1;GATAD2B;GFI1B;GLI4;GLIS2;GRHL2;GRHL3;GTF2A2;H2AFX;HCFC1;HCFC1R1;HDAC8;HDGF;HIC1;HINFP;HLTF;ID3;IKZF1;IKZF2;ING2;ING5;INO80;INSM2;IRF9;KDM1A;KDM5C;KLF1;KLF13;KLF17;KLF7;KLF8;LARP7;LEF1;LEO1;LMNB1;MAFG;MAFK;MBD3;MBOAT4;MC…			FALSE
cg00068011_BC21	cg00068011	chr2	-	74755592	74755594		FALSE	FALSE	II	cg	ENSG00000286739;ENSG00000287687;RPS28P5	ENSG00000286739;ENSG00000286739;ENSG00000287687;ENSG00000287687;RPS28P5	ENST00000671357.1;ENST00000690069.1;ENST00000660620.1;ENST00000674157.1;ENST00000421570.1	820;40324;23150;23188;-773	Body;Body;5'UTR;5'UTR;TSS1500	TSS1500	lncRNA;lncRNA;lncRNA;lncRNA;processed_pseudogene	lncRNA	lncRNA	Shore	Shore		Het	15_Quies		ERCC2;ERCC3;H2AFX;ING5;LMNA;MYH11;NKX2-1;RING1;SMAD1;SMAD3;STAT4;TTF1	SINE	Alu	FALSE
cg00068026_TC21	cg00068026	chr1	-	2655741	2655743	M_nonuniq	TRUE	FALSE	II	cg	TTC34	TTC34;TTC34	ENST00000401095.9;ENST00000637179.1	145952;133924	5'UTR;5'UTR	5'UTR	protein_coding;protein_coding	mRNA	mRNA	OpenSea	Open Sea	H2AK119;H2AK5ac;H2AX;H2BK15ac;H3K27me1;H3K27me3;H3K27me3B;H3K36me2;H3K79me3;H3K9me2;H3K9me3;H4K20me1;H4K20me3	Quies	13_ReprPC		AFF1;AGO1;ASCL1;BRCA1;CBX3;CDCA2;CHD7;CREBBP;CTBP1;CTBP2;DEK;DNMT3A;DUX4;EHMT2;ERCC2;ERCC6;EZH2;FOSL1;FOXK1;GATA4;GLIS1;GLIS2;GRHL3;GTF2I;HDAC8;HNF4G;HSF1;HSF2;ING2;ING5;INO80;INSM2;JMJD1C;KMT2D;LMNA;LMNB1;LMTK3;MBOAT4;MITF;NELFE;NFATC3;NOTCH1;POLR3D;POU2F2;PRDM1;PSMD1;RFX5;SETD1A;SETDB1;SFPQ;SOX2;STAT1;STAT4;SUMO1;TBL1X;TERC;TET2;UHRF2;USP49;XBP1;YAP1;YBX1;ZEB1;ZNF121;ZNF274;ZNF362;ZNF366;ZNF394…			FALSE
cg00068027_BC21	cg00068027	chr1	-	2655762	2655764	M_nonuniq	TRUE	FALSE	II	cg	TTC34	TTC34;TTC34	ENST00000401095.9;ENST00000637179.1	145931;133903	5'UTR;5'UTR	5'UTR	protein_coding;protein_coding	mRNA	mRNA	OpenSea	Open Sea	H2AK5ac;H2AX;H2BK15ac;H3K27me1;H3K27me3;H3K27me3B;H3K36me2;H3K9me2;H3K9me3;H4K20me1;H4K20me3	Quies	13_ReprPC		AFF1;AGO1;ASCL1;CBX3;CDCA2;CHD7;CREBBP;CTBP1;CTBP2;DEK;DNMT3A;EHMT2;ERCC2;ERCC6;EZH2;FOSL1;FOXK1;GATA4;GATAD2B;GLIS1;GLIS2;GRHL3;HNF4G;HSF1;ING2;ING5;INO80;INSM2;JMJD1C;KMT2D;LMNA;LMTK3;MBOAT4;MITF;NFATC3;NOTCH1;POLR3D;PRDM1;PRDM2;PSMD1;RFX5;SETD1A;SFPQ;SOX2;STAT1;STAT4;TBL1X;TERC;TET2;UHRF2;USP49;XBP1;YAP1;YBX1;ZEB1;ZNF121;ZNF274;ZNF362;ZNF366;ZNF394;ZNF488;ZNF76;ZNF8			FALSE
cg00068336_BC21	cg00068336	chr1	-	2684454	2684456	M_nonuniq	TRUE	FALSE	II	cg	TTC34	TTC34;TTC34	ENST00000401095.9;ENST00000637179.1	117239;105211	5'UTR;5'UTR	5'UTR	protein_coding;protein_coding	mRNA	mRNA	OpenSea	Open Sea	H1.0	Quies	13_ReprPC		AFF1;CDCA2;CSDE1;CUX1;ETS2;FEZF1;FOXK2;GATAD2B;GLI4;GLIS2;GRHL2;GTF2A2;HDAC8;HIC1;IKZF2;INSM2;KLF1;KLF17;KLF8;MCM7;MEF2B;MNT;NELFE;OSR2;PATZ1;PRDM2;RFX1;SCRT1;SCRT2;SETD1A;STAT4;TAF7;ZEB1;ZNF121;ZNF140;ZNF175;ZNF18;ZNF2;ZNF239;ZNF324;ZNF341;ZNF362;ZNF391;ZNF394;ZNF414;ZNF423;ZNF438;ZNF488;ZNF558;ZNF585B;ZNF600;ZNF623;ZNF740;ZNF76;ZNF792;ZNF8;ZNF837;ZSCAN20;ZSCAN23			FALSE
cg00068513_BC21	cg00068513	chr20	+	1764856	1764858	M_nonuniq	TRUE	FALSE	II	cg	ENSG00000286288	ENSG00000286288;ENSG00000286288	ENST00000671643.1;ENST00000702291.1	45993;45795	5'UTR;5'UTR	5'UTR	lncRNA;lncRNA	lncRNA	lncRNA	OpenSea	Open Sea	H4K12ac	Quies	15_Quies		ARID1A;DEK;GATA2;HIC1;HOXB13;JMJD1C;SSRP1;STAG1;TOP1;ZBTB17;ZFP2;ZNF362;ZNF654	DNA	TcMar-Tigger	FALSE
cg00069162_BC21	cg00069162	chr1	+	2785875	2785877	M_2extBase_SNP_AFR_1pt	FALSE	FALSE	II	cg	TTC34	TTC34;TTC34	ENST00000401095.9;ENST00000637179.1	15818;3790	5'UTR;5'UTR	5'UTR	protein_coding;protein_coding	mRNA	mRNA	Shelf	Shelf		ReprPCWk	14_ReprPCWk		CDCA2;GRHL3;HCFC1R1			FALSE
cg00069180_BC21	cg00069180	chr1	+	2786348	2786350		FALSE	FALSE	II	cg	TTC34	TTC34;TTC34	ENST00000401095.9;ENST00000637179.1	15345;3317	5'UTR;5'UTR	5'UTR	protein_coding;protein_coding	mRNA	mRNA	Shelf	Shelf	H3K27me1	ReprPCWk	14_ReprPCWk		HOTAIR			FALSE
cg00069323_TC21	cg00069323	chr20	+	14232872	14232874		FALSE	FALSE	II	cg	MACROD2	MACROD2;MACROD2;MACROD2;MACROD2;MACROD2;MACROD2	ENST00000477147.5;ENST00000490428.5;ENST00000494602.5;ENST00000217246.8;ENST00000642719.1;ENST00000684519.1	237378;237100;237136;237504;237214;237357	Body;Body;Body;Body;Body;Body	Body	processed_transcript;processed_transcript;processed_transcript;protein_coding;protein_coding;protein_coding	mRNA	mRNA	OpenSea	Open Sea		Quies	15_Quies		ATF7IP;BATF;EBNA3C;HNF1A;IRF4;JUNB;MITF;RUNX3;SETDB1;VDR	DNA	TcMar-Tigger	FALSE
cg00069400_BC21	cg00069400	chr1	+	2790816	2790818		FALSE	FALSE	II	cg	TTC34	TTC34;TTC34	ENST00000401095.9;ENST00000637179.1	10877;-1151	5'UTR;TSS1500	TSS1500	protein_coding;protein_coding	mRNA	mRNA	Shore	Shore		ReprPC	13_ReprPC					FALSE
cg00069906_BC21	cg00069906	chr1	-	2812367	2812369		FALSE	FALSE	II	cg	ENSG00000233234	ENSG00000233234	ENST00000457440.1	325	5'UTR	5'UTR	lncRNA	lncRNA	lncRNA	OpenSea	Open Sea	H3K9me3	ZNF/Rpts	9_Het		IRF5;SCRT2;ZNF12			FALSE
cg00069922_TC21	cg00069922	chr1	-	2813157	2813159	M_nonuniq	TRUE	FALSE	II	cg	ENSG00000233234;ENSG00000287396	ENSG00000233234;ENSG00000287396	ENST00000457440.1;ENST00000664694.1	-465;-898	TSS1500;TSS1500	TSS1500	lncRNA;lncRNA	lncRNA	lncRNA	OpenSea	Open Sea	H3K9me3	ZNF/Rpts	9_Het		GRHL3;MITF;TRIM28	LTR	ERV1	FALSE
cg00069937_BC21	cg00069937	chr1	-	2813424	2813426		FALSE	FALSE	II	cg	ENSG00000233234;ENSG00000287396	ENSG00000233234;ENSG00000287396	ENST00000457440.1;ENST00000664694.1	-732;-631	TSS1500;TSS1500	TSS1500	lncRNA;lncRNA	lncRNA	lncRNA	OpenSea	Open Sea	H3K9me3	ZNF/Rpts	9_Het		CDCA2;GRHL3;GTF2I;HEXIM1;INO80;MYH11;TRIM25	LTR	ERV1	FALSE
cg00069967_BC11	cg00069967	chr3	+	57519952	57519954		FALSE	FALSE	I	cg	DNAH12;RNF7P1	DNAH12;DNAH12;DNAH12;DNAH12;DNAH12;RNF7P1	ENST00000613504.1;ENST00000311202.7;ENST00000351747.6;ENST00000389536.8;ENST00000495027.6;ENST00000478598.1	24389;24392;24392;24392;24392;58	5'UTR;5'UTR;5'UTR;5'UTR;5'UTR;1stExon	5'UTR	processed_transcript;protein_coding;protein_coding;protein_coding;protein_coding;processed_pseudogene	mRNA	mRNA	OpenSea	Open Sea	H1.0;H1.4;H2AK5ac;H2AK9ac;H2BK12ac;H3K27me1;H3K36me2	Quies	15_Quies		ASCL1;CNOT3;EHMT2;GRHL3;HCFC1R1;HEXIM1;HIRA;ING5;L3MBTL2;LMNB1;POLR3D;RELB;SOX2;SPIB;TET2;TP63;TRIM25;XBP1;ZBTB33			FALSE
cg00070058_BC21	cg00070058	chr1	-	2818083	2818085		FALSE	FALSE	II	cg						Intergenic		No RNA Associated	No RNA Associated	OpenSea	Open Sea		Quies	15_Quies		CDK2;TERC			FALSE
cg00070159_BC21	cg00070159	chr22	+	41572336	41572338	M_nonuniq	TRUE	FALSE	II	cg	CSDC2	CSDC2;CSDC2	ENST00000306149.12;ENST00000460790.1	11327;320	Body;Body	Body	protein_coding;protein_coding	mRNA	mRNA	OpenSea	Open Sea						Simple_repeat	Simple_repeat	FALSE
cg00070235_BC11	cg00070235	chr16	-	1632444	1632446		FALSE	FALSE	I	cg	CRAMP1;ENSG00000261732	CRAMP1;CRAMP1;ENSG00000261732	ENST00000293925.9;ENST00000397412.8;ENST00000454337.1	17805;20085;186	Body;Body;Body	Body	protein_coding;protein_coding;nonsense_mediated_decay	mRNA	mRNA	OpenSea	Open Sea		Tx	4_Tx		CDCA2;DNMT3B;MAPK1			FALSE
cg00070388_BC21	cg00070388	chr1	-	2832261	2832263	M_SNP_AFR_1pt	FALSE	FALSE	II	cg						Intergenic		No RNA Associated	No RNA Associated	OpenSea	Open Sea		ZNF/Rpts	15_Quies			LTR	ERVL-MaLR	FALSE
cg00070562_BC21	cg00070562	chrY	-	11172153	11172155	M_nonuniq	TRUE	FALSE	II	cg	ANKRD20A6P;ENSG00000278212	ANKRD20A6P;ENSG00000278212;ENSG00000278212;ENSG00000278212	ENST00000618763.1;ENST00000651211.2;ENST00000652671.2;ENST00000687423.1	-1464;42879;42873;42798	TSS1500;5'UTR;5'UTR;5'UTR	TSS1500	processed_pseudogene;processed_transcript;processed_transcript;processed_transcript	processed_transcript	processed_transcript	Shore	Shore		NA	9_Het					FALSE
cg00070944_BC21	cg00070944	chr17	+	43010733	43010735		FALSE	FALSE	II	cg	IFI35	IFI35;IFI35;IFI35;IFI35;IFI35;IFI35	ENST00000536969.1;ENST00000415816.7;ENST00000438323.2;ENST00000246911.6;ENST00000396722.2;ENST00000538473.1	3946;3950;3994;3949;3926;-1327	Body;Body;Body;Body;Body;TSS1500	TSS1500	processed_transcript;protein_coding;protein_coding;retained_intron;retained_intron;retained_intron	mRNA	mRNA	OpenSea	Open Sea	H2Bub	TxWk	5_TxWk		ADNP;CLOCK;DDX20;DPF2;ETV5;FEZF1;GATA3;HNF4G;IKZF1;JMJD6;KLF4;KLF5;LEF1;MBD3;MBD4;MECOM;MEF2A;MEF2B;MEF2D;MYBL2;NFIC;NR1H3;NR2F1;NR2F6;RXRA;SMARCE1;SOX2;TEAD2;TOP1;TSC22D4;ZNF24			FALSE
cg00071250_BC21	cg00071250	chr1	+	172659122	172659124		FALSE	FALSE	II	cg	FASLG	FASLG;FASLG	ENST00000340030.4;ENST00000367721.3	-21;20	TSS200;1stExon	TSS200	protein_coding;protein_coding	mRNA	mRNA	OpenSea	Open Sea	H3K79me1	Quies	15_Quies		CDCA2;HCFC1R1;HDAC6;HIRA;MAF;SPIB;STAT5B;TBX21;TERC			FALSE
cg00071381_BC21	cg00071381	chr1	+	119367950	119367952		FALSE	FALSE	II	cg	HAO2;HAO2-IT1	HAO2;HAO2;HAO2;HAO2;HAO2-IT1	ENST00000325945.4;ENST00000361035.8;ENST00000457318.5;ENST00000622548.4;ENST00000419144.1	-834;-858;-828;-828;-995	TSS1500;TSS1500;TSS1500;TSS1500;TSS1500	TSS1500	protein_coding;protein_coding;protein_coding;protein_coding;lncRNA	mRNA	mRNA	OpenSea	Open Sea	H4K12ac	Quies	15_Quies		ARID1A;DNMT3A;EHMT2;MYH11	SINE	MIR	FALSE
cg00071565_TC11	cg00071565	chr2	-	10448366	10448368		FALSE	FALSE	I	cg	ODC1;ODC1-DT	ODC1;ODC1;ODC1;ODC1;ODC1;ODC1;ODC1-DT;ODC1-DT;ODC1-DT;ODC1-DT;ODC1-DT	ENST00000446285.6;ENST00000234111.9;ENST00000405333.5;ENST00000443218.2;ENST00000699835.1;ENST00000699836.1;ENST00000547349.2;ENST00000553181.6;ENST00000684902.1;ENST00000690575.1;ENST00000702529.1	-57;-39;-586;-352;-356;-57;-322;-322;-418;-287;-315	TSS200;TSS200;TSS1500;TSS1500;TSS1500;TSS200;TSS1500;TSS1500;TSS1500;TSS1500;TSS1500	TSS1500	nonsense_mediated_decay;protein_coding;protein_coding;protein_coding;protein_coding;protein_coding;lncRNA;lncRNA;lncRNA;lncRNA;lncRNA	mRNA	mRNA	Island	Island	CENPA	TssA	1_TssA		AFF4;ARID2;ARNT;ARRB1;ASXL1;BACH1;BCL11B;BCL3;BCOR;BHLHE40;BPTF;BRD4;CBFB;CBX1;CBX5;CBX8;CCNT2;CDK12;CDK7;CDK8;CDK9;CEBPD;CHD2;CHD8;CNOT3;CPSF3L;CREB1;CREBBP;DDX5;E2F1;E2F4;E2F5;E2F7;EBF1;EBNA3;EBNA3C;EGR1;EGR3;ELK1;ELK3;ELL2;EMX1;EP300;EP400;ERG;ETV1;EZH1;FAM208A;FGFR1;FOSL1;FOXJ2;FOXK1;FOXO3;GATA1;GATA4;GATAD2B;GLI2;GRHL3;GTF2A2;GTF2B;GTF2E2;GTF2F1;HCFC1;HEXIM1;HEY1;HIF1A;HMGN3;ING2;ING5;INTS11…			FALSE
cg00071721_BC21	cg00071721	chr1	+	2882669	2882671		FALSE	FALSE	II	cg						Intergenic		No RNA Associated	No RNA Associated	OpenSea	Open Sea		ReprPC	15_Quies		EGR3			FALSE
cg00071803_BC21	cg00071803	chr14	-	67532186	67532188		FALSE	FALSE	II	cg	PLEKHH1;TMEM229B	PLEKHH1;TMEM229B	ENST00000329153.10;ENST00000554278.6	-1103;1553	TSS1500;5'UTR	TSS1500	protein_coding;protein_coding	mRNA	mRNA	Shore	Shore		ReprPCWk	14_ReprPCWk		ZNF24			FALSE
cg00071889_BC21	cg00071889	chr1	-	2887234	2887236	M_2extBase_SNP_AFR_1pt,M_2extBase_SNPcommon_1pt	FALSE	FALSE	II	cg						Intergenic		No RNA Associated	No RNA Associated	OpenSea	Open Sea		ReprPCWk	15_Quies		STAT4			FALSE
cg00072115_BC21	cg00072115	chr1	+	2895478	2895480	M_SNP_AFR_1pt	FALSE	FALSE	II	cg						Intergenic		No RNA Associated	No RNA Associated	OpenSea	Open Sea		ReprPCWk	15_Quies		TERC			FALSE
cg00072154_BC21	cg00072154	chr1	+	2897315	2897317		FALSE	FALSE	II	cg						Intergenic		No RNA Associated	No RNA Associated	OpenSea	Open Sea	H2AFY;H3F3A	ZNF/Rpts	9_Het		HIRA	LTR	ERVL	FALSE
cg00072489_BC21	cg00072489	chr1	-	2908352	2908354		FALSE	FALSE	II	cg						Intergenic		No RNA Associated	No RNA Associated	Shelf	Shelf		ReprPCWk	15_Quies					FALSE
cg00073406_BC21	cg00073406	chr1	+	2944269	2944271		FALSE	FALSE	II	cg						Intergenic		No RNA Associated	No RNA Associated	OpenSea	Open Sea	H3R26Cit	ReprPCWk	15_Quies					FALSE
cg00073650_TC21	cg00073650	chr16	-	88855757	88855759	M_2extBase_SNP_AFR_1pt,M_2extBase_SNPcommon_1pt	FALSE	FALSE	II	cg	GALNS;TRAPPC2L	GALNS;GALNS;GALNS;GALNS;GALNS;GALNS;GALNS;TRAPPC2L;TRAPPC2L;TRAPPC2L;TRAPPC2L;TRAPPC2L;TRAPPC2L;TRAPPC2L;TRAPPC2L;TRAPPC2L;TRAPPC2L;TRAPPC2L;TRAPPC2L;TRAPPC2L	ENST00000567525.5;ENST00000568613.5;ENST00000565364.1;ENST00000268695.10;ENST00000562831.1;ENST00000568311.1;ENST00000569433.1;ENST00000562792.1;ENST00000564404.5;ENST00000565205.5;ENST00000301021.7;ENST00000561840.1;ENST00000564365.5;ENST00000565504.5;ENST00000567312.5;ENST00000567895.5;ENST00000568583.5;ENST00000625770.2;ENST00000696289.1;ENST00000564547.1	1069;1069;1085;1190;818;1213;1174;-1369;-1386;-1373;-1328;-1410;-462;-1369;-1377;-1328;-1383;-1340;-1369;-1340	5'UTR;5'UTR;5'UTR;5'UTR;5'UTR;5'UTR;1stExon;TSS1500;TSS1500;TSS1500;TSS1500;TSS1500;TSS1500;TSS1500;TSS1500;TSS1500;TSS1500;TSS1500;TSS1500;TSS1500	TSS1500	nonsense_mediated_decay;nonsense_mediated_decay;processed_transcript;protein_coding;protein_coding;protein_coding;protein_coding;nonsense_mediated_decay;nonsense_mediated_decay;nonsense_mediated_decay;protein_coding;protein_coding;protein_coding;protein_coding;protein_coding;protein_coding;protein_coding;protein_coding;protein_coding;retained_intron	mRNA	mRNA	Shore	Shore	H3F3A;H4K20me1	EnhWk	7_Enh		ARID1A;TERC	DNA	hAT-Charlie	FALSE
cg00073868_BC21	cg00073868	chr1	+	2970164	2970166		FALSE	FALSE	II	cg	ENSG00000284745	ENSG00000284745	ENST00000642073.1	-1457	TSS1500	TSS1500	lncRNA	lncRNA	lncRNA	Island	Island		ReprPCWk	15_Quies		DMC1			FALSE
cg00073908_TC21	cg00073908	chr7	+	100733002	100733004		FALSE	FALSE	II	cg	ZAN	ZAN;ZAN;ZAN;ZAN;ZAN;ZAN;ZAN;ZAN	ENST00000538115.5;ENST00000542585.5;ENST00000546213.5;ENST00000546292.2;ENST00000613979.5;ENST00000618565.4;ENST00000620596.4;ENST00000620868.4	-623;-623;-623;-1018;-592;-1018;-623;-623	TSS1500;TSS1500;TSS1500;TSS1500;TSS1500;TSS1500;TSS1500;TSS1500	TSS1500	nonsense_mediated_decay;nonsense_mediated_decay;nonsense_mediated_decay;protein_coding;protein_coding;protein_coding;protein_coding;retained_intron	mRNA	mRNA	OpenSea	Open Sea		Quies	15_Quies			SINE	Alu	FALSE
cg00074322_BC21	cg00074322	chr1	+	2990375	2990377		FALSE	FALSE	II	cg						Intergenic		No RNA Associated	No RNA Associated	OpenSea	Open Sea		Quies	15_Quies		HCFC1R1			FALSE
cg00074379_TC21	cg00074379	chr1	-	154272811	154272813		FALSE	FALSE	II	cg	HAX1	HAX1;HAX1;HAX1;HAX1;HAX1;HAX1;HAX1;HAX1;HAX1;HAX1;HAX1;HAX1;HAX1;HAX1;HAX1;HAX1;HAX1;HAX1;HAX1;HAX1;HAX1;HAX1;HAX1;HAX1	ENST00000447768.7;ENST00000696929.1;ENST00000696933.1;ENST00000328703.12;ENST00000435087.2;ENST00000457918.6;ENST00000483970.7;ENST00000532105.1;ENST00000696932.1;ENST00000696938.1;ENST00000696941.1;ENST00000696944.1;ENST00000696945.1;ENST00000696965.1;ENST00000696966.1;ENST00000697592.1;ENST00000697830.1;ENST00000459914.2;ENST00000471326.6;ENST00000477780.3;ENST00000492550.1;ENST00000531435.6;EN…	192;188;189;183;144;223;203;144;457;203;196;108;191;193;150;160;176;189;205;175;-1057;258;-1113;189	Body;Body;Body;Body;Body;Body;Body;Body;Body;Body;Body;Body;Body;Body;Body;Body;Body;Body;1stExon;Body;TSS1500;Body;TSS1500;Body	TSS1500	nonsense_mediated_decay;nonsense_mediated_decay;nonsense_mediated_decay;protein_coding;protein_coding;protein_coding;protein_coding;protein_coding;protein_coding;protein_coding;protein_coding;protein_coding;protein_coding;protein_coding;protein_coding;protein_coding;protein_coding;retained_intron;retained_intron;retained_intron;retained_intron;retained_intron;retained_intron;retained_intron	mRNA	mRNA	Island	Island	H2A;H2AFZ;H2AK5ac;H2AK9ac;H2AZac;H2BK120ac;H2BK15ac;H2BK5ac;H3;H3K122ac;H3K14ac;H3K18ac;H3K18cr;H3K23ac;H3K27ac;H3K36ac;H3K4ac;H3K4me2;H3K4me3;H3K4me3B;H3K56ac;H3K79me1;H3K79me2;H3K79me3;H3K9K14ac;H3K9ac;H3K9ac_H3K14ac;H3ac;H4K16ac;H4K20me3;H4K5ac;H4K8ac;H4ac;HistoneLysineCrotonylation	TssA	1_TssA		ARID2;ARID5B;ARNT;ATF1;ATF2;ATF3;ATF4;AUTS2;BANF1;BCL11B;BCL3;BRD2;BRD3;BRD4;C11orf30;CBX1;CBX5;CBX8;CDC5L;CDK7;CDK8;CEBPG;CHAMP1;CHD1;CHD4;CHD8;CHRM2;CREM;CSDE1;DCP1A;DDX20;DDX21;DIDO1;DLX1;DPF2;E2F5;E2F8;ELF3;EP400;ERCC2;ETS2;ETV1;ETV4;ETV5;FAM208A;FGFR1;FOSL1;FOXJ2;FOXK2;FXR1;FXR2;GATAD1;GLI2;GMEB2;GTF2E2;GTF2I;GTF3C2;GUCY1B3;H2AZ;HBP1;HDAC1;HDGF;HEY1;HNF4A;HNF4G;HOXA4;HOXA6;ID3;IKZF1;IKZF2;IN…			FALSE
cg00074590_BC21	cg00074590	chr1	+	3004284	3004286	M_SNP_AFR_1pt	FALSE	FALSE	II	cg						Intergenic		No RNA Associated	No RNA Associated	Shelf	Shelf		ReprPC	15_Quies			LTR	ERVL	FALSE
cg00074790_BC21	cg00074790	chr1	-	3014762	3014764	M_2extBase_SNP_AFR_1pt,M_2extBase_SNP_AMR_1pt,M_2extBase_SNP_EAS_1pt,M_2extBase_SNP_EUR_1pt,M_2extBase_SNP_SAS_1pt,M_2extBase_SNPcommon_1pt,M_2extBase_SNPcommon_5pt	TRUE	FALSE	II	cg						Intergenic		No RNA Associated	No RNA Associated	Shore	Shore		ReprPC	14_ReprPCWk					FALSE
cg00074948_BC21	cg00074948	chr10	+	50241999	50242001		FALSE	FALSE	II	cg	ASAH2	ASAH2;ASAH2;ASAH2;ASAH2	ENST00000329428.10;ENST00000395526.9;ENST00000443575.5;ENST00000682911.1	6554;37721;-1452;9517	5'UTR;5'UTR;TSS1500;5'UTR	TSS1500	protein_coding;protein_coding;protein_coding;protein_coding	mRNA	mRNA	OpenSea	Open Sea		Quies	15_Quies			LINE	L1	FALSE
cg00075011_TC11	cg00075011	chr16	-	70523189	70523191		FALSE	FALSE	I	cg	COG4;SF3B3	COG4;COG4;COG4;COG4;COG4;COG4;COG4;COG4;COG4;COG4;COG4;COG4;COG4;COG4;COG4;COG4;COG4;COG4;COG4;COG4;COG4;SF3B3;SF3B3;SF3B3;SF3B3;SF3B3	ENST00000482252.5;ENST00000524584.1;ENST00000530160.2;ENST00000534772.2;ENST00000564415.6;ENST00000703106.1;ENST00000703107.1;ENST00000703108.1;ENST00000703110.1;ENST00000703113.1;ENST00000703114.1;ENST00000703115.1;ENST00000323786.10;ENST00000393612.8;ENST00000564653.6;ENST00000674443.1;ENST00000703109.1;ENST00000530314.5;ENST00000562200.5;ENST00000703111.1;ENST00000703112.1;ENST00000302516.10;E…	342;329;365;361;369;303;356;369;352;365;361;210;365;365;361;371;261;350;351;361;361;-626;-1360;-601;-703;-623	5'UTR;5'UTR;5'UTR;5'UTR;5'UTR;5'UTR;5'UTR;5'UTR;5'UTR;5'UTR;5'UTR;5'UTR;5'UTR;5'UTR;5'UTR;5'UTR;5'UTR;5'UTR;5'UTR;5'UTR;5'UTR;TSS1500;TSS1500;TSS1500;TSS1500;TSS1500	TSS1500	nonsense_mediated_decay;nonsense_mediated_decay;nonsense_mediated_decay;nonsense_mediated_decay;nonsense_mediated_decay;nonsense_mediated_decay;nonsense_mediated_decay;nonsense_mediated_decay;nonsense_mediated_decay;nonsense_mediated_decay;nonsense_mediated_decay;nonsense_mediated_decay;protein_coding;protein_coding;protein_coding;protein_coding;protein_coding;retained_intron;retained_intron;reta…	mRNA	mRNA	Island	Island	H2AK9ac;H2BK20ac;H3;H3F3A;H3K4me3;H3K4me3B;H3K9ac;H3ac;HistoneLysineCrotonylation	TssA	1_TssA		BRD2;CHD8;CREBBP;CSDE1;CTBP2;DNMT3A;E2F4;E2F6;EMX1;ERCC2;H2AZ;HES1;HNF4G;IKZF1;KDM5A;KDM6A;KMT2D;LMNB1;MBD3;MGEA5;MTA3;MYH11;PHF2;PMEL;PRDM1;RAG2;RB1;RBBP5;SAP30;SMARCC2;TFDP1;TP53;ZKSCAN5;ZNF318;ZNF75D;ZNF76			FALSE
cg00075195_BC21	cg00075195	chr1	+	3031273	3031275		FALSE	FALSE	II	cg						Intergenic		No RNA Associated	No RNA Associated	OpenSea	Open Sea		ReprPC	14_ReprPCWk					FALSE
cg00075698_TC21	cg00075698	chr6	-	15520705	15520707		FALSE	FALSE	II	cg	JARID2	JARID2;JARID2	ENST00000341776.7;ENST00000397311.4	274637;271851	Body;Body	Body	protein_coding;protein_coding	mRNA	mRNA	Shelf	Shelf		Tx	4_Tx		NELFE;ZNF362	Simple_repeat	Simple_repeat	FALSE
cg00075726_TC21	cg00075726	chr1	+	171481747	171481749		FALSE	FALSE	II	cg						Intergenic		No RNA Associated	No RNA Associated	Shelf	Shelf		Quies	15_Quies					FALSE
cg00076176_TC21	cg00076176	chr20	+	56300022	56300024		FALSE	FALSE	II	cg	ENSG00000230843	ENSG00000230843	ENST00000431983.1	-862	TSS1500	TSS1500	lncRNA	lncRNA	lncRNA	OpenSea	Open Sea		Quies	15_Quies			SINE	Alu	FALSE
cg00076313_BC21	cg00076313	chr7	+	1708973	1708975		FALSE	FALSE	II	cg	ELFN1	ELFN1;ELFN1;ELFN1;ELFN1	ENST00000424383.5;ENST00000561626.4;ENST00000691883.1;ENST00000688716.1	38697;43229;38723;42900	Body;Body;Body;Body	Body	protein_coding;protein_coding;protein_coding;retained_intron	mRNA	mRNA	OpenSea	Open Sea		ZNF/Rpts	15_Quies		ASCL1;EP400;HIF1A			FALSE
cg00076592_BC21	cg00076592	chr1	+	3077763	3077765		FALSE	FALSE	II	cg	PRDM16	PRDM16;PRDM16;PRDM16;PRDM16;PRDM16	ENST00000270722.10;ENST00000378391.6;ENST00000511072.5;ENST00000514189.5;ENST00000607632.1	8561;8567;8596;8553;8581	Body;Body;Body;Body;Body	Body	protein_coding;protein_coding;protein_coding;protein_coding;retained_intron	mRNA	mRNA	Shelf	Shelf		ReprPC	14_ReprPCWk					FALSE
cg00076880_TC21	cg00076880	chr6	-	167303707	167303709		FALSE	FALSE	II	cg	UNC93A	UNC93A;UNC93A	ENST00000230256.8;ENST00000366829.2	12393;12244	Body;Body	Body	protein_coding;protein_coding	mRNA	mRNA	OpenSea	Open Sea		Quies	15_Quies		HOTAIR;SIX2			FALSE
cg00076911_BC21	cg00076911	chr1	+	3087950	3087952		FALSE	FALSE	II	cg	PRDM16	PRDM16;PRDM16;PRDM16;PRDM16;PRDM16	ENST00000270722.10;ENST00000378391.6;ENST00000511072.5;ENST00000514189.5;ENST00000607632.1	18748;18754;18783;18740;18768	Body;Body;Body;Body;Body	Body	protein_coding;protein_coding;protein_coding;protein_coding;retained_intron	mRNA	mRNA	OpenSea	Open Sea		Quies	15_Quies		KDM4A;MCM2			FALSE
cg00077373_TC21	cg00077373	chr2	+	229732209	229732211		FALSE	FALSE	II	cg						Intergenic		No RNA Associated	No RNA Associated	OpenSea	Open Sea		Quies	15_Quies		FOXP2;IRF5;KDM6B;LMNB1;MITF;MYOD1;MYOG;NEUROG2;PBX3;PITX3;SMAD2;TCF21;TCF4;TRIM28;ZNF554	LTR	ERV1	FALSE
cg00077567_BC21	cg00077567	chr5	+	855914	855916		FALSE	FALSE	II	cg	BRD9;ZDHHC11	BRD9;ZDHHC11;ZDHHC11	ENST00000493082.5;ENST00000688955.1;ENST00000685990.1	24184;3059;3059	5'UTR;5'UTR;5'UTR	5'UTR	retained_intron;processed_transcript;protein_coding	mRNA	mRNA	OpenSea	Open Sea		Quies	15_Quies		CDCA2;DDX21;GLIS2;ZBTB7A;ZNF382			FALSE
cg00077751_BC21	cg00077751	chr9	+	79567808	79567810		FALSE	FALSE	II	cg	LNCARSR	LNCARSR;LNCARSR;LNCARSR;LNCARSR;LNCARSR	ENST00000656806.1;ENST00000665514.1;ENST00000666862.1;ENST00000670754.1;ENST00000671232.1	-41;-31;-35;-6;-49	TSS200;TSS200;TSS200;TSS200;TSS200	TSS200	lncRNA;lncRNA;lncRNA;lncRNA;lncRNA	lncRNA	lncRNA	Shelf	Shelf	H4K12ac	Quies	15_Quies		HSF1;OSR2;SETDB1	LTR	ERVL	FALSE
cg00077880_TC21	cg00077880	chr2	+	85413316	85413318		FALSE	FALSE	II	cg	CAPG	CAPG;CAPG;CAPG;CAPG;CAPG;CAPG;CAPG	ENST00000415012.1;ENST00000479651.1;ENST00000409275.1;ENST00000409670.5;ENST00000409724.5;ENST00000447219.6;ENST00000491267.1	-103;658;5116;726;758;723;702	TSS200;5'UTR;5'UTR;5'UTR;5'UTR;5'UTR;5'UTR	TSS200	processed_transcript;processed_transcript;protein_coding;protein_coding;protein_coding;protein_coding;retained_intron	mRNA	mRNA	Shore	Shore		TssFlnk	1_TssA		ADNP;ARID3A;ATF1;BDP1;CBX1;CHRM2;CREM;ELF3;EOMES;ETV4;FOXK2;FOXO3;GTF3C2;HBP1;HMBOX1;HNF1A;HNF4A;HNF4G;KLF4;KLF5;L3MBTL4;MBD1_isoform1;MBD3;MBD4;MYBL2;NFIC;NR2F6;PCGF1;POLR3A;RXRA;SMAD4;SOX13;SSRP1;SUMO1;TBP;TCF7;TFAP4;TSC22D4;YAP1;ZBTB33;ZMYM3	SINE	Alu	FALSE
cg00078236_BC21	cg00078236	chr16	+	17448971	17448973	M_SNP_AFR_1pt,M_SNP_AMR_1pt,M_SNP_EAS_1pt,M_SNP_EUR_1pt,M_SNP_SAS_1pt,M_SNPcommon_1pt	FALSE	FALSE	II	cg	XYLT1	XYLT1	ENST00000261381.7	21989	5'UTR	5'UTR	protein_coding	mRNA	mRNA	OpenSea	Open Sea		Quies	5_TxWk		BCL6;CREBBP;EBF1;HCFC1R1;KDM1A;LEO1;MEF2B;MEIS1;MYH11;NCOR1;NCOR2;NR4A1;RARA;REPIN1;RUNX1T1;RUNX3;RXRG;SETD1A;SPI1;T;TBX21;TCF4;TCF7L1;VDR;ZMYM3	SINE	MIR	FALSE
cg00078270_TC11	cg00078270	chr7	+	1965619	1965621		FALSE	FALSE	I	cg	ENSG00000286192;MAD1L1	ENSG00000286192;MAD1L1;MAD1L1;MAD1L1;MAD1L1;MAD1L1;MAD1L1	ENST00000651235.1;ENST00000438959.5;ENST00000450235.5;ENST00000265854.12;ENST00000399654.6;ENST00000402746.5;ENST00000406869.5	276596;114394;15172;267326;267355;267326;267624	5'UTR;5'UTR;5'UTR;5'UTR;5'UTR;5'UTR;5'UTR	5'UTR	nonsense_mediated_decay;processed_transcript;processed_transcript;protein_coding;protein_coding;protein_coding;protein_coding	mRNA	mRNA	Shelf	Shelf		Quies	5_TxWk		CDCA2;GRHL3;GTF2I;HCFC1R1;MAPK1			FALSE
cg00078839_BC21	cg00078839	chr1	-	3152936	3152938		FALSE	FALSE	II	cg	PRDM16	PRDM16;PRDM16;PRDM16;PRDM16;PRDM16	ENST00000270722.10;ENST00000378391.6;ENST00000511072.5;ENST00000514189.5;ENST00000607632.1	83734;83740;83769;83726;83754	Body;Body;Body;Body;Body	Body	protein_coding;protein_coding;protein_coding;protein_coding;retained_intron	mRNA	mRNA	Shelf	Shelf		ReprPCWk	15_Quies		ARNT			FALSE
cg00078921_BC21	cg00078921	chr1	+	3155456	3155458		FALSE	FALSE	II	cg	PRDM16	PRDM16;PRDM16;PRDM16;PRDM16;PRDM16	ENST00000270722.10;ENST00000378391.6;ENST00000511072.5;ENST00000514189.5;ENST00000607632.1	86254;86260;86289;86246;86274	Body;Body;Body;Body;Body	Body	protein_coding;protein_coding;protein_coding;protein_coding;retained_intron	mRNA	mRNA	Island	Island		ReprPC	14_ReprPCWk		GATA1;TAL1;ZFP57			FALSE
cg00079154_BC21	cg00079154	chr1	-	3163810	3163812	M_SNP_AFR_1pt	FALSE	FALSE	II	cg	PRDM16	PRDM16;PRDM16;PRDM16;PRDM16;PRDM16	ENST00000270722.10;ENST00000378391.6;ENST00000511072.5;ENST00000514189.5;ENST00000607632.1	94608;94614;94643;94600;94628	Body;Body;Body;Body;Body	Body	protein_coding;protein_coding;protein_coding;protein_coding;retained_intron	mRNA	mRNA	Shore	Shore		ReprPCWk	15_Quies			LTR	ERVL-MaLR	FALSE
cg00079194_BC21	cg00079194	chr16	+	30488477	30488479	M_SNP_AFR_1pt	FALSE	FALSE	II	cg	ENSG00000261346;ITGAL	ENSG00000261346;ITGAL;ITGAL;ITGAL;ITGAL;ITGAL;ITGAL;ITGAL;ITGAL;ITGAL;ITGAL	ENST00000569459.1;ENST00000568926.5;ENST00000676652.1;ENST00000677830.1;ENST00000678203.1;ENST00000568012.5;ENST00000356798.11;ENST00000358164.9;ENST00000433423.2;ENST00000564935.1;ENST00000566149.1	876;15733;9388;15767;15820;-405;15736;15749;15727;-522;4587	5'UTR;Body;Body;Body;Body;TSS1500;Body;Body;Body;TSS1500;Body	TSS1500	lncRNA;nonsense_mediated_decay;nonsense_mediated_decay;nonsense_mediated_decay;nonsense_mediated_decay;processed_transcript;protein_coding;protein_coding;protein_coding;retained_intron;retained_intron	mRNA	mRNA	OpenSea	Open Sea		Quies	15_Quies		BATF;BCL11A;MEF2A;PBX3;POU2F2;RUNX3;SNAI2	SINE	Alu	FALSE
cg00079251_BC21	cg00079251	chr1	+	3166845	3166847		FALSE	FALSE	II	cg	PRDM16	PRDM16;PRDM16;PRDM16;PRDM16;PRDM16	ENST00000270722.10;ENST00000378391.6;ENST00000511072.5;ENST00000514189.5;ENST00000607632.1	97643;97649;97678;97635;97663	Body;Body;Body;Body;Body	Body	protein_coding;protein_coding;protein_coding;protein_coding;retained_intron	mRNA	mRNA	Shelf	Shelf	H3K36me3B	ReprPCWk	15_Quies			SINE	MIR	FALSE
cg00079394_BC21	cg00079394	chr1	-	3171192	3171194		FALSE	FALSE	II	cg	PRDM16	PRDM16;PRDM16;PRDM16;PRDM16;PRDM16	ENST00000270722.10;ENST00000378391.6;ENST00000511072.5;ENST00000514189.5;ENST00000607632.1	101990;101996;102025;101982;102010	Body;Body;Body;Body;Body	Body	protein_coding;protein_coding;protein_coding;protein_coding;retained_intron	mRNA	mRNA	OpenSea	Open Sea		TssFlnkU	2_TssAFlnk		BACH2;C11orf30;DEK;FOXA2;FOXO3;FUS;GATA4;HES1;HNF4G;LEF1;MAFF;MAFG;MAFK;MED12;MEF2A;MEF2B;MEF2D;MGEA5;MYBL2;NFE2;NOTCH1;NR2F2;NRF1;OSR2;PRDM2;PSIP1;SATB1;SCRT2;SMAD1;TAL1;TP73;TRIM28;ZFP2;ZNF341;ZNF423;ZNF600			FALSE
cg00079505_BC21	cg00079505	chr1	-	3174792	3174794		FALSE	FALSE	II	cg	PRDM16	PRDM16;PRDM16;PRDM16;PRDM16;PRDM16	ENST00000270722.10;ENST00000378391.6;ENST00000511072.5;ENST00000514189.5;ENST00000607632.1	105590;105596;105625;105582;105610	Body;Body;Body;Body;Body	Body	protein_coding;protein_coding;protein_coding;protein_coding;retained_intron	mRNA	mRNA	OpenSea	Open Sea		EnhA1	7_Enh		IRF5;TERC;TOP1			FALSE
cg00079749_BC21	cg00079749	chr1	-	3182752	3182754	M_SNP_AMR_1pt,M_SNP_EAS_1pt,M_SNP_SAS_1pt,M_SNPcommon_1pt	FALSE	FALSE	II	cg	PRDM16	PRDM16;PRDM16;PRDM16;PRDM16;PRDM16	ENST00000270722.10;ENST00000378391.6;ENST00000511072.5;ENST00000514189.5;ENST00000607632.1	113550;113556;113585;113542;113570	Body;Body;Body;Body;Body	Body	protein_coding;protein_coding;protein_coding;protein_coding;retained_intron	mRNA	mRNA	Shelf	Shelf		ReprPCWk	14_ReprPCWk		MCM2			FALSE
cg00080090_BC21	cg00080090	chr1	-	3193312	3193314		FALSE	FALSE	II	cg	PRDM16	PRDM16;PRDM16;PRDM16;PRDM16	ENST00000270722.10;ENST00000378391.6;ENST00000511072.5;ENST00000514189.5	124110;124116;124145;124102	Body;Body;Body;Body	Body	protein_coding;protein_coding;protein_coding;protein_coding	mRNA	mRNA	Shore	Shore	H3K36me3B	Quies	15_Quies		CDCA2;TERC			FALSE
cg00080260_BC21	cg00080260	chr1	+	3198444	3198446		FALSE	FALSE	II	cg	PRDM16	PRDM16;PRDM16;PRDM16;PRDM16	ENST00000270722.10;ENST00000378391.6;ENST00000511072.5;ENST00000514189.5	129242;129248;129277;129234	Body;Body;Body;Body	Body	protein_coding;protein_coding;protein_coding;protein_coding	mRNA	mRNA	Shelf	Shelf		Quies	15_Quies					FALSE
cg00081001_BC21	cg00081001	chr1	+	3222721	3222723		FALSE	FALSE	II	cg	PRDM16	PRDM16;PRDM16;PRDM16;PRDM16	ENST00000270722.10;ENST00000378391.6;ENST00000511072.5;ENST00000514189.5	153519;153525;153554;153511	Body;Body;Body;Body	Body	protein_coding;protein_coding;protein_coding;protein_coding	mRNA	mRNA	OpenSea	Open Sea	H4K5ac_H4K8ac_H4K12ac_H4K16ac	ReprPCWk	15_Quies		EGR3;PSIP1			FALSE
cg00081022_BC21	cg00081022	chr1	-	3223445	3223447		FALSE	FALSE	II	cg	PRDM16	PRDM16;PRDM16;PRDM16;PRDM16	ENST00000270722.10;ENST00000378391.6;ENST00000511072.5;ENST00000514189.5	154243;154249;154278;154235	Body;Body;Body;Body	Body	protein_coding;protein_coding;protein_coding;protein_coding	mRNA	mRNA	OpenSea	Open Sea		ReprPC	15_Quies		AHR			FALSE
cg00081365_TC21	cg00081365	chr19	+	9722242	9722244		FALSE	FALSE	II	cg	ENSG00000277587	ENSG00000277587	ENST00000613300.1	340	1stExon	1stExon	lncRNA	lncRNA	lncRNA	OpenSea	Open Sea		Quies	15_Quies		CDK7;IRF4;KLF4;LMO1;MBD3;MTA2;MYB;NEUROD1;OTX2;PHOX2B;POU5F1;SETDB1	LTR	ERV1	FALSE
cg00081465_BC11	cg00081465	chr18	-	79623608	79623610		FALSE	FALSE	I	cg						Intergenic		No RNA Associated	No RNA Associated	Shelf	Shelf		ReprPCWk	14_ReprPCWk		ZKSCAN8;ZNF792			FALSE
cg00081915_BC21	cg00081915	chr1	-	3251609	3251611	M_2extBase_SNP_AMR_1pt,M_2extBase_SNP_EAS_1pt,M_2extBase_SNP_EUR_1pt,M_2extBase_SNP_SAS_1pt,M_2extBase_SNPcommon_1pt	FALSE	FALSE	II	cg	PRDM16	PRDM16;PRDM16;PRDM16;PRDM16;PRDM16;PRDM16	ENST00000512462.5;ENST00000270722.10;ENST00000378391.6;ENST00000463591.1;ENST00000511072.5;ENST00000514189.5	13679;182407;182413;7478;182442;182399	Body;Body;Body;Body;Body;Body	Body	processed_transcript;protein_coding;protein_coding;protein_coding;protein_coding;protein_coding	mRNA	mRNA	Shelf	Shelf		ReprPCWk	15_Quies		NFATC3;RELB;ZNF423			FALSE
cg00082116_BC21	cg00082116	chr1	-	3261632	3261634	M_SNP_AFR_1pt	FALSE	FALSE	II	cg	PRDM16	PRDM16;PRDM16;PRDM16;PRDM16;PRDM16;PRDM16	ENST00000512462.5;ENST00000270722.10;ENST00000378391.6;ENST00000463591.1;ENST00000511072.5;ENST00000514189.5	23702;192430;192436;17501;192465;192422	Body;Body;Body;Body;Body;Body	Body	processed_transcript;protein_coding;protein_coding;protein_coding;protein_coding;protein_coding	mRNA	mRNA	OpenSea	Open Sea		Quies	15_Quies		AHR;APOBEC3B;ESR1;ETV4;FOXA1;FOXA2;GREB1;GRHL2;H2AFX;NR2F6;RXRA;TERC;TLE3			FALSE
cg00082602_BC21	cg00082602	chr1	-	3278528	3278530		FALSE	FALSE	II	cg	PRDM16	PRDM16;PRDM16;PRDM16;PRDM16;PRDM16;PRDM16	ENST00000512462.5;ENST00000270722.10;ENST00000378391.6;ENST00000463591.1;ENST00000511072.5;ENST00000514189.5	40598;209326;209332;34397;209361;209318	Body;Body;Body;Body;Body;Body	Body	processed_transcript;protein_coding;protein_coding;protein_coding;protein_coding;protein_coding	mRNA	mRNA	Shore	Shore		ReprPCWk	15_Quies					FALSE
cg00082916_BC21	cg00082916	chr4	-	68282048	68282050	M_nonuniq	TRUE	FALSE	II	cg						Intergenic		No RNA Associated	No RNA Associated	OpenSea	Open Sea		Quies	15_Quies		ARNT;BCOR;CEBPD;CHAMP1;DPF2;EOMES;FOXH1;FOXK2;FOXO3;GATA1;GATA4;GATA6;HLTF;HMBOX1;ID3;IKZF1;KDM1A;KLF16;L3MBTL2;LEF1;MTA2;NBN;NCOA1;NR5A2;RAD51;SMAD2_3;SMAD4;SMARCE1;TAL1;TRIM24;ZEB2;ZSCAN29	LTR	ERVK	FALSE
cg00082941_BC21	cg00082941	chr1	-	3289368	3289370		FALSE	FALSE	II	cg	PRDM16	PRDM16;PRDM16;PRDM16;PRDM16;PRDM16;PRDM16	ENST00000512462.5;ENST00000270722.10;ENST00000378391.6;ENST00000463591.1;ENST00000511072.5;ENST00000514189.5	51438;220166;220172;45237;220201;220158	Body;Body;Body;Body;Body;Body	Body	processed_transcript;protein_coding;protein_coding;protein_coding;protein_coding;protein_coding	mRNA	mRNA	Shore	Shore		ReprPCWk	15_Quies					FALSE
cg00082954_TC21	cg00082954	chr6	+	136557180	136557182		FALSE	FALSE	II	cg	MAP3K5	MAP3K5;MAP3K5	ENST00000359015.5;ENST00000698928.1	235297;235917	1stExon;1stExon	1stExon	protein_coding;protein_coding	mRNA	mRNA	OpenSea	Open Sea		Quies	5_TxWk					FALSE
cg00083321_BC21	cg00083321	chr1	-	3302401	3302403		FALSE	FALSE	II	cg	PRDM16	PRDM16;PRDM16;PRDM16;PRDM16;PRDM16;PRDM16	ENST00000512462.5;ENST00000270722.10;ENST00000378391.6;ENST00000463591.1;ENST00000511072.5;ENST00000514189.5	64471;233199;233205;58270;233234;233191	Body;Body;Body;Body;Body;Body	Body	processed_transcript;protein_coding;protein_coding;protein_coding;protein_coding;protein_coding	mRNA	mRNA	OpenSea	Open Sea		ReprPCWk	15_Quies			DNA	TcMar-Tigger	FALSE
cg00083333_BC21	cg00083333	chr1	+	3303458	3303460	M_SNP_AFR_1pt,M_SNP_AMR_1pt,M_SNP_EAS_1pt,M_SNP_EUR_1pt,M_SNP_SAS_1pt,M_SNPcommon_1pt,M_SNPcommon_5pt	TRUE	FALSE	II	cg	PRDM16	PRDM16;PRDM16;PRDM16;PRDM16;PRDM16;PRDM16	ENST00000512462.5;ENST00000270722.10;ENST00000378391.6;ENST00000463591.1;ENST00000511072.5;ENST00000514189.5	65528;234256;234262;59327;234291;234248	Body;Body;Body;Body;Body;Body	Body	processed_transcript;protein_coding;protein_coding;protein_coding;protein_coding;protein_coding	mRNA	mRNA	OpenSea	Open Sea		ReprPCWk	15_Quies		ZNF146	LINE	L1	FALSE
cg00083459_BC21	cg00083459	chr1	+	3308802	3308804	M_2extBase_SNP_AMR_1pt,M_2extBase_SNP_EUR_1pt,M_2extBase_SNP_SAS_1pt,M_2extBase_SNPcommon_1pt	FALSE	FALSE	II	cg	ENSG00000272235;PRDM16	ENSG00000272235;PRDM16;PRDM16;PRDM16;PRDM16;PRDM16;PRDM16	ENST00000607061.1;ENST00000512462.5;ENST00000270722.10;ENST00000378391.6;ENST00000463591.1;ENST00000511072.5;ENST00000514189.5	1294;70872;239600;239606;64671;239635;239592	1stExon;Body;Body;Body;Body;Body;Body	1stExon	lncRNA;processed_transcript;protein_coding;protein_coding;protein_coding;protein_coding;protein_coding	mRNA	mRNA	OpenSea	Open Sea		ReprPC	15_Quies					FALSE
cg00083520_TC21	cg00083520	chr2	+	187003230	187003232	M_nonuniq	TRUE	FALSE	II	cg	CALCRL-AS1;IMPDH1P7	CALCRL-AS1;CALCRL-AS1;IMPDH1P7	ENST00000412276.6;ENST00000453517.5;ENST00000437208.1	-43;11;147	TSS200;1stExon;1stExon	TSS200	lncRNA;lncRNA;processed_pseudogene	lncRNA	lncRNA	OpenSea	Open Sea		Quies	15_Quies		ARNT;ATF1;ATF7IP;BCOR;BMI1;C11orf30;CBX1;CBX3;CDCA2;CEBPD;CHAMP1;CREB3;CSDE1;DDX20;DIDO1;DPF2;E2F5;ELK1;ETV1;FAIRE;FOSL1;FOXJ2;FOXK2;GRHL3;GTF2E2;GTF2F1;HCFC1R1;HDAC8;HDGF;HINFP;HMBOX1;ID3;ING5;IRF1;IRF9;KAT5;KDM4B;KLF1;KRAB;L3MBTL2;LARP7;LMNB1;MBTD1;MEF2D;MIER1;MLLT1;MTA2;MYF5;MYNN;NBN;NCOA1;NFE2L1;NFRKB;NFYA;NFYB;NKRF;NR2C2;NR2F1;NR2F6;NR4A1;NRF1;PBX2;PIAS1;PKNOX1;POLR2H;POLR3D;PRAME;PTRF;PYGO2…			FALSE
cg00083703_TC21	cg00083703	chr1	-	3316900	3316902		FALSE	FALSE	II	cg	ENSG00000287828;PRDM16	ENSG00000287828;PRDM16;PRDM16;PRDM16;PRDM16;PRDM16;PRDM16	ENST00000669140.1;ENST00000512462.5;ENST00000270722.10;ENST00000378391.6;ENST00000463591.1;ENST00000511072.5;ENST00000514189.5	6249;78970;247698;247704;72769;247733;247690	5'UTR;Body;Body;Body;Body;Body;Body	5'UTR	lncRNA;processed_transcript;protein_coding;protein_coding;protein_coding;protein_coding;protein_coding	mRNA	mRNA	OpenSea	Open Sea	H3F3A	ReprPC	9_Het		ELF3;ETV1;FOXA2;HDAC6;JMJD1C;TLX1;ZBTB40			FALSE
cg00084086_BC21	cg00084086	chr11	+	32925126	32925128		FALSE	FALSE	II	cg	QSER1	QSER1;QSER1;QSER1;QSER1	ENST00000527788.5;ENST00000399302.7;ENST00000527250.5;ENST00000650167.2	-845;31881;31867;32316	TSS1500;Body;Body;Body	TSS1500	processed_transcript;protein_coding;protein_coding;protein_coding	mRNA	mRNA	OpenSea	Open Sea	H2Bub;H3K79me1	Quies	5_TxWk			LINE	L1	FALSE
cg00084124_BC21	cg00084124	chr1	+	3334048	3334050		FALSE	FALSE	II	cg	PRDM16	PRDM16;PRDM16;PRDM16;PRDM16;PRDM16;PRDM16	ENST00000512462.5;ENST00000270722.10;ENST00000378391.6;ENST00000463591.1;ENST00000511072.5;ENST00000514189.5	96118;264846;264852;89917;264881;264838	Body;Body;Body;Body;Body;Body	Body	processed_transcript;protein_coding;protein_coding;protein_coding;protein_coding;protein_coding	mRNA	mRNA	OpenSea	Open Sea		Quies	15_Quies		AR;ARRB1;ASCL1;ERG;FOXA1;HDAC3;HIF1A;HOXB13;MRE11A;MTOR;NKX3-1;PIAS1;REPIN1;SUMO2;TCF4;TLE3;TOP1;ZNF133			FALSE
cg00084132_BC21	cg00084132	chr1	+	3334326	3334328		FALSE	FALSE	II	cg	PRDM16	PRDM16;PRDM16;PRDM16;PRDM16;PRDM16;PRDM16	ENST00000512462.5;ENST00000270722.10;ENST00000378391.6;ENST00000463591.1;ENST00000511072.5;ENST00000514189.5	96396;265124;265130;90195;265159;265116	Body;Body;Body;Body;Body;Body	Body	processed_transcript;protein_coding;protein_coding;protein_coding;protein_coding;protein_coding	mRNA	mRNA	OpenSea	Open Sea		Quies	15_Quies		AR;HNF4G			FALSE
cg00084169_BC21	cg00084169	chr1	-	3335455	3335457		FALSE	FALSE	II	cg	PRDM16	PRDM16;PRDM16;PRDM16;PRDM16;PRDM16;PRDM16	ENST00000512462.5;ENST00000270722.10;ENST00000378391.6;ENST00000463591.1;ENST00000511072.5;ENST00000514189.5	97525;266253;266259;91324;266288;266245	Body;Body;Body;Body;Body;Body	Body	processed_transcript;protein_coding;protein_coding;protein_coding;protein_coding;protein_coding	mRNA	mRNA	OpenSea	Open Sea		Quies	15_Quies		AHR;ATF1;BHLHE40;CREM;ETV4;FOXA1;FOXK2;FOXO3;HES1;HNF1A;HNF4A;MYBL2;NFIC;NR2F6;PIAS1;RXRA;TCF7;TFAP2A;VDR			FALSE
cg00084194_BC21	cg00084194	chr1	-	3337619	3337621		FALSE	FALSE	II	cg	PRDM16	PRDM16;PRDM16;PRDM16;PRDM16;PRDM16;PRDM16	ENST00000512462.5;ENST00000270722.10;ENST00000378391.6;ENST00000463591.1;ENST00000511072.5;ENST00000514189.5	99689;268417;268423;93488;268452;268409	Body;Body;Body;Body;Body;Body	Body	processed_transcript;protein_coding;protein_coding;protein_coding;protein_coding;protein_coding	mRNA	mRNA	OpenSea	Open Sea	H3R26Cit	ReprPCWk	15_Quies		CTBP1;DNMT3A;DPF2;ESRRA;GRHL2;RARA;RUNX2;ZNF217			FALSE
cg00085063_BC21	cg00085063	chr1	-	3369351	3369353	M_SNP_EUR_1pt	FALSE	FALSE	II	cg	ENSG00000286518;PRDM16	ENSG00000286518;PRDM16;PRDM16;PRDM16;PRDM16;PRDM16;PRDM16	ENST00000665088.1;ENST00000512462.5;ENST00000270722.10;ENST00000378391.6;ENST00000463591.1;ENST00000511072.5;ENST00000514189.5	4577;131421;300149;300155;125220;300184;300141	1stExon;Body;Body;Body;Body;Body;Body	1stExon	lncRNA;processed_transcript;protein_coding;protein_coding;protein_coding;protein_coding;protein_coding	mRNA	mRNA	OpenSea	Open Sea	H3.3;H3F3A	ReprPC	7_Enh		HOTAIR;NANOG;POU5F1;SS18;TRAF7			FALSE
cg00085135_BC21	cg00085135	chr1	+	3373719	3373721		FALSE	FALSE	II	cg	ENSG00000286518;PRDM16	ENSG00000286518;PRDM16;PRDM16;PRDM16;PRDM16;PRDM16;PRDM16	ENST00000665088.1;ENST00000512462.5;ENST00000270722.10;ENST00000378391.6;ENST00000463591.1;ENST00000511072.5;ENST00000514189.5	209;135789;304517;304523;129588;304552;304509	5'UTR;Body;Body;Body;Body;Body;Body	5'UTR	lncRNA;processed_transcript;protein_coding;protein_coding;protein_coding;protein_coding;protein_coding	mRNA	mRNA	OpenSea	Open Sea		ReprPC	15_Quies		TERC			FALSE
cg00085389_BC21	cg00085389	chr1	+	3385229	3385231		FALSE	FALSE	II	cg	PRDM16	PRDM16;PRDM16;PRDM16;PRDM16;PRDM16;PRDM16	ENST00000512462.5;ENST00000270722.10;ENST00000378391.6;ENST00000463591.1;ENST00000511072.5;ENST00000514189.5	147299;316027;316033;141098;316062;316019	Body;Body;Body;Body;Body;Body	Body	processed_transcript;protein_coding;protein_coding;protein_coding;protein_coding;protein_coding	mRNA	mRNA	OpenSea	Open Sea		ReprPC	14_ReprPCWk		BRDU;HOTAIR;TERC			FALSE
cg00085486_BC21	cg00085486	chr7	+	85183222	85183224	M_2extBase_SNP_SAS_1pt	FALSE	FALSE	II	cg	SEMA3D	SEMA3D;SEMA3D	ENST00000284136.11;ENST00000444867.1	3834;3633	5'UTR;5'UTR	5'UTR	protein_coding;protein_coding	mRNA	mRNA	Shelf	Shelf	H3R26Cit	ReprPCWk	15_Quies		AR;ESR1;ESRRA;FOXA1;FOXM1;GATA2;HDAC3;HOXB13;PIAS1;TLE3			FALSE
cg00085540_BC21	cg00085540	chr1	-	3390386	3390388		FALSE	FALSE	II	cg	PRDM16	PRDM16;PRDM16;PRDM16;PRDM16;PRDM16	ENST00000512462.5;ENST00000270722.10;ENST00000378391.6;ENST00000511072.5;ENST00000514189.5	152456;321184;321190;321219;321176	Body;Body;Body;Body;Body	Body	processed_transcript;protein_coding;protein_coding;protein_coding;protein_coding	mRNA	mRNA	Shore	Shore		ReprPC	14_ReprPCWk					FALSE
cg00085619_BC21	cg00085619	chr7	-	155460052	155460054	M_SNP_AFR_1pt	FALSE	FALSE	II	cg	EN2	EN2	ENST00000297375.4	1924	Body	Body	protein_coding	mRNA	mRNA	Shore	Shore		ReprPC	13_ReprPC		ATF4;CHD8;SOX2			FALSE
cg00085649_TO21	cg00085649	chr5	-	122383984	122383986		FALSE	FALSE	II	cg	ENSG00000249916;SNCAIP	ENSG00000249916;SNCAIP;SNCAIP;SNCAIP;SNCAIP;SNCAIP;SNCAIP;SNCAIP;SNCAIP;SNCAIP;SNCAIP;SNCAIP;SNCAIP;SNCAIP;SNCAIP	ENST00000507143.1;ENST00000508017.5;ENST00000509023.5;ENST00000510658.5;ENST00000512385.5;ENST00000542191.5;ENST00000261367.11;ENST00000261368.13;ENST00000506272.5;ENST00000508681.5;ENST00000509154.6;ENST00000509652.1;ENST00000514467.5;ENST00000514497.6;ENST00000510003.5	-416;71736;71748;72294;71860;71860;71778;71748;72245;72225;72216;71418;72631;71802;71748	TSS1500;Body;Body;Body;Body;Body;Body;Body;Body;Body;Body;Body;Body;Body;Body	TSS1500	lncRNA;nonsense_mediated_decay;nonsense_mediated_decay;nonsense_mediated_decay;nonsense_mediated_decay;nonsense_mediated_decay;protein_coding;protein_coding;protein_coding;protein_coding;protein_coding;protein_coding;protein_coding;protein_coding;retained_intron	mRNA	mRNA	OpenSea	Open Sea	H2AZK4ac_H2AZK7ac_H2AZK11ac	Quies	15_Quies					FALSE
cg00085875_BC21	cg00085875	chr1	-	3400920	3400922		FALSE	FALSE	II	cg	PRDM16	PRDM16;PRDM16;PRDM16;PRDM16;PRDM16;PRDM16	ENST00000512462.5;ENST00000270722.10;ENST00000378391.6;ENST00000509860.1;ENST00000511072.5;ENST00000514189.5	162990;331718;331724;4430;331753;331710	Body;Body;Body;Body;Body;Body	Body	processed_transcript;protein_coding;protein_coding;protein_coding;protein_coding;protein_coding	mRNA	mRNA	Shelf	Shelf		ReprPC	14_ReprPCWk					FALSE
cg00086189_BC21	cg00086189	chr1	-	3410240	3410242		FALSE	FALSE	II	cg	PRDM16	PRDM16;PRDM16;PRDM16;PRDM16;PRDM16;PRDM16	ENST00000512462.5;ENST00000270722.10;ENST00000378391.6;ENST00000509860.1;ENST00000511072.5;ENST00000514189.5	172310;341038;341044;13750;341073;341030	Body;Body;Body;Body;Body;Body	Body	processed_transcript;protein_coding;protein_coding;protein_coding;protein_coding;protein_coding	mRNA	mRNA	Shore	Shore	H4K12ac	Quies	15_Quies		ARID3A;CBX1;CTBP1;CTCF;DACOR1;ELL2;ESCO2;ETV4;FOSL2;FOXO3;ICE1;JMJD6;MBD1_isoform1;MBD4;MYBL2;NR2F6;PPARG;RAD21;RFX5;RXRA;SMC1A;SMC3;SSRP1;TFAP2C;TOP1;WT1;ZBTB2;ZNF366;ZNF654			FALSE
cg00086488_BC21	cg00086488	chr13	+	112994567	112994569		FALSE	FALSE	II	cg	MCF2L	MCF2L;MCF2L;MCF2L;MCF2L;MCF2L	ENST00000375608.7;ENST00000397030.5;ENST00000421756.5;ENST00000433807.5;ENST00000535094.7	100190;26068;15256;9450;25354	Body;Body;Body;Body;Body	Body	protein_coding;protein_coding;protein_coding;protein_coding;protein_coding	mRNA	mRNA	Shore	Shore		Quies	15_Quies		GATAD2B;MYOD1			FALSE
cg00086726_BC21	cg00086726	chr1	+	3427060	3427062		FALSE	FALSE	II	cg	PRDM16	PRDM16;PRDM16;PRDM16;PRDM16;PRDM16;PRDM16;PRDM16	ENST00000378389.5;ENST00000512462.5;ENST00000270722.10;ENST00000378391.6;ENST00000509860.1;ENST00000511072.5;ENST00000514189.5	2142;189130;357858;357864;30570;357893;357850	Body;Body;Body;Body;Body;Body;Body	Body	processed_transcript;processed_transcript;protein_coding;protein_coding;protein_coding;protein_coding;protein_coding	mRNA	mRNA	Shore	Shore	CENPA;H2AFY;H3.3,H2A.Z;H3K36me3B;H4K20me1	ReprPCWk	15_Quies		BRD3;CLOCK;EGLN2;GATA6;HIF1A;HJURP;IRF4;KDM1A;MECP2;MNT;POLR3D;SSRP1;ZNF76			FALSE
cg00086987_BC21	cg00086987	chr1	+	3434414	3434416		FALSE	FALSE	II	cg	PRDM16	PRDM16;PRDM16	ENST00000270722.10;ENST00000378391.6	365212;365218	Body;Body	Body	protein_coding;protein_coding	mRNA	mRNA	Shore	Shore		Quies	15_Quies					FALSE
cg00087228_TC21	cg00087228	chr2	+	218924625	218924627		FALSE	FALSE	II	cg	ENSG00000288898;LINC01494	ENSG00000288898;LINC01494	ENST00000687233.1;ENST00000419511.1	15419;6011	Body;5'UTR	5'UTR	lncRNA;lncRNA	lncRNA	lncRNA	OpenSea	Open Sea		ReprPCWk	14_ReprPCWk			LTR	ERVL-MaLR	FALSE
cg00087447_TC21	cg00087447	chr1	-	3454155	3454157		FALSE	FALSE	II	cg	ARHGEF16	ARHGEF16	ENST00000378378.9	-509	TSS1500	TSS1500	protein_coding	mRNA	mRNA	Shore	Shore	H2AK119ub;H3K18cr;H3K4me1;H3K79me1	TssBiv	2_TssAFlnk		ADNP;ARID1A;BCL11A;BCL11B;BCOR;CBX3;CHD4;GLI4;GLIS2;GTF2I;HIC1;HNF4G;ING5;INSM2;INTS12;KDM1A;KDM4A;KLF17;KLF5;KLF8;L3MBTL2;LMNB1;MTOR;NELFE;PATZ1;PCGF1;PHIP;PRDM1;RCOR1;RYBP;SMARCA5;SMARCE1;SP7;TARDBP;TCOF1;TERC;ZBTB8A;ZFP2;ZFP64;ZMYM3;ZNF121;ZNF24;ZNF263;ZNF280D;ZNF324;ZNF335;ZNF362;ZNF366;ZNF382;ZNF414;ZNF436;ZNF518A;ZNF580;ZNF600;ZNF76;ZNF83;ZNF92;ZSCAN23;ZSCAN5A			FALSE
cg00087471_BC21	cg00087471	chr10	-	117557627	117557629	M_2extBase_SNP_AFR_1pt,M_2extBase_SNP_AMR_1pt,M_2extBase_SNP_EAS_1pt,M_2extBase_SNP_EUR_1pt,M_2extBase_SNP_SAS_1pt,M_2extBase_SNPcommon_1pt,M_2extBase_SNPcommon_5pt	TRUE	FALSE	II	cg						Intergenic		No RNA Associated	No RNA Associated	Shelf	Shelf		ReprPCWk	14_ReprPCWk		FOXA1;ZNF22;ZNF362			FALSE
cg00087593_TC21	cg00087593	chr1	-	3456927	3456929		FALSE	FALSE	II	cg	ARHGEF16	ARHGEF16	ENST00000378378.9	2263	Body	Body	protein_coding	mRNA	mRNA	Shore	Shore		ReprPCWk	5_TxWk		ASCL1;CDX2;HNF4A;HNF4G;KLF5;MYBL2;NR1H2;NR1H3;PROX1;SOX9;SPIB			FALSE
cg00087693_BC21	cg00087693	chr1	+	3460833	3460835		FALSE	FALSE	II	cg	ARHGEF16	ARHGEF16	ENST00000378378.9	6169	Body	Body	protein_coding	mRNA	mRNA	OpenSea	Open Sea		EnhA1	15_Quies		AFF4;BHLHE40;CREM;ELF3;FOSL2;FOXO1;GATAD2B;INTS11;KLF4;KLF5;MAPK1;MNT;RXRA;SIX2;SMAD4;TERF2;TSC22D4			FALSE
cg00087836_BC21	cg00087836	chr1	-	3464892	3464894		FALSE	FALSE	II	cg	ARHGEF16	ARHGEF16;ARHGEF16	ENST00000378373.5;ENST00000378378.9	-1112;10228	TSS1500;Body	TSS1500	protein_coding;protein_coding	mRNA	mRNA	OpenSea	Open Sea		Quies	15_Quies		SCRT2			FALSE
cg00088057_BC21	cg00088057	chr1	-	3471884	3471886		FALSE	FALSE	II	cg						Intergenic		No RNA Associated	No RNA Associated	OpenSea	Open Sea	H4K12ac	EnhA1	7_Enh		AHR;ARNT;ATF1;ATF4;BACH1;CBX1;CEBPG;CHD4;CHD8;CREM;CSDE1;CTCF;CTCFL;DNMT3A;DPF2;E2F6;EOMES;ESR1;ETV4;FGFR1;FOXO3;GABP;GLIS2;GRHL2;HBP1;HIF1A;HNF4A;HNF4G;JUND;KLF5;KMT2D;L3MBTL2;LEF1;MAFK;MBD1_isoform1;MBD1_isoform2;MBD4;MEF2B;MITF;MKL2;MXI1;MYBL2;MYCN;MYOD1;NANOG;NEUROG2;NFIC;NR1H2;NR1H3;NR2F1;NR2F2;NR2F6;NRF1;PCGF1;PKNOX1;PMEL;PPARG;RAD21;RCOR1;RFX5;RNF2;RXRA;SAP30;SATB1;SMAD4;SMARCE1;SMC1A;SMC3…			FALSE
cg00088057_BC22	cg00088057	chr1	-	3471884	3471886		FALSE	FALSE	II	cg						Intergenic		No RNA Associated	No RNA Associated	OpenSea	Open Sea	H4K12ac	EnhA1	7_Enh		AHR;ARNT;ATF1;ATF4;BACH1;CBX1;CEBPG;CHD4;CHD8;CREM;CSDE1;CTCF;CTCFL;DNMT3A;DPF2;E2F6;EOMES;ESR1;ETV4;FGFR1;FOXO3;GABP;GLIS2;GRHL2;HBP1;HIF1A;HNF4A;HNF4G;JUND;KLF5;KMT2D;L3MBTL2;LEF1;MAFK;MBD1_isoform1;MBD1_isoform2;MBD4;MEF2B;MITF;MKL2;MXI1;MYBL2;MYCN;MYOD1;NANOG;NEUROG2;NFIC;NR1H2;NR1H3;NR2F1;NR2F2;NR2F6;NRF1;PCGF1;PKNOX1;PMEL;PPARG;RAD21;RCOR1;RFX5;RNF2;RXRA;SAP30;SATB1;SMAD4;SMARCE1;SMC1A;SMC3…			FALSE
cg00088062_BC21	cg00088062	chr1	+	3472020	3472022		FALSE	FALSE	II	cg	ARHGEF16	ARHGEF16;ARHGEF16;ARHGEF16;ARHGEF16;ARHGEF16;ARHGEF16;ARHGEF16	ENST00000378371.6;ENST00000378373.5;ENST00000378378.9;ENST00000418137.1;ENST00000445297.5;ENST00000464620.1;ENST00000485984.1	5050;6016;17356;397;3477;414;-748	Body;Body;Body;Body;Body;Body;TSS1500	TSS1500	protein_coding;protein_coding;protein_coding;protein_coding;protein_coding;retained_intron;retained_intron	mRNA	mRNA	OpenSea	Open Sea	H3K79me1;H4K12ac	EnhA1	7_Enh	TRUE	AHR;ATF1;ATF4;BACH1;CBX1;CDCA2;CEBPG;CHD4;CHD8;CREM;CSDE1;CTCF;CTCFL;DNMT3A;DPF2;E2F6;EGR1;EGR2;EGR3;EMX1;ETV1;ETV4;FOSL2;FOXO3;GLIS2;HBP1;HIF1A;HNF4A;IKZF2;KLF11;L3MBTL2;LEF1;MAFK;MBD1_isoform1;MBD1_isoform2;MBD4;MITF;MKL2;MXI1;MYBL2;MYCN;MYF5;MYOD1;NEUROG2;NFATC3;NFIC;NR1H2;NR1H3;NR2F1;NR2F2;NR2F6;PBX2;PKNOX1;RAD21;RCOR1;RFX5;RNF2;RXRA;SAP30;SMAD4;SMARCE1;SMC1A;SMC3;SP4;SRF;SSRP1;TAF7;TARDBP;TG…			FALSE
cg00088079_BC21	cg00088079	chr6	-	16622402	16622404		FALSE	FALSE	II	cg	ATXN1	ATXN1;ATXN1;ATXN1;ATXN1;ATXN1;ATXN1;ATXN1	ENST00000473388.6;ENST00000483591.6;ENST00000495178.1;ENST00000646259.1;ENST00000675689.1;ENST00000244769.8;ENST00000436367.6	139058;127690;130906;138968;137689;139054;139058	5'UTR;5'UTR;5'UTR;5'UTR;5'UTR;5'UTR;5'UTR	5'UTR	processed_transcript;processed_transcript;processed_transcript;processed_transcript;processed_transcript;protein_coding;protein_coding	mRNA	mRNA	OpenSea	Open Sea		Quies	15_Quies		HIRA;MYH11;RUNX3			FALSE
cg00088126_TC21	cg00088126	chr1	-	3473744	3473746		FALSE	FALSE	II	cg	ARHGEF16	ARHGEF16;ARHGEF16;ARHGEF16;ARHGEF16;ARHGEF16;ARHGEF16	ENST00000378371.6;ENST00000378373.5;ENST00000378378.9;ENST00000418137.1;ENST00000464620.1;ENST00000485984.1	6774;7740;19080;2121;2138;976	Body;Body;Body;Body;Body;Body	Body	protein_coding;protein_coding;protein_coding;protein_coding;retained_intron;retained_intron	mRNA	mRNA	OpenSea	Open Sea		Quies	15_Quies		BHLHE40;E2F4;E2F7;FAIRE;FOS;FOXP2;HOXB13;KDM6B;NR3C1;PGR;PRMT1;RUNX2;SS18;STAT3;TP53;TP63;TP73;VDR			FALSE
cg00088460_BC21	cg00088460	chr1	+	3484850	3484852	M_SNP_AFR_1pt	FALSE	FALSE	II	cg						Intergenic		No RNA Associated	No RNA Associated	OpenSea	Open Sea		Quies	15_Quies			LINE	L1	FALSE
cg00088567_TC21	cg00088567	chr18	+	28529690	28529692		FALSE	FALSE	II	cg						Intergenic		No RNA Associated	No RNA Associated	OpenSea	Open Sea		Quies	15_Quies			LINE	L1	FALSE
cg00088569_BC21	cg00088569	chr1	+	3489983	3489985		FALSE	FALSE	II	cg	MEGF6	MEGF6;MEGF6;MEGF6	ENST00000294599.8;ENST00000356575.9;ENST00000697102.1	41465;121525;41440	1stExon;1stExon;1stExon	1stExon	protein_coding;protein_coding;protein_coding	mRNA	mRNA	OpenSea	Open Sea		TxWk	15_Quies					FALSE
cg00088668_TC21	cg00088668	chr1	+	3492914	3492916		FALSE	FALSE	II	cg	MEGF6	MEGF6;MEGF6;MEGF6;MEGF6;MEGF6;MEGF6;MEGF6;MEGF6	ENST00000485002.6;ENST00000294599.8;ENST00000356575.9;ENST00000491842.1;ENST00000697102.1;ENST00000461795.1;ENST00000475790.5;ENST00000494257.1	118363;38534;118594;3803;38509;1330;3100;572	5'UTR;5'UTR;5'UTR;5'UTR;5'UTR;5'UTR;5'UTR;5'UTR	5'UTR	nonsense_mediated_decay;protein_coding;protein_coding;protein_coding;protein_coding;retained_intron;retained_intron;retained_intron	mRNA	mRNA	OpenSea	Open Sea		Quies	15_Quies		STAT5B;TFAP2C	SINE	MIR	FALSE
cg00088691_BC11	cg00088691	chr16	-	12526655	12526657		FALSE	FALSE	I	cg	SNX29	SNX29;SNX29	ENST00000564791.5;ENST00000566228.6	396959;549922	Body;Body	Body	protein_coding;protein_coding	mRNA	mRNA	OpenSea	Open Sea		Quies	15_Quies		EBF1;EOMES			FALSE
cg00088705_TC21	cg00088705	chr1	-	3494601	3494603		FALSE	FALSE	II	cg	MEGF6	MEGF6;MEGF6;MEGF6;MEGF6;MEGF6;MEGF6;MEGF6;MEGF6	ENST00000485002.6;ENST00000294599.8;ENST00000356575.9;ENST00000491842.1;ENST00000697102.1;ENST00000461795.1;ENST00000475790.5;ENST00000494257.1	116676;36847;116907;2116;36822;-357;1413;-1115	5'UTR;5'UTR;5'UTR;5'UTR;5'UTR;TSS1500;5'UTR;TSS1500	TSS1500	nonsense_mediated_decay;protein_coding;protein_coding;protein_coding;protein_coding;retained_intron;retained_intron;retained_intron	mRNA	mRNA	OpenSea	Open Sea		Quies	15_Quies		AHR;ASCL1;GRHL2;GRHL3;MAPK1;TRIM25;ZNF687			FALSE
cg00088885_BC21	cg00088885	chr4	+	87975481	87975483		FALSE	FALSE	II	cg	ENSG00000286618;SPP1	ENSG00000286618;SPP1;SPP1;SPP1;SPP1;SPP1;SPP1;SPP1;SPP1;SPP1;SPP1;SPP1;SPP1;SPP1;SPP1;SPP1;SPP1;SPP1;SPP1;SPP1;SPP1;SPP1;SPP1	ENST00000662475.1;ENST00000509334.5;ENST00000509659.5;ENST00000513981.5;ENST00000681973.1;ENST00000683087.1;ENST00000237623.11;ENST00000360804.4;ENST00000395080.8;ENST00000508233.6;ENST00000614857.5;ENST00000682655.1;ENST00000504310.5;ENST00000505146.1;ENST00000508002.5;ENST00000682554.1;ENST00000682599.1;ENST00000682865.1;ENST00000683440.1;ENST00000683620.1;ENST00000684106.1;ENST00000684450.1;EN…	32996;-232;-233;-232;-232;-229;-185;-232;-232;-232;-347;-232;-232;-1398;-235;-232;-232;-1116;-212;-232;-232;-232;-232	1stExon;TSS1500;TSS1500;TSS1500;TSS1500;TSS1500;TSS200;TSS1500;TSS1500;TSS1500;TSS1500;TSS1500;TSS1500;TSS1500;TSS1500;TSS1500;TSS1500;TSS1500;TSS1500;TSS1500;TSS1500;TSS1500;TSS1500	TSS1500	lncRNA;processed_transcript;processed_transcript;processed_transcript;processed_transcript;processed_transcript;protein_coding;protein_coding;protein_coding;protein_coding;protein_coding;protein_coding;retained_intron;retained_intron;retained_intron;retained_intron;retained_intron;retained_intron;retained_intron;retained_intron;retained_intron;retained_intron;retained_intron	mRNA	mRNA	OpenSea	Open Sea	H3F3A	Quies	15_Quies		CREBBP;CREM;EGR2;EGR3;ELF3;FUS;HNF1A;IKZF2;JMJD1C;KDM6A;LMO2;LYL1;MGEA5;MYB;MYH11;NOTCH1;PHIP;RUNX1;RUNX1T1;RUNX3;SPI1;SPIB;TAL1;TCF7L1;TERC;WT1;ZBTB16;ZBTB17			FALSE
cg00088975_TC21	cg00088975	chr1	-	3502052	3502054		FALSE	FALSE	II	cg	MEGF6	MEGF6;MEGF6;MEGF6;MEGF6	ENST00000485002.6;ENST00000294599.8;ENST00000356575.9;ENST00000697102.1	109225;29396;109456;29371	5'UTR;5'UTR;5'UTR;5'UTR	5'UTR	nonsense_mediated_decay;protein_coding;protein_coding;protein_coding	mRNA	mRNA	Shore	Shore	H1.0;H1.2;H1.4;H2AFY;H2AFY2;H2AK119;H2AK119ub;H2AK5ac;H2AK9ac;H2AX;H2BK120ub;H2BK15ac;H2Bub;H3.3;H3K27me1;H3K36me1;H3K36me2;H3K9me1;H3K9me3;H4;H4K20me1;H4K20me3	Quies	15_Quies		AGO1;AGO2;APOBEC3B;AR;ARRB1;ASCL1;ASCL2;ATF3;ATF4;ATOH1;BACH1;BATF;BCL6;BHLHE40;BIRA;BPTF;BRCA1;BRD3;CAMTA2;CBX1;CBX3;CBX5;CBX8;CCNT2;CEBPD;CEBPG;CHD2;CHD4;CHD5;CIITA;CLOCK;CSNK2A1;CTBP1;CTBP2;CTCFL;DNMT3A;DNMT3B;E2F3;E2F5;EBF1;EBNA1BP2;EBNA2;EED;EGLN2;EGR1;ELF1;ELK1;ELL2;EMX1;ERCC6;ERG;EWSR1;EZH2;FGFR1;FOSL1;FOXA2;FOXG1;FOXJ2;FOXM1;FOXO3;FOXP1;FXR1;GATA1;GATA2;GATA4;GATA6;GRHL2;GRHL3;GTF2B;GTF2F…			FALSE
cg00089071_BC11	cg00089071	chr17	+	38749555	38749557		FALSE	FALSE	I	cg	ENSG00000277182;PCGF2	ENSG00000277182;PCGF2;PCGF2;PCGF2;PCGF2;PCGF2	ENST00000610658.2;ENST00000616129.4;ENST00000616199.4;ENST00000618506.1;ENST00000618941.4;ENST00000620225.5	196;-1177;262;-1202;-1371;-1219	1stExon;TSS1500;5'UTR;TSS1500;TSS1500;TSS1500	TSS1500	lncRNA;protein_coding;protein_coding;protein_coding;protein_coding;protein_coding	mRNA	mRNA	Island	Island	H2AK119ub;H2AK9ac	TssBiv	1_TssA		AFF4;AHR;ARID2;BRD1;CBX8;CHD1;CHD8;CPSF3L;DLX1;EZH1;FAM208A;GATA3;HIRA;HNF4G;ING5;INO80;INTS12;INTS3;JMJD6;KAT7;KDM4A;KLF4;KLF5;KLF6;L3MBTL2;LEF1;LMNB1;MBD3;NELFA;NFATC1;PCGF1;POLR2B;RXRA;RYBP;TAF3;TET1;XRN2;ZBTB17;ZBTB33;ZBTB8A;ZFP2;ZFP37;ZFX;ZNF263;ZNF394			FALSE
cg00089102_BC21	cg00089102	chr1	-	3506246	3506248		FALSE	FALSE	II	cg	MEGF6	MEGF6;MEGF6;MEGF6;MEGF6	ENST00000485002.6;ENST00000294599.8;ENST00000356575.9;ENST00000697102.1	105031;25202;105262;25177	5'UTR;5'UTR;5'UTR;5'UTR	5'UTR	nonsense_mediated_decay;protein_coding;protein_coding;protein_coding	mRNA	mRNA	Shelf	Shelf		Quies	15_Quies					FALSE
cg00089128_BC21	cg00089128	chr1	-	3507241	3507243	M_2extBase_SNP_AFR_1pt,M_2extBase_SNPcommon_1pt	FALSE	FALSE	II	cg	MEGF6	MEGF6;MEGF6;MEGF6;MEGF6	ENST00000485002.6;ENST00000294599.8;ENST00000356575.9;ENST00000697102.1	104036;24207;104267;24182	5'UTR;5'UTR;5'UTR;5'UTR	5'UTR	nonsense_mediated_decay;protein_coding;protein_coding;protein_coding	mRNA	mRNA	Shore	Shore		Quies	15_Quies		ZNF331			FALSE
cg00089383_BC21	cg00089383	chr1	+	3516204	3516206		FALSE	FALSE	II	cg	MEGF6	MEGF6;MEGF6;MEGF6;MEGF6	ENST00000485002.6;ENST00000294599.8;ENST00000356575.9;ENST00000697102.1	95073;15244;95304;15219	5'UTR;5'UTR;5'UTR;5'UTR	5'UTR	nonsense_mediated_decay;protein_coding;protein_coding;protein_coding	mRNA	mRNA	Shelf	Shelf	H3.3	Quies	15_Quies		ARNT;CBFB;CHD4;GATAD2B;HEXIM1;HIC1;HIF1A;KDM6A;LMO1;MYB;MYH11;NFIC;NR3C1;PBX3;PSIP1;RARA;RUNX1;RUNX2;SMAD2_3;TEAD1;TERC;TP53;TP73			FALSE
cg00089444_BC11	cg00089444	chr13	-	51804168	51804170		FALSE	FALSE	I	cg	DHRS12;ENSG00000231856;ENSG00000285444	DHRS12;DHRS12;DHRS12;DHRS12;DHRS12;DHRS12;DHRS12;ENSG00000231856;ENSG00000231856;ENSG00000285444	ENST00000650833.1;ENST00000490949.5;ENST00000497151.1;ENST00000218981.5;ENST00000280056.6;ENST00000444610.8;ENST00000682342.2;ENST00000456688.2;ENST00000618844.1;ENST00000642706.1	-45;-11;-445;-11;-70;-5;-6;-128;331;40991	TSS200;TSS200;TSS1500;TSS200;TSS200;TSS200;TSS200;TSS200;1stExon;5'UTR	TSS1500	nonsense_mediated_decay;processed_transcript;processed_transcript;protein_coding;protein_coding;protein_coding;protein_coding;lncRNA;lncRNA;nonsense_mediated_decay	mRNA	mRNA	Island	Island	H2AX;H2AZac;H3.3;H3K18cr;H3K4me3B;H4K16ac	TssA	1_TssA		AFF1;AFF4;APOBEC3B;ARID2;ASXL1;ATF1;ATF2;ATF3;ATF4;BACH1;BCL11A;BCL11B;BCL3;BCL6;BCLAF1;BRD3;BRD4;BRPF3;CBX1;CBX3;CBX5;CBX8;CCNT2;CD74;CDK7;CDK8;CDK9;CEBPA;CEBPB;CEBPD;CEBPG;CHD1;CHD8;CHRM2;CNOT3;CPSF3L;CREB1;CREBBP;CREM;CSDE1;CSNK2A1;DNMT3B;DPF2;E2F1;E2F4;E2F5;E2F6;EED;EGLN2;EGR2;EGR3;ELF1;ELK1;ELK3;EMX1;EP300;EP400;ERCC6;ERG;ETS1;ETV1;ETV4;EWSR1;EZH1;FAM208A;FGFR1;FLI1;FOSL1;FOXO3;FOXP1;FOXP2;F…			FALSE
cg00089451_BC21	cg00089451	chr2	+	232603746	232603748	M_2extBase_SNP_AFR_1pt,M_2extBase_SNP_AMR_1pt,M_2extBase_SNPcommon_1pt,M_SNP_EAS_1pt,M_SNP_EUR_1pt,M_SNPcommon_1pt	FALSE	FALSE	II	cg	ENSG00000237126	ENSG00000237126;ENSG00000237126;ENSG00000237126;ENSG00000237126;ENSG00000237126;ENSG00000237126;ENSG00000237126	ENST00000415506.6;ENST00000595732.5;ENST00000596622.1;ENST00000597193.5;ENST00000597495.1;ENST00000598700.5;ENST00000600865.5	8225;8052;8225;8225;8132;8225;8225	5'UTR;5'UTR;5'UTR;5'UTR;5'UTR;5'UTR;5'UTR	5'UTR	lncRNA;lncRNA;lncRNA;lncRNA;lncRNA;lncRNA;lncRNA	lncRNA	lncRNA	Shelf	Shelf		Quies	15_Quies		DNMT3A;ZNF512			FALSE
cg00089456_BC21	cg00089456	chr1	-	3518387	3518389		FALSE	FALSE	II	cg	MEGF6	MEGF6;MEGF6;MEGF6;MEGF6	ENST00000485002.6;ENST00000294599.8;ENST00000356575.9;ENST00000697102.1	92890;13061;93121;13036	5'UTR;5'UTR;5'UTR;5'UTR	5'UTR	nonsense_mediated_decay;protein_coding;protein_coding;protein_coding	mRNA	mRNA	Shore	Shore	H3K27me1;H4K12ac	Quies	15_Quies	TRUE	ADNP;BCOR;CBX1;CBX3;CEBPD;CTCF;CTCFL;DPF2;ESCO2;GTF3C2;KLF16;PRDM11;RAD21;SMC3;SRF;STAG1;SUMO1;TERC;TRIM28;ZBTB2;ZMYM3;ZNF382;ZNF580			FALSE
cg00089512_TC21	cg00089512	chr1	-	2356727	2356729		FALSE	FALSE	II	cg	MORN1	MORN1;MORN1;MORN1	ENST00000606372.5;ENST00000378529.7;ENST00000378531.8	34960;34980;34827	5'UTR;5'UTR;5'UTR	5'UTR	processed_transcript;protein_coding;protein_coding	mRNA	mRNA	OpenSea	Open Sea		Quies	15_Quies		E2F4;ZTA			FALSE
cg00089667_BC21	cg00089667	chr6	+	2973202	2973204		FALSE	FALSE	II	cg	SERPINB6	SERPINB6;SERPINB6	ENST00000616722.4;ENST00000646775.1	-1037;-1425	TSS1500;TSS1500	TSS1500	protein_coding;protein_coding	mRNA	mRNA	Shore	Shore	H2AFY	Quies	5_TxWk		STAT4;ZNF24	SINE	Alu	FALSE
cg00089932_BC21	cg00089932	chr1	-	3532212	3532214		FALSE	FALSE	II	cg	MEGF6	MEGF6;MEGF6;MEGF6;MEGF6	ENST00000485002.6;ENST00000294599.8;ENST00000356575.9;ENST00000697102.1	79065;-764;79296;-789	5'UTR;TSS1500;5'UTR;TSS1500	TSS1500	nonsense_mediated_decay;protein_coding;protein_coding;protein_coding	mRNA	mRNA	Shore	Shore		EnhWk	15_Quies					FALSE
cg00090135_BC21	cg00090135	chr5	-	7848046	7848048		FALSE	FALSE	II	cg	C5orf49	C5orf49;C5orf49	ENST00000399810.7;ENST00000509627.1	3087;3105	5'UTR;5'UTR	5'UTR	protein_coding;protein_coding	mRNA	mRNA	Shore	Shore		ReprPCWk	14_ReprPCWk					FALSE
cg00090147_TC21	cg00090147	chr8	+	11704857	11704859		FALSE	FALSE	II	cg	GATA4	GATA4;GATA4;GATA4;GATA4;GATA4;GATA4;GATA4	ENST00000335135.8;ENST00000526716.5;ENST00000526974.1;ENST00000528712.5;ENST00000532059.6;ENST00000532977.1;ENST00000622443.3	654;707;12232;27899;656;27898;636	Body;Body;Body;Body;Body;Body;Body	Body	protein_coding;protein_coding;protein_coding;protein_coding;protein_coding;protein_coding;protein_coding	mRNA	mRNA	Island	Island	H2AK119	TssBiv	13_ReprPC		BCL11B;BRD1;BRPF3;CDCA2;EZH2;GLIS2;GRHL3;HIC1;ING2;ING5;IRAK1;JARID2;KAT7;KLF17;KLF8;LARP7;PATZ1;PCGF1;SCRT2;TRIM25;ZFP2;ZFP37;ZFP64;ZFP69B;ZMYND8;ZNF121;ZNF2;ZNF335;ZNF382;ZNF394;ZNF414;ZNF501;ZNF600;ZNF692;ZNF792			FALSE
cg00090165_BC21	cg00090165	chr1	-	3540297	3540299		FALSE	FALSE	II	cg	MEGF6	MEGF6;MEGF6	ENST00000485002.6;ENST00000356575.9	70980;71211	5'UTR;5'UTR	5'UTR	nonsense_mediated_decay;protein_coding	mRNA	mRNA	Shelf	Shelf		Quies	15_Quies		ARNT;BRCA1;E2F4;EGLN2;ETS1;FUS;GRHL2;HIF1A;LMO2;PROX1;STAT3;TAL1;TCF21;ZBTB16			FALSE
cg00090521_BC21	cg00090521	chr15	-	27714848	27714850		FALSE	FALSE	II	cg						Intergenic		No RNA Associated	No RNA Associated	OpenSea	Open Sea	H3R26Cit;H4K12ac	Het	15_Quies		NANOG;SP4;ZBTB2			FALSE
cg00090609_TC21	cg00090609	chr12	+	107761501	107761503		FALSE	FALSE	II	cg	PRDM4	PRDM4;PRDM4;PRDM4;PRDM4	ENST00000550376.5;ENST00000547268.1;ENST00000228437.10;ENST00000547188.1	-229;-477;-364;-573	TSS1500;TSS1500;TSS1500;TSS1500	TSS1500	nonsense_mediated_decay;processed_transcript;protein_coding;protein_coding	mRNA	mRNA	Shore	Shore	H2A;H2AFZ;H2AZK4ac_H2AZK7ac_H2AZK11ac;H2BK20ac;H3F3A;H3K23me2;H3K4me2;H3K4me3B;H4K8ac	TssA	1_TssA		ARID5B;BRCA1;C11orf30;CBX3;CBX4;CBX5;CHD8;CSDE1;CUX1;DIDO1;EED;EHMT2;ELF1;ETV1;FOXJ2;FOXM1;GATAD1;H2AZ;HCFC1;HDAC8;HOTAIR;HOXA4;ID3;IKZF1;INTS3;KDM4A;KDM6B;L3MBTL2;LMNB1;MAFF;MAFK;MBD3;MBTD1;MLLT1;MTA3;MYBL2;MYH11;MYNN;NELFE;NFATC3;NIPBL;NOTCH1;NR2C2;NRF1;OTX2;PITX3;POU5F1;RAG2;RBL1;RBL2;REL;RFX1;RFX2;RING1;RUNX3;SAP30;SIX5;SOX2;SP4;SRF;STAT5A;TARDBP;TBL1XR1;TET1;ZBTB17;ZBTB33;ZBTB40;ZBTB7B;ZNF10…			FALSE
cg00090915_TC21	cg00090915	chr1	-	3565226	3565228		FALSE	FALSE	II	cg	MEGF6	MEGF6;MEGF6	ENST00000485002.6;ENST00000356575.9	46051;46282	5'UTR;5'UTR	5'UTR	nonsense_mediated_decay;protein_coding	mRNA	mRNA	OpenSea	Open Sea	H4K12ac	Quies	15_Quies		CDC5L;CSDE1;CTCF;HIC1;LMNB1;NCOA1;SMC1A;SMC3;STAG1;ZNF414;ZNF654			FALSE
cg00091059_BC21	cg00091059	chr1	-	3570790	3570792		FALSE	FALSE	II	cg	MEGF6	MEGF6;MEGF6	ENST00000485002.6;ENST00000356575.9	40487;40718	5'UTR;5'UTR	5'UTR	nonsense_mediated_decay;protein_coding	mRNA	mRNA	OpenSea	Open Sea		Quies	15_Quies		DNMT3A;EBF1;EGR3;EMX1;GRHL2;RBPJ;SND1;ZNF770			FALSE
cg00091192_TC21	cg00091192	chr1	-	3578264	3578266		FALSE	FALSE	II	cg	MEGF6	MEGF6;MEGF6	ENST00000485002.6;ENST00000356575.9	33013;33244	5'UTR;5'UTR	5'UTR	nonsense_mediated_decay;protein_coding	mRNA	mRNA	OpenSea	Open Sea		Quies	15_Quies		AFF1;BCL11A;CBFB;EBF1;ETV6;GRHL2;JMJD1C;MEIS1;NFKB1;PAX5;PBX1;RUNX2;RUNX3;SETD1A;SND1;TERC;TP73;YAP1			FALSE
cg00091436_BC21	cg00091436	chr1	+	3586579	3586581		FALSE	FALSE	II	cg	MEGF6	MEGF6;MEGF6	ENST00000485002.6;ENST00000356575.9	24698;24929	5'UTR;5'UTR	5'UTR	nonsense_mediated_decay;protein_coding	mRNA	mRNA	Shelf	Shelf		Quies	15_Quies					FALSE
cg00091563_BC21	cg00091563	chr1	+	3591672	3591674	M_2extBase_SNP_AFR_1pt,M_2extBase_SNP_EAS_1pt,M_2extBase_SNP_SAS_1pt	FALSE	FALSE	II	cg	MEGF6	MEGF6;MEGF6	ENST00000485002.6;ENST00000356575.9	19605;19836	5'UTR;5'UTR	5'UTR	nonsense_mediated_decay;protein_coding	mRNA	mRNA	Shelf	Shelf	H4K12ac	Quies	15_Quies	TRUE	CTCF;EGR3;ZKSCAN8			FALSE
cg00091569_BC11	cg00091569	chr3	+	40386891	40386893		FALSE	FALSE	I	cg	ENTPD3;ENTPD3-AS1	ENTPD3;ENTPD3;ENTPD3;ENTPD3;ENTPD3;ENTPD3-AS1;ENTPD3-AS1	ENST00000647765.1;ENST00000301825.8;ENST00000439533.5;ENST00000445129.1;ENST00000456402.5;ENST00000439293.5;ENST00000669707.1	-306;-292;-353;-1105;-353;66295;66283	TSS1500;TSS1500;TSS1500;TSS1500;TSS1500;5'UTR;5'UTR	TSS1500	nonsense_mediated_decay;protein_coding;protein_coding;protein_coding;protein_coding;lncRNA;lncRNA	mRNA	mRNA	Shore	Shore	H2BK15ac;H3K27me3;H3K27me3B;H3K36me2;H3K79me1	ReprPC	13_ReprPC		ATF7IP;BMI1;CTBP2;HCFC1R1;KDM4A;LMNB1;RING1;RYBP;SETDB1;TERC;TTF1;ZEB2			FALSE
cg00091827_BC11	cg00091827	chr2	-	127106079	127106081		FALSE	FALSE	I	cg	BIN1	BIN1;BIN1;BIN1;BIN1;BIN1;BIN1;BIN1;BIN1;BIN1;BIN1;BIN1	ENST00000259238.8;ENST00000316724.10;ENST00000346226.7;ENST00000348750.8;ENST00000351659.7;ENST00000352848.7;ENST00000357970.7;ENST00000376113.6;ENST00000393040.7;ENST00000393041.7;ENST00000409400.1	1209;1075;1209;1209;1209;1209;1209;922;1209;1209;1199	5'UTR;5'UTR;5'UTR;5'UTR;5'UTR;No GENCODE transcript;5'UTR;5'UTR;5'UTR;5'UTR;5'UTR	5'UTR	protein_coding;protein_coding;protein_coding;protein_coding;protein_coding;protein_coding;protein_coding;protein_coding;protein_coding;protein_coding;protein_coding	mRNA	mRNA	Island	Island	H1.4;H2AK119;H2AK119ub;H2AK9ac;H3K36ac;H3K79me3;H3K9K14ac;HistoneLysineCrotonylation	TssA	1_TssA		AUTS2;BRD1;BRPF3;CDCA2;CHD1;CHD4;CHD8;CNOT3;CTBP2;ELK1;ELK3;ELK4;EOMES;ERCC6;ERG;EWSR1;FGFR1;FLI1;GATAD2B;HEXIM1;HNF4G;ING2;ING5;INO80;INTS12;JARID2;JMJD6;KAT7;KDM4A;KLF6;MAPK1;MBD3;MKL2;NELFE;NR2F1;PCGF1;PHF2;PMEL;POU5F1;RBBP5;RYBP;SIX2;SUMO1;TET1;TRAF7;ZBTB33			FALSE
cg00092096_TC21	cg00092096	chr2	-	46876201	46876203		FALSE	FALSE	II	cg						Intergenic		No RNA Associated	No RNA Associated	OpenSea	Open Sea	H3F3A	TxWk	15_Quies		CREB3;DDX20;E2F5;ELK1;GATA6;HINFP;ID3;ILK;JMJD1C;MEF2A;MEF2D;NFE2L1;NR4A1;PBX2;PTRF;PTTG1;TAL1;TEAD2;ZNF175;ZNF584;ZNF589;ZNF639;ZNF644;ZNF766	LTR	ERV1	FALSE
cg00092951_BC21	cg00092951	chr1	-	3634980	3634982		FALSE	FALSE	II	cg	WRAP73	WRAP73;WRAP73;WRAP73;WRAP73;WRAP73;WRAP73;WRAP73	ENST00000270708.12;ENST00000378322.7;ENST00000424367.5;ENST00000469643.1;ENST00000471223.1;ENST00000494884.1;ENST00000497940.5	15123;15078;15046;470;4645;453;2077	5'UTR;5'UTR;5'UTR;5'UTR;1stExon;1stExon;5'UTR	5'UTR	protein_coding;protein_coding;protein_coding;retained_intron;retained_intron;retained_intron;retained_intron	mRNA	mRNA	OpenSea	Open Sea		Tx	4_Tx		HOTAIR;MITF			FALSE
cg00093238_BC21	cg00093238	chr1	+	3644963	3644965	M_2extBase_SNP_AFR_1pt,M_2extBase_SNPcommon_1pt	FALSE	FALSE	II	cg	WRAP73	WRAP73;WRAP73;WRAP73;WRAP73;WRAP73	ENST00000270708.12;ENST00000378322.7;ENST00000419924.2;ENST00000424367.5;ENST00000465916.5	5140;5095;5100;5063;7798	5'UTR;5'UTR;5'UTR;5'UTR;5'UTR	5'UTR	protein_coding;protein_coding;protein_coding;protein_coding;protein_coding	mRNA	mRNA	Shore	Shore	H3K36me3B	TxWk	4_Tx		TERC			FALSE
cg00093305_BC21	cg00093305	chr1	-	3646283	3646285		FALSE	FALSE	II	cg	WRAP73	WRAP73;WRAP73;WRAP73;WRAP73;WRAP73	ENST00000270708.12;ENST00000378322.7;ENST00000419924.2;ENST00000424367.5;ENST00000465916.5	3820;3775;3780;3743;6478	5'UTR;5'UTR;5'UTR;5'UTR;5'UTR	5'UTR	protein_coding;protein_coding;protein_coding;protein_coding;protein_coding	mRNA	mRNA	Shore	Shore	H3K36me3;H3K36me3B	Tx	4_Tx			DNA	TcMar-Tigger	FALSE
cg00093433_TC21	cg00093433	chr16	+	85947703	85947705		FALSE	FALSE	II	cg	ENSG00000285163	ENSG00000285163;ENSG00000285163;ENSG00000285163	ENST00000645383.1;ENST00000646214.1;ENST00000646986.1	15822;22720;12407	Body;Body;Body	Body	lncRNA;lncRNA;lncRNA	lncRNA	lncRNA	Shore	Shore	H2AK119	ReprPC	14_ReprPCWk		BATF;BCL11A;BCLAF1;BCOR;CDCA2;EBF1;EED;ETV6;GRHL3;IKZF1;IRF4;JUNB;KDM6B;LARP7;MEF2A;MTA2;MTA3;PAX5;POU2F2;RUNX3;TARDBP;TBX21;TCF4;TRIM22;ZBED1;ZNF18			FALSE
cg00093569_TC11	cg00093569	chr1	+	3652383	3652385		FALSE	FALSE	I	cg	TP73;WRAP73	TP73;TP73;TP73;TP73;TP73;WRAP73	ENST00000346387.8;ENST00000354437.8;ENST00000357733.7;ENST00000378295.9;ENST00000604074.5;ENST00000465916.5	-181;-181;-181;-132;-136;378	TSS200;TSS200;TSS200;TSS200;TSS200;5'UTR	TSS200	protein_coding;protein_coding;protein_coding;protein_coding;protein_coding;protein_coding	mRNA	mRNA	Island	Island	H3K27me3	TssBiv	13_ReprPC		ASXL1;BCOR;BRD1;CDCA2;CDK8;CREBBP;E2F1;E2F4;E2F6;EGR1;EGR2;EGR3;EMX1;ERF;EZH1;EZH2;FAM208A;FEZF1;FOXM1;GRHL3;HCFC1R1;HIF1A;HMGN3;HNF4G;HOXA4;IKZF2;ING2;ING5;INO80;INTS11;IRF4;JARID2;KDM2B;KDM4A;KDM5B;L3MBTL2;MAPK1;MBD3;MYH11;NCAPH2;OGT;PCGF1;PSIP1;SATB1;SMAD4;SOX9;SP1;SP4;SRC;SUMO2;SUZ12;TCF4;TCF7L1;TFAP4;TFDP1;THAP1;TRIM25;UBTF;ZBTB14;ZBTB26;ZBTB8A;ZFP64;ZMYND8;ZNF202;ZNF35;ZNF554			FALSE
cg00093686_TC11	cg00093686	chr12	-	114693336	114693338		FALSE	FALSE	I	cg	TBX3-AS1	TBX3-AS1;TBX3-AS1	ENST00000653540.1;ENST00000660721.1	10396;11045	Body;Body	Body	lncRNA;lncRNA	lncRNA	lncRNA	Shore	Shore		TssBiv	13_ReprPC		DAXX;DNMT3A;MBD3;NR2F1			FALSE
cg00093706_BC21	cg00093706	chr1	+	3654894	3654896		FALSE	FALSE	II	cg	TP73	TP73;TP73;TP73;TP73;TP73	ENST00000346387.8;ENST00000354437.8;ENST00000357733.7;ENST00000378295.9;ENST00000604074.5	2330;2330;2330;2379;2375	Body;Body;Body;Body;Body	Body	protein_coding;protein_coding;protein_coding;protein_coding;protein_coding	mRNA	mRNA	Shore	Shore		ReprPC	13_ReprPC		AHR;ARNT;CTBP1;ESR1;GATA3;KLF4;KLF9;TLE3;ZNF217;ZNF687;ZNF701;ZXDC			FALSE
cg00093733_BC21	cg00093733	chr1	+	3655765	3655767	M_2extBase_SNP_AMR_1pt	FALSE	FALSE	II	cg	TP73	TP73;TP73;TP73;TP73;TP73	ENST00000346387.8;ENST00000354437.8;ENST00000357733.7;ENST00000378295.9;ENST00000604074.5	3201;3201;3201;3250;3246	Body;Body;Body;Body;Body	Body	protein_coding;protein_coding;protein_coding;protein_coding;protein_coding	mRNA	mRNA	Shelf	Shelf	H2BK20ac	ReprPC	13_ReprPC					FALSE
cg00093801_BC21	cg00093801	chr1	-	3658300	3658302		FALSE	FALSE	II	cg	TP73	TP73;TP73;TP73;TP73;TP73	ENST00000346387.8;ENST00000354437.8;ENST00000357733.7;ENST00000378295.9;ENST00000604074.5	5736;5736;5736;5785;5781	Body;Body;Body;Body;Body	Body	protein_coding;protein_coding;protein_coding;protein_coding;protein_coding	mRNA	mRNA	OpenSea	Open Sea		ReprPC	14_ReprPCWk		C11orf30;DMC1;HIRA;MCM2	LTR	ERV1	FALSE
cg00093842_BC21	cg00093842	chr1	-	3659958	3659960		FALSE	FALSE	II	cg	TP73;TP73-AS3	TP73;TP73;TP73;TP73;TP73;TP73-AS3	ENST00000346387.8;ENST00000354437.8;ENST00000357733.7;ENST00000378295.9;ENST00000604074.5;ENST00000443034.1	7394;7394;7394;7443;7439;8814	Body;Body;Body;Body;Body;5'UTR	5'UTR	protein_coding;protein_coding;protein_coding;protein_coding;protein_coding;lncRNA	mRNA	mRNA	OpenSea	Open Sea		ReprPCWk	14_ReprPCWk		FEZF1;FOXA1;HIF1A;HOXB13;MEF2B;MRE11A;NKX3-1;OSR2;PIAS1;TLE3;TOP1;VDR	SINE	Alu	FALSE
cg00093843_BC21	cg00093843	chr1	+	3660232	3660234		FALSE	FALSE	II	cg	TP73;TP73-AS3	TP73;TP73;TP73;TP73;TP73;TP73-AS3	ENST00000346387.8;ENST00000354437.8;ENST00000357733.7;ENST00000378295.9;ENST00000604074.5;ENST00000443034.1	7668;7668;7668;7717;7713;8540	Body;Body;Body;Body;Body;5'UTR	5'UTR	protein_coding;protein_coding;protein_coding;protein_coding;protein_coding;lncRNA	mRNA	mRNA	OpenSea	Open Sea		ReprPCWk	14_ReprPCWk		TOP1	LTR	ERV1	FALSE
cg00093892_BC21	cg00093892	chr1	+	86016112	86016114		FALSE	FALSE	II	cg	COL24A1	COL24A1;COL24A1	ENST00000426639.5;ENST00000370571.7	140651;140660	5'UTR;5'UTR	5'UTR	nonsense_mediated_decay;protein_coding	mRNA	mRNA	OpenSea	Open Sea	H2BK20ac	Quies	15_Quies		BCLAF1;CBX5;LMNA;LMNB1;MTA3;STAT5A;ZMYM3	SINE	Alu	FALSE
cg00094060_BC21	cg00094060	chr6	-	37185144	37185146		FALSE	FALSE	II	cg						Intergenic		No RNA Associated	No RNA Associated	OpenSea	Open Sea		Quies	15_Quies			SINE	Alu	FALSE
cg00094170_BC21	cg00094170	chr1	+	3674070	3674072		FALSE	FALSE	II	cg	TP73	TP73;TP73;TP73;TP73;TP73	ENST00000346387.8;ENST00000354437.8;ENST00000357733.7;ENST00000378295.9;ENST00000604074.5	21506;21506;21506;21555;21551	Body;Body;Body;Body;Body	Body	protein_coding;protein_coding;protein_coding;protein_coding;protein_coding	mRNA	mRNA	OpenSea	Open Sea		ReprPC	14_ReprPCWk		EBF1;HDGF;MTA2;MYOD1;NEUROG2;NFKB1;NFKB2;REL;RELA;RELB;RUNX3;SNAI2;STAT5A;TBL1XR1;TBX21;ZBED1;ZNF18;ZNF597			FALSE
cg00094213_TC21	cg00094213	chr1	+	3675741	3675743		FALSE	FALSE	II	cg	TP73	TP73;TP73;TP73;TP73;TP73	ENST00000346387.8;ENST00000354437.8;ENST00000357733.7;ENST00000378295.9;ENST00000604074.5	23177;23177;23177;23226;23222	Body;Body;Body;Body;Body	Body	protein_coding;protein_coding;protein_coding;protein_coding;protein_coding	mRNA	mRNA	OpenSea	Open Sea		ReprPCWk	14_ReprPCWk		DACOR1;EGR3;HNF4G			FALSE
cg00094255_TC21	cg00094255	chr6	+	163671377	163671379		FALSE	FALSE	II	cg	ENSG00000235538	ENSG00000235538;ENSG00000235538;ENSG00000235538;ENSG00000235538;ENSG00000235538;ENSG00000235538;ENSG00000235538;ENSG00000235538;ENSG00000235538;ENSG00000235538	ENST00000657157.1;ENST00000657614.1;ENST00000659903.1;ENST00000664207.1;ENST00000665405.1;ENST00000665613.1;ENST00000666400.1;ENST00000667749.1;ENST00000669147.1;ENST00000671100.1	-264;-231;-288;-280;-235;-199;-300;-265;-263;-225	TSS1500;TSS1500;TSS1500;TSS1500;TSS1500;TSS200;TSS1500;TSS1500;TSS1500;TSS1500	TSS1500	lncRNA;lncRNA;lncRNA;lncRNA;lncRNA;lncRNA;lncRNA;lncRNA;lncRNA;lncRNA	lncRNA	lncRNA	Shore	Shore	H1.0	Quies	15_Quies		ATF1;ATF7IP;DMC1;GRHL3;HCFC1R1;POLR3D;RAD51;SP140;TBL1X;ZBTB33;ZNF75D			FALSE
cg00094274_BC21	cg00094274	chr1	-	3678858	3678860		FALSE	FALSE	II	cg	TP73	TP73;TP73;TP73;TP73;TP73	ENST00000346387.8;ENST00000354437.8;ENST00000357733.7;ENST00000378295.9;ENST00000604074.5	26294;26294;26294;26343;26339	Body;Body;Body;Body;Body	Body	protein_coding;protein_coding;protein_coding;protein_coding;protein_coding	mRNA	mRNA	OpenSea	Open Sea	H4K5ac_H4K8ac_H4K12ac_H4K16ac	ReprPCWk	14_ReprPCWk		TERC;ZFP64	DNA	hAT-Charlie	FALSE
cg00094448_BC21	cg00094448	chr1	-	3685321	3685323		FALSE	FALSE	II	cg	TP73	TP73;TP73;TP73;TP73;TP73;TP73;TP73	ENST00000346387.8;ENST00000354437.8;ENST00000357733.7;ENST00000378295.9;ENST00000603362.5;ENST00000604074.5;ENST00000604479.5	32757;32757;32757;32806;2956;32802;2956	Body;Body;Body;Body;Body;Body;Body	Body	protein_coding;protein_coding;protein_coding;protein_coding;protein_coding;protein_coding;protein_coding	mRNA	mRNA	OpenSea	Open Sea		ReprPCWk	14_ReprPCWk		KLF5			FALSE
cg00094944_BC21	cg00094944	chr19	+	11739094	11739096		FALSE	FALSE	II	cg	ZNF823	ZNF823;ZNF823;ZNF823;ZNF823	ENST00000341191.11;ENST00000431998.1;ENST00000440527.1;ENST00000586121.1	-148;-149;-85;-212	TSS200;TSS200;TSS200;TSS1500	TSS1500	protein_coding;protein_coding;protein_coding;protein_coding	mRNA	mRNA	Shore	Shore	H3R26Cit	TssA	1_TssA		AFF4;AGO1;AHR;AR;ARID2;ARID3A;ARNTL;ARRB1;ASCL2;ASH2L;ASXL1;ATF1;ATF2;ATF3;BAHD1;BARX2;BCL11B;BCL6;BCOR;BHLHE40;BRCA1;C11orf30;CBX1;CBX3;CBX5;CBX8;CDK7;CDK9;CDX2;CEBPA;CEBPB;CEBPZ;CHAMP1;CHD2;CHRM2;CLOCK;CREB1;CREM;CTBP1;CTBP2;CTNNB1;CUX1;DAXX;DCP1A;DDX20;DDX21;DEAF1;DLX1;DNMT3A;DPF2;E2F1;E2F2;E2F3;E2F4;E2F5;E2F6;E2F7;EBF1;EBF3;EBNA3C;EED;EGLN2;EGR1;EGR3;EHF;EHMT2;ELF1;ELF3;ELK1;ELK3;ELL2;EMX1;EO…			FALSE
cg00095186_BC21	cg00095186	chr1	-	3708136	3708138		FALSE	FALSE	II	cg	TP73	TP73;TP73;TP73;TP73;TP73;TP73;TP73;TP73;TP73;TP73;TP73;TP73;TP73	ENST00000346387.8;ENST00000354437.8;ENST00000357733.7;ENST00000378280.5;ENST00000378285.5;ENST00000378288.8;ENST00000378290.4;ENST00000378295.9;ENST00000603362.5;ENST00000604074.5;ENST00000604479.5;ENST00000603364.5;ENST00000604194.1	55572;55572;55572;17465;17465;17465;10079;55621;25771;55617;25771;17430;10091	Body;Body;Body;Body;Body;Body;Body;Body;Body;Body;Body;Body;Body	Body	protein_coding;protein_coding;protein_coding;protein_coding;protein_coding;protein_coding;protein_coding;protein_coding;protein_coding;protein_coding;protein_coding;retained_intron;retained_intron	mRNA	mRNA	Shore	Shore	H3K36me3B	ReprPC	13_ReprPC		HIF1A			FALSE
cg00095202_BC21	cg00095202	chr1	+	3708859	3708861	M_2extBase_SNP_EUR_1pt	FALSE	FALSE	II	cg	TP73	TP73;TP73;TP73;TP73;TP73;TP73;TP73;TP73;TP73;TP73;TP73;TP73	ENST00000346387.8;ENST00000354437.8;ENST00000357733.7;ENST00000378280.5;ENST00000378285.5;ENST00000378288.8;ENST00000378290.4;ENST00000378295.9;ENST00000603362.5;ENST00000604074.5;ENST00000604479.5;ENST00000603364.5	56295;56295;56295;18188;18188;18188;10802;56344;26494;56340;26494;18153	Body;Body;Body;Body;Body;Body;Body;Body;Body;Body;Body;Body	Body	protein_coding;protein_coding;protein_coding;protein_coding;protein_coding;protein_coding;protein_coding;protein_coding;protein_coding;protein_coding;protein_coding;retained_intron	mRNA	mRNA	Shore	Shore		ReprPC	13_ReprPC		GRHL2;SP4			FALSE
cg00095287_BC21	cg00095287	chr16	-	5012345	5012347		FALSE	FALSE	II	cg	ENSG00000267072;SEC14L5	ENSG00000267072;SEC14L5	ENST00000588778.1;ENST00000251170.12	1437;54016	Body;Body	Body	lncRNA;protein_coding	mRNA	mRNA	OpenSea	Open Sea		Quies	15_Quies					FALSE
cg00095620_TC21	cg00095620	chr1	+	3724755	3724757		FALSE	FALSE	II	cg	TP73	TP73;TP73;TP73;TP73;TP73;TP73;TP73;TP73;TP73;TP73;TP73;TP73	ENST00000346387.8;ENST00000354437.8;ENST00000357733.7;ENST00000378280.5;ENST00000378285.5;ENST00000378288.8;ENST00000378290.4;ENST00000378295.9;ENST00000603362.5;ENST00000604074.5;ENST00000604479.5;ENST00000603364.5	72191;72191;72191;34084;34084;34084;26698;72240;42390;72236;42390;34049	Body;Body;Body;Body;Body;Body;Body;Body;Body;Body;Body;Body	Body	protein_coding;protein_coding;protein_coding;protein_coding;protein_coding;protein_coding;protein_coding;protein_coding;protein_coding;protein_coding;protein_coding;retained_intron	mRNA	mRNA	OpenSea	Open Sea	H4K12ac	ReprPCWk	14_ReprPCWk		CHAMP1;COPS2;CSDE1;CTCF;DPF2;EBF1;ELL2;HDGF;HOXC9;ICE1;IKZF1;INSM2;JMJD1C;KLF13;LARP7;LEF1;LMNB1;MLLT1;MTA2;MYH11;NFATC3;OVOL3;PDX1;PKNOX1;PML;PRDM1;PRDM2;RFX1;RUNX2;RUNX3;SMARCA5;SMARCE1;SMC1A;STAG1;STAT5B;TBX21;TP73;TRIM22;TRIM25;ZBTB40;ZC3H8;ZFP69B;ZNF121;ZNF324;ZNF394;ZNF528;ZNF654;ZNF793;ZSCAN16	SINE	Alu	FALSE
cg00095728_BC21	cg00095728	chr2	+	176111352	176111354		FALSE	FALSE	II	cg	HOXD10	HOXD10;HOXD10	ENST00000490088.2;ENST00000549469.1	2563;2476	Body;Body	Body	processed_transcript;processed_transcript	processed_transcript	processed_transcript	Shore	Shore	H3K36me3B;H4K12ac	ReprPC	13_ReprPC	TRUE	ARNT;BHLHE40;CBX1;CBX3;CBX5;CBX6;CBX7;CBX8;CEBPD;CHAMP1;CHD2;CREB1;CSDE1;CTCF;CTCFL;DDX20;E2F4;EGLN2;FAIRE;FOXM1;GATA1;HBP1;HIF1A;HMBOX1;HOXA4;HSF1;ICE1;ID3;IRF1;IRF4;JUND;KDM1A;KDM3B;KDM4B;KLF16;KMT2B;LMNB1;MAFG;MAFK;MBD1_isoform1;MBD1_isoform2;MEF2A;MIER1;MTA2;MYBL2;NBN;NFATC3;NFE2;NFIC;NKX2-1;NR2F2;NR2F6;NR4A1;PAX5;PCGF2;PROX1;RAD21;REL;REPIN1;RFX1;RFX5;RING1;RNF2;RUNX3;RXRA;SCML2;SETDB1;SMAD1…			FALSE
cg00096048_BC21	cg00096048	chr3	-	187422212	187422214	M_nonuniq	TRUE	FALSE	II	cg	ENSG00000239093	ENSG00000239093	ENST00000459452.1	-1102	TSS1500	TSS1500	snoRNA	snoRNA	ncRNA	OpenSea	Open Sea		Quies	15_Quies		BAHD1;ERCC3;IRF5;LMNB1	SINE	Alu	FALSE
cg00096104_BC11	cg00096104	chr13	-	99895642	99895644		FALSE	FALSE	I	cg	CLYBL;ENSG00000286757	CLYBL;CLYBL;CLYBL;ENSG00000286757;ENSG00000286757;ENSG00000286757;ENSG00000286757;ENSG00000286757	ENST00000689673.1;ENST00000693071.1;ENST00000376355.7;ENST00000656974.1;ENST00000659729.1;ENST00000661077.1;ENST00000670575.1;ENST00000671519.1	288956;288970;288974;60193;60101;60097;61525;61511	Body;Body;Body;5'UTR;5'UTR;5'UTR;5'UTR;5'UTR	5'UTR	nonsense_mediated_decay;nonsense_mediated_decay;protein_coding;lncRNA;lncRNA;lncRNA;lncRNA;lncRNA	mRNA	mRNA	Island	Island	H1.4;H2AK119;H3K23me2;H3K27me3	TssBiv	11_BivFlnk		BACH1;CBX7;CBX8;CDCA2;CNOT3;EZH1;EZH2;HCFC1R1;HIRA;JARID2;LMNB1;PCGF1;PSIP1;RBL1;RING1;RNF2;RYBP;SP140;SUZ12			FALSE
cg00096938_TC21	cg00096938	chr1	-	3773231	3773233		FALSE	FALSE	II	cg	SMIM1	SMIM1;SMIM1;SMIM1;SMIM1	ENST00000444870.7;ENST00000452264.1;ENST00000561886.2;ENST00000642557.4	445;407;461;483	Body;Body;Body;Body	Body	protein_coding;protein_coding;protein_coding;protein_coding	mRNA	mRNA	Shore	Shore	H3F3A;H3K23me2	TssFlnkU	2_TssAFlnk		BCL11B;ESR1;HOXB13;INTS3;MBD3;PR;RUNX2;TFAP2A;TFAP2C;ZBTB40;ZEB2			FALSE
cg00097149_BC21	cg00097149	chr1	+	3781046	3781048		FALSE	FALSE	II	cg	LRRC47	LRRC47	ENST00000378251.3	15452	1stExon	1stExon	protein_coding	mRNA	mRNA	OpenSea	Open Sea		Tx	4_Tx		AR;ARRB1;ASH2L;GRHL2;MTOR;SUMO2;TOP1;VDR;ZFP57			FALSE
cg00097169_BC21	cg00097169	chr1	+	3782001	3782003		FALSE	FALSE	II	cg	LRRC47;RN7SL574P	LRRC47;LRRC47;LRRC47;RN7SL574P	ENST00000479239.1;ENST00000378251.3;ENST00000462356.5;ENST00000581512.2	2046;14497;2174;-813	5'UTR;5'UTR;5'UTR;TSS1500	TSS1500	nonsense_mediated_decay;protein_coding;retained_intron;misc_RNA	mRNA	mRNA	OpenSea	Open Sea	H3K36me3B	Tx	4_Tx		IRF5;ZNF121			FALSE
cg00097193_BC21	cg00097193	chr1	-	3782923	3782925		FALSE	FALSE	II	cg	LRRC47;RN7SL574P	LRRC47;LRRC47;LRRC47;RN7SL574P	ENST00000479239.1;ENST00000378251.3;ENST00000462356.5;ENST00000581512.2	1124;13575;1252;109	5'UTR;5'UTR;5'UTR;1stExon	5'UTR	nonsense_mediated_decay;protein_coding;retained_intron;misc_RNA	mRNA	mRNA	Shelf	Shelf	H3K36me3B	Tx	4_Tx		KLF4	srpRNA	srpRNA	FALSE
cg00097238_TC21	cg00097238	chr1	+	3784311	3784313		FALSE	FALSE	II	cg	ENSG00000272153;LRRC47	ENSG00000272153;LRRC47;LRRC47;LRRC47	ENST00000607459.1;ENST00000479239.1;ENST00000378251.3;ENST00000462356.5	-696;-264;12187;-136	TSS1500;TSS1500;5'UTR;TSS200	TSS1500	lncRNA;nonsense_mediated_decay;protein_coding;retained_intron	mRNA	mRNA	Shelf	Shelf		Tx	4_Tx		EGR3;LEO1;MCM2;POU2F1;SIRT1			FALSE
cg00097282_TC21	cg00097282	chr7	-	5593963	5593965		FALSE	FALSE	II	cg	FSCN1	FSCN1;FSCN1;FSCN1;FSCN1	ENST00000382361.8;ENST00000405801.2;ENST00000444748.5;ENST00000447103.5	1148;-722;116;-583	Body;TSS1500;1stExon;TSS1500	TSS1500	protein_coding;protein_coding;protein_coding;protein_coding	mRNA	mRNA	Island	Island	H2AK119ub;H3K79me1;H4K20me1	TssA	1_TssA		BRD1;BRPF3;CCNT2;CDCA2;EGR2;EGR3;HIC1;HIRA;IKZF2;ING5;KAT7;KDM4C;LEO1;MAPK1;MBD3;PATZ1;PCGF1;PHF2;SETD1A;TERC;TRIM25;ZNF202;ZNF282			FALSE
cg00097322_BC21	cg00097322	chr1	+	203899194	203899196		FALSE	FALSE	II	cg						Intergenic		No RNA Associated	No RNA Associated	OpenSea	Open Sea		Quies	15_Quies		DNMT3A;EMX1;ING2;LMNA;NFATC3	SINE	Alu	FALSE
cg00097436_BC21	cg00097436	chr3	+	141865976	141865978		FALSE	FALSE	II	cg	HMGN2P25	HMGN2P25	ENST00000486956.1	-697	TSS1500	TSS1500	processed_pseudogene	pseudogene	pseudogene	OpenSea	Open Sea		Quies	15_Quies			SINE	Alu	FALSE
cg00097745_TC11	cg00097745	chr1	-	3801409	3801411		FALSE	FALSE	I	cg						Intergenic		No RNA Associated	No RNA Associated	OpenSea	Open Sea	H4K12ac	Quies	14_ReprPCWk		ARID1A;BATF;BCL11A;EBF1;EED;ETV6;IKZF1;IRF4;JUNB;MTA2;NBN;NFKB1;NFKB2;PRDM1;RBPJ;RELB;RFX1;RUNX3;SCRT2;SETDB1;SNAI2;STAG1;TBX21;TRIM22;ZBED1;ZNF597;ZNF680	LTR	ERVK	FALSE
cg00097756_BC21	cg00097756	chr8	+	143058867	143058869	M_nonuniq	TRUE	FALSE	II	cg	AK3P2;LINC02904	AK3P2;LINC02904;LINC02904	ENST00000507976.2;ENST00000519775.2;ENST00000669519.1	-1051;19573;19540	TSS1500;Body;Body	TSS1500	processed_pseudogene;lncRNA;lncRNA	lncRNA	lncRNA	OpenSea	Open Sea	CENPA;H4K12ac	Quies	15_Quies	TRUE	CBX3;CHRM2;CTCF;CTCFL;DPF2;EGLN2;ESCO2;ETV1;ETV4;FOXO3;GABPA;HCFC1R1;ICE1;JMJD1C;MECP2;MYH11;NKX2-1;RAD21;REPIN1;RFX5;SETDB1;SMAD1;SMAD4;SMC1A;SMC3;SRF;STAG1;SUMO1;TOP1;TRIM28;ZBTB2;ZBTB33;ZNF143;ZNF24;ZNF506;ZNF654;ZNF680;ZNF714	LTR	ERVK	FALSE
cg00097767_BC21	cg00097767	chr20	-	35272127	35272129	M_2extBase_SNP_SAS_1pt	FALSE	FALSE	II	cg	ENSG00000261582;MMP24;MMP24OS	ENSG00000261582;MMP24;MMP24OS;MMP24OS;MMP24OS;MMP24OS;MMP24OS;MMP24OS;MMP24OS;MMP24OS	ENST00000444717.1;ENST00000246186.8;ENST00000433764.5;ENST00000438751.5;ENST00000453892.1;ENST00000454184.5;ENST00000455178.1;ENST00000456350.5;ENST00000566203.6;ENST00000635104.1	7916;45438;5998;5977;-71;6004;5976;5976;5995;5974	5'UTR;Body;5'UTR;5'UTR;TSS200;5'UTR;1stExon;5'UTR;5'UTR;5'UTR	TSS200	nonsense_mediated_decay;protein_coding;processed_transcript;processed_transcript;processed_transcript;processed_transcript;processed_transcript;processed_transcript;processed_transcript;processed_transcript	mRNA	mRNA	OpenSea	Open Sea		TxWk	5_TxWk		CEBPA;FOS;NKX2-1;PBX2;YAP1;ZNF24;ZNF384			FALSE
cg00097857_BC21	cg00097857	chr6	+	88724764	88724766		FALSE	FALSE	II	cg	RNGTT	RNGTT;RNGTT;RNGTT	ENST00000369475.7;ENST00000369485.9;ENST00000627296.1	238645;238854;238797	5'UTR;5'UTR;5'UTR	5'UTR	protein_coding;protein_coding;retained_intron	mRNA	mRNA	OpenSea	Open Sea		Quies	15_Quies		E2F4;ZBTB33	LTR	ERV1	FALSE
cg00097934_TC21	cg00097934	chr1	-	3811537	3811539	M_SNP_AFR_1pt,M_SNP_AMR_1pt,M_SNP_EAS_1pt,M_SNP_EUR_1pt,M_SNP_SAS_1pt,M_SNPcommon_1pt,M_SNPcommon_5pt	TRUE	FALSE	II	cg						Intergenic		No RNA Associated	No RNA Associated	Shelf	Shelf		Quies	15_Quies		ARID1A;BCL11A;BCLAF1;CBX1;CBX3;EBF1;EGR2;EGR3;EMX1;FOXK2;GRHL3;HIF1A;HLF;HMGN3;HOXA4;IKZF2;ING2;ING5;JMJD1C;KDM6B;KLF17;KLF9;LEO1;MCM7;MECP2;MTA3;MYNN;NFKB1;NFKB2;PROX1;PSIP1;RAD51;RBL1;RUNX2;RUNX3;SP140;SP2;SP4;TEAD1;TEAD4;UBTF;VDR;XBP1;ZBTB17;ZBTB33;ZFP2;ZFP64;ZNF263;ZNF324;ZNF341;ZNF597;ZNF600			FALSE
cg00098001_TC21	cg00098001	chr2	-	169955663	169955665	M_nonuniq	TRUE	FALSE	II	cg	UBR3	UBR3;UBR3;UBR3;UBR3	ENST00000430321.5;ENST00000272793.11;ENST00000392632.6;ENST00000487689.1	26803;128210;9354;6182	Body;Body;Body;Body	Body	nonsense_mediated_decay;protein_coding;protein_coding;retained_intron	mRNA	mRNA	OpenSea	Open Sea		TxWk	5_TxWk		ERCC3;LMNB1;ZNF362	SINE	Alu	FALSE
cg00098563_BC21	cg00098563	chr1	-	3839910	3839912		FALSE	FALSE	II	cg	CEP104	CEP104;CEP104;CEP104;CEP104;CEP104;CEP104;CEP104;CEP104;CEP104;CEP104;CEP104;CEP104;CEP104;CEP104;CEP104;CEP104;CEP104;CEP104;CEP104;CEP104	ENST00000674985.1;ENST00000675108.1;ENST00000675200.1;ENST00000675750.1;ENST00000676009.1;ENST00000378230.8;ENST00000428079.6;ENST00000461667.2;ENST00000494653.5;ENST00000674544.1;ENST00000674558.1;ENST00000674623.1;ENST00000675375.1;ENST00000675666.1;ENST00000675677.1;ENST00000676052.1;ENST00000674879.1;ENST00000675334.1;ENST00000675520.1;ENST00000675966.1	17301;17301;17301;17301;17301;17301;17323;17323;17288;17284;17486;17301;17315;17301;17301;17301;17301;7794;17301;6095	5'UTR;5'UTR;5'UTR;5'UTR;5'UTR;5'UTR;5'UTR;5'UTR;5'UTR;5'UTR;5'UTR;5'UTR;5'UTR;5'UTR;5'UTR;5'UTR;5'UTR;5'UTR;5'UTR;5'UTR	5'UTR	nonsense_mediated_decay;nonsense_mediated_decay;nonsense_mediated_decay;nonsense_mediated_decay;nonsense_mediated_decay;protein_coding;protein_coding;protein_coding;protein_coding;protein_coding;protein_coding;protein_coding;protein_coding;protein_coding;protein_coding;protein_coding;retained_intron;retained_intron;retained_intron;retained_intron	mRNA	mRNA	OpenSea	Open Sea		Tx	4_Tx		MCM2;MYOG;NR2F1	SINE	MIR	FALSE
cg00098701_BC21	cg00098701	chr1	-	3847409	3847411		FALSE	FALSE	II	cg	CEP104	CEP104;CEP104;CEP104;CEP104;CEP104;CEP104;CEP104;CEP104;CEP104;CEP104;CEP104;CEP104;CEP104;CEP104;CEP104;CEP104;CEP104;CEP104;CEP104;CEP104;CEP104;CEP104	ENST00000674985.1;ENST00000675108.1;ENST00000675200.1;ENST00000675750.1;ENST00000676009.1;ENST00000378223.3;ENST00000378230.8;ENST00000428079.6;ENST00000461667.2;ENST00000494653.5;ENST00000674544.1;ENST00000674558.1;ENST00000674623.1;ENST00000675375.1;ENST00000675666.1;ENST00000675677.1;ENST00000676052.1;ENST00000674879.1;ENST00000675334.1;ENST00000675520.1;ENST00000675966.1;ENST00000676046.1	9802;9802;9802;9802;9802;9805;9802;9824;9824;9789;9785;9987;9802;9816;9802;9802;9802;9802;295;9802;-1404;9802	5'UTR;5'UTR;5'UTR;5'UTR;5'UTR;5'UTR;5'UTR;5'UTR;5'UTR;5'UTR;5'UTR;5'UTR;5'UTR;5'UTR;5'UTR;5'UTR;5'UTR;5'UTR;5'UTR;5'UTR;TSS1500;1stExon	TSS1500	nonsense_mediated_decay;nonsense_mediated_decay;nonsense_mediated_decay;nonsense_mediated_decay;nonsense_mediated_decay;protein_coding;protein_coding;protein_coding;protein_coding;protein_coding;protein_coding;protein_coding;protein_coding;protein_coding;protein_coding;protein_coding;protein_coding;retained_intron;retained_intron;retained_intron;retained_intron;retained_intron	mRNA	mRNA	OpenSea	Open Sea	H3K36me3B	Tx	4_Tx		MYOG;SP140			FALSE
cg00098704_BC21	cg00098704	chr1	+	3847608	3847610		FALSE	FALSE	II	cg	CEP104	CEP104;CEP104;CEP104;CEP104;CEP104;CEP104;CEP104;CEP104;CEP104;CEP104;CEP104;CEP104;CEP104;CEP104;CEP104;CEP104;CEP104;CEP104;CEP104;CEP104;CEP104	ENST00000674985.1;ENST00000675108.1;ENST00000675200.1;ENST00000675750.1;ENST00000676009.1;ENST00000378223.3;ENST00000378230.8;ENST00000428079.6;ENST00000461667.2;ENST00000494653.5;ENST00000674544.1;ENST00000674558.1;ENST00000674623.1;ENST00000675375.1;ENST00000675666.1;ENST00000675677.1;ENST00000676052.1;ENST00000674879.1;ENST00000675334.1;ENST00000675520.1;ENST00000676046.1	9603;9603;9603;9603;9603;9606;9603;9625;9625;9590;9586;9788;9603;9617;9603;9603;9603;9603;96;9603;9603	5'UTR;5'UTR;5'UTR;5'UTR;5'UTR;5'UTR;5'UTR;5'UTR;5'UTR;5'UTR;5'UTR;5'UTR;5'UTR;5'UTR;5'UTR;5'UTR;5'UTR;5'UTR;5'UTR;5'UTR;1stExon	5'UTR	nonsense_mediated_decay;nonsense_mediated_decay;nonsense_mediated_decay;nonsense_mediated_decay;nonsense_mediated_decay;protein_coding;protein_coding;protein_coding;protein_coding;protein_coding;protein_coding;protein_coding;protein_coding;protein_coding;protein_coding;protein_coding;protein_coding;retained_intron;retained_intron;retained_intron;retained_intron	mRNA	mRNA	OpenSea	Open Sea		Tx	4_Tx		ARNT			FALSE
cg00099555_BC21	cg00099555	chr1	+	3880952	3880954		FALSE	FALSE	II	cg	DFFB	DFFB;DFFB;DFFB;DFFB;DFFB;DFFB;DFFB;DFFB	ENST00000339350.7;ENST00000378206.5;ENST00000468793.5;ENST00000475969.5;ENST00000477548.5;ENST00000491998.5;ENST00000338895.7;ENST00000378209.8	23480;23436;23493;23353;23480;23672;23686;23477	Body;Body;Body;Body;Body;Body;Body;Body	Body	nonsense_mediated_decay;nonsense_mediated_decay;nonsense_mediated_decay;nonsense_mediated_decay;nonsense_mediated_decay;nonsense_mediated_decay;protein_coding;protein_coding	mRNA	mRNA	OpenSea	Open Sea	H3K27me1;H3K79me1	TxWk	5_TxWk		DNMT3B;FUS;GRHL3;HCFC1R1;IRF5;LMO2;MITF			FALSE
cg00099742_BC21	cg00099742	chr21	+	45662697	45662699		FALSE	FALSE	II	cg	PCBP3	PCBP3;PCBP3;PCBP3;PCBP3	ENST00000465077.5;ENST00000472191.1;ENST00000400314.5;ENST00000681687.1	19004;18988;19004;18973	Body;Body;Body;Body	Body	processed_transcript;processed_transcript;protein_coding;protein_coding	mRNA	mRNA	OpenSea	Open Sea	H4K12ac	Quies	15_Quies		AR;BMI1;GATA2;HOXB13;RING1;RUNX2;TLE3;TOP1	LTR	ERVK	FALSE
cg00099812_TC21	cg00099812	chr1	+	3892348	3892350	M_nonuniq	TRUE	FALSE	II	cg	C1orf174	C1orf174;C1orf174;C1orf174;C1orf174;C1orf174;C1orf174;C1orf174;C1orf174;C1orf174;C1orf174;C1orf174	ENST00000679703.1;ENST00000679946.1;ENST00000680054.1;ENST00000680279.1;ENST00000681823.1;ENST00000486765.5;ENST00000679929.1;ENST00000361605.4;ENST00000680169.1;ENST00000680535.1;ENST00000474140.1	7930;7903;7924;7912;7910;7899;7905;7924;7873;7910;7945	5'UTR;5'UTR;5'UTR;5'UTR;5'UTR;5'UTR;5'UTR;5'UTR;5'UTR;5'UTR;5'UTR	5'UTR	nonsense_mediated_decay;nonsense_mediated_decay;nonsense_mediated_decay;nonsense_mediated_decay;nonsense_mediated_decay;processed_transcript;processed_transcript;protein_coding;protein_coding;protein_coding;retained_intron	mRNA	mRNA	Island	Island		TxWk	5_TxWk					FALSE
cg00099818_TC21	cg00099818	chr1	+	3892394	3892396	M_nonuniq	TRUE	FALSE	II	cg	C1orf174	C1orf174;C1orf174;C1orf174;C1orf174;C1orf174;C1orf174;C1orf174;C1orf174;C1orf174;C1orf174;C1orf174	ENST00000679703.1;ENST00000679946.1;ENST00000680054.1;ENST00000680279.1;ENST00000681823.1;ENST00000486765.5;ENST00000679929.1;ENST00000361605.4;ENST00000680169.1;ENST00000680535.1;ENST00000474140.1	7884;7857;7878;7866;7864;7853;7859;7878;7827;7864;7899	5'UTR;5'UTR;5'UTR;5'UTR;5'UTR;5'UTR;5'UTR;5'UTR;5'UTR;5'UTR;5'UTR	5'UTR	nonsense_mediated_decay;nonsense_mediated_decay;nonsense_mediated_decay;nonsense_mediated_decay;nonsense_mediated_decay;processed_transcript;processed_transcript;protein_coding;protein_coding;protein_coding;retained_intron	mRNA	mRNA	Island	Island		TxWk	5_TxWk					FALSE
cg00099825_TC21	cg00099825	chr1	+	3891934	3891936	M_nonuniq	TRUE	FALSE	II	cg	C1orf174	C1orf174;C1orf174;C1orf174;C1orf174;C1orf174;C1orf174;C1orf174;C1orf174;C1orf174;C1orf174;C1orf174	ENST00000679703.1;ENST00000679946.1;ENST00000680054.1;ENST00000680279.1;ENST00000681823.1;ENST00000486765.5;ENST00000679929.1;ENST00000361605.4;ENST00000680169.1;ENST00000680535.1;ENST00000474140.1	8344;8317;8338;8326;8324;8313;8319;8338;8287;8324;8359	5'UTR;5'UTR;5'UTR;5'UTR;5'UTR;5'UTR;5'UTR;5'UTR;5'UTR;5'UTR;5'UTR	5'UTR	nonsense_mediated_decay;nonsense_mediated_decay;nonsense_mediated_decay;nonsense_mediated_decay;nonsense_mediated_decay;processed_transcript;processed_transcript;protein_coding;protein_coding;protein_coding;retained_intron	mRNA	mRNA	Island	Island		TxWk	5_TxWk					FALSE
cg00099828_TC21	cg00099828	chr1	+	3891980	3891982	M_nonuniq	TRUE	FALSE	II	cg	C1orf174	C1orf174;C1orf174;C1orf174;C1orf174;C1orf174;C1orf174;C1orf174;C1orf174;C1orf174;C1orf174;C1orf174	ENST00000679703.1;ENST00000679946.1;ENST00000680054.1;ENST00000680279.1;ENST00000681823.1;ENST00000486765.5;ENST00000679929.1;ENST00000361605.4;ENST00000680169.1;ENST00000680535.1;ENST00000474140.1	8298;8271;8292;8280;8278;8267;8273;8292;8241;8278;8313	5'UTR;5'UTR;5'UTR;5'UTR;5'UTR;5'UTR;5'UTR;5'UTR;5'UTR;5'UTR;5'UTR	5'UTR	nonsense_mediated_decay;nonsense_mediated_decay;nonsense_mediated_decay;nonsense_mediated_decay;nonsense_mediated_decay;processed_transcript;processed_transcript;protein_coding;protein_coding;protein_coding;retained_intron	mRNA	mRNA	Island	Island		TxWk	5_TxWk					FALSE
cg00099831_TC21	cg00099831	chr1	+	3892026	3892028	M_nonuniq	TRUE	FALSE	II	cg	C1orf174	C1orf174;C1orf174;C1orf174;C1orf174;C1orf174;C1orf174;C1orf174;C1orf174;C1orf174;C1orf174;C1orf174	ENST00000679703.1;ENST00000679946.1;ENST00000680054.1;ENST00000680279.1;ENST00000681823.1;ENST00000486765.5;ENST00000679929.1;ENST00000361605.4;ENST00000680169.1;ENST00000680535.1;ENST00000474140.1	8252;8225;8246;8234;8232;8221;8227;8246;8195;8232;8267	5'UTR;5'UTR;5'UTR;5'UTR;5'UTR;5'UTR;5'UTR;5'UTR;5'UTR;5'UTR;5'UTR	5'UTR	nonsense_mediated_decay;nonsense_mediated_decay;nonsense_mediated_decay;nonsense_mediated_decay;nonsense_mediated_decay;processed_transcript;processed_transcript;protein_coding;protein_coding;protein_coding;retained_intron	mRNA	mRNA	Island	Island		TxWk	5_TxWk					FALSE
cg00099869_BC21	cg00099869	chr10	-	50992003	50992005		FALSE	FALSE	II	cg	PRKG1	PRKG1	ENST00000401604.8	1116	Body	Body	protein_coding	mRNA	mRNA	Island	Island	H1.0;H1.4;H2A;H2AK119;H2AK119ub;H2AK9ac;H3K23me2;H3K27me3;H3K79me1;HistoneLysineCrotonylation	TssBiv	1_TssA		AFF1;ATF7IP;BCL11B;BMI1;CDCA2;CHD8;CNOT3;CREBBP;EGR3;EHMT2;EMX1;EZH1;EZH2;FEZF1;FOXA2;GLIS1;GLIS2;GPS2;GRHL2;GRHL3;GTF2B;GTF2I;HCFC1R1;HEXIM1;HIC1;HIRA;HSF1;IKZF2;INO80;JARID2;KDM4A;KDM6B;KLF11;KLF12;KLF17;KLF7;KLF8;KLF9;LARP7;LMNB1;MAPK1;MITF;NCAPH2;NFATC3;PATZ1;PCGF1;POLR2B;PRDM10;RBL1;RNF2;RYBP;SETD1A;SETDB1;SOX4;SP140;SP3;SP4;SP7;SUZ12;TBL1X;TET2;TRIM25;UHRF2;XRN2;ZBTB11;ZBTB14;ZBTB26;ZBTB8A;…			FALSE
cg00100012_TC21	cg00100012	chr20	+	38674339	38674341		FALSE	FALSE	II	cg						Intergenic		No RNA Associated	No RNA Associated	Island	Island	H1.4;H2AK9ac;H3K4me3B;HistoneLysineCrotonylation	TssBiv	11_BivFlnk		ARID2;ASCL1;ASXL1;BCL11A;BCOR;C11orf30;CBX5;CCNT2;CDCA2;CDK12;CDK7;CHAMP1;CHD8;CNOT3;CREBBP;CSDE1;DIDO1;DPF2;E2F4;E2F5;E2F6;EBF1;EBF3;EGR1;EGR3;ELF1;ELK1;ERG;ESCO2;ETS1;ETV1;EWSR1;EZH2;FAM208A;FGFR1;FLI1;FOXA2;FOXK1;FOXK2;FOXP2;GABPA;HCFC1R1;HEXIM1;HIC1;HIRA;HLTF;HMGN3;HSF1;IKZF2;INSM2;IRF5;JARID2;JMJD6;KDM4A;KDM5C;KDM6A;KDM6B;KLF13;KLF17;KLF8;KLF9;KMT2D;KRAB;L3MBTL2;LARP7;LMO1;MAFK;MBD2;MBD3;MBT…			FALSE
cg00100564_TC11	cg00100564	chr6	-	169641663	169641665		FALSE	FALSE	I	cg	ENSG00000285733;WDR27	ENSG00000285733;ENSG00000285733;ENSG00000285733;WDR27;WDR27;WDR27;WDR27;WDR27;WDR27	ENST00000649579.1;ENST00000650382.1;ENST00000648086.1;ENST00000647790.1;ENST00000648472.1;ENST00000479310.5;ENST00000546525.5;ENST00000423258.5;ENST00000448612.6	19093;59995;60384;60404;60358;7570;25612;59923;60366	5'UTR;5'UTR;5'UTR;5'UTR;5'UTR;5'UTR;5'UTR;5'UTR;5'UTR	5'UTR	nonsense_mediated_decay;processed_transcript;protein_coding;nonsense_mediated_decay;nonsense_mediated_decay;processed_transcript;processed_transcript;protein_coding;protein_coding	mRNA	mRNA	OpenSea	Open Sea		Quies	5_TxWk		LMNB1;SP140			FALSE
cg00100671_TC21	cg00100671	chr6	+	163051433	163051435		FALSE	FALSE	II	cg	PACRG;PACRG-AS2	PACRG;PACRG;PACRG;PACRG;PACRG;PACRG;PACRG-AS2;PACRG-AS2;PACRG-AS2	ENST00000541974.5;ENST00000545186.1;ENST00000337019.7;ENST00000366888.7;ENST00000366889.6;ENST00000534958.5;ENST00000418665.1;ENST00000433489.5;ENST00000653179.1	237282;35225;324302;323460;324302;237189;2728;-19;2728	Body;Body;Body;Body;Body;Body;5'UTR;TSS200;1stExon	TSS200	nonsense_mediated_decay;processed_transcript;protein_coding;protein_coding;protein_coding;protein_coding;lncRNA;lncRNA;lncRNA	mRNA	mRNA	OpenSea	Open Sea		Quies	15_Quies		HLF;ZNF680	LINE	L1	FALSE
cg00100762_TC21	cg00100762	chr1	-	204065799	204065801		FALSE	FALSE	II	cg	ENSG00000286572	ENSG00000286572	ENST00000665939.1	8166	1stExon	1stExon	lncRNA	lncRNA	lncRNA	OpenSea	Open Sea		Quies	7_Enh		EGR2;EGR3;FOXH1;IKZF2;NANOG;RUNX3;SMAD2;SMAD2_3;SMAD3			FALSE
cg00100866_BC21	cg00100866	chr1	-	3940683	3940685		FALSE	FALSE	II	cg	LINC01346	LINC01346;LINC01346;LINC01346	ENST00000412674.1;ENST00000456897.6;ENST00000635619.1	67;198;119	1stExon;1stExon;1stExon	1stExon	lncRNA;lncRNA;lncRNA	lncRNA	lncRNA	OpenSea	Open Sea		ReprPCWk	15_Quies		RFX1	SINE	MIR	FALSE
cg00100892_BC11	cg00100892	chr3	-	173395785	173395787		FALSE	FALSE	I	cg	NLGN1	NLGN1	ENST00000423427.1	-498	TSS1500	TSS1500	protein_coding	mRNA	mRNA	Island	Island	H1.0;H1.4;H2A;H2AK119;H3K4me3B;H4K12ac;HistoneLysineCrotonylation	TssA	1_TssA		AFF1;AGO1;ARNTL;ARRB1;ATF7IP;BCL11A;BCL11B;BMI1;CBFB;CDCA2;CHD4;CHD8;CLOCK;CNOT3;CREBBP;CTBP1;DNMT3A;E2F3;EED;EGLN2;EGR2;EGR3;ELF3;ELK3;EMX1;EP300;ERCC6;ERG;ETS1;ETV1;ETV5;FEZF1;FGFR1;FLI1;FOXA2;FOXH1;FOXM1;FOXO1;FOXP1;GATA1;GATA3;GATAD2B;GLI4;GLIS1;GLIS2;GRHL3;GTF2I;HCFC1R1;HEXIM1;HIC1;HIF1A;HIRA;HOXA4;HOXA6;HSF1;IKZF2;INSM2;INTS12;IRF4;IRF5;JARID2;KDM2B;KDM4A;KDM5B;KDM6A;KDM6B;KLF1;KLF11;KLF17;…			FALSE
cg00100911_TC21	cg00100911	chr1	+	3943209	3943211		FALSE	FALSE	II	cg	LINC01346	LINC01346;LINC01346;LINC01346	ENST00000412674.1;ENST00000456897.6;ENST00000635619.1	2593;2724;2645	Body;Body;Body	Body	lncRNA;lncRNA;lncRNA	lncRNA	lncRNA	OpenSea	Open Sea		ReprPCWk	15_Quies		DMC1;EGR3;FOXO3;GRHL3;NR1H2;NR1H3;RELB;TFAP2A;TFAP2C;TTF1;UBTF			FALSE
cg00100960_BC21	cg00100960	chr1	+	3944889	3944891		FALSE	FALSE	II	cg	LINC01345;LINC01346	LINC01345;LINC01345;LINC01346;LINC01346;LINC01346	ENST00000635127.1;ENST00000635247.1;ENST00000412674.1;ENST00000456897.6;ENST00000635619.1	4011;4011;4273;4404;4325	1stExon;1stExon;Body;Body;Body	1stExon	lncRNA;lncRNA;lncRNA;lncRNA;lncRNA	lncRNA	lncRNA	OpenSea	Open Sea		ReprPC	15_Quies		TP63			FALSE
cg00101227_BC21	cg00101227	chr1	+	161310475	161310477		FALSE	FALSE	II	cg	MPZ	MPZ;MPZ;MPZ;MPZ;MPZ	ENST00000463290.5;ENST00000526189.3;ENST00000533357.5;ENST00000672602.2;ENST00000674861.1	-521;-507;-507;-507;-507	TSS1500;TSS1500;TSS1500;TSS1500;TSS1500	TSS1500	nonsense_mediated_decay;protein_coding;protein_coding;protein_coding;retained_intron	mRNA	mRNA	Shelf	Shelf		Quies	5_TxWk		EBF1			FALSE
cg00101270_TC21	cg00101270	chr3	-	133992496	133992498	M_nonuniq	TRUE	FALSE	II	cg	SLCO2A1	SLCO2A1;SLCO2A1;SLCO2A1;SLCO2A1;SLCO2A1;SLCO2A1;SLCO2A1	ENST00000481359.3;ENST00000478651.1;ENST00000478662.1;ENST00000310926.11;ENST00000493729.5;ENST00000462770.5;ENST00000464676.5	37427;37429;59688;37429;37418;37429;37429	5'UTR;5'UTR;5'UTR;5'UTR;5'UTR;5'UTR;5'UTR	5'UTR	nonsense_mediated_decay;processed_transcript;processed_transcript;protein_coding;protein_coding;retained_intron;retained_intron	mRNA	mRNA	OpenSea	Open Sea		Quies	15_Quies		TEAD1	LTR	ERV1	FALSE
cg00101286_BC21	cg00101286	chr17	+	9899279	9899281		FALSE	FALSE	II	cg	RCVRN	RCVRN;RCVRN	ENST00000570909.3;ENST00000226193.6	1923;5992	5'UTR;5'UTR	5'UTR	processed_transcript;protein_coding	mRNA	mRNA	OpenSea	Open Sea		Quies	15_Quies					FALSE
cg00101359_BC21	cg00101359	chr1	+	3970277	3970279		FALSE	FALSE	II	cg						Intergenic		No RNA Associated	No RNA Associated	OpenSea	Open Sea		Quies	15_Quies		HOTAIR			FALSE
cg00101522_BC21	cg00101522	chr1	-	3978521	3978523		FALSE	FALSE	II	cg	LINC02780	LINC02780;LINC02780;LINC02780	ENST00000641078.1;ENST00000641562.1;ENST00000642026.2	2382;2382;2389	Body;Body;Body	Body	lncRNA;lncRNA;lncRNA	lncRNA	lncRNA	OpenSea	Open Sea		Quies	15_Quies					FALSE
cg00101524_BC21	cg00101524	chr1	-	3978582	3978584		FALSE	FALSE	II	cg	LINC02780	LINC02780;LINC02780;LINC02780	ENST00000641078.1;ENST00000641562.1;ENST00000642026.2	2443;2443;2450	Body;Body;Body	Body	lncRNA;lncRNA;lncRNA	lncRNA	lncRNA	OpenSea	Open Sea		Quies	15_Quies					FALSE
cg00101680_BC21	cg00101680	chr1	+	3987223	3987225		FALSE	FALSE	II	cg	LINC02780	LINC02780;LINC02780;LINC02780	ENST00000641078.1;ENST00000641562.1;ENST00000642026.2	11084;11084;11091	Body;Body;Body	Body	lncRNA;lncRNA;lncRNA	lncRNA	lncRNA	OpenSea	Open Sea		Quies	15_Quies		EGR3;HCFC1R1;STAT4;TET3	LTR	ERVL-MaLR	FALSE
cg00101729_BC11	cg00101729	chr6	-	136922089	136922091		FALSE	FALSE	I	cg	SLC35D3	SLC35D3	ENST00000331858.5	-211	TSS1500	TSS1500	protein_coding	mRNA	mRNA	Island	Island	H2AK119;H3K27me3;H4K12ac	TssBiv	10_TssBiv		CNOT3;E2F3;EGR2;EGR3;EMX1;EZH1;EZH2;FEZF1;GLIS1;GLIS2;GRHL3;HCFC1R1;HIRA;IKZF2;JARID2;JMJD6;KDM4A;KLF12;KLF8;LMNB1;MBD3;MKL2;MYH11;NCAPH2;PATZ1;PCGF1;POU5F1;PRDM10;RUNX3;RYBP;SCRT2;STAT5B;SUZ12;TET1;TFAP2A;ZBTB8A;ZFP2;ZMYND8;ZNF202;ZNF335;ZNF341;ZNF343;ZNF394;ZNF414;ZNF423;ZNF519;ZNF680;ZNF76;ZXDB			FALSE
cg00102620_BC21	cg00102620	chr1	-	4049272	4049274		FALSE	FALSE	II	cg						Intergenic		No RNA Associated	No RNA Associated	OpenSea	Open Sea		Quies	15_Quies		MYOG			FALSE
cg00102903_BC21	cg00102903	chr1	-	4062136	4062138		FALSE	FALSE	II	cg						Intergenic		No RNA Associated	No RNA Associated	OpenSea	Open Sea		Quies	15_Quies					FALSE
cg00102925_BC21	cg00102925	chr1	-	4062947	4062949		FALSE	FALSE	II	cg						Intergenic		No RNA Associated	No RNA Associated	OpenSea	Open Sea		Quies	15_Quies					FALSE
cg00103047_TC21	cg00103047	chr1	-	4071946	4071948		FALSE	FALSE	II	cg						Intergenic		No RNA Associated	No RNA Associated	OpenSea	Open Sea		ReprPCWk	15_Quies		ASCL1;KDM6B;NEUROD1;OTX2			FALSE
cg00103592_TC21	cg00103592	chr1	-	4109162	4109164		FALSE	FALSE	II	cg						Intergenic		No RNA Associated	No RNA Associated	OpenSea	Open Sea		Quies	15_Quies		HCFC1R1;TET3			FALSE
cg00103675_TC21	cg00103675	chr1	+	233135254	233135256		FALSE	FALSE	II	cg	PCNX2	PCNX2;PCNX2;PCNX2;PCNX2;PCNX2;PCNX2;PCNX2;PCNX2;PCNX2;PCNX2	ENST00000462233.5;ENST00000475463.6;ENST00000486012.5;ENST00000490102.6;ENST00000520463.1;ENST00000258229.14;ENST00000430153.5;ENST00000484347.5;ENST00000488780.6;ENST00000484041.5	64937;122898;42581;4582;25171;160471;122898;25053;82833;-66	5'UTR;5'UTR;5'UTR;5'UTR;5'UTR;5'UTR;5'UTR;5'UTR;5'UTR;TSS200	TSS200	nonsense_mediated_decay;nonsense_mediated_decay;nonsense_mediated_decay;nonsense_mediated_decay;processed_transcript;protein_coding;protein_coding;protein_coding;protein_coding;retained_intron	mRNA	mRNA	OpenSea	Open Sea		Quies	5_TxWk		PBX3			FALSE
cg00103882_BC21	cg00103882	chr1	-	4126816	4126818	M_SNP_EAS_1pt	FALSE	FALSE	II	cg						Intergenic		No RNA Associated	No RNA Associated	OpenSea	Open Sea		Quies	15_Quies					FALSE
cg00103933_TC21	cg00103933	chr8	+	20576877	20576879		FALSE	FALSE	II	cg						Intergenic		No RNA Associated	No RNA Associated	OpenSea	Open Sea		Quies	15_Quies		GRHL2;HNF4G;SIX2			FALSE
cg00104060_BC21	cg00104060	chr1	-	4133421	4133423	M_SNP_AMR_1pt,M_SNP_EUR_1pt,M_SNP_SAS_1pt	FALSE	FALSE	II	cg						Intergenic		No RNA Associated	No RNA Associated	Shore	Shore		Quies	15_Quies					FALSE
cg00104707_TC21	cg00104707	chr15	+	88631875	88631877	M_2extBase_SNP_AFR_1pt,M_2extBase_SNPcommon_1pt	FALSE	FALSE	II	cg	AEN	AEN;AEN	ENST00000332810.4;ENST00000557927.1	10536;5264	Body;Body	Body	protein_coding;retained_intron	mRNA	mRNA	OpenSea	Open Sea	H3K27me1	Tx	4_Tx		AR;ARRB1;GRHL3;ING5;RBL1;SCML2;SOX2;SSRP1			FALSE
cg00104771_BC21	cg00104771	chr1	+	4173283	4173285		FALSE	FALSE	II	cg						Intergenic		No RNA Associated	No RNA Associated	OpenSea	Open Sea	H4K12ac	Quies	15_Quies	TRUE	ARID3A;CBX1;CTCF;CTNNB1;EOMES;ETV4;LEF1;MAFF;MAFK;MBD4;MYBL2;NANOG;PROX1;RAD21;RXRA;SMAD4;SMC1A;SSRP1;STAG1;TBX21;TCF7;TCF7L2;ZBTB2;ZMYM3	SINE	MIR	FALSE
cg00105227_BC21	cg00105227	chr4	-	73490610	73490612		FALSE	FALSE	II	cg	AFM	AFM	ENST00000226355.5	8866	Body	Body	protein_coding	mRNA	mRNA	OpenSea	Open Sea		Quies	15_Quies			SINE	Alu	FALSE
cg00105450_BC21	cg00105450	chr1	-	4231414	4231416		FALSE	FALSE	II	cg						Intergenic		No RNA Associated	No RNA Associated	OpenSea	Open Sea		Quies	15_Quies			LINE	L1	FALSE
cg00105606_TC11	cg00105606	chr16	-	74774862	74774864	M_SNP_AFR_1pt	FALSE	FALSE	I	cg	FA2H	FA2H;FA2H	ENST00000567683.5;ENST00000219368.8	-31;-42	TSS200;TSS200	TSS200	nonsense_mediated_decay;protein_coding	mRNA	mRNA	Island	Island	H2AK119;H4K12ac	TssBiv	10_TssBiv		AFF4;APOBEC3B;ARRB1;ASCL1;ASXL1;ATF1;BCL11A;BCL11B;BCL6;BCOR;BHLHE40;BRD1;BRD3;CBX1;CBX8;CCNT2;CHD8;CNOT3;CPSF3L;CREB1;CREBBP;CTBP1;CTCF;CTCFL;E2F1;E2F4;E2F5;EGLN2;EGR1;EGR3;ELF1;ELK1;ELL2;EMX1;EOMES;EPO;ERCC6;ESR1;ETV1;EZH1;FGFR1;FOXM1;FOXP1;GATAD1;GATAD2B;GRHL3;HCFC1R1;HDAC2;HES2;HEXIM1;HIF1A;HMGN3;HNF4A;INO80;INTS11;IRF4;JMJD1C;JMJD6;KDM1A;KDM4A;KDM4C;KLF13;KLF5;L3MBTL2;LEF1;LMO1;MAPK1;MAZ;MBD…			FALSE
cg00105675_TC21	cg00105675	chr8	+	11795463	11795465	M_nonuniq	TRUE	FALSE	II	cg	FDFT1	FDFT1;FDFT1;FDFT1	ENST00000538689.4;ENST00000615631.4;ENST00000618539.4	-109;-109;-109	TSS200;TSS200;TSS200	TSS200	protein_coding;protein_coding;protein_coding	mRNA	mRNA	OpenSea	Open Sea		Quies	5_TxWk		GATA1;MAFF;NFYA;NFYB;NOTCH1;NPAT;SETDB1;TBP;ZBTB33;ZFP69B;ZNF350	LTR	ERV1	FALSE
cg00105688_BC21	cg00105688	chr1	-	4268892	4268894		FALSE	FALSE	II	cg						Intergenic		No RNA Associated	No RNA Associated	OpenSea	Open Sea		Quies	15_Quies		HCFC1R1			FALSE
cg00106532_BC21	cg00106532	chr1	+	4344015	4344017	M_2extBase_SNP_AFR_1pt,M_2extBase_SNP_AMR_1pt,M_2extBase_SNP_EAS_1pt,M_2extBase_SNP_EUR_1pt,M_2extBase_SNP_SAS_1pt,M_2extBase_SNPcommon_1pt,M_2extBase_SNPcommon_5pt	TRUE	FALSE	II	cg						Intergenic		No RNA Associated	No RNA Associated	OpenSea	Open Sea	H2BK20ac	Quies	15_Quies		IRF4;ZNF479			FALSE
cg00107180_TC21	cg00107180	chr1	-	4398281	4398283		FALSE	FALSE	II	cg						Intergenic		No RNA Associated	No RNA Associated	OpenSea	Open Sea		Quies	15_Quies		AR;FAIRE;RFX1			FALSE
cg00107492_BC21	cg00107492	chr1	+	4425043	4425045	M_2extBase_SNP_AFR_1pt,M_2extBase_SNPcommon_1pt	FALSE	FALSE	II	cg						Intergenic		No RNA Associated	No RNA Associated	OpenSea	Open Sea	H3K27me1	Quies	15_Quies		STAT4;TBL1X			FALSE
cg00107667_BC21	cg00107667	chr12	+	131456972	131456974	M_SNP_EUR_1pt,M_SNP_SAS_1pt,M_SNPcommon_1pt	FALSE	FALSE	II	cg	ENSG00000287136	ENSG00000287136	ENST00000657937.1	-45	TSS200	TSS200	lncRNA	lncRNA	lncRNA	Shelf	Shelf	H3R26Cit	Quies	15_Quies		ARRB1;CDCA2;EGLN2;ESR1;HIF1A;LANA;NANOG;PIAS1;PR;TRIM24;VDR			FALSE
cg00107996_BC11	cg00107996	chr1	+	4463313	4463315	M_SNP_AFR_1pt,M_SNPcommon_1pt	FALSE	FALSE	I	cg						Intergenic		No RNA Associated	No RNA Associated	OpenSea	Open Sea		Quies	15_Quies		HCFC1R1;NR2F2			FALSE
cg00108477_TC21	cg00108477	chr1	+	4497290	4497292		FALSE	FALSE	II	cg						Intergenic		No RNA Associated	No RNA Associated	OpenSea	Open Sea		Quies	15_Quies					FALSE
cg00108716_TC21	cg00108716	chr1	-	228414698	228414700		FALSE	FALSE	II	cg	ENSG00000231563;TRIM17	ENSG00000231563;TRIM17;TRIM17;TRIM17;TRIM17;TRIM17;TRIM17	ENST00000701501.1;ENST00000295033.7;ENST00000355586.4;ENST00000366697.6;ENST00000366698.7;ENST00000456946.6;ENST00000479800.1	7503;1966;1929;1331;2163;2059;1955	Body;5'UTR;5'UTR;5'UTR;5'UTR;5'UTR;5'UTR	5'UTR	lncRNA;protein_coding;protein_coding;protein_coding;protein_coding;protein_coding;protein_coding	mRNA	mRNA	Shore	Shore		ReprPC	5_TxWk		CDCA2;DNMT3A;GRHL3;POLR3D;TET3;ZNF263			FALSE
cg00108838_BC21	cg00108838	chr1	+	4517995	4517997		FALSE	FALSE	II	cg						Intergenic		No RNA Associated	No RNA Associated	OpenSea	Open Sea		Quies	15_Quies					FALSE
cg00109274_TC21	cg00109274	chr13	-	42048895	42048897		FALSE	FALSE	II	cg	DGKH	DGKH;DGKH;DGKH;DGKH	ENST00000261491.9;ENST00000337343.9;ENST00000379274.6;ENST00000611224.1	143;248;8860;74	1stExon;1stExon;Body;1stExon	1stExon	protein_coding;protein_coding;protein_coding;protein_coding	mRNA	mRNA	Island	Island	H2A;H3K18ac;H3K18cr;H3K4me3B;H3K79me1;H4K12ac;H4K16ac;H4K5ac_H4K8ac_H4K12ac_H4K16ac;HistoneLysineCrotonylation	TssA	1_TssA		AFF1;AFF4;AHR;ARID2;ASXL1;BCL3;BCLAF1;BCOR;BRD1;BRPF3;CBFB;CBX1;CBX8;CCNT2;CDK8;CHD1;CHD8;CNOT3;CREBBP;CTBP1;CTCF;CTCFL;DDX5;DNMT3A;E2F1;E2F4;EED;EGLN2;EGR1;EGR2;EGR3;ELL2;EMX1;ERCC6;ESCO2;ETV1;EZH1;FAM208A;FEZF1;FGFR1;FLI1;FOXO3;GATA4;GLI2;GMEB2;GTF2B;H2AZ;HCFC1R1;HEXIM1;HIC1;HIF1A;HIRA;HMGN3;HNF4G;IKZF1;IKZF2;ING2;ING5;INO80;INTS11;IRF4;JARID2;JMJD6;KAT7;KDM2B;KDM4A;KDM4C;KDM5B;KDM6B;KLF11;KLF1…			FALSE
cg00109302_TC11	cg00109302	chr3	-	147378310	147378312		FALSE	FALSE	I	cg						Intergenic		No RNA Associated	No RNA Associated	OpenSea	Open Sea	H1.0;H3K23me2;H4;H4K20me3	ReprPC	13_ReprPC		BACH1;CEBPB;CHD4;CHD7;CHD8;CTBP2;CTNNB1;DNMT3A;EMX1;FOXA2;FOXH1;FOXP1;HCFC1R1;HIF1A;IRF5;JARID2;KDM4A;LARP7;LMNB1;NANOG;PCGF1;POU5F1;SAP30;SMAD2_3;SMAD3;SMAD4;SOX2;SP140;SPIB;TET1;TRIM25			FALSE
cg00109349_BC21	cg00109349	chr1	-	4563828	4563830	M_2extBase_SNP_AMR_1pt,M_2extBase_SNP_EUR_1pt,M_2extBase_SNP_SAS_1pt,M_2extBase_SNPcommon_1pt,M_2extBase_SNPcommon_5pt	TRUE	FALSE	II	cg						Intergenic		No RNA Associated	No RNA Associated	OpenSea	Open Sea		Quies	15_Quies		SMAD1;TERC			FALSE
cg00109452_TC21	cg00109452	chr1	+	4571372	4571374		FALSE	FALSE	II	cg	LINC01646	LINC01646;LINC01646;LINC01646;LINC01646;LINC01646;LINC01646;LINC01646;LINC01646	ENST00000420522.1;ENST00000634256.1;ENST00000635556.1;ENST00000659059.1;ENST00000659083.1;ENST00000661628.1;ENST00000666685.1;ENST00000667354.1	-175;-108;-131;-140;-131;-143;-126;-116	TSS200;TSS200;TSS200;TSS200;TSS200;TSS200;TSS200;TSS200	TSS200	lncRNA;lncRNA;lncRNA;lncRNA;lncRNA;lncRNA;lncRNA;lncRNA	lncRNA	lncRNA	OpenSea	Open Sea		Quies	14_ReprPCWk		RFX1	SINE	MIR	FALSE
cg00109741_BC21	cg00109741	chr1	-	4594642	4594644		FALSE	FALSE	II	cg						Intergenic		No RNA Associated	No RNA Associated	OpenSea	Open Sea	H3K27me1;H4K12ac	ReprPCWk	15_Quies		CDCA2;GRHL3;IRF5;SOX2;SP140			FALSE
cg00109878_BC21	cg00109878	chr1	-	4600285	4600287		FALSE	FALSE	II	cg						Intergenic		No RNA Associated	No RNA Associated	OpenSea	Open Sea		ReprPC	15_Quies		HCFC1R1;HOTAIR;RARA;STAT5B			FALSE
cg00109897_TC21	cg00109897	chr2	+	38671531	38671533	M_nonuniq	TRUE	FALSE	II	cg	ENSG00000232518;GALM	ENSG00000232518;GALM;GALM;GALM;GALM	ENST00000446277.1;ENST00000444351.5;ENST00000427858.4;ENST00000272252.10;ENST00000410063.5	-110;5289;5451;5418;5415	TSS200;Body;Body;Body;Body	TSS200	lncRNA;nonsense_mediated_decay;processed_transcript;protein_coding;protein_coding	mRNA	mRNA	OpenSea	Open Sea		TxWk	5_TxWk		DUX4;EOMES;NANOG;SIX2;ZKSCAN5	LTR	ERVL-MaLR	FALSE
cg00109900_BC21	cg00109900	chr11	+	73271408	73271410	M_nonuniq	TRUE	FALSE	II	cg	P2RY6	P2RY6;P2RY6;P2RY6;P2RY6;P2RY6;P2RY6;P2RY6;P2RY6;P2RY6;P2RY6;P2RY6	ENST00000680915.1;ENST00000349767.6;ENST00000393590.3;ENST00000393591.5;ENST00000393592.7;ENST00000536225.2;ENST00000540124.6;ENST00000540342.6;ENST00000542092.5;ENST00000618468.5;ENST00000679753.1	-939;6892;-793;1515;6911;-1011;-929;6908;6899;6173;6904	TSS1500;Body;TSS1500;Body;Body;TSS1500;TSS1500;Body;Body;Body;Body	TSS1500	processed_transcript;protein_coding;protein_coding;protein_coding;protein_coding;protein_coding;protein_coding;protein_coding;protein_coding;protein_coding;protein_coding	mRNA	mRNA	OpenSea	Open Sea		ReprPCWk	14_ReprPCWk		GATA3;GATA6;HCFC1R1;IRF4	LTR	ERV1	FALSE
cg00109916_BC21	cg00109916	chr1	-	4602244	4602246		FALSE	FALSE	II	cg						Intergenic		No RNA Associated	No RNA Associated	OpenSea	Open Sea		ReprPCWk	15_Quies		ZNF157			FALSE
cg00110600_TC21	cg00110600	chr17	+	9557593	9557595		FALSE	FALSE	II	cg	STX8	STX8;STX8;STX8;STX8;STX8;STX8;STX8;STX8	ENST00000575294.6;ENST00000575858.5;ENST00000573373.1;ENST00000573881.1;ENST00000306357.9;ENST00000573016.2;ENST00000574431.5;ENST00000574382.1	18218;18242;18227;-83;18227;18998;18244;10865	5'UTR;5'UTR;5'UTR;TSS200;5'UTR;5'UTR;5'UTR;5'UTR	TSS200	nonsense_mediated_decay;nonsense_mediated_decay;processed_transcript;processed_transcript;protein_coding;protein_coding;protein_coding;retained_intron	mRNA	mRNA	OpenSea	Open Sea	H2Bub;H3K79me1	Quies	5_TxWk		ATF4;CEBPA;CEBPB;FOXA2;FOXO1;GRHL2;HLF;MBD1_isoform1;MBD1_isoform2;NFIL3;PR;SOX2;TTF1;ZFP2;ZNF335;ZSCAN20			FALSE
cg00110609_BC11	cg00110609	chr16	-	4261797	4261799		FALSE	FALSE	I	cg	TFAP4	TFAP4;TFAP4;TFAP4;TFAP4;TFAP4;TFAP4	ENST00000573476.1;ENST00000574639.1;ENST00000204517.11;ENST00000572393.1;ENST00000575300.1;ENST00000575320.1	11034;11097;11226;1940;11278;5390	5'UTR;5'UTR;5'UTR;1stExon;5'UTR;5'UTR	5'UTR	nonsense_mediated_decay;nonsense_mediated_decay;protein_coding;protein_coding;retained_intron;retained_intron	mRNA	mRNA	Island	Island	H3K36me3;H4K12ac	Tx	4_Tx	TRUE	ATF3;BCOR;BIRA;BRCA1;C11orf30;CBX1;CBX3;CDCA2;CHRM2;CNOT3;CSDE1;CTCF;CTCFL;DPF2;E2F6;EOMES;FOSL2;FOXO3;FOXP1;GATA2;GLYR1;GRHL3;GTF2F1;HCFC1;HEXIM1;ICE1;ING2;ING5;JMJD6;KDM4C;KDM5B;KLF16;KLF5;LARP7;MAPK1;MBD1_isoform1;MBD1_isoform2;MBD2;MECP2;MITF;MYH11;MYNN;MYOD1;NANOG;NFE2;NOTCH1;NR2F6;NRF1;PAX5;PBX3;PKNOX1;POU5F1;PRPF4;RAD21;RARA;REPIN1;RXRA;SCML2;SMAD1;SMAD2_3;SMAD4;SMARCA5;SMARCC1;SMARCC2;SMA…			FALSE
cg00110687_TC21	cg00110687	chr17	-	83031188	83031190		FALSE	FALSE	II	cg	B3GNTL1	B3GNTL1;B3GNTL1;B3GNTL1;B3GNTL1;B3GNTL1;B3GNTL1	ENST00000571218.1;ENST00000570947.5;ENST00000571954.5;ENST00000573629.5;ENST00000320865.4;ENST00000576599.5	20621;17594;17952;17596;20582;17978	5'UTR;5'UTR;5'UTR;5'UTR;5'UTR;5'UTR	5'UTR	nonsense_mediated_decay;processed_transcript;processed_transcript;processed_transcript;protein_coding;protein_coding	mRNA	mRNA	Island	Island		Quies	5_TxWk					FALSE
cg00111851_BC21	cg00111851	chr2	+	195472000	195472002		FALSE	FALSE	II	cg	ENSG00000224099;ENSG00000271893	ENSG00000224099;ENSG00000224099;ENSG00000271893	ENST00000413290.1;ENST00000670658.1;ENST00000606986.1	23469;17489;43699	Body;Body;5'UTR	5'UTR	lncRNA;lncRNA;lncRNA	lncRNA	lncRNA	OpenSea	Open Sea		Quies	15_Quies		CEBPA;CEBPB;CEBPD;CEBPG;TAF7	LTR	ERVL-MaLR	FALSE
cg00111855_BC11	cg00111855	chr6	+	54110074	54110076	M_nonuniq	TRUE	FALSE	I	cg	MLIP	MLIP;MLIP;MLIP;MLIP;MLIP;MLIP;MLIP;MLIP;MLIP;MLIP;MLIP;MLIP;MLIP	ENST00000511744.1;ENST00000274897.9;ENST00000370876.6;ENST00000370877.6;ENST00000447836.6;ENST00000460844.6;ENST00000502396.6;ENST00000503951.5;ENST00000505762.1;ENST00000509997.5;ENST00000511678.5;ENST00000514433.1;ENST00000514921.5	-1372;91159;26537;91148;10529;26650;-1368;-1343;180093;91075;10510;-1435;91159	TSS1500;Body;Body;Body;Body;Body;TSS1500;TSS1500;Body;Body;Body;TSS1500;Body	TSS1500	processed_transcript;protein_coding;protein_coding;protein_coding;protein_coding;protein_coding;protein_coding;protein_coding;protein_coding;protein_coding;protein_coding;protein_coding;protein_coding	mRNA	mRNA	OpenSea	Open Sea		Quies	15_Quies		ASCL1;EWSR1;LMNB1;ZNF366;ZNF441	SINE	Alu	FALSE
cg00111932_BC21	cg00111932	chr1	+	4702239	4702241		FALSE	FALSE	II	cg	AJAP1	AJAP1;AJAP1	ENST00000378190.7;ENST00000378191.5	47508;47631	Body;Body	Body	protein_coding;protein_coding	mRNA	mRNA	OpenSea	Open Sea		Quies	15_Quies		FOXK1			FALSE
cg00111963_BC21	cg00111963	chr1	-	4703212	4703214		FALSE	FALSE	II	cg	AJAP1	AJAP1;AJAP1	ENST00000378190.7;ENST00000378191.5	48481;48604	Body;Body	Body	protein_coding;protein_coding	mRNA	mRNA	OpenSea	Open Sea		Quies	15_Quies		E2F4;EBF3;FOS;HAND2;KDM5C;KDM6B;KLF4;PBX3;PHOX2B;PRMT1;SETDB1;SIX2;TP63;TP73;TRIM28			FALSE
cg00112091_TC21	cg00112091	chr11	+	12674732	12674734		FALSE	FALSE	II	cg	TEAD1	TEAD1;TEAD1;TEAD1;TEAD1	ENST00000334310.10;ENST00000527376.3;ENST00000527575.6;ENST00000527636.7	-770;116;-770;312	TSS1500;1stExon;TSS1500;1stExon	TSS1500	protein_coding;protein_coding;protein_coding;protein_coding	mRNA	mRNA	Island	Island	H2AK119;H2BK120ac;H2BK5ac;H3K14ac;H3K18cr;H3K23ac;H3K79me1;H3K79me3;H4K16ac;HistoneLysineAcetylation;HistoneLysineCrotonylation	TssA	1_TssA		ARID2;BRD1;BRPF3;CBX8;CDCA2;CHD8;CNOT3;CREBBP;CTBP2;DDX5;DNMT3A;EGR3;EMX1;EZH1;FAM208A;GRHL3;GTF2I;HCFC1R1;HEXIM1;HIRA;HNF4G;ING2;ING5;INTS11;IRF4;JARID2;JMJD6;KAT7;KDM2B;KDM4C;LMNB1;MAPK1;MBD3;MLLT3;NCAPH2;NEUROG2;PAF1;PCGF1;PHF2;RBBP5;RBL1;RYBP;SATB1;SCML2;SETD1A;SMAD2_3;SMAD4;SMC1A;SOX4;TAF3;TAF7;TET2;TRAF7;TRIM24;TRIM25;UBTF;ZFP64;ZFX;ZNF202;ZNF28;ZNF282;ZNF519;ZNF740;ZNF783;ZNF92	Low_complexity	Low_complexity	FALSE
cg00112314_BC21	cg00112314	chr10	+	132793922	132793924	M_2extBase_SNP_EAS_1pt	FALSE	FALSE	II	cg						Intergenic		No RNA Associated	No RNA Associated	Island	Island		ReprPC	14_ReprPCWk		ASCL1;ASXL1;BCL11A;EBF1;EBF3;EP400;EWSR1;FEZF1;GFI1B;GLIS1;GLIS2;HIC1;HIF1A;HOXC9;INSM2;JMJD1C;KLF17;KLF7;KLF8;MEF2B;MKL2;MYCN;MYF5;MYNN;NEUROD1;NKX2-1;OSR2;OTX2;OVOL3;PATZ1;PAX6;POU5F1;PRDM10;PRDM2;SCRT1;SCRT2;SIX2;SP7;TSHZ1;USF1;WT1;ZBTB1;ZBTB17;ZBTB18;ZBTB33;ZBTB42;ZBTB6;ZBTB8A;ZFP2;ZFP64;ZFP69B;ZNF101;ZNF121;ZNF146;ZNF18;ZNF2;ZNF24;ZNF263;ZNF324;ZNF335;ZNF346;ZNF35;ZNF362;ZNF366;ZNF382;ZNF391…			FALSE
cg00112343_BC21	cg00112343	chr1	-	4721090	4721092	M_2extBase_SNP_AFR_1pt,M_2extBase_SNP_AMR_1pt,M_2extBase_SNP_EAS_1pt,M_2extBase_SNP_EUR_1pt,M_2extBase_SNP_SAS_1pt,M_2extBase_SNPcommon_1pt,M_2extBase_SNPcommon_5pt	TRUE	FALSE	II	cg	AJAP1	AJAP1;AJAP1	ENST00000378190.7;ENST00000378191.5	66359;66482	Body;Body	Body	protein_coding;protein_coding	mRNA	mRNA	OpenSea	Open Sea		Quies	15_Quies					FALSE
cg00112366_BC21	cg00112366	chr1	+	4722435	4722437		FALSE	FALSE	II	cg	AJAP1	AJAP1;AJAP1	ENST00000378190.7;ENST00000378191.5	67704;67827	Body;Body	Body	protein_coding;protein_coding	mRNA	mRNA	OpenSea	Open Sea		Quies	15_Quies		ASCL1;SOX2;STAT4;TERC;TP73			FALSE
cg00112430_BC21	cg00112430	chr1	+	4725301	4725303		FALSE	FALSE	II	cg	AJAP1	AJAP1;AJAP1	ENST00000378190.7;ENST00000378191.5	70570;70693	Body;Body	Body	protein_coding;protein_coding	mRNA	mRNA	OpenSea	Open Sea		Quies	15_Quies		NR2F1;SIX2			FALSE
cg00112582_BC11	cg00112582	chr17	-	3292677	3292679	M_SNP_AFR_1pt	FALSE	FALSE	I	cg	OR3A1;OR3A2	OR3A1;OR3A1;OR3A2;OR3A2;OR3A2	ENST00000323404.2;ENST00000615105.1;ENST00000573901.2;ENST00000573491.5;ENST00000576166.2	5683;-77;93629;93616;93640	5'UTR;TSS200;5'UTR;5'UTR;5'UTR	TSS200	protein_coding;protein_coding;processed_transcript;protein_coding;protein_coding	mRNA	mRNA	OpenSea	Open Sea		Quies	15_Quies					FALSE
cg00112717_BC21	cg00112717	chr14	+	39385501	39385503		FALSE	FALSE	II	cg	COILP1;MIA2	COILP1;MIA2	ENST00000553667.1;ENST00000341502.9	1601;118256	1stExon;Body	1stExon	processed_pseudogene;protein_coding	mRNA	mRNA	OpenSea	Open Sea		Quies	15_Quies		ARNT			FALSE
cg00112929_BC21	cg00112929	chr1	-	158935688	158935690	M_nonuniq	TRUE	FALSE	II	cg	PYHIN1	PYHIN1;PYHIN1;PYHIN1;PYHIN1;PYHIN1;PYHIN1	ENST00000368135.4;ENST00000368138.7;ENST00000368140.6;ENST00000392252.7;ENST00000392254.6;ENST00000458222.5	4121;4130;4137;4129;4129;4893	Body;Body;Body;Body;Body;Body	Body	protein_coding;protein_coding;protein_coding;protein_coding;protein_coding;protein_coding	mRNA	mRNA	OpenSea	Open Sea		Quies	15_Quies		LMNA;SETDB1;SOX2			FALSE
cg00113020_BC21	cg00113020	chr19	+	54662030	54662032		FALSE	FALSE	II	cg	LILRB4	LILRB4;LILRB4;LILRB4;LILRB4;LILRB4;LILRB4;LILRB4;LILRB4	ENST00000494796.5;ENST00000270452.6;ENST00000391733.7;ENST00000391734.7;ENST00000391736.5;ENST00000430952.6;ENST00000434286.1;ENST00000695418.1	-127;18116;-989;-967;-97;-964;-996;-954	TSS200;Body;TSS1500;TSS1500;TSS200;TSS1500;TSS1500;TSS1500	TSS1500	nonsense_mediated_decay;protein_coding;protein_coding;protein_coding;protein_coding;protein_coding;protein_coding;protein_coding	mRNA	mRNA	OpenSea	Open Sea		Het	15_Quies		BACH2;EBF1;PAX5;RELB	LTR	ERVL	FALSE
cg00113031_BC21	cg00113031	chr1	+	4758071	4758073	M_SNP_AMR_1pt,M_SNPcommon_1pt	FALSE	FALSE	II	cg	AJAP1	AJAP1;AJAP1	ENST00000378190.7;ENST00000378191.5	103340;103463	Body;Body	Body	protein_coding;protein_coding	mRNA	mRNA	OpenSea	Open Sea		Quies	15_Quies		SETDB1;ZNF267	LTR	ERVL-MaLR	FALSE
cg00113357_BC21	cg00113357	chrX	+	49058486	49058488		FALSE	FALSE	II	cg	CCDC120	CCDC120;CCDC120;CCDC120;CCDC120;CCDC120;CCDC120	ENST00000603906.1;ENST00000496529.6;ENST00000536628.3;ENST00000597275.5;ENST00000603986.6;ENST00000606812.5	-534;-479;-528;4915;-512;-496	TSS1500;TSS1500;TSS1500;Body;TSS1500;TSS1500	TSS1500	nonsense_mediated_decay;protein_coding;protein_coding;protein_coding;protein_coding;protein_coding	mRNA	mRNA	OpenSea	Open Sea		Quies	5_TxWk		ARID1A			FALSE
cg00113616_BC21	cg00113616	chr1	-	4789171	4789173		FALSE	FALSE	II	cg	AJAP1	AJAP1	ENST00000378191.5	134563	Body	Body	protein_coding	mRNA	mRNA	OpenSea	Open Sea		Quies	15_Quies					FALSE
cg00113627_BC21	cg00113627	chr1	-	4789831	4789833		FALSE	FALSE	II	cg	AJAP1	AJAP1	ENST00000378191.5	135223	Body	Body	protein_coding	mRNA	mRNA	OpenSea	Open Sea		Quies	15_Quies		ARNT			FALSE
cg00113677_BC21	cg00113677	chr1	-	4794214	4794216		FALSE	FALSE	II	cg						Intergenic		No RNA Associated	No RNA Associated	OpenSea	Open Sea		Quies	15_Quies		DMC1;FOS			FALSE
cg00113774_BC21	cg00113774	chr1	-	4804016	4804018		FALSE	FALSE	II	cg						Intergenic		No RNA Associated	No RNA Associated	OpenSea	Open Sea		Quies	15_Quies		FOXH1;STAT4			FALSE
cg00113775_BC21	cg00113775	chr1	-	4804433	4804435		FALSE	FALSE	II	cg						Intergenic		No RNA Associated	No RNA Associated	OpenSea	Open Sea		Quies	15_Quies			SINE	MIR	FALSE
cg00113777_BC21	cg00113777	chr1	-	4804589	4804591		FALSE	FALSE	II	cg						Intergenic		No RNA Associated	No RNA Associated	OpenSea	Open Sea		Quies	15_Quies		REPIN1	LINE	CR1	FALSE
cg00113778_BC21	cg00113778	chr1	-	4804598	4804600	M_SNP_AFR_1pt	FALSE	FALSE	II	cg						Intergenic		No RNA Associated	No RNA Associated	OpenSea	Open Sea		Quies	15_Quies		REPIN1	LINE	CR1	FALSE
cg00113781_BC21	cg00113781	chr1	-	4805457	4805459	M_SNP_AFR_1pt	FALSE	FALSE	II	cg						Intergenic		No RNA Associated	No RNA Associated	OpenSea	Open Sea		Quies	15_Quies			DNA	TcMar-Tigger	FALSE
cg00113782_BC21	cg00113782	chr1	-	4806247	4806249		FALSE	FALSE	II	cg						Intergenic		No RNA Associated	No RNA Associated	OpenSea	Open Sea		Quies	15_Quies		EBF3;EOMES;FOXH1;GATA3;GATA6;HAND2;PHOX2B;PKNOX1;SMAD2;SMAD2_3;SMAD4;SOX17;TP73;ZNF750			FALSE
cg00113784_TC21	cg00113784	chr1	-	4806534	4806536		FALSE	FALSE	II	cg						Intergenic		No RNA Associated	No RNA Associated	OpenSea	Open Sea		Quies	15_Quies			LINE	L1	FALSE
cg00113897_TC21	cg00113897	chr1	+	4826477	4826479	M_SNP_AFR_1pt	FALSE	FALSE	II	cg						Intergenic		No RNA Associated	No RNA Associated	OpenSea	Open Sea	H2BK15ac;H4;H4K12ac	Quies	15_Quies		BRD2;CTBP1;FAIRE;GRHL3;ING5;LARP7;POLR3D;STAG1			FALSE
cg00114023_TC21	cg00114023	chr17	+	8951359	8951361		FALSE	FALSE	II	cg	PIK3R5	PIK3R5;PIK3R5;PIK3R5;PIK3R5;PIK3R5;PIK3R5;PIK3R5;PIK3R5;PIK3R5	ENST00000269300.8;ENST00000577981.1;ENST00000580959.5;ENST00000583222.1;ENST00000447110.6;ENST00000611902.4;ENST00000616147.4;ENST00000623421.3;ENST00000578515.5	14344;14353;14256;14348;14348;14353;14353;14353;14348	5'UTR;5'UTR;5'UTR;5'UTR;5'UTR;5'UTR;5'UTR;5'UTR;5'UTR	5'UTR	nonsense_mediated_decay;processed_transcript;processed_transcript;processed_transcript;protein_coding;protein_coding;protein_coding;protein_coding;retained_intron	mRNA	mRNA	OpenSea	Open Sea		Quies	15_Quies		ARNT;HLF;HOXB13;IRF1;PR	LINE	L1	FALSE
cg00114393_TC21	cg00114393	chr3	+	146161642	146161644		FALSE	FALSE	II	cg	PLOD2	PLOD2;PLOD2;PLOD2;PLOD2;PLOD2	ENST00000480704.1;ENST00000282903.10;ENST00000360060.7;ENST00000469350.5;ENST00000494950.5	-651;-458;-475;2011;-650	No GENCODE transcript;TSS1500;TSS1500;No GENCODE transcript;TSS1500	TSS1500	nonsense_mediated_decay;protein_coding;protein_coding;protein_coding;protein_coding	mRNA	mRNA	Shore	Shore	H2A;H2AZK4ac_H2AZK7ac_H2AZK11ac;H2BK20ac;H3F3A;H3K122ac;H3K23me2;H3K27me3B;H3K4ac;H3K56ac;H3K79me1;H3K9K14ac;H4K8ac;H4K91ac	TssA	1_TssA		CBX8;EHMT2;ERCC2;ERCC3;FAIRE;FOXO3;H2AZ;HIF1A;HOXB13;INTS12;INTS3;KLF4;LMNB1;MBD3;MBD4;MEF2B;MYBL2;NELFE;NFATC1;NFATC3;PRDM10;RING1;RYBP;SATB1;SMAD2;SSRP1;SUZ12;TERC;TOP1;TRAF7;TTF1;ZFP64;ZNF121;ZNF263;ZNF335;ZNF341;ZNF534;ZNF600			FALSE
cg00115262_TC21	cg00115262	chr1	+	4963519	4963521		FALSE	FALSE	II	cg						Intergenic		No RNA Associated	No RNA Associated	OpenSea	Open Sea		Quies	15_Quies		ERCC3;FOS;FOSL2;JUN;NR1H3;PROX1;RUNX2;SS18;STAT4;TP73;YAP1			FALSE
cg00115511_TC21	cg00115511	chrX	-	46545363	46545365		FALSE	FALSE	II	cg	ZNF674;ZNF674-AS1	ZNF674;ZNF674;ZNF674;ZNF674;ZNF674;ZNF674;ZNF674-AS1;ZNF674-AS1;ZNF674-AS1	ENST00000521626.5;ENST00000522017.5;ENST00000414387.6;ENST00000518708.1;ENST00000523374.5;ENST00000683375.1;ENST00000421685.2;ENST00000609887.1;ENST00000657382.1	57;94;-752;61;78;58;-129;-147;-74	5'UTR;5'UTR;TSS1500;5'UTR;5'UTR;5'UTR;TSS200;TSS200;TSS200	TSS1500	processed_transcript;processed_transcript;protein_coding;protein_coding;protein_coding;protein_coding;lncRNA;lncRNA;lncRNA	mRNA	mRNA	Island	Island	H2AZK4ac_H2AZK7ac_H2AZK11ac;H2BK120ac;H2BK12ac;H3K4me3B;H3K79me1;H3_4ac;H4K12ac	TssA	1_TssA		ADNP;AEBP2;AFF1;AFF4;AGO1;ARID2;ARID3A;ARNT;ARNTL;ARRB1;ASH2L;ASXL1;ATF1;ATF2;ATF3;ATF4;BACH2;BATF;BCL11A;BCL3;BCL6;BCLAF1;BCOR;BHLHE40;BRCA1;BRD3;BRD4;BTAF1;C11orf30;CBX1;CBX3;CBX5;CBX8;CCNT2;CDK12;CDK6;CDK7;CDK8;CDK9;CEBPA;CEBPB;CEBPD;CEBPG;CHAMP1;CHD2;CHD4;CHD8;CHRM2;CPSF3L;CREB1;CREBBP;CREM;CSDE1;CTBP1;CTBP2;CTCF;CTCFL;DAXX;DCP1A;DDX20;DDX21;DDX5;DEK;DIDO1;DNMT1;DNMT3A;DPF2;E2F1;E2F3;E2F5;E2F…			FALSE
cg00115916_TC21	cg00115916	chr4	-	186103323	186103325		FALSE	FALSE	II	cg	FAM149A	FAM149A;FAM149A	ENST00000389354.7;ENST00000503432.5	-1380;-1095	TSS1500;TSS1500	TSS1500	protein_coding;protein_coding	mRNA	mRNA	Shore	Shore	H2AFY;H3K27me3B	ReprPC	13_ReprPC		GRHL3;MITF			FALSE
cg00116172_TC21	cg00116172	chr2	+	3385945	3385947		FALSE	FALSE	II	cg	TRAPPC12	TRAPPC12;TRAPPC12;TRAPPC12	ENST00000324266.10;ENST00000382110.6;ENST00000482645.1	6252;6271;6226	Body;Body;Body	Body	protein_coding;protein_coding;retained_intron	mRNA	mRNA	Shore	Shore		TxWk	5_TxWk					FALSE
cg00116468_BC21	cg00116468	chr1	+	5090788	5090790	M_2extBase_SNP_AFR_1pt,M_2extBase_SNPcommon_1pt	FALSE	FALSE	II	cg	LINC02782	LINC02782	ENST00000443270.1	111	5'UTR	5'UTR	lncRNA	lncRNA	lncRNA	OpenSea	Open Sea		Quies	15_Quies		MCM2;NANOG;RBL1;SOX2;SPIB			FALSE
cg00116558_BC11	cg00116558	chr13	-	85123462	85123464		FALSE	FALSE	I	cg						Intergenic		No RNA Associated	No RNA Associated	OpenSea	Open Sea		Quies	15_Quies		DEK;HCFC1R1;SMAD2	LINE	L1	FALSE
cg00116587_BC21	cg00116587	chr1	-	5109102	5109104		FALSE	FALSE	II	cg						Intergenic		No RNA Associated	No RNA Associated	OpenSea	Open Sea		Quies	15_Quies		ASH2L			FALSE
cg00116907_BC21	cg00116907	chr5	+	134923580	134923582		FALSE	TRUE	II	cg	MTCYBP18;MTND6P4;PCBD2	MTCYBP18;MTND6P4;PCBD2;PCBD2;PCBD2;PCBD2	ENST00000501056.2;ENST00000506002.1;ENST00000504352.1;ENST00000510013.1;ENST00000254908.11;ENST00000512783.5	469;-542;18408;14751;18450;18461	1stExon;TSS1500;Body;Body;Body;Body	TSS1500	processed_pseudogene;processed_pseudogene;nonsense_mediated_decay;processed_transcript;protein_coding;protein_coding	mRNA	mRNA	OpenSea	Open Sea	H3K36me3B	TxWk	5_TxWk		BRD1;LARP7			FALSE
cg00117646_BC21	cg00117646	chr1	+	5220137	5220139	M_2extBase_SNP_AMR_1pt	FALSE	FALSE	II	cg						Intergenic		No RNA Associated	No RNA Associated	OpenSea	Open Sea		Quies	15_Quies					FALSE
cg00117656_TC21	cg00117656	chr12	-	92760102	92760104		FALSE	FALSE	II	cg	PLEKHG7	PLEKHG7;PLEKHG7	ENST00000647865.1;ENST00000344636.6	52453;57114	Body;Body	Body	nonsense_mediated_decay;protein_coding	mRNA	mRNA	OpenSea	Open Sea	H3.3	Quies	15_Quies		ATF3;BHLHE40;BRCA1;C11orf30;CBX3;CEBPB;E2F6;E2F7;FAIRE;FOS;FOSL1;FOSL2;GRHL3;GTF2F1;HEXIM1;HIF1A;IKZF1;INSM2;JUN;JUNB;JUND;KDM6B;KLF17;KLF4;KMT2B;MAFG;MAFK;MECP2;MEF2A;NFE2L1;NFE2L2;NFIC;NFYA;NFYB;NKX2-1;PBX3;PCGF2;PGBD3;PKNOX1;POU5F1;PRKDC;PRMT1;PROX1;RB1;RCOR1;RFX5;SMAD3;SMARCB1;SMARCE1;SS18;SSRP1;STAT3;TEAD1;TEAD4;TTF1;YAP1;ZBTB17;ZFP37;ZFP64;ZNF140;ZNF362;ZNF382;ZNF414;ZNF554;ZNF600;ZNF692	LTR	ERVL-MaLR	FALSE
cg00118033_BC21	cg00118033	chr10	-	22616304	22616306	M_2extBase_SNP_AFR_1pt,M_2extBase_SNP_AMR_1pt,M_2extBase_SNP_EAS_1pt,M_2extBase_SNP_EUR_1pt,M_2extBase_SNP_SAS_1pt,M_2extBase_SNPcommon_1pt,M_2extBase_SNPcommon_5pt	TRUE	FALSE	II	cg	PIP4K2A	PIP4K2A;PIP4K2A	ENST00000376573.9;ENST00000545335.5	98274;97804	5'UTR;5'UTR	5'UTR	protein_coding;protein_coding	mRNA	mRNA	OpenSea	Open Sea	H1.0;H2AK5ac;H2BK12ac;H2BK15ac;H3K27me1;H3K79me1;H4K5ac;H4ac	EnhA1	7_Enh		ADNP;ARNT;ARRB1;ATF1;ATF3;BATF;BCLAF1;BCOR;BMI1;BRCA1;BRD9;C11orf30;CBX1;CBX3;CDC5L;CDK8;CDX2;CEBPD;CHAMP1;CHD2;COPS2;CREB3;CSDE1;CUX1;DAXX;DDX20;DEK;DIDO1;DNMT1;DPF2;E2F5;EBF1;EED;EGLN2;EGR2;EMX1;EOMES;ETV6;FEZF1;FOS;FOSL1;FOSL2;FOXH1;FOXK2;FOXO3;GATA1;GATA2;GATA3;GATA4;GATA6;GLIS1;GLIS2;GRHL3;GTF2I;HDAC1;HDAC2;HDAC6;HDAC8;HDGF;HES1;HIC1;HIF1A;HINFP;HMBOX1;HNF4G;ID3;IKZF2;ING5;IRF4;JUN;JUNB;KDM1…			FALSE
cg00118930_BC21	cg00118930	chr1	-	5326140	5326142		FALSE	FALSE	II	cg						Intergenic		No RNA Associated	No RNA Associated	OpenSea	Open Sea		Quies	15_Quies					FALSE
cg00119047_TC21	cg00119047	chr3	+	110495303	110495305	M_nonuniq	TRUE	FALSE	II	cg						Intergenic		No RNA Associated	No RNA Associated	OpenSea	Open Sea	H3K79me1;H3K9me2	Quies	15_Quies		ASCL1;ATF7IP;CDCA2;ELF3;ERCC2;FOXA1;FOXA2;GRHL2;HCFC1R1;KLF4;KLF5;NKX2-1;SCML2;SETDB1;SMAD3;TTF1	LINE	L1	FALSE
cg00119284_BC21	cg00119284	chr3	+	9862445	9862447		FALSE	FALSE	II	cg						Intergenic		No RNA Associated	No RNA Associated	Shore	Shore	H2AK119;H2AK119ub;H2BK12ac;H3K23me2;H3K79me1	Quies	15_Quies		ADNP;CDCA2;COPS2;CSDE1;DPF2;FOXK2;HDGF;ID3;KDM4A;KDM5C;MIER1;NR4A1;PCGF1;SMARCA5;SP140;TRIM25;ZBTB2;ZBTB40;ZNF24			FALSE
cg00119397_TC21	cg00119397	chr1	+	5373366	5373368		FALSE	FALSE	II	cg						Intergenic		No RNA Associated	No RNA Associated	OpenSea	Open Sea	H3K9me3;H3R26Cit	ZNF/Rpts	9_Het		ASH2L;CDCA2;ESR1;GRHL2			FALSE
cg00120141_BC21	cg00120141	chr1	-	5430565	5430567		FALSE	FALSE	II	cg						Intergenic		No RNA Associated	No RNA Associated	OpenSea	Open Sea	H2AFY2	ReprPCWk	14_ReprPCWk		ELF3			FALSE
cg00120152_TC21	cg00120152	chr1	+	5431182	5431184		FALSE	FALSE	II	cg						Intergenic		No RNA Associated	No RNA Associated	OpenSea	Open Sea	H2AFY2;H3R26Cit	ReprPCWk	14_ReprPCWk		ARNT;CREM;ELF3;ESR1;ESRRA;FOXA1;FXR2;NKX2-1;NR1H3;NR2F6;SOX2;TCF7			FALSE
cg00120237_BC21	cg00120237	chr11	-	17328875	17328877	M_nonuniq	TRUE	FALSE	II	cg	NUCB2	NUCB2;NUCB2;NUCB2;NUCB2;NUCB2;NUCB2;NUCB2	ENST00000533773.5;ENST00000646648.1;ENST00000323688.10;ENST00000527580.5;ENST00000527735.1;ENST00000529010.6;ENST00000531242.1	52865;68536;52135;17956;16795;52137;17037	Body;Body;Body;Body;Body;Body;Body	Body	nonsense_mediated_decay;nonsense_mediated_decay;protein_coding;protein_coding;protein_coding;protein_coding;retained_intron	mRNA	mRNA	OpenSea	Open Sea	H3K27me1;H4	Quies	5_TxWk		DNMT3A;ERCC2;GRHL3;HCFC1R1;LEO1;LMNB1;PSIP1;RBL1	LINE	L1	FALSE
cg00120327_BC21	cg00120327	chr11	-	99815105	99815107	M_nonuniq	TRUE	FALSE	II	cg	CNTN5	CNTN5;CNTN5;CNTN5;CNTN5;CNTN5	ENST00000418526.6;ENST00000524871.6;ENST00000527185.5;ENST00000528682.5;ENST00000528727.5	258967;794157;793965;793916;794130	Body;Body;Body;Body;Body	Body	protein_coding;protein_coding;protein_coding;protein_coding;retained_intron	mRNA	mRNA	OpenSea	Open Sea		Quies	15_Quies		OTX2	LTR	ERVL-MaLR	FALSE
cg00120523_TC21	cg00120523	chr14	+	77207649	77207651		FALSE	FALSE	II	cg	ENSG00000259164;TMEM63C	ENSG00000259164;TMEM63C;TMEM63C;TMEM63C;TMEM63C;TMEM63C;TMEM63C;TMEM63C	ENST00000557752.1;ENST00000298351.5;ENST00000554346.5;ENST00000554766.5;ENST00000555338.5;ENST00000556514.5;ENST00000557408.5;ENST00000555588.5	109339;25852;25823;26027;31800;31797;91082;31794	Body;Body;Body;Body;Body;Body;Body;Body	Body	nonsense_mediated_decay;protein_coding;protein_coding;protein_coding;protein_coding;protein_coding;protein_coding;retained_intron	mRNA	mRNA	OpenSea	Open Sea		Quies	14_ReprPCWk		ZMYM3	SINE	MIR	FALSE
cg00120944_BC21	cg00120944	chr1	+	5485387	5485389		FALSE	FALSE	II	cg	ENSG00000284692	ENSG00000284692	ENST00000641426.1	7502	5'UTR	5'UTR	lncRNA	lncRNA	lncRNA	OpenSea	Open Sea		ReprPCWk	14_ReprPCWk		ZEB1			FALSE
cg00121155_BC21	cg00121155	chr4	+	139714493	139714495		FALSE	FALSE	II	cg	MGST2	MGST2;MGST2;MGST2	ENST00000503816.1;ENST00000515137.5;ENST00000616265.4	48478;48561;48726	Body;Body;Body	Body	nonsense_mediated_decay;processed_transcript;protein_coding	mRNA	mRNA	OpenSea	Open Sea		Quies	5_TxWk			LTR	ERV1	FALSE
cg00121255_TC21	cg00121255	chr6	-	114523667	114523669		FALSE	FALSE	II	cg	ENSG00000226079	ENSG00000226079;ENSG00000226079	ENST00000435802.2;ENST00000652989.1	21628;21668	1stExon;1stExon	1stExon	lncRNA;lncRNA	lncRNA	lncRNA	OpenSea	Open Sea		Quies	15_Quies					FALSE
cg00121351_TC21	cg00121351	chr1	-	5510195	5510197		FALSE	FALSE	II	cg						Intergenic		No RNA Associated	No RNA Associated	OpenSea	Open Sea	H4K12ac	ReprPC	14_ReprPCWk		AGO2;AHR;CHD4;CTCF;DNMT3A;EBF1;EBF3;EMX1;ICE1;JMJD6;LMNB1;MYF5;MYOD1;NFATC3;NOTCH1;NR1H3;RAD21;SMC1A;SMC3;SNAI2;STAG1;STAT4;TCF7L1;ZNF263;ZNF654;ZNF93			FALSE
cg00121402_BC21	cg00121402	chr1	+	5513945	5513947		FALSE	FALSE	II	cg						Intergenic		No RNA Associated	No RNA Associated	OpenSea	Open Sea		Quies	15_Quies		IRF4;KLF4;KLF5;NKX2-1;PIAS1;PROX1;TCF4;TTF1			FALSE
cg00121720_TC21	cg00121720	chr11	-	131270	131272	M_nonuniq	TRUE	FALSE	II	cg	ENSG00000255229;LINC01001	ENSG00000255229;LINC01001	ENST00000527297.1;ENST00000526704.6	1992;7728	Body;5'UTR	5'UTR	lncRNA;lncRNA	lncRNA	lncRNA	Shelf	Shelf		Quies	15_Quies					FALSE
cg00121928_TC21	cg00121928	chr1	+	5571358	5571360		FALSE	FALSE	II	cg	ENSG00000236948	ENSG00000236948	ENST00000637702.1	96897	5'UTR	5'UTR	lncRNA	lncRNA	lncRNA	OpenSea	Open Sea		Quies	15_Quies		DMC1;ELF3;KLF5;SMAD4	LTR	ERV1	FALSE
cg00122233_BC21	cg00122233	chr1	-	5598116	5598118		FALSE	FALSE	II	cg	ENSG00000236948	ENSG00000236948;ENSG00000236948	ENST00000413887.1;ENST00000637702.1	70179;70139	5'UTR;5'UTR	5'UTR	lncRNA;lncRNA	lncRNA	lncRNA	OpenSea	Open Sea	H3R26Cit	Quies	15_Quies		AHR;AR;ARID3A;ASH2L;CEBPA;CTBP1;EBF3;ELF3;ERF;ESR1;ESRRA;FOXA1;FOXA2;FOXM1;FXR2;GATA2;GATA3;GREB1;GRHL2;HLF;HOXB13;MRE11A;MTOR;MYBL2;NANOG;NCAPG;NFIC;NKX3-1;NR3C1;NR5A2;PIAS1;PITX3;PR;RARA;REPIN1;SMAD3;SRC;SUMO2;TFAP2C;TLE3;TOP1;VDR;ZNF217;ZNF701;ZXDC			FALSE
cg00122236_BC21	cg00122236	chr1	-	5598331	5598333		FALSE	FALSE	II	cg	ENSG00000236948	ENSG00000236948;ENSG00000236948	ENST00000413887.1;ENST00000637702.1	69964;69924	5'UTR;5'UTR	5'UTR	lncRNA;lncRNA	lncRNA	lncRNA	OpenSea	Open Sea	H3R26Cit	Quies	15_Quies		AHR;AR;ARRB1;ASH2L;CTBP1;ELF3;ESR1;ESRRA;FOXA1;FOXA2;GRHL2;HDAC3;HNF4A;HNF4G;HOXB13;MRE11A;MTOR;NR3C1;PIAS1;PR;RARA;REPIN1;SUMO2;TLE3;TOP1;TTF1;VDR;ZNF701			FALSE
cg00122661_TC11	cg00122661	chr1	-	5637279	5637281		FALSE	FALSE	I	cg	ENSG00000236948	ENSG00000236948;ENSG00000236948	ENST00000413887.1;ENST00000637702.1	31016;30976	5'UTR;5'UTR	5'UTR	lncRNA;lncRNA	lncRNA	lncRNA	OpenSea	Open Sea	H4K12ac	Quies	15_Quies		CTCF;EGLN2;GATA1;GATA2;GATA3;MTOR;NFIA;NFIC;PIAS1;RAD21;SETDB1;SMAD1;SMC1A;SMC3;SRF;STAG1;SUMO1;TEAD4;TOP1;ZNF263	LTR	ERVL-MaLR	FALSE
cg00122683_BC21	cg00122683	chr6	+	160089312	160089314		FALSE	FALSE	II	cg	IGF2R	IGF2R;IGF2R;IGF2R;IGF2R;IGF2R;IGF2R	ENST00000676781.1;ENST00000677704.1;ENST00000356956.6;ENST00000475834.2;ENST00000650503.1;ENST00000677628.1	120231;120231;120231;4252;27682;1392	Body;Body;Body;Body;Body;Body	Body	nonsense_mediated_decay;nonsense_mediated_decay;protein_coding;protein_coding;retained_intron;retained_intron	mRNA	mRNA	Shore	Shore		Tx	4_Tx					FALSE
cg00122980_BC21	cg00122980	chr1	+	5660552	5660554		FALSE	FALSE	II	cg	ENSG00000236948	ENSG00000236948;ENSG00000236948	ENST00000413887.1;ENST00000637702.1	7743;7703	5'UTR;5'UTR	5'UTR	lncRNA;lncRNA	lncRNA	lncRNA	OpenSea	Open Sea		Quies	15_Quies		ELF3;GRHL2;HIF1A;KLF5;MAFF;MAFG;MAFK;MNT;NFE2;NFE2L1;PBX1;PDX1;SS18;TBX5			FALSE
cg00123128_BC21	cg00123128	chr4	+	3462974	3462976		FALSE	FALSE	II	cg	DOK7	DOK7;DOK7;DOK7;DOK7;DOK7	ENST00000503688.5;ENST00000340083.6;ENST00000507039.5;ENST00000643608.1;ENST00000511267.5	-336;-331;-336;-336;-336	TSS1500;TSS1500;TSS1500;TSS1500;TSS1500	TSS1500	processed_transcript;protein_coding;protein_coding;protein_coding;retained_intron	mRNA	mRNA	Shore	Shore		ReprPC	13_ReprPC		ARID1A;NEUROG2;RELB;ZNF335;ZNF467			FALSE
cg00123346_BC21	cg00123346	chr1	-	5688461	5688463		FALSE	FALSE	II	cg						Intergenic		No RNA Associated	No RNA Associated	OpenSea	Open Sea		Quies	15_Quies		ARNT;ASH2L;CTBP1;DIDO1;DPF2;ERF;ETV1;FOXA1;HES1;HNF4G;HOXB13;ILK;KLF5;LARP7;MEF2D;NANOG;NBN;NR4A1;SMARCA5;SMARCE1;ZNF197;ZNF512;ZSCAN29			FALSE
cg00123666_BC21	cg00123666	chr11	+	8262565	8262567		FALSE	FALSE	II	cg	LMO1	LMO1;LMO1;LMO1;LMO1	ENST00000335790.8;ENST00000428101.6;ENST00000534484.1;ENST00000524379.1	1313;6151;1293;823	5'UTR;5'UTR;5'UTR;5'UTR	5'UTR	protein_coding;protein_coding;protein_coding;retained_intron	mRNA	mRNA	Island	Island	H2AK119;H3K23me2;H3K27me3	TssBiv	11_BivFlnk		C17orf96;DUX4;EZH2;GLIS2;HCFC1R1;HIC1;INO80;JARID2;KDM4A;MAPK1;PCGF1;RYBP;SNAI2;SUZ12;ZNF263;ZNF335;ZNF71			FALSE
cg00123804_BC21	cg00123804	chr1	-	5714109	5714111	M_SNP_AFR_1pt	FALSE	FALSE	II	cg						Intergenic		No RNA Associated	No RNA Associated	Shore	Shore		Quies	15_Quies		ZNF317			FALSE
[truncated: 208,855+ more rows]
