# Supplementary material for: Validation of the new EPIC DNA methylation microarray (900K EPIC v2) for high-throughput profiling of the human DNA methylome
Source: Epigenetics. 2023 Mar 5;18(1):2185742. doi: 10.1080/15592294.2023.2185742 (PMC9988339; doi:10.1080/15592294.2023.2185742)
Supplement: Supplemental Material [file KEPI_A_2185742_SM8847.zip › Supplementary files/Supplementary Table 4.xlsx]

## Sheet: Sheet1
Supplementary Table 4 - CpH probes of the new Human MethylationEPIC v2.0 microarray. Annotation adapted from: http://zwdzwd.github.io/InfiniumAnnotation
ProbeID	ProbeIDShort	CpGchrm	probeStrand	CpGbeg	CpGend	maskUniq	Mgeneral	Blacklist	type	ProbeType	genesUniq	geneNames	transcriptIDs	distToTSS	RelationToGene	RelationToGeneCategory	transcriptTypes	TranscriptTypesCategoty1	TranscriptTypesCategory2	CGI	ChromHMM	CTCFbind	TFBS	rmsk1	rmsk2	ImprintingDMR	EPICv1
ch.1.101940785F_BC21	ch.1.101940785F	chr1	-	101702640	101702641		FALSE	FALSE	II	ch	LINC01709	LINC01709;LINC01709;LINC01709;LINC01709;LINC01709;LINC01709;LINC01709;LINC01709;LINC01709;LINC01709;LINC01709;LINC01709;LINC01709;LINC01709	ENST00000415532.2;ENST00000635702.1;ENST00000648951.1;ENST00000655157.1;ENST00000656484.1;ENST00000657394.1;ENST00000660911.1;ENST00000662434.1;ENST00000663157.1;ENST00000664322.1;ENST00000665036.1;ENST00000666574.1;ENST00000668955.1;ENST00000669180.1	63093;63055;63093;63067;63061;63074;63067;63061;63067;63067;63073;63067;63132;63067	Body;Body;Body;Body;Body;Body;Body;Body;Body;Body;Body;Body;Body;Body	Body	lncRNA;lncRNA;lncRNA;lncRNA;lncRNA;lncRNA;lncRNA;lncRNA;lncRNA;lncRNA;lncRNA;lncRNA;lncRNA;lncRNA	lncRNA	lncRNA	OpenSea				LINE	RTE-BovB	FALSE	TRUE
ch.1.1021960F_BC21	ch.1.1021960F	chr1	-	31045413	31045414		FALSE	FALSE	II	ch	PUM1	PUM1;PUM1;PUM1;PUM1;PUM1;PUM1;PUM1;PUM1;PUM1;PUM1;PUM1;PUM1	ENST00000480602.1;ENST00000525948.5;ENST00000526215.5;ENST00000257075.9;ENST00000373741.8;ENST00000373742.6;ENST00000373747.7;ENST00000424085.6;ENST00000426105.7;ENST00000440538.6;ENST00000525843.5;ENST00000524516.1	20270;20282;20263;20285;20578;20372;20291;20282;20304;20271;20313;20282	5'UTR;5'UTR;5'UTR;5'UTR;5'UTR;5'UTR;5'UTR;5'UTR;5'UTR;5'UTR;5'UTR;5'UTR	5'UTR	nonsense_mediated_decay;nonsense_mediated_decay;nonsense_mediated_decay;protein_coding;protein_coding;protein_coding;protein_coding;protein_coding;protein_coding;protein_coding;protein_coding;retained_intron	mRNA	mRNA	OpenSea				SINE	Alu	FALSE	TRUE
ch.1.1026209F_BC21	ch.1.1026209F	chr1	-	31166126	31166127		FALSE	FALSE	II	ch						Intergenic		No RNA Associated	No RNA Associated	OpenSea						FALSE	TRUE
ch.1.1029351R_BC21	ch.1.1029351R	chr1	+	31262070	31262071		FALSE	FALSE	II	ch	SNRNP40	SNRNP40;SNRNP40;SNRNP40;SNRNP40;SNRNP40	ENST00000486941.1;ENST00000489853.1;ENST00000491106.1;ENST00000263694.9;ENST00000373720.3	-248;20413;-993;34718;7596	TSS1500;5'UTR;TSS1500;5'UTR;5'UTR	TSS1500	processed_transcript;processed_transcript;processed_transcript;protein_coding;protein_coding	mRNA	mRNA	OpenSea						FALSE	TRUE
ch.1.103396251R_BC21	ch.1.103396251R	chr1	+	103158106	103158107		FALSE	FALSE	II	ch						Intergenic		No RNA Associated	No RNA Associated	OpenSea				LTR	ERV1	FALSE	TRUE
ch.1.1047298R_BC21	ch.1.1047298R	chr1	+	31911975	31911976		FALSE	FALSE	II	ch	ENSG00000269967;PTP4A2	ENSG00000269967;PTP4A2;PTP4A2;PTP4A2;PTP4A2;PTP4A2;PTP4A2;PTP4A2;PTP4A2;PTP4A2	ENST00000602889.1;ENST00000528253.3;ENST00000532001.6;ENST00000457805.6;ENST00000470404.5;ENST00000602683.5;ENST00000602725.5;ENST00000647444.2;ENST00000649841.1;ENST00000489313.1	9866;7489;7384;7393;7148;7134;7508;26393;25800;-695	5'UTR;5'UTR;5'UTR;5'UTR;5'UTR;5'UTR;5'UTR;5'UTR;5'UTR;TSS1500	TSS1500	lncRNA;nonsense_mediated_decay;nonsense_mediated_decay;protein_coding;protein_coding;protein_coding;protein_coding;protein_coding;protein_coding;retained_intron	mRNA	mRNA	OpenSea						FALSE	TRUE
ch.1.107099706F_BC21	ch.1.107099706F	chr1	-	106755560	106755561		FALSE	FALSE	II	ch						Intergenic		No RNA Associated	No RNA Associated	OpenSea				LTR	ERVL-MaLR	FALSE	TRUE
ch.1.1073856R_BC21	ch.1.1073856R	chr1	+	32682297	32682298		FALSE	FALSE	II	ch	RBBP4;SYNC	RBBP4;SYNC;SYNC	ENST00000373493.10;ENST00000373484.4;ENST00000409190.8	31090;20459;20473	Body;5'UTR;5'UTR	5'UTR	protein_coding;protein_coding;protein_coding	mRNA	mRNA	OpenSea				SINE	Alu	FALSE	TRUE
ch.1.1078655R_BC21	ch.1.1078655R	chr1	+	32808990	32808991		FALSE	FALSE	II	ch	YARS1	YARS1;YARS1;YARS1;YARS1;YARS1;YARS1;YARS1	ENST00000481895.6;ENST00000616261.2;ENST00000674629.1;ENST00000674654.1;ENST00000676297.1;ENST00000373477.9;ENST00000675785.2	8282;8327;8367;8381;8379;8368;9041	5'UTR;5'UTR;5'UTR;5'UTR;5'UTR;5'UTR;5'UTR	5'UTR	nonsense_mediated_decay;nonsense_mediated_decay;nonsense_mediated_decay;nonsense_mediated_decay;nonsense_mediated_decay;protein_coding;protein_coding	mRNA	mRNA	OpenSea				LINE	L2	FALSE	TRUE
ch.1.1079286F_BC21	ch.1.1079286F	chr1	-	32827367	32827368		FALSE	FALSE	II	ch	S100PBP	S100PBP;S100PBP;S100PBP;S100PBP	ENST00000356689.7;ENST00000531123.5;ENST00000373475.10;ENST00000373476.5	9776;9793;9715;9926	Body;Body;Body;Body	Body	processed_transcript;processed_transcript;protein_coding;protein_coding	mRNA	mRNA	OpenSea						FALSE	TRUE
ch.1.1103899F_BC21	ch.1.1103899F	chr1	-	33767462	33767463		FALSE	FALSE	II	ch	CSMD2	CSMD2;CSMD2;CSMD2	ENST00000373381.9;ENST00000373388.7;ENST00000619121.4	397768;398380;398380	5'UTR;5'UTR;5'UTR	5'UTR	protein_coding;protein_coding;protein_coding	mRNA	mRNA	OpenSea						FALSE	TRUE
ch.1.113470988R_BC21	ch.1.113470988R	chr1	+	113126842	113126843		FALSE	FALSE	II	ch	LRIG2;RLIMP2	LRIG2;LRIG2;RLIMP2	ENST00000492207.5;ENST00000361127.6;ENST00000427891.2	26446;53645;41	Body;Body;1stExon	1stExon	processed_transcript;protein_coding;processed_pseudogene	mRNA	mRNA	OpenSea						FALSE	TRUE
ch.1.115475395F_BC21	ch.1.115475395F	chr1	-	115131250	115131251		FALSE	FALSE	II	ch						Intergenic		No RNA Associated	No RNA Associated	OpenSea						FALSE	TRUE
ch.1.1158789F_BC21	ch.1.1158789F	chr1	-	36019442	36019443		FALSE	FALSE	II	ch	AGO3	AGO3;AGO3;AGO3	ENST00000634486.1;ENST00000246314.10;ENST00000373191.9	88348;88185;88338	Body;Body;Body	Body	nonsense_mediated_decay;protein_coding;protein_coding	mRNA	mRNA	OpenSea				LTR	ERV1	FALSE	TRUE
ch.1.1168472R_BC21	ch.1.1168472R	chr1	+	36300461	36300462		FALSE	FALSE	II	ch	THRAP3	THRAP3;THRAP3;THRAP3	ENST00000354618.10;ENST00000469141.6;ENST00000648638.1	76019;76030;76029	Body;Body;Body	Body	protein_coding;protein_coding;protein_coding	mRNA	mRNA	OpenSea						FALSE	FALSE
ch.1.117057666F_BC21	ch.1.117057666F	chr1	-	116713520	116713521		FALSE	FALSE	II	ch						Intergenic		No RNA Associated	No RNA Associated	OpenSea				LTR	ERVL-MaLR	FALSE	TRUE
ch.1.1180380F_BC21	ch.1.1180380F	chr1	-	36716989	36716990		FALSE	FALSE	II	ch						Intergenic		No RNA Associated	No RNA Associated	OpenSea						FALSE	TRUE
ch.1.118680314R_TC21	ch.1.118680314R	chr1	+	118336167	118336168		FALSE	FALSE	II	ch						Intergenic		No RNA Associated	No RNA Associated	OpenSea				LTR	ERVL	FALSE	TRUE
ch.1.1187063R_TC21	ch.1.1187063R	chr1	+	36987846	36987847		FALSE	FALSE	II	ch	GRIK3	GRIK3;GRIK3	ENST00000373091.8;ENST00000373093.4	46669;46283	5'UTR;5'UTR	5'UTR	protein_coding;protein_coding	mRNA	mRNA	OpenSea						FALSE	TRUE
ch.1.1189675R_BC21	ch.1.1189675R	chr1	+	37093546	37093547		FALSE	FALSE	II	ch						Intergenic		No RNA Associated	No RNA Associated	OpenSea						FALSE	TRUE
ch.1.119678825R_BC21	ch.1.119678825R	chr1	+	119334678	119334679		FALSE	FALSE	II	ch	LINC01780	LINC01780	ENST00000457683.1	6427	Body	Body	lncRNA	lncRNA	lncRNA	OpenSea				LTR	ERV1	FALSE	TRUE
ch.1.1224902R_BC21	ch.1.1224902R	chr1	+	38422473	38422474	M_nonuniq	TRUE	FALSE	II	ch						Intergenic		No RNA Associated	No RNA Associated	OpenSea				LTR	ERV1	FALSE	TRUE
ch.1.1248405R_BC21	ch.1.1248405R	chr1	+	39298791	39298792		FALSE	FALSE	II	ch	MACF1	MACF1;MACF1;MACF1;MACF1;MACF1;MACF1;MACF1;MACF1;MACF1;MACF1;MACF1;MACF1	ENST00000496804.5;ENST00000361689.7;ENST00000372915.8;ENST00000524432.5;ENST00000530262.5;ENST00000564288.6;ENST00000567887.5;ENST00000671089.2;ENST00000672812.1;ENST00000673706.1;ENST00000688822.1;ENST00000693209.1	30327;217375;214660;193381;30265;94097;214730;83529;139928;13147;419;214410	Body;Body;Body;Body;Body;Body;Body;Body;Body;Body;1stExon;Body	1stExon	nonsense_mediated_decay;protein_coding;protein_coding;protein_coding;protein_coding;protein_coding;protein_coding;protein_coding;protein_coding;protein_coding;retained_intron;retained_intron	mRNA	mRNA	OpenSea						FALSE	TRUE
ch.1.1248481R_BC21	ch.1.1248481R	chr1	+	39300786	39300787		FALSE	FALSE	II	ch	MACF1	MACF1;MACF1;MACF1;MACF1;MACF1;MACF1;MACF1;MACF1;MACF1;MACF1;MACF1;MACF1;MACF1;MACF1	ENST00000496804.5;ENST00000476350.1;ENST00000361689.7;ENST00000372915.8;ENST00000372925.6;ENST00000524432.5;ENST00000530262.5;ENST00000564288.6;ENST00000567887.5;ENST00000671089.2;ENST00000672812.1;ENST00000673706.1;ENST00000688822.1;ENST00000693209.1	32322;473;219370;216655;473;195376;32260;96092;216725;85524;141923;15142;2414;216405	Body;Body;Body;Body;Body;Body;Body;Body;Body;Body;Body;Body;Body;Body	Body	nonsense_mediated_decay;processed_transcript;protein_coding;protein_coding;protein_coding;protein_coding;protein_coding;protein_coding;protein_coding;protein_coding;protein_coding;protein_coding;retained_intron;retained_intron	mRNA	mRNA	OpenSea				SINE	Alu	FALSE	TRUE
ch.1.1249065F_BC21	ch.1.1249065F	chr1	-	39316790	39316791		FALSE	FALSE	II	ch	MACF1	MACF1;MACF1;MACF1;MACF1;MACF1;MACF1;MACF1;MACF1;MACF1;MACF1;MACF1;MACF1;MACF1;MACF1	ENST00000496804.5;ENST00000476350.1;ENST00000361689.7;ENST00000372915.8;ENST00000372925.6;ENST00000524432.5;ENST00000530262.5;ENST00000564288.6;ENST00000567887.5;ENST00000671089.2;ENST00000672812.1;ENST00000673706.1;ENST00000686260.1;ENST00000693209.1	48326;16477;235374;232659;16477;211380;48264;112096;232729;101528;157927;31146;799;232409	Body;Body;Body;Body;Body;Body;Body;Body;Body;Body;Body;Body;Body;Body	Body	nonsense_mediated_decay;processed_transcript;protein_coding;protein_coding;protein_coding;protein_coding;protein_coding;protein_coding;protein_coding;protein_coding;protein_coding;protein_coding;retained_intron;retained_intron	mRNA	mRNA	OpenSea						FALSE	TRUE
ch.1.1254155F_BC21	ch.1.1254155F	chr1	-	39455988	39455989		FALSE	FALSE	II	ch	MACF1	MACF1;MACF1;MACF1;MACF1;MACF1;MACF1;MACF1;MACF1;MACF1;MACF1;MACF1;MACF1;MACF1	ENST00000360115.8;ENST00000361689.7;ENST00000372915.8;ENST00000372925.6;ENST00000564288.6;ENST00000567887.5;ENST00000671089.2;ENST00000683517.1;ENST00000289893.8;ENST00000497964.1;ENST00000686067.1;ENST00000687997.1;ENST00000691623.1	2152;374572;371857;155675;251294;371927;240726;42006;124851;-717;70403;70403;18261	Body;Body;Body;Body;Body;Body;Body;Body;Body;TSS1500;Body;Body;Body	TSS1500	protein_coding;protein_coding;protein_coding;protein_coding;protein_coding;protein_coding;protein_coding;protein_coding;retained_intron;retained_intron;retained_intron;retained_intron;retained_intron	mRNA	mRNA	OpenSea				DNA	TcMar-Tigger	FALSE	TRUE
ch.1.1254747R_BC21	ch.1.1254747R	chr1	+	39469087	39469088		FALSE	FALSE	II	ch	MACF1	MACF1;MACF1;MACF1;MACF1;MACF1;MACF1;MACF1;MACF1;MACF1;MACF1;MACF1;MACF1;MACF1;MACF1;MACF1;MACF1;MACF1;MACF1;MACF1;MACF1	ENST00000462103.1;ENST00000462496.5;ENST00000496360.5;ENST00000497807.1;ENST00000360115.8;ENST00000361689.7;ENST00000372915.8;ENST00000372925.6;ENST00000422234.2;ENST00000442046.5;ENST00000446276.5;ENST00000564288.6;ENST00000567887.5;ENST00000671089.2;ENST00000683517.1;ENST00000289893.8;ENST00000686067.1;ENST00000686657.1;ENST00000687885.1;ENST00000691623.1	1338;7064;495;445;15251;387671;384956;168774;7068;8341;9965;264393;385026;253825;55105;137950;83502;8608;1184;31360	Body;Body;Body;Body;Body;Body;Body;Body;Body;Body;Body;Body;Body;Body;Body;Body;Body;Body;Body;Body	Body	processed_transcript;processed_transcript;processed_transcript;processed_transcript;protein_coding;protein_coding;protein_coding;protein_coding;protein_coding;protein_coding;protein_coding;protein_coding;protein_coding;protein_coding;protein_coding;retained_intron;retained_intron;retained_intron;retained_intron;retained_intron	mRNA	mRNA	OpenSea						FALSE	TRUE
ch.1.1262625R_TC21	ch.1.1262625R	chr1	+	39747240	39747241	M_SNP_AFR_1pt	FALSE	FALSE	II	ch	PPIE	PPIE;PPIE;PPIE;PPIE;PPIE;PPIE;PPIE;PPIE;PPIE;PPIE	ENST00000474804.5;ENST00000475350.5;ENST00000495526.5;ENST00000324379.10;ENST00000356511.6;ENST00000372830.5;ENST00000372835.9;ENST00000470213.5;ENST00000497370.5;ENST00000482751.5	8337;8333;8353;8359;8356;8340;8340;8340;8340;8351	Body;Body;Body;Body;Body;Body;Body;Body;Body;Body	Body	nonsense_mediated_decay;nonsense_mediated_decay;nonsense_mediated_decay;protein_coding;protein_coding;protein_coding;protein_coding;protein_coding;protein_coding;retained_intron	mRNA	mRNA	OpenSea				LINE	L1	FALSE	TRUE
ch.1.1268752F_BC21	ch.1.1268752F	chr1	-	39963551	39963552		FALSE	FALSE	II	ch	MFSD2A	MFSD2A;MFSD2A;MFSD2A;MFSD2A;MFSD2A;MFSD2A;MFSD2A	ENST00000469745.5;ENST00000480630.5;ENST00000483824.5;ENST00000372809.5;ENST00000372811.10;ENST00000420632.6;ENST00000434861.5	5731;-659;8394;8402;8407;8440;8406	Body;TSS1500;Body;Body;Body;Body;Body	TSS1500	processed_transcript;processed_transcript;processed_transcript;protein_coding;protein_coding;protein_coding;protein_coding	mRNA	mRNA	OpenSea				SINE	Alu	FALSE	TRUE
ch.1.131529R_BC21	ch.1.131529R	chr1	+	3366829	3366830		FALSE	FALSE	II	ch	PRDM16	PRDM16;PRDM16;PRDM16;PRDM16;PRDM16;PRDM16	ENST00000512462.5;ENST00000270722.10;ENST00000378391.6;ENST00000463591.1;ENST00000511072.5;ENST00000514189.5	128899;297627;297633;122698;297662;297619	Body;Body;Body;Body;Body;Body	Body	processed_transcript;protein_coding;protein_coding;protein_coding;protein_coding;protein_coding	mRNA	mRNA	OpenSea						FALSE	TRUE
ch.1.1337107R_BC21	ch.1.1337107R	chr1	+	42841451	42841452		FALSE	FALSE	II	ch	ERMAP;ZNF691-DT	ERMAP;ERMAP;ERMAP;ERMAP;ERMAP;ZNF691-DT;ZNF691-DT;ZNF691-DT	ENST00000487556.6;ENST00000647120.1;ENST00000372514.7;ENST00000372517.8;ENST00000328249.3;ENST00000414798.1;ENST00000416809.2;ENST00000659750.1	24328;24329;15892;24330;11537;4971;4911;4963	Body;Body;Body;Body;Body;5'UTR;5'UTR;5'UTR	5'UTR	processed_transcript;processed_transcript;protein_coding;protein_coding;retained_intron;lncRNA;lncRNA;lncRNA	mRNA	mRNA	OpenSea				SINE	Alu	FALSE	TRUE
ch.1.1343023F_BC21	ch.1.1343023F	chr1	-	43047262	43047263		FALSE	FALSE	II	ch						Intergenic		No RNA Associated	No RNA Associated	OpenSea				SINE	MIR	FALSE	TRUE
ch.1.1356605F_BC21	ch.1.1356605F	chr1	-	43551796	43551797		FALSE	FALSE	II	ch	PTPRF	PTPRF;PTPRF;PTPRF;PTPRF;PTPRF;PTPRF;PTPRF;PTPRF	ENST00000372405.1;ENST00000436724.5;ENST00000481019.5;ENST00000496043.5;ENST00000359947.9;ENST00000437607.1;ENST00000438120.5;ENST00000617451.4	13599;20894;23235;26610;20914;6721;20907;20921	Body;Body;Body;Body;Body;Body;Body;Body	Body	processed_transcript;processed_transcript;processed_transcript;processed_transcript;protein_coding;protein_coding;protein_coding;protein_coding	mRNA	mRNA	OpenSea				SINE	MIR	FALSE	TRUE
ch.1.1359032F_BC21	ch.1.1359032F	chr1	-	43603146	43603147		FALSE	FALSE	II	ch	PTPRF	PTPRF;PTPRF;PTPRF;PTPRF;PTPRF;PTPRF;PTPRF	ENST00000496447.5;ENST00000359947.9;ENST00000372407.4;ENST00000412568.6;ENST00000414879.5;ENST00000429895.5;ENST00000438120.5	5073;72264;4308;12126;11697;12094;72257	Body;Body;Body;Body;Body;Body;Body	Body	processed_transcript;protein_coding;protein_coding;protein_coding;protein_coding;protein_coding;protein_coding	mRNA	mRNA	Shelf						FALSE	FALSE
ch.1.1363396R_BC21	ch.1.1363396R	chr1	+	43702772	43702773		FALSE	FALSE	II	ch	ENSG00000284989;KDM4A;KDM4A-AS1	ENSG00000284989;KDM4A;KDM4A-AS1;KDM4A-AS1;KDM4A-AS1;KDM4A-AS1;KDM4A-AS1	ENST00000645057.1;ENST00000372396.4;ENST00000398804.7;ENST00000434346.1;ENST00000439057.6;ENST00000659644.2;ENST00000663424.1	52624;52624;5366;1697;4599;4599;4593	Body;Body;5'UTR;5'UTR;5'UTR;5'UTR;5'UTR	5'UTR	nonsense_mediated_decay;protein_coding;lncRNA;lncRNA;lncRNA;lncRNA;lncRNA	mRNA	mRNA	OpenSea				SINE	Alu	FALSE	TRUE
ch.1.1391820F_BC21	ch.1.1391820F	chr1	-	44747861	44747862		FALSE	FALSE	II	ch	KIF2C	KIF2C;KIF2C;KIF2C;KIF2C;KIF2C;KIF2C	ENST00000480574.1;ENST00000493027.5;ENST00000372217.5;ENST00000372224.9;ENST00000452259.5;ENST00000455186.5	1456;8037;1456;8025;8044;7909	Body;Body;Body;Body;Body;Body	Body	processed_transcript;processed_transcript;protein_coding;protein_coding;protein_coding;protein_coding	mRNA	mRNA	OpenSea						FALSE	TRUE
ch.1.1392349R_BC21	ch.1.1392349R	chr1	+	44757971	44757972		FALSE	FALSE	II	ch	KIF2C	KIF2C;KIF2C	ENST00000372217.5;ENST00000372224.9	11566;18135	Body;Body	Body	protein_coding;protein_coding	mRNA	mRNA	OpenSea						FALSE	TRUE
ch.1.1416966F_BC21	ch.1.1416966F	chr1	-	45655113	45655114		FALSE	FALSE	II	ch	GPBP1L1	GPBP1L1;GPBP1L1;GPBP1L1;GPBP1L1	ENST00000496278.1;ENST00000498128.1;ENST00000290795.7;ENST00000355105.8	1046;133;31423;31420	5'UTR;5'UTR;5'UTR;5'UTR	5'UTR	processed_transcript;processed_transcript;protein_coding;protein_coding	mRNA	mRNA	OpenSea						FALSE	TRUE
ch.1.1435098R_BC21	ch.1.1435098R	chr1	+	46317666	46317667		FALSE	FALSE	II	ch						Intergenic		No RNA Associated	No RNA Associated	OpenSea				SINE	Alu	FALSE	TRUE
ch.1.145732754R_BC21	ch.1.145732754R	chr1	+	147794015	147794016		FALSE	FALSE	II	ch						Intergenic		No RNA Associated	No RNA Associated	OpenSea						FALSE	FALSE
ch.1.152821083R_BC21	ch.1.152821083R	chr1	+	154581982	154581983		FALSE	FALSE	II	ch	ADAR	ADAR;ADAR;ADAR;ADAR;ADAR;ADAR;ADAR;ADAR	ENST00000648714.2;ENST00000679375.1;ENST00000681235.1;ENST00000681901.1;ENST00000679899.1;ENST00000680270.1;ENST00000681056.1;ENST00000647682.2	26222;45950;26199;26330;45940;46005;46022;26132	1stExon;1stExon;1stExon;1stExon;1stExon;1stExon;1stExon;1stExon	1stExon	nonsense_mediated_decay;nonsense_mediated_decay;nonsense_mediated_decay;nonsense_mediated_decay;protein_coding;protein_coding;protein_coding;retained_intron	mRNA	mRNA	OpenSea						FALSE	TRUE
ch.1.1540554F_BC21	ch.1.1540554F	chr1	-	52051134	52051135		FALSE	FALSE	II	ch	TXNDC12;TXNDC12-AS1	TXNDC12;TXNDC12;TXNDC12;TXNDC12-AS1	ENST00000472624.5;ENST00000371626.9;ENST00000610127.2;ENST00000428794.1	4042;4057;4057;217	5'UTR;5'UTR;5'UTR;Body	5'UTR	nonsense_mediated_decay;protein_coding;protein_coding;lncRNA	mRNA	mRNA	Shelf				SINE	MIR	FALSE	TRUE
ch.1.155481287R_BC21	ch.1.155481287R	chr1	+	157244872	157244873	M_nonuniq	TRUE	FALSE	II	ch						Intergenic		No RNA Associated	No RNA Associated	OpenSea				LTR	ERV1	FALSE	TRUE
ch.1.155658901R_BC21	ch.1.155658901R	chr1	+	157422486	157422487		FALSE	FALSE	II	ch						Intergenic		No RNA Associated	No RNA Associated	OpenSea				LINE	L2	FALSE	TRUE
ch.1.155695640R_BC21	ch.1.155695640R	chr1	+	157459225	157459226		FALSE	FALSE	II	ch						Intergenic		No RNA Associated	No RNA Associated	OpenSea				LTR	ERVL	FALSE	TRUE
ch.1.156669547F_BC21	ch.1.156669547F	chr1	-	158433132	158433133	M_nonuniq	TRUE	FALSE	II	ch						Intergenic		No RNA Associated	No RNA Associated	OpenSea				LINE	L1	FALSE	TRUE
ch.1.159013533R_BC21	ch.1.159013533R	chr1	+	160777118	160777119		FALSE	FALSE	II	ch	ENSG00000274562;ENSG00000275801	ENSG00000274562;ENSG00000275801	ENST00000621192.1;ENST00000620690.1	3022;-510	1stExon;TSS1500	TSS1500	unprocessed_pseudogene;unprocessed_pseudogene	pseudogene	pseudogene	OpenSea						FALSE	TRUE
ch.1.159606180R_BC21	ch.1.159606180R	chr1	+	161369765	161369766		FALSE	FALSE	II	ch	ENSG00000288670	ENSG00000288670	ENST00000437833.2	1744	Body	Body	lncRNA	lncRNA	lncRNA	OpenSea				LINE	L1	FALSE	TRUE
ch.1.159725313R_TC21	ch.1.159725313R	chr1	+	161488898	161488899		FALSE	FALSE	II	ch						Intergenic		No RNA Associated	No RNA Associated	OpenSea						FALSE	FALSE
ch.1.1603567F_BC21	ch.1.1603567F	chr1	-	54212956	54212957		FALSE	FALSE	II	ch	MRPL37	MRPL37;MRPL37;MRPL37;MRPL37	ENST00000336230.10;ENST00000360840.9;ENST00000398219.2;ENST00000605337.5	12790;12790;3011;12761	Body;Body;Body;Body	Body	protein_coding;protein_coding;protein_coding;protein_coding	mRNA	mRNA	OpenSea				SINE	MIR	FALSE	TRUE
ch.1.1604750R_TC21	ch.1.1604750R	chr1	+	54239201	54239202	M_nonuniq	TRUE	FALSE	II	ch	SSBP3	SSBP3;SSBP3;SSBP3;SSBP3;SSBP3;SSBP3;SSBP3;SSBP3;SSBP3;SSBP3	ENST00000326956.12;ENST00000426150.5;ENST00000533946.6;ENST00000357475.9;ENST00000371319.8;ENST00000417664.7;ENST00000444533.5;ENST00000610401.5;ENST00000371320.8;ENST00000420121.5	117617;86238;165432;167022;166807;166303;12659;167218;163208;18065	5'UTR;5'UTR;5'UTR;5'UTR;5'UTR;5'UTR;5'UTR;5'UTR;5'UTR;5'UTR	5'UTR	processed_transcript;processed_transcript;processed_transcript;protein_coding;protein_coding;protein_coding;protein_coding;protein_coding;retained_intron;retained_intron	mRNA	mRNA	OpenSea						FALSE	TRUE
ch.1.161896946R_BC21	ch.1.161896946R	chr1	+	163660590	163660591		FALSE	FALSE	II	ch						Intergenic		No RNA Associated	No RNA Associated	OpenSea				SINE	MIR	FALSE	TRUE
ch.1.162023970R_BC21	ch.1.162023970R	chr1	+	163788108	163788109		FALSE	FALSE	II	ch						Intergenic		No RNA Associated	No RNA Associated	OpenSea						FALSE	TRUE
ch.1.162207702R_BC21	ch.1.162207702R	chr1	+	163971840	163971841		FALSE	FALSE	II	ch						Intergenic		No RNA Associated	No RNA Associated	OpenSea						FALSE	FALSE
ch.1.162671525R_BC21	ch.1.162671525R	chr1	+	164435663	164435664		FALSE	FALSE	II	ch						Intergenic		No RNA Associated	No RNA Associated	OpenSea				DNA	TcMar-Tc2	FALSE	TRUE
ch.1.169608016R_BC21	ch.1.169608016R	chr1	+	171372252	171372253	M_nonuniq	TRUE	FALSE	II	ch						Intergenic		No RNA Associated	No RNA Associated	OpenSea				LTR	ERV1	FALSE	TRUE
ch.1.1697717F_BC21	ch.1.1697717F	chr1	-	58656329	58656330		FALSE	FALSE	II	ch	MYSM1	MYSM1;MYSM1;MYSM1;MYSM1;MYSM1;MYSM1;MYSM1;MYSM1;MYSM1;MYSM1;MYSM1;MYSM1	ENST00000665648.1;ENST00000697253.1;ENST00000697254.1;ENST00000493821.6;ENST00000472487.6;ENST00000655340.1;ENST00000697255.1;ENST00000697250.1;ENST00000697251.1;ENST00000697252.1;ENST00000697256.1;ENST00000697257.1	43743;43723;43733;33333;43733;43743;43761;13490;12825;13488;5365;43733	1stExon;1stExon;1stExon;1stExon;1stExon;5'UTR;1stExon;1stExon;1stExon;1stExon;1stExon;1stExon	5'UTR	nonsense_mediated_decay;nonsense_mediated_decay;nonsense_mediated_decay;processed_transcript;protein_coding;protein_coding;protein_coding;retained_intron;retained_intron;retained_intron;retained_intron;retained_intron	mRNA	mRNA	OpenSea						FALSE	TRUE
ch.1.171672612F_BC21	ch.1.171672612F	chr1	-	173436849	173436850		FALSE	FALSE	II	ch	PRDX6-AS1	PRDX6-AS1;PRDX6-AS1;PRDX6-AS1;PRDX6-AS1;PRDX6-AS1;PRDX6-AS1;PRDX6-AS1	ENST00000367716.3;ENST00000437190.2;ENST00000659863.1;ENST00000660739.1;ENST00000661267.1;ENST00000669220.1;ENST00000702826.1	24513;5747;41220;40147;40322;52558;40190	5'UTR;5'UTR;5'UTR;5'UTR;5'UTR;5'UTR;5'UTR	5'UTR	lncRNA;lncRNA;lncRNA;lncRNA;lncRNA;lncRNA;lncRNA	lncRNA	lncRNA	OpenSea						FALSE	TRUE
ch.1.172034581R_BC21	ch.1.172034581R	chr1	+	173798819	173798820		FALSE	FALSE	II	ch						Intergenic		No RNA Associated	No RNA Associated	OpenSea				LINE	L2	FALSE	TRUE
ch.1.173201044F_BC21	ch.1.173201044F	chr1	-	174965283	174965284		FALSE	FALSE	II	ch	RABGAP1L	RABGAP1L;RABGAP1L;RABGAP1L;RABGAP1L;RABGAP1L;RABGAP1L;RABGAP1L;RABGAP1L;RABGAP1L;RABGAP1L	ENST00000469553.6;ENST00000325589.9;ENST00000347255.6;ENST00000367687.5;ENST00000367688.3;ENST00000392064.6;ENST00000465412.5;ENST00000485114.1;ENST00000489615.5;ENST00000681986.1	264553;264759;264262;264264;516;87844;90813;325;165352;805764	Body;Body;Body;Body;Body;Body;Body;Body;Body;Body	Body	nonsense_mediated_decay;protein_coding;protein_coding;protein_coding;protein_coding;protein_coding;protein_coding;protein_coding;protein_coding;protein_coding	mRNA	mRNA	OpenSea						FALSE	FALSE
ch.1.173201084F_BC21	ch.1.173201084F	chr1	-	174965323	174965324		FALSE	FALSE	II	ch	RABGAP1L	RABGAP1L;RABGAP1L;RABGAP1L;RABGAP1L;RABGAP1L;RABGAP1L;RABGAP1L;RABGAP1L;RABGAP1L;RABGAP1L	ENST00000469553.6;ENST00000325589.9;ENST00000347255.6;ENST00000367687.5;ENST00000367688.3;ENST00000392064.6;ENST00000465412.5;ENST00000485114.1;ENST00000489615.5;ENST00000681986.1	264593;264799;264302;264304;556;87884;90853;365;165392;805804	Body;Body;Body;Body;Body;Body;Body;Body;Body;Body	Body	nonsense_mediated_decay;protein_coding;protein_coding;protein_coding;protein_coding;protein_coding;protein_coding;protein_coding;protein_coding;protein_coding	mRNA	mRNA	OpenSea						FALSE	TRUE
ch.1.173210533F_BC21	ch.1.173210533F	chr1	-	174974772	174974773		FALSE	FALSE	II	ch	RABGAP1L	RABGAP1L;RABGAP1L;RABGAP1L;RABGAP1L;RABGAP1L;RABGAP1L;RABGAP1L;RABGAP1L;RABGAP1L;RABGAP1L;RABGAP1L	ENST00000469553.6;ENST00000325589.9;ENST00000347255.6;ENST00000367687.5;ENST00000367688.3;ENST00000392064.6;ENST00000465412.5;ENST00000485114.1;ENST00000489615.5;ENST00000681986.1;ENST00000461613.1	274042;274248;273751;273753;10005;97333;100302;9814;174841;815253;-1256	Body;Body;Body;Body;Body;Body;Body;Body;Body;Body;TSS1500	TSS1500	nonsense_mediated_decay;protein_coding;protein_coding;protein_coding;protein_coding;protein_coding;protein_coding;protein_coding;protein_coding;protein_coding;retained_intron	mRNA	mRNA	OpenSea						FALSE	TRUE
ch.1.173213985R_BC21	ch.1.173213985R	chr1	+	174978224	174978225		FALSE	FALSE	II	ch	RABGAP1L	RABGAP1L;RABGAP1L;RABGAP1L;RABGAP1L;RABGAP1L;RABGAP1L;RABGAP1L;RABGAP1L;RABGAP1L;RABGAP1L;RABGAP1L	ENST00000469553.6;ENST00000325589.9;ENST00000347255.6;ENST00000367687.5;ENST00000367688.3;ENST00000392064.6;ENST00000465412.5;ENST00000485114.1;ENST00000489615.5;ENST00000681986.1;ENST00000461613.1	277494;277700;277203;277205;13457;100785;103754;13266;178293;818705;2196	Body;Body;Body;Body;Body;Body;Body;Body;Body;Body;Body	Body	nonsense_mediated_decay;protein_coding;protein_coding;protein_coding;protein_coding;protein_coding;protein_coding;protein_coding;protein_coding;protein_coding;retained_intron	mRNA	mRNA	OpenSea						FALSE	TRUE
ch.1.175985039R_BC21	ch.1.175985039R	chr1	+	177749280	177749281		FALSE	FALSE	II	ch	ENSG00000227579	ENSG00000227579	ENST00000664407.1	170872	5'UTR	5'UTR	lncRNA	lncRNA	lncRNA	OpenSea						FALSE	TRUE
ch.1.1767330R_BC21	ch.1.1767330R	chr1	+	62139735	62139736		FALSE	FALSE	II	ch	PATJ	PATJ;PATJ;PATJ;PATJ;PATJ	ENST00000484937.5;ENST00000371158.6;ENST00000635137.1;ENST00000642238.2;ENST00000646453.1	334226;397259;187661;397256;187683	Body;Body;Body;Body;Body	Body	nonsense_mediated_decay;protein_coding;protein_coding;protein_coding;protein_coding	mRNA	mRNA	OpenSea						FALSE	TRUE
ch.1.176851855F_BC21	ch.1.176851855F	chr1	-	178616096	178616097		FALSE	FALSE	II	ch						Intergenic		No RNA Associated	No RNA Associated	OpenSea				SINE	MIR	FALSE	FALSE
ch.1.179457656R_BC21	ch.1.179457656R	chr1	+	181221896	181221897		FALSE	FALSE	II	ch						Intergenic		No RNA Associated	No RNA Associated	OpenSea						FALSE	TRUE
ch.1.180325684F_BC21	ch.1.180325684F	chr1	-	182089925	182089926		FALSE	FALSE	II	ch	ENSG00000225982	ENSG00000225982	ENST00000428646.1	3375	Body	Body	lncRNA	lncRNA	lncRNA	OpenSea						FALSE	TRUE
ch.1.182359526R_BC21	ch.1.182359526R	chr1	+	184123768	184123769		FALSE	FALSE	II	ch	ENSG00000286655;TSEN15	ENSG00000286655;TSEN15	ENST00000664793.1;ENST00000645316.1	25884;4727	5'UTR;Body	5'UTR	lncRNA;retained_intron	lncRNA	lncRNA	OpenSea						FALSE	FALSE
ch.1.1833767F_BC21	ch.1.1833767F	chr1	-	65143734	65143735		FALSE	FALSE	II	ch						Intergenic		No RNA Associated	No RNA Associated	Shelf				SINE	Alu	FALSE	TRUE
ch.1.183610071R_BC21	ch.1.183610071R	chr1	+	185374315	185374316		FALSE	FALSE	II	ch						Intergenic		No RNA Associated	No RNA Associated	OpenSea						FALSE	TRUE
ch.1.1854513R_BC21	ch.1.1854513R	chr1	+	66417944	66417945	M_nonuniq	TRUE	FALSE	II	ch						Intergenic		No RNA Associated	No RNA Associated	OpenSea				LTR	ERV1	FALSE	TRUE
ch.1.186147687F_BC21	ch.1.186147687F	chr1	-	187911932	187911933		FALSE	FALSE	II	ch						Intergenic		No RNA Associated	No RNA Associated	OpenSea				LINE	L2	FALSE	TRUE
ch.1.189720737F_BC21	ch.1.189720737F	chr1	-	191484983	191484984		FALSE	FALSE	II	ch						Intergenic		No RNA Associated	No RNA Associated	OpenSea				SINE	Alu	FALSE	TRUE
ch.1.190144434F_BC21	ch.1.190144434F	chr1	-	191908680	191908681		FALSE	FALSE	II	ch	LINC02770	LINC02770;LINC02770	ENST00000430776.2;ENST00000664489.1	33186;85249	Body;Body	Body	lncRNA;lncRNA	lncRNA	lncRNA	OpenSea				LTR	ERVL-MaLR	FALSE	TRUE
ch.1.191152977F_BC21	ch.1.191152977F	chr1	-	192917223	192917224		FALSE	FALSE	II	ch	ENSG00000285280	ENSG00000285280;ENSG00000285280;ENSG00000285280;ENSG00000285280;ENSG00000285280	ENST00000644058.1;ENST00000644134.1;ENST00000644436.1;ENST00000645822.1;ENST00000646606.1	8581;8492;8492;8529;37814	5'UTR;5'UTR;5'UTR;5'UTR;5'UTR	5'UTR	lncRNA;lncRNA;lncRNA;lncRNA;lncRNA	lncRNA	lncRNA	OpenSea				LTR	ERV1	FALSE	TRUE
ch.1.191890432F_BC21	ch.1.191890432F	chr1	-	193654678	193654679	M_SNP_AFR_1pt	FALSE	FALSE	II	ch	ENSG00000227240	ENSG00000227240	ENST00000656143.1	181455	Body	Body	lncRNA	lncRNA	lncRNA	OpenSea				LINE	L1	FALSE	TRUE
ch.1.193863993R_TC21	ch.1.193863993R	chr1	+	195628239	195628240		FALSE	FALSE	II	ch						Intergenic		No RNA Associated	No RNA Associated	OpenSea				LINE	L1	FALSE	TRUE
ch.1.194281253F_BC21	ch.1.194281253F	chr1	-	196045499	196045500		FALSE	FALSE	II	ch	LINC01724	LINC01724	ENST00000430519.2	19736	1stExon	1stExon	lncRNA	lncRNA	lncRNA	OpenSea						FALSE	TRUE
ch.1.194336624R_BC21	ch.1.194336624R	chr1	+	196100870	196100871	M_SNP_AFR_1pt,M_SNPcommon_1pt	FALSE	FALSE	II	ch						Intergenic		No RNA Associated	No RNA Associated	OpenSea				LINE	L1	FALSE	TRUE
ch.1.194404001R_TC21	ch.1.194404001R	chr1	+	196168247	196168248	M_SNP_AMR_1pt,M_SNP_EAS_1pt,M_SNP_EUR_1pt,M_SNP_SAS_1pt,M_SNPcommon_1pt	FALSE	FALSE	II	ch						Intergenic		No RNA Associated	No RNA Associated	OpenSea						FALSE	TRUE
ch.1.194862R_BC21	ch.1.194862R	chr1	+	5168900	5168901		FALSE	FALSE	II	ch						Intergenic		No RNA Associated	No RNA Associated	OpenSea				SINE	MIR	FALSE	TRUE
ch.1.196707923R_BC21	ch.1.196707923R	chr1	+	198472169	198472170	M_SNP_AFR_1pt,M_SNP_AMR_1pt,M_SNP_EAS_1pt,M_SNP_EUR_1pt,M_SNP_SAS_1pt,M_SNPcommon_1pt,M_SNPcommon_5pt,M_nonuniq	TRUE	FALSE	II	ch	ENSG00000287989	ENSG00000287989	ENST00000660823.1	47708	5'UTR	5'UTR	lncRNA	lncRNA	lncRNA	OpenSea				LINE	L1	FALSE	TRUE
ch.1.196733536R_BC21	ch.1.196733536R	chr1	+	198497782	198497783		FALSE	FALSE	II	ch	ENSG00000287989	ENSG00000287989	ENST00000660823.1	22095	5'UTR	5'UTR	lncRNA	lncRNA	lncRNA	OpenSea				LINE	L2	FALSE	TRUE
ch.1.198498029R_TC21	ch.1.198498029R	chr1	+	200262277	200262278		FALSE	FALSE	II	ch	LINC00862	LINC00862	ENST00000636153.1	111866	5'UTR	5'UTR	lncRNA	lncRNA	lncRNA	OpenSea						FALSE	TRUE
ch.1.198578402R_BC21	ch.1.198578402R	chr1	+	200342650	200342651		FALSE	FALSE	II	ch	ENSG00000230623;LINC00862	ENSG00000230623;LINC00862;LINC00862;LINC00862;LINC00862;LINC00862	ENST00000637430.1;ENST00000367355.6;ENST00000367356.1;ENST00000636153.1;ENST00000669708.1;ENST00000688178.1	9458;31164;31704;31493;31179;31481	Body;1stExon;1stExon;5'UTR;1stExon;1stExon	5'UTR	lncRNA;lncRNA;lncRNA;lncRNA;lncRNA;lncRNA	lncRNA	lncRNA	OpenSea				LTR	ERVL-MaLR	FALSE	TRUE
ch.1.200256956R_BC21	ch.1.200256956R	chr1	+	202021204	202021205		FALSE	FALSE	II	ch						Intergenic		No RNA Associated	No RNA Associated	OpenSea						FALSE	TRUE
ch.1.201092638F_BC21	ch.1.201092638F	chr1	-	202856886	202856887		FALSE	FALSE	II	ch	TUBA5P	TUBA5P;TUBA5P;TUBA5P;TUBA5P	ENST00000443294.6;ENST00000449915.1;ENST00000686556.2;ENST00000442868.1	4869;2336;4738;2213	5'UTR;5'UTR;5'UTR;5'UTR	5'UTR	processed_transcript;processed_transcript;processed_transcript;transcribed_unprocessed_pseudogene	processed_transcript	processed_transcript	OpenSea						FALSE	TRUE
ch.1.201279582R_BC21	ch.1.201279582R	chr1	+	203043830	203043831		FALSE	FALSE	II	ch	PPFIA4	PPFIA4;PPFIA4;PPFIA4;PPFIA4;PPFIA4	ENST00000688357.1;ENST00000295706.9;ENST00000367240.6;ENST00000447715.6;ENST00000692772.1	17340;17340;17333;9347;17340	Body;Body;Body;Body;Body	Body	processed_transcript;protein_coding;protein_coding;protein_coding;protein_coding	mRNA	mRNA	OpenSea				DNA	hAT	FALSE	TRUE
ch.1.207058233R_BC21	ch.1.207058233R	chr1	+	208818264	208818265		FALSE	FALSE	II	ch						Intergenic		No RNA Associated	No RNA Associated	OpenSea						FALSE	TRUE
ch.1.207365939R_BC21	ch.1.207365939R	chr1	+	209125970	209125971		FALSE	FALSE	II	ch						Intergenic		No RNA Associated	No RNA Associated	OpenSea				LINE	L1	FALSE	TRUE
ch.1.207470409R_BC21	ch.1.207470409R	chr1	+	209230440	209230441		FALSE	FALSE	II	ch	ENSG00000232537	ENSG00000232537;ENSG00000232537;ENSG00000232537;ENSG00000232537	ENST00000654974.1;ENST00000660754.1;ENST00000666483.1;ENST00000667236.1	36318;29860;29839;29839	5'UTR;5'UTR;5'UTR;5'UTR	5'UTR	lncRNA;lncRNA;lncRNA;lncRNA	lncRNA	lncRNA	Shore						FALSE	TRUE
ch.1.207470500F_BC21	ch.1.207470500F	chr1	-	209230531	209230532		FALSE	FALSE	II	ch	ENSG00000232537	ENSG00000232537;ENSG00000232537;ENSG00000232537;ENSG00000232537	ENST00000654974.1;ENST00000660754.1;ENST00000666483.1;ENST00000667236.1	36227;29769;29748;29748	5'UTR;5'UTR;5'UTR;5'UTR	5'UTR	lncRNA;lncRNA;lncRNA;lncRNA	lncRNA	lncRNA	Shore						FALSE	TRUE
ch.1.2093982R_BC21	ch.1.2093982R	chr1	+	81289449	81289450		FALSE	FALSE	II	ch						Intergenic		No RNA Associated	No RNA Associated	OpenSea				LTR	ERVL-MaLR	FALSE	TRUE
ch.1.2110356R_BC21	ch.1.2110356R	chr1	+	82117286	82117287		FALSE	FALSE	II	ch						Intergenic		No RNA Associated	No RNA Associated	OpenSea				SINE	MIR	FALSE	TRUE
ch.1.211138639F_BC21	ch.1.211138639F	chr1	-	212898673	212898674		FALSE	FALSE	II	ch	FLVCR1	FLVCR1	ENST00000366971.9	40399	Body	Body	protein_coding	mRNA	mRNA	OpenSea				DNA	TcMar-Tigger	FALSE	FALSE
ch.1.212120986F_BC21	ch.1.212120986F	chr1	-	213881019	213881020		FALSE	FALSE	II	ch	PROX1-AS1	PROX1-AS1;PROX1-AS1;PROX1-AS1;PROX1-AS1;PROX1-AS1;PROX1-AS1;PROX1-AS1;PROX1-AS1;PROX1-AS1;PROX1-AS1;PROX1-AS1;PROX1-AS1;PROX1-AS1;PROX1-AS1;PROX1-AS1;PROX1-AS1;PROX1-AS1;PROX1-AS1;PROX1-AS1;PROX1-AS1;PROX1-AS1;PROX1-AS1;PROX1-AS1;PROX1-AS1;PROX1-AS1;PROX1-AS1;PROX1-AS1;PROX1-AS1;PROX1-AS1;PROX1-AS1;PROX1-AS1;PROX1-AS1;PROX1-AS1;PROX1-AS1;PROX1-AS1	ENST00000413560.5;ENST00000433082.6;ENST00000593620.5;ENST00000598105.5;ENST00000600591.5;ENST00000601744.5;ENST00000601907.5;ENST00000608035.5;ENST00000608936.5;ENST00000625209.2;ENST00000625344.2;ENST00000625511.2;ENST00000625722.2;ENST00000626034.2;ENST00000626228.2;ENST00000626372.2;ENST00000626670.2;ENST00000627331.2;ENST00000627511.2;ENST00000627723.2;ENST00000627855.2;ENST00000628143.2;ENS…	85239;107363;74220;85816;56404;98402;84413;13729;106566;106703;100312;85075;107421;107391;106533;107431;100309;84446;85169;85245;105143;107379;105143;85265;85115;107379;105143;105137;106551;107489;106512;85195;85268;106490;107384	5'UTR;5'UTR;5'UTR;5'UTR;5'UTR;5'UTR;5'UTR;5'UTR;5'UTR;5'UTR;5'UTR;5'UTR;5'UTR;5'UTR;5'UTR;5'UTR;5'UTR;5'UTR;5'UTR;5'UTR;5'UTR;5'UTR;5'UTR;5'UTR;5'UTR;5'UTR;5'UTR;5'UTR;5'UTR;5'UTR;5'UTR;5'UTR;5'UTR;5'UTR;5'UTR	5'UTR	lncRNA;lncRNA;lncRNA;lncRNA;lncRNA;lncRNA;lncRNA;lncRNA;lncRNA;lncRNA;lncRNA;lncRNA;lncRNA;lncRNA;lncRNA;lncRNA;lncRNA;lncRNA;lncRNA;lncRNA;lncRNA;lncRNA;lncRNA;lncRNA;lncRNA;lncRNA;lncRNA;lncRNA;lncRNA;lncRNA;lncRNA;lncRNA;lncRNA;lncRNA;lncRNA	lncRNA	lncRNA	OpenSea				LTR	ERVL-MaLR	FALSE	TRUE
ch.1.213050838F_BC21	ch.1.213050838F	chr1	-	214810871	214810872	M_SNP_AFR_1pt	FALSE	FALSE	II	ch						Intergenic		No RNA Associated	No RNA Associated	OpenSea						FALSE	TRUE
ch.1.213506027F_BC21	ch.1.213506027F	chr1	-	215266060	215266061	M_nonuniq	TRUE	FALSE	II	ch						Intergenic		No RNA Associated	No RNA Associated	OpenSea				SINE	Alu	FALSE	TRUE
ch.1.217016503F_BC21	ch.1.217016503F	chr1	-	218776537	218776538		FALSE	FALSE	II	ch						Intergenic		No RNA Associated	No RNA Associated	OpenSea						FALSE	TRUE
ch.1.217627000R_BC21	ch.1.217627000R	chr1	+	219387034	219387035		FALSE	FALSE	II	ch						Intergenic		No RNA Associated	No RNA Associated	OpenSea				LINE	L2	FALSE	TRUE
ch.1.219274665F_BC21	ch.1.219274665F	chr1	-	221034699	221034700		FALSE	FALSE	II	ch						Intergenic		No RNA Associated	No RNA Associated	OpenSea						FALSE	TRUE
ch.1.219558214F_BC21	ch.1.219558214F	chr1	-	221318248	221318249		FALSE	FALSE	II	ch						Intergenic		No RNA Associated	No RNA Associated	OpenSea				LTR	ERVL	FALSE	TRUE
ch.1.219763287F_BC21	ch.1.219763287F	chr1	-	221523321	221523322		FALSE	FALSE	II	ch						Intergenic		No RNA Associated	No RNA Associated	OpenSea				LTR	ERVL	FALSE	TRUE
ch.1.220071960R_BC21	ch.1.220071960R	chr1	+	221831994	221831995		FALSE	FALSE	II	ch	LINC01655	LINC01655	ENST00000665303.1	8695	5'UTR	5'UTR	lncRNA	lncRNA	lncRNA	OpenSea						FALSE	FALSE
ch.1.222606050F_BC21	ch.1.222606050F	chr1	-	224351724	224351725		FALSE	FALSE	II	ch						Intergenic		No RNA Associated	No RNA Associated	OpenSea				LTR	ERV1	FALSE	TRUE
ch.1.224314189F_BC21	ch.1.224314189F	chr1	-	226059864	226059865		FALSE	FALSE	II	ch	H3-3A-DT	H3-3A-DT	ENST00000658138.1	2034	5'UTR	5'UTR	lncRNA	lncRNA	lncRNA	Shore						FALSE	TRUE
ch.1.224723245R_TC21	ch.1.224723245R	chr1	+	226468920	226468921		FALSE	FALSE	II	ch						Intergenic		No RNA Associated	No RNA Associated	OpenSea						FALSE	TRUE
ch.1.226360333F_BC21	ch.1.226360333F	chr1	-	228106008	228106009		FALSE	FALSE	II	ch	C1orf35	C1orf35	ENST00000472617.5	-597	TSS1500	TSS1500	processed_transcript	processed_transcript	processed_transcript	Shore						FALSE	TRUE
ch.1.227099949R_BC21	ch.1.227099949R	chr1	+	228897578	228897579		FALSE	FALSE	II	ch						Intergenic		No RNA Associated	No RNA Associated	OpenSea				SINE	MIR	FALSE	TRUE
ch.1.227329902F_BC21	ch.1.227329902F	chr1	-	229127531	229127532		FALSE	FALSE	II	ch	LINC02814	LINC02814;LINC02814	ENST00000662083.1;ENST00000666388.1	56564;77897	5'UTR;5'UTR	5'UTR	lncRNA;lncRNA	lncRNA	lncRNA	OpenSea						FALSE	TRUE
ch.1.228006015R_BC21	ch.1.228006015R	chr1	+	229803644	229803645		FALSE	FALSE	II	ch						Intergenic		No RNA Associated	No RNA Associated	OpenSea						FALSE	TRUE
ch.1.228777R_BC21	ch.1.228777R	chr1	+	6190964	6190965		FALSE	FALSE	II	ch	ENSG00000285629;RPL22	ENSG00000285629;RPL22;RPL22;RPL22;RPL22;RPL22	ENST00000484532.6;ENST00000234875.9;ENST00000465387.5;ENST00000471204.5;ENST00000497965.5;ENST00000480661.1	6793;8631;8589;18280;9878;8599	5'UTR;5'UTR;5'UTR;5'UTR;5'UTR;5'UTR	5'UTR	nonsense_mediated_decay;protein_coding;protein_coding;protein_coding;protein_coding;retained_intron	mRNA	mRNA	OpenSea				SINE	Alu	FALSE	TRUE
ch.1.2289685F_BC21	ch.1.2289685F	chr1	-	92113173	92113174		FALSE	FALSE	II	ch	BTBD8	BTBD8;BTBD8;BTBD8;BTBD8;BTBD8	ENST00000635934.1;ENST00000642070.1;ENST00000342818.4;ENST00000636805.2;ENST00000370382.7	32869;5195;32838;32829;32869	Body;Body;Body;Body;Body	Body	nonsense_mediated_decay;processed_transcript;protein_coding;protein_coding;retained_intron	mRNA	mRNA	OpenSea						FALSE	TRUE
ch.1.230734885R_BC21	ch.1.230734885R	chr1	+	232532515	232532516		FALSE	FALSE	II	ch	SIPA1L2	SIPA1L2;SIPA1L2;SIPA1L2;SIPA1L2;SIPA1L2;SIPA1L2;SIPA1L2	ENST00000674801.1;ENST00000366630.5;ENST00000674635.1;ENST00000674749.1;ENST00000675407.1;ENST00000675685.1;ENST00000676213.1	98056;29043;97618;97607;97594;97981;98001	5'UTR;5'UTR;5'UTR;5'UTR;5'UTR;5'UTR;5'UTR	5'UTR	nonsense_mediated_decay;protein_coding;protein_coding;protein_coding;protein_coding;protein_coding;protein_coding	mRNA	mRNA	OpenSea						FALSE	TRUE
ch.1.230766435F_BC21	ch.1.230766435F	chr1	-	232564065	232564066		FALSE	FALSE	II	ch	SIPA1L2	SIPA1L2;SIPA1L2;SIPA1L2;SIPA1L2;SIPA1L2;SIPA1L2	ENST00000674801.1;ENST00000674635.1;ENST00000674749.1;ENST00000675407.1;ENST00000675685.1;ENST00000676213.1	66506;66068;66057;66044;66431;66451	5'UTR;5'UTR;5'UTR;5'UTR;5'UTR;5'UTR	5'UTR	nonsense_mediated_decay;protein_coding;protein_coding;protein_coding;protein_coding;protein_coding	mRNA	mRNA	OpenSea						FALSE	TRUE
ch.1.231737468F_BC21	ch.1.231737468F	chr1	-	233535098	233535099	M_nonuniq	TRUE	FALSE	II	ch	ENSG00000287423	ENSG00000287423	ENST00000659612.1	8535	5'UTR	5'UTR	lncRNA	lncRNA	lncRNA	OpenSea				LTR	ERV1	FALSE	TRUE
ch.1.233191923R_BC21	ch.1.233191923R	chr1	+	234989552	234989553		FALSE	FALSE	II	ch						Intergenic		No RNA Associated	No RNA Associated	OpenSea				SINE	Alu	FALSE	TRUE
ch.1.2344685R_BC21	ch.1.2344685R	chr1	+	94711799	94711800		FALSE	FALSE	II	ch	SLC44A3-AS1	SLC44A3-AS1;SLC44A3-AS1;SLC44A3-AS1;SLC44A3-AS1;SLC44A3-AS1;SLC44A3-AS1;SLC44A3-AS1;SLC44A3-AS1;SLC44A3-AS1;SLC44A3-AS1;SLC44A3-AS1;SLC44A3-AS1	ENST00000414374.1;ENST00000418366.2;ENST00000421997.5;ENST00000432162.6;ENST00000442418.5;ENST00000452922.5;ENST00000634339.1;ENST00000634870.1;ENST00000634937.1;ENST00000635184.1;ENST00000635408.2;ENST00000635440.1	108411;108420;108420;108393;108297;108482;143622;108478;108358;108467;108476;108512	5'UTR;5'UTR;5'UTR;5'UTR;5'UTR;5'UTR;5'UTR;5'UTR;5'UTR;5'UTR;5'UTR;5'UTR	5'UTR	processed_transcript;processed_transcript;processed_transcript;processed_transcript;processed_transcript;processed_transcript;processed_transcript;processed_transcript;processed_transcript;processed_transcript;processed_transcript;processed_transcript	processed_transcript	processed_transcript	OpenSea				LTR	ERVL-MaLR	FALSE	TRUE
ch.1.234734F_BC21	ch.1.234734F	chr1	-	6313359	6313360		FALSE	FALSE	II	ch	ACOT7	ACOT7;ACOT7;ACOT7;ACOT7;ACOT7;ACOT7;ACOT7;ACOT7;ACOT7	ENST00000377860.8;ENST00000418124.5;ENST00000361521.9;ENST00000377842.7;ENST00000377845.7;ENST00000377855.6;ENST00000473466.2;ENST00000545482.5;ENST00000608083.5	80002;80002;80408;45985;47348;72454;38890;80407;80002	5'UTR;5'UTR;5'UTR;5'UTR;5'UTR;5'UTR;5'UTR;5'UTR;5'UTR	5'UTR	nonsense_mediated_decay;nonsense_mediated_decay;protein_coding;protein_coding;protein_coding;protein_coding;protein_coding;protein_coding;protein_coding	mRNA	mRNA	OpenSea						FALSE	TRUE
ch.1.2348804F_BC21	ch.1.2348804F	chr1	-	94897551	94897552		FALSE	FALSE	II	ch	CNN3	CNN3;CNN3;CNN3	ENST00000370206.9;ENST00000394202.8;ENST00000545882.5	29559;29672;28257	1stExon;1stExon;1stExon	1stExon	protein_coding;protein_coding;protein_coding	mRNA	mRNA	OpenSea						FALSE	TRUE
ch.1.234902740R_BC21	ch.1.234902740R	chr1	+	236672816	236672817		FALSE	FALSE	II	ch	ACTN2	ACTN2	ENST00000651187.1	8676	Body	Body	protein_coding	mRNA	mRNA	OpenSea						FALSE	FALSE
ch.1.236086654F_BC21	ch.1.236086654F	chr1	-	237856730	237856731		FALSE	FALSE	II	ch						Intergenic		No RNA Associated	No RNA Associated	OpenSea				LTR	ERV1	FALSE	TRUE
ch.1.2369485F_BC21	ch.1.2369485F	chr1	-	96010764	96010765		FALSE	FALSE	II	ch	LINC02790	LINC02790;LINC02790;LINC02790;LINC02790;LINC02790;LINC02790;LINC02790;LINC02790;LINC02790;LINC02790;LINC02790;LINC02790;LINC02790;LINC02790;LINC02790;LINC02790;LINC02790;LINC02790;LINC02790;LINC02790;LINC02790;LINC02790;LINC02790;LINC02790	ENST00000412513.4;ENST00000413825.7;ENST00000442558.5;ENST00000451675.6;ENST00000593954.6;ENST00000595613.5;ENST00000598129.5;ENST00000598612.5;ENST00000609411.6;ENST00000623085.3;ENST00000623349.3;ENST00000623830.3;ENST00000624750.3;ENST00000625774.2;ENST00000627733.2;ENST00000631091.1;ENST00000654486.1;ENST00000655418.1;ENST00000659691.1;ENST00000660327.1;ENST00000662075.1;ENST00000667522.1;ENS…	18717;18788;72864;18781;18781;18739;18324;15530;18755;18675;18664;18739;18753;18739;18739;69;18755;18788;18760;18743;18722;18755;18728;18788	Body;Body;Body;Body;Body;Body;Body;Body;Body;Body;Body;Body;Body;Body;Body;Body;Body;Body;Body;Body;Body;Body;Body;Body	Body	lncRNA;lncRNA;lncRNA;lncRNA;lncRNA;lncRNA;lncRNA;lncRNA;lncRNA;lncRNA;lncRNA;lncRNA;lncRNA;lncRNA;lncRNA;lncRNA;lncRNA;lncRNA;lncRNA;lncRNA;lncRNA;lncRNA;lncRNA;lncRNA	lncRNA	lncRNA	OpenSea						FALSE	FALSE
ch.1.237398078F_BC21	ch.1.237398078F	chr1	-	239168154	239168155		FALSE	FALSE	II	ch						Intergenic		No RNA Associated	No RNA Associated	OpenSea				LTR	ERVL-MaLR	FALSE	TRUE
ch.1.2378509R_BC21	ch.1.2378509R	chr1	+	96543703	96543704		FALSE	FALSE	II	ch						Intergenic		No RNA Associated	No RNA Associated	OpenSea				SINE	Alu	FALSE	TRUE
ch.1.238173264R_BC21	ch.1.238173264R	chr1	+	239943340	239943341		FALSE	FALSE	II	ch						Intergenic		No RNA Associated	No RNA Associated	OpenSea				LTR	ERVL-MaLR	FALSE	TRUE
ch.1.242086458R_BC21	ch.1.242086458R	chr1	+	243856532	243856533		FALSE	FALSE	II	ch						Intergenic		No RNA Associated	No RNA Associated	OpenSea				SINE	Alu	FALSE	TRUE
ch.1.2435132F_BC21	ch.1.2435132F	chr1	-	100078353	100078354		FALSE	FALSE	II	ch	ENSG00000241073;ENSG00000283761;MFSD14A	ENSG00000241073;ENSG00000283761;ENSG00000283761;ENSG00000283761;ENSG00000283761;ENSG00000283761;ENSG00000283761;ENSG00000283761;MFSD14A	ENST00000432294.1;ENST00000638968.1;ENST00000639040.1;ENST00000639171.1;ENST00000640238.1;ENST00000640357.1;ENST00000638792.1;ENST00000639037.1;ENST00000370152.8	6118;108343;108336;108315;108299;108273;108343;108336;40259	5'UTR;Body;Body;Body;Body;Body;Body;Body;Body	5'UTR	lncRNA;nonsense_mediated_decay;nonsense_mediated_decay;nonsense_mediated_decay;nonsense_mediated_decay;nonsense_mediated_decay;protein_coding;protein_coding;protein_coding	mRNA	mRNA	OpenSea						FALSE	TRUE
ch.1.2438240F_BC21	ch.1.2438240F	chr1	-	100213023	100213024		FALSE	FALSE	II	ch	BRI3P1;DBT	BRI3P1;DBT;DBT;DBT;DBT	ENST00000440440.1;ENST00000370131.3;ENST00000370132.8;ENST00000681617.1;ENST00000681780.1	-269;36797;36811;36800;36810	TSS1500;5'UTR;5'UTR;5'UTR;5'UTR	TSS1500	processed_pseudogene;protein_coding;protein_coding;protein_coding;protein_coding	mRNA	mRNA	Shore						FALSE	FALSE
ch.1.2541791F_BC21	ch.1.2541791F	chr1	-	107472430	107472431		FALSE	FALSE	II	ch	NTNG1	NTNG1;NTNG1;NTNG1;NTNG1;NTNG1;NTNG1	ENST00000370065.1;ENST00000370066.5;ENST00000370067.5;ENST00000370068.6;ENST00000370073.6;ENST00000370074.8	323837;323837;331392;331392;332424;332424	Body;Body;Body;Body;Body;Body	Body	protein_coding;protein_coding;protein_coding;protein_coding;protein_coding;protein_coding	mRNA	mRNA	OpenSea						FALSE	TRUE
ch.1.2554598F_BC21	ch.1.2554598F	chr1	-	108172210	108172211		FALSE	FALSE	II	ch	SLC25A24	SLC25A24;SLC25A24;SLC25A24;SLC25A24	ENST00000264128.13;ENST00000648874.1;ENST00000370041.4;ENST00000565488.6	28069;28109;20608;28133	5'UTR;5'UTR;5'UTR;5'UTR	5'UTR	nonsense_mediated_decay;nonsense_mediated_decay;protein_coding;protein_coding	mRNA	mRNA	OpenSea						FALSE	TRUE
ch.1.2582316R_BC21	ch.1.2582316R	chr1	+	109415352	109415353		FALSE	FALSE	II	ch	PSMA5	PSMA5;PSMA5;PSMA5;PSMA5;PSMA5	ENST00000484563.1;ENST00000490870.5;ENST00000491287.1;ENST00000271308.9;ENST00000538610.5	11075;10780;13;11096;10780	5'UTR;5'UTR;5'UTR;5'UTR;5'UTR	5'UTR	processed_transcript;processed_transcript;processed_transcript;protein_coding;protein_coding	mRNA	mRNA	OpenSea						FALSE	FALSE
ch.1.2604911R_BC21	ch.1.2604911R	chr1	+	110358071	110358072		FALSE	FALSE	II	ch	LAMTOR5-AS1	LAMTOR5-AS1	ENST00000626572.2	10956	Body	Body	lncRNA	lncRNA	lncRNA	OpenSea				SINE	Alu	FALSE	TRUE
ch.1.2648414R_BC21	ch.1.2648414R	chr1	+	112615525	112615526	M_2extBase_SNP_AFR_1pt	FALSE	FALSE	II	ch	ST7L	ST7L;ST7L;ST7L;ST7L;ST7L;ST7L;ST7L;ST7L;ST7L;ST7L;ST7L;ST7L;ST7L;ST7L;ST7L;ST7L;ST7L;ST7L;ST7L;ST7L;ST7L;ST7L;ST7L	ENST00000361846.7;ENST00000490715.5;ENST00000459630.5;ENST00000463235.5;ENST00000467335.5;ENST00000470519.5;ENST00000470683.1;ENST00000473206.5;ENST00000477332.5;ENST00000479436.5;ENST00000480988.5;ENST00000485753.5;ENST00000492274.1;ENST00000497235.5;ENST00000497457.5;ENST00000498383.5;ENST00000343210.11;ENST00000358039.9;ENST00000360743.8;ENST00000369664.1;ENST00000369666.5;ENST00000369669.5;EN…	3619;4258;4147;5300;4249;4139;3586;3601;3574;3416;3588;1761;4271;3592;3578;3586;3664;3616;3664;2692;3664;3403;3664	5'UTR;5'UTR;5'UTR;5'UTR;5'UTR;5'UTR;5'UTR;5'UTR;5'UTR;5'UTR;5'UTR;5'UTR;5'UTR;5'UTR;5'UTR;5'UTR;5'UTR;5'UTR;5'UTR;5'UTR;5'UTR;5'UTR;5'UTR	5'UTR	nonsense_mediated_decay;nonsense_mediated_decay;processed_transcript;processed_transcript;processed_transcript;processed_transcript;processed_transcript;processed_transcript;processed_transcript;processed_transcript;processed_transcript;processed_transcript;processed_transcript;processed_transcript;processed_transcript;processed_transcript;protein_coding;protein_coding;protein_coding;protein_codi…	mRNA	mRNA	Shelf				SINE	Alu	FALSE	TRUE
ch.1.2649807R_BC21	ch.1.2649807R	chr1	+	112664592	112664593		FALSE	FALSE	II	ch	CAPZA1	CAPZA1;CAPZA1;CAPZA1;CAPZA1	ENST00000466066.1;ENST00000476936.5;ENST00000498626.1;ENST00000263168.4	5264;44774;44761;44761	Body;Body;Body;Body	Body	processed_transcript;processed_transcript;processed_transcript;protein_coding	mRNA	mRNA	OpenSea				SINE	MIR	FALSE	TRUE
ch.1.2675516R_BC21	ch.1.2675516R	chr1	+	113700679	113700680		FALSE	FALSE	II	ch	ENSG00000232450;PHTF1	ENSG00000232450;PHTF1;PHTF1;PHTF1;PHTF1;PHTF1;PHTF1	ENST00000413412.1;ENST00000474926.5;ENST00000481652.1;ENST00000369598.5;ENST00000369600.5;ENST00000369604.6;ENST00000393357.6	-1048;14533;5302;58659;58758;58807;58476	TSS1500;5'UTR;5'UTR;5'UTR;5'UTR;5'UTR;5'UTR	TSS1500	transcribed_processed_pseudogene;processed_transcript;processed_transcript;protein_coding;protein_coding;protein_coding;protein_coding	mRNA	mRNA	OpenSea				SINE	MIR	FALSE	TRUE
ch.1.2681285F_BC21	ch.1.2681285F	chr1	-	113960595	113960596		FALSE	FALSE	II	ch	HIPK1	HIPK1;HIPK1;HIPK1;HIPK1;HIPK1;HIPK1;HIPK1;HIPK1	ENST00000340480.8;ENST00000369553.5;ENST00000369555.6;ENST00000369558.5;ENST00000369559.8;ENST00000369561.8;ENST00000426820.7;ENST00000626993.2	9451;6719;30737;30886;31222;30841;31272;31222	Body;Body;Body;Body;Body;Body;Body;Body	Body	protein_coding;protein_coding;protein_coding;protein_coding;protein_coding;protein_coding;protein_coding;protein_coding	mRNA	mRNA	OpenSea						FALSE	TRUE
ch.1.2707897R_TC21	ch.1.2707897R	chr1	+	115279712	115279713		FALSE	FALSE	II	ch	ENSG00000285698	ENSG00000285698	ENST00000649888.1	4051	5'UTR	5'UTR	lncRNA	lncRNA	lncRNA	OpenSea						FALSE	TRUE
ch.1.2740682R_BC21	ch.1.2740682R	chr1	+	116882231	116882232		FALSE	FALSE	II	ch						Intergenic		No RNA Associated	No RNA Associated	OpenSea						FALSE	TRUE
ch.1.2799699R_BC21	ch.1.2799699R	chr1	-	121116778	121116779	M_nonuniq	TRUE	FALSE	II	ch	ENSG00000227193;ENSG00000234998;H2BP1	ENSG00000227193;ENSG00000234998;H2BP1	ENST00000427872.1;ENST00000426275.1;ENST00000430394.3	-1347;-102;516	TSS1500;TSS200;5'UTR	TSS1500	lncRNA;lncRNA;processed_transcript	lncRNA	lncRNA	Shore						FALSE	TRUE
ch.1.2840814R_BC21	ch.1.2840814R	chr1	-	145637808	145637809	M_nonuniq	TRUE	FALSE	II	ch	GPR89A	GPR89A;GPR89A;GPR89A;GPR89A;GPR89A;GPR89A;GPR89A;GPR89A	ENST00000460277.5;ENST00000466593.5;ENST00000528944.5;ENST00000478703.5;ENST00000313835.14;ENST00000462900.2;ENST00000534502.5;ENST00000492401.2	29819;29776;29782;7122;29821;29196;29761;7095	Body;Body;Body;Body;Body;Body;Body;Body	Body	nonsense_mediated_decay;nonsense_mediated_decay;nonsense_mediated_decay;processed_transcript;protein_coding;protein_coding;protein_coding;retained_intron	mRNA	mRNA	OpenSea				LINE	L1	FALSE	TRUE
ch.1.28801127F_BC21	ch.1.28801127F	chr1	-	28602027	28602028		FALSE	FALSE	II	ch	TAF12	TAF12;TAF12;TAF12;TAF12;TAF12;TAF12	ENST00000692098.1;ENST00000471683.6;ENST00000685589.1;ENST00000688108.1;ENST00000691563.1;ENST00000693642.1	41058;41088;41077;41077;40992;41058	5'UTR;5'UTR;5'UTR;5'UTR;5'UTR;5'UTR	5'UTR	nonsense_mediated_decay;protein_coding;protein_coding;protein_coding;protein_coding;protein_coding	mRNA	mRNA	OpenSea						FALSE	TRUE
ch.1.28801140F_BC21	ch.1.28801140F	chr1	-	28602040	28602041		FALSE	FALSE	II	ch	TAF12	TAF12;TAF12;TAF12;TAF12;TAF12;TAF12	ENST00000692098.1;ENST00000471683.6;ENST00000685589.1;ENST00000688108.1;ENST00000691563.1;ENST00000693642.1	41045;41075;41064;41064;40979;41045	5'UTR;5'UTR;5'UTR;5'UTR;5'UTR;5'UTR	5'UTR	nonsense_mediated_decay;protein_coding;protein_coding;protein_coding;protein_coding;protein_coding	mRNA	mRNA	OpenSea						FALSE	TRUE
ch.1.2890615F_BC21	ch.1.2890615F	chr1	-	150341178	150341179		FALSE	FALSE	II	ch	PRPF3	PRPF3;PRPF3	ENST00000467329.5;ENST00000324862.7	13404;19646	Body;Body	Body	processed_transcript;protein_coding	mRNA	mRNA	OpenSea						FALSE	TRUE
ch.1.2890724F_BC21	ch.1.2890724F	chr1	-	150342943	150342944		FALSE	FALSE	II	ch	PRPF3	PRPF3;PRPF3;PRPF3	ENST00000467329.5;ENST00000493553.1;ENST00000324862.7	15169;-207;21411	Body;TSS1500;Body	TSS1500	processed_transcript;processed_transcript;protein_coding	mRNA	mRNA	OpenSea				SINE	Alu	FALSE	TRUE
ch.1.2890885R_BC21	ch.1.2890885R	chr1	+	150346828	150346829		FALSE	FALSE	II	ch	PRPF3	PRPF3;PRPF3;PRPF3	ENST00000467329.5;ENST00000476970.1;ENST00000324862.7	19054;1289;25296	Body;Body;Body	Body	processed_transcript;processed_transcript;protein_coding	mRNA	mRNA	OpenSea				SINE	Alu	FALSE	TRUE
ch.1.2927887F_BC21	ch.1.2927887F	chr1	-	151421633	151421634		FALSE	FALSE	II	ch	POGZ	POGZ;POGZ;POGZ;POGZ;POGZ;POGZ;POGZ;POGZ;POGZ;POGZ	ENST00000271715.7;ENST00000368863.6;ENST00000392723.6;ENST00000409503.5;ENST00000439756.2;ENST00000491586.5;ENST00000529669.1;ENST00000531094.5;ENST00000703168.1;ENST00000358476.7	37861;37546;37546;37546;35351;37546;1788;37582;37522;37545	5'UTR;5'UTR;5'UTR;5'UTR;5'UTR;5'UTR;5'UTR;5'UTR;5'UTR;5'UTR	5'UTR	protein_coding;protein_coding;protein_coding;protein_coding;protein_coding;protein_coding;protein_coding;protein_coding;protein_coding;retained_intron	mRNA	mRNA	OpenSea						FALSE	TRUE
ch.1.2975077F_BC21	ch.1.2975077F	chr1	-	153827392	153827393		FALSE	FALSE	II	ch	GATAD2B	GATAD2B;GATAD2B;GATAD2B;GATAD2B;GATAD2B;GATAD2B	ENST00000638051.1;ENST00000368655.5;ENST00000634401.1;ENST00000634408.1;ENST00000634544.1;ENST00000634791.1	218;95580;95576;95350;94638;95436	5'UTR;5'UTR;5'UTR;5'UTR;5'UTR;5'UTR	5'UTR	processed_transcript;protein_coding;protein_coding;protein_coding;protein_coding;protein_coding	mRNA	mRNA	OpenSea						FALSE	TRUE
ch.1.2988325R_BC21	ch.1.2988325R	chr1	+	154249677	154249678		FALSE	FALSE	II	ch	UBAP2L	UBAP2L;UBAP2L;UBAP2L;UBAP2L;UBAP2L;UBAP2L	ENST00000466173.1;ENST00000271877.11;ENST00000343815.10;ENST00000361546.6;ENST00000428931.6;ENST00000613315.4	6748;28829;29499;24596;28723;28829	Body;Body;Body;Body;Body;Body	Body	processed_transcript;protein_coding;protein_coding;protein_coding;protein_coding;protein_coding	mRNA	mRNA	OpenSea				SINE	Alu	FALSE	TRUE
ch.1.2988748F_BC21	ch.1.2988748F	chr1	-	154258109	154258110		FALSE	FALSE	II	ch	UBAP2L	UBAP2L;UBAP2L;UBAP2L;UBAP2L;UBAP2L;UBAP2L;UBAP2L;UBAP2L;UBAP2L;UBAP2L	ENST00000465855.5;ENST00000484696.1;ENST00000495676.5;ENST00000271877.11;ENST00000343815.10;ENST00000361546.6;ENST00000428595.1;ENST00000428931.6;ENST00000433615.5;ENST00000613315.4	765;-521;3463;37261;37931;33028;1039;37155;2858;37261	Body;TSS1500;Body;Body;Body;Body;Body;Body;Body;Body	TSS1500	processed_transcript;processed_transcript;processed_transcript;protein_coding;protein_coding;protein_coding;protein_coding;protein_coding;protein_coding;protein_coding	mRNA	mRNA	OpenSea				SINE	Alu	FALSE	TRUE
ch.1.3023296F_BC21	ch.1.3023296F	chr1	-	155372835	155372836		FALSE	FALSE	II	ch	ASH1L	ASH1L;ASH1L;ASH1L;ASH1L;ASH1L;ASH1L;ASH1L;ASH1L;ASH1L;ASH1L;ASH1L	ENST00000676814.1;ENST00000677042.1;ENST00000678699.1;ENST00000368346.7;ENST00000392403.8;ENST00000677213.1;ENST00000677825.1;ENST00000678117.1;ENST00000679097.1;ENST00000679133.1;ENST00000679333.1	189968;148783;148783;189858;189968;190327;148783;190280;190257;190006;190006	5'UTR;5'UTR;5'UTR;5'UTR;5'UTR;5'UTR;5'UTR;5'UTR;5'UTR;5'UTR;5'UTR	5'UTR	nonsense_mediated_decay;nonsense_mediated_decay;nonsense_mediated_decay;protein_coding;protein_coding;protein_coding;protein_coding;protein_coding;protein_coding;protein_coding;protein_coding	mRNA	mRNA	OpenSea						FALSE	FALSE
ch.1.30340112R_BC21	ch.1.30340112R	chr1	+	30094677	30094678		FALSE	FALSE	II	ch						Intergenic		No RNA Associated	No RNA Associated	OpenSea						FALSE	TRUE
ch.1.3036304F_BC21	ch.1.3036304F	chr1	-	155762168	155762169		FALSE	FALSE	II	ch	GON4L	GON4L;GON4L;GON4L;GON4L	ENST00000271883.9;ENST00000368331.6;ENST00000437809.5;ENST00000615926.4	95127;95046;97232;97232	5'UTR;5'UTR;5'UTR;5'UTR	5'UTR	protein_coding;protein_coding;protein_coding;protein_coding	mRNA	mRNA	OpenSea						FALSE	TRUE
ch.1.3042365R_BC21	ch.1.3042365R	chr1	+	155918640	155918641		FALSE	FALSE	II	ch	KHDC4	KHDC4;KHDC4;KHDC4;KHDC4	ENST00000466520.1;ENST00000478002.5;ENST00000368320.7;ENST00000368321.8	-1066;7123;15759;15773	TSS1500;5'UTR;5'UTR;5'UTR	TSS1500	processed_transcript;processed_transcript;protein_coding;protein_coding	mRNA	mRNA	OpenSea				DNA	TcMar-Tigger	FALSE	TRUE
ch.1.3056292F_BC21	ch.1.3056292F	chr1	-	156310652	156310653		FALSE	FALSE	II	ch	CCT3	CCT3;CCT3;CCT3;CCT3;CCT3;CCT3	ENST00000368258.7;ENST00000368262.7;ENST00000368261.7;ENST00000295688.8;ENST00000368259.6;ENST00000472765.6	27611;27595;14437;27640;27593;27605	5'UTR;5'UTR;5'UTR;5'UTR;5'UTR;5'UTR	5'UTR	nonsense_mediated_decay;nonsense_mediated_decay;processed_transcript;protein_coding;protein_coding;protein_coding	mRNA	mRNA	OpenSea						FALSE	TRUE
ch.1.3128389F_BC21	ch.1.3128389F	chr1	-	160091307	160091308		FALSE	FALSE	II	ch						Intergenic		No RNA Associated	No RNA Associated	OpenSea						FALSE	TRUE
ch.1.3132707F_BC21	ch.1.3132707F	chr1	-	160241552	160241553		FALSE	FALSE	II	ch	DCAF8;ENSG00000258465	DCAF8;DCAF8;DCAF8;DCAF8;DCAF8;DCAF8;DCAF8;DCAF8;DCAF8;DCAF8;DCAF8;ENSG00000258465;ENSG00000258465;ENSG00000258465	ENST00000461888.5;ENST00000326837.6;ENST00000368073.7;ENST00000368074.6;ENST00000407642.6;ENST00000419626.1;ENST00000440682.5;ENST00000447377.5;ENST00000475733.5;ENST00000495887.1;ENST00000610139.5;ENST00000556710.6;ENST00000647676.1;ENST00000485079.1	20979;20924;20899;20997;20896;20855;20976;20962;20884;20250;20873;43578;38586;40906	5'UTR;5'UTR;5'UTR;5'UTR;5'UTR;5'UTR;5'UTR;5'UTR;5'UTR;5'UTR;5'UTR;5'UTR;5'UTR;5'UTR	5'UTR	nonsense_mediated_decay;protein_coding;protein_coding;protein_coding;protein_coding;protein_coding;protein_coding;protein_coding;protein_coding;protein_coding;protein_coding;nonsense_mediated_decay;nonsense_mediated_decay;protein_coding	mRNA	mRNA	OpenSea						FALSE	TRUE
ch.1.315878R_TC21	ch.1.315878R	chr1	+	8557107	8557108		FALSE	FALSE	II	ch	RERE	RERE;RERE;RERE;RERE;RERE;RERE;RERE;RERE	ENST00000469251.1;ENST00000337907.7;ENST00000400907.6;ENST00000400908.7;ENST00000514428.1;ENST00000656437.1;ENST00000659924.1;ENST00000480342.5	33734;260358;99264;260533;67273;291814;260164;196731	5'UTR;5'UTR;5'UTR;5'UTR;5'UTR;5'UTR;5'UTR;5'UTR	5'UTR	processed_transcript;protein_coding;protein_coding;protein_coding;protein_coding;protein_coding;protein_coding;retained_intron	mRNA	mRNA	OpenSea						FALSE	TRUE
ch.1.3178922R_BC21	ch.1.3178922R	chr1	+	162351233	162351234		FALSE	FALSE	II	ch	NOS1AP	NOS1AP;NOS1AP;NOS1AP	ENST00000430120.3;ENST00000361897.10;ENST00000530878.5	281144;281543;281460	Body;Body;Body	Body	nonsense_mediated_decay;protein_coding;protein_coding	mRNA	mRNA	OpenSea				SINE	MIR	FALSE	TRUE
ch.1.3188690F_BC21	ch.1.3188690F	chr1	-	162793553	162793554	M_nonuniq	TRUE	FALSE	II	ch	HSD17B7	HSD17B7;HSD17B7;HSD17B7;HSD17B7;HSD17B7	ENST00000466176.5;ENST00000463037.5;ENST00000485405.5;ENST00000254521.8;ENST00000649629.1	2821;2833;2852;2852;2765	Body;Body;Body;Body;Body	Body	nonsense_mediated_decay;processed_transcript;processed_transcript;protein_coding;retained_intron	mRNA	mRNA	Shelf				SINE	Alu	FALSE	TRUE
ch.1.32283278R_BC21	ch.1.32283278R	chr1	+	32045089	32045090		FALSE	FALSE	II	ch	KHDRBS1	KHDRBS1	ENST00000484270.2	30908	Body	Body	processed_transcript	processed_transcript	processed_transcript	OpenSea						FALSE	TRUE
ch.1.3259774R_BC21	ch.1.3259774R	chr1	+	166858409	166858410		FALSE	FALSE	II	ch	TADA1	TADA1;TADA1	ENST00000467021.1;ENST00000367874.5	4807;17855	5'UTR;5'UTR	5'UTR	processed_transcript;protein_coding	mRNA	mRNA	OpenSea						FALSE	TRUE
ch.1.3280899F_BC21	ch.1.3280899F	chr1	-	167784027	167784028		FALSE	FALSE	II	ch	MPZL1	MPZL1;MPZL1;MPZL1;MPZL1;MPZL1;MPZL1;MPZL1	ENST00000448405.5;ENST00000403379.3;ENST00000359523.7;ENST00000367853.3;ENST00000392121.7;ENST00000474859.5;ENST00000474729.5	62044;9472;62046;18458;62039;61876;18970	Body;Body;Body;Body;Body;Body;Body	Body	nonsense_mediated_decay;processed_transcript;protein_coding;protein_coding;protein_coding;protein_coding;retained_intron	mRNA	mRNA	OpenSea						FALSE	FALSE
ch.1.3307476R_BC21	ch.1.3307476R	chr1	+	169113609	169113610		FALSE	FALSE	II	ch	ATP1B1;ENSG00000289466	ATP1B1;ATP1B1;ATP1B1;ATP1B1;ATP1B1;ATP1B1;ATP1B1;ATP1B1;ATP1B1;ATP1B1;ATP1B1;ATP1B1;ATP1B1;ATP1B1;ATP1B1;ATP1B1;ENSG00000289466	ENST00000688755.1;ENST00000367815.9;ENST00000367816.5;ENST00000494797.2;ENST00000685155.1;ENST00000685762.1;ENST00000685792.1;ENST00000686702.1;ENST00000687745.1;ENST00000689522.1;ENST00000690184.1;ENST00000691106.1;ENST00000691753.1;ENST00000691802.1;ENST00000688406.1;ENST00000692003.1;ENST00000688641.1	6940;6920;7913;5714;6519;2743;6014;6714;3200;6927;7287;6922;5721;5606;6940;6940;-836	Body;Body;Body;Body;Body;Body;Body;Body;Body;Body;Body;Body;Body;Body;Body;Body;TSS1500	TSS1500	nonsense_mediated_decay;protein_coding;protein_coding;protein_coding;protein_coding;protein_coding;protein_coding;protein_coding;protein_coding;protein_coding;protein_coding;protein_coding;protein_coding;protein_coding;retained_intron;retained_intron;TEC	mRNA	mRNA	OpenSea						FALSE	TRUE
ch.1.3319557F_BC21	ch.1.3319557F	chr1	-	169813865	169813866		FALSE	FALSE	II	ch	C1orf112	C1orf112;C1orf112;C1orf112;C1orf112;C1orf112;C1orf112	ENST00000459772.5;ENST00000466580.6;ENST00000498289.5;ENST00000286031.10;ENST00000359326.9;ENST00000413811.3	18787;18787;151859;18457;18826;17945	Body;Body;Body;Body;Body;Body	Body	nonsense_mediated_decay;nonsense_mediated_decay;processed_transcript;protein_coding;protein_coding;protein_coding	mRNA	mRNA	OpenSea				LTR	ERV1	FALSE	TRUE
ch.1.3348735F_BC21	ch.1.3348735F	chr1	-	171558061	171558062		FALSE	FALSE	II	ch	PRRC2C	PRRC2C;PRRC2C;PRRC2C;PRRC2C;PRRC2C;PRRC2C	ENST00000338920.8;ENST00000367742.7;ENST00000426496.6;ENST00000495585.1;ENST00000644916.1;ENST00000647382.2	72506;72511;46030;16232;107;72532	Body;Body;Body;Body;1stExon;Body	1stExon	protein_coding;protein_coding;protein_coding;protein_coding;protein_coding;protein_coding	mRNA	mRNA	OpenSea						FALSE	FALSE
ch.1.3439660F_BC21	ch.1.3439660F	chr1	-	176475442	176475443		FALSE	FALSE	II	ch	PAPPA2	PAPPA2;PAPPA2	ENST00000367661.7;ENST00000367662.5	12272;12268	Body;Body	Body	protein_coding;protein_coding	mRNA	mRNA	OpenSea						FALSE	TRUE
ch.1.3532527F_BC21	ch.1.3532527F	chr1	-	180957236	180957237		FALSE	FALSE	II	ch	ENSG00000243155	ENSG00000243155	ENST00000358073.2	19246	5'UTR	5'UTR	lncRNA	lncRNA	lncRNA	Shelf						FALSE	TRUE
ch.1.3533065R_TC21	ch.1.3533065R	chr1	+	180971974	180971975		FALSE	FALSE	II	ch	ENSG00000243155	ENSG00000243155	ENST00000358073.2	4508	5'UTR	5'UTR	lncRNA	lncRNA	lncRNA	OpenSea						FALSE	TRUE
ch.1.3533603R_BC21	ch.1.3533603R	chr1	+	180988049	180988050		FALSE	FALSE	II	ch	STX6	STX6;STX6;STX6;STX6	ENST00000469135.1;ENST00000496476.1;ENST00000258301.6;ENST00000542060.5	1328;252;34821;35072	5'UTR;1stExon;5'UTR;5'UTR	5'UTR	processed_transcript;processed_transcript;protein_coding;protein_coding	mRNA	mRNA	OpenSea						FALSE	TRUE
ch.1.3571010R_TC21	ch.1.3571010R	chr1	+	182855542	182855543		FALSE	FALSE	II	ch	DHX9	DHX9;DHX9	ENST00000479271.1;ENST00000367549.4	1502;16196	Body;Body	Body	processed_transcript;protein_coding	mRNA	mRNA	OpenSea						FALSE	TRUE
ch.1.3571292R_BC21	ch.1.3571292R	chr1	+	182861989	182861990		FALSE	FALSE	II	ch	DHX9	DHX9	ENST00000367549.4	22643	Body	Body	protein_coding	mRNA	mRNA	OpenSea				LINE	CR1	FALSE	TRUE
ch.1.3571436F_BC21	ch.1.3571436F	chr1	-	182865408	182865409		FALSE	FALSE	II	ch	DHX9	DHX9	ENST00000367549.4	26062	Body	Body	protein_coding	mRNA	mRNA	OpenSea						FALSE	TRUE
ch.1.3577855R_BC21	ch.1.3577855R	chr1	+	183125441	183125442		FALSE	FALSE	II	ch	LAMC1	LAMC1;LAMC1	ENST00000466964.1;ENST00000258341.5	254;102022	1stExon;Body	1stExon	processed_transcript;protein_coding	mRNA	mRNA	OpenSea						FALSE	TRUE
ch.1.3587792F_BC21	ch.1.3587792F	chr1	-	183541416	183541417		FALSE	FALSE	II	ch	SMG7	SMG7;SMG7;SMG7;SMG7;SMG7;SMG7;SMG7;SMG7	ENST00000347615.6;ENST00000367537.7;ENST00000419169.5;ENST00000507469.5;ENST00000508461.5;ENST00000515829.6;ENST00000685780.1;ENST00000688051.1	68915;68939;68915;68914;68917;68890;68917;68918	Body;Body;Body;Body;Body;Body;Body;Body	Body	protein_coding;protein_coding;protein_coding;protein_coding;protein_coding;protein_coding;protein_coding;protein_coding	mRNA	mRNA	OpenSea						FALSE	TRUE
ch.1.3642016F_BC21	ch.1.3642016F	chr1	-	186357321	186357322		FALSE	FALSE	II	ch	TPR	TPR;TPR;TPR;TPR	ENST00000474852.1;ENST00000367478.9;ENST00000613151.1;ENST00000491783.5	18004;17932;18004;-783	5'UTR;5'UTR;5'UTR;TSS1500	TSS1500	processed_transcript;protein_coding;protein_coding;retained_intron	mRNA	mRNA	OpenSea				SINE	Alu	FALSE	TRUE
ch.1.3651949R_TC21	ch.1.3651949R	chr1	+	186941199	186941200		FALSE	FALSE	II	ch	PLA2G4A	PLA2G4A	ENST00000367466.4	112251	Body	Body	protein_coding	mRNA	mRNA	OpenSea						FALSE	TRUE
ch.1.3659451R_BC21	ch.1.3659451R	chr1	+	187433923	187433924	M_SNP_AFR_1pt,M_SNP_AMR_1pt,M_SNP_EAS_1pt,M_SNP_EUR_1pt,M_SNP_SAS_1pt,M_SNPcommon_1pt,M_SNPcommon_5pt	TRUE	FALSE	II	ch	LINC01036	LINC01036;LINC01036;LINC01036;LINC01036;LINC01036;LINC01036;LINC01036	ENST00000609113.2;ENST00000643891.1;ENST00000644419.1;ENST00000644648.1;ENST00000657376.1;ENST00000667298.1;ENST00000670356.1	361411;363224;126530;172415;361404;126433;361388	Body;Body;Body;Body;Body;Body;Body	Body	lncRNA;lncRNA;lncRNA;lncRNA;lncRNA;lncRNA;lncRNA	lncRNA	lncRNA	OpenSea						FALSE	TRUE
ch.1.374405F_BC21	ch.1.374405F	chr1	-	10117093	10117094		FALSE	FALSE	II	ch	UBE4B	UBE4B;UBE4B;UBE4B	ENST00000253251.12;ENST00000343090.11;ENST00000672724.1	84262;84136;84262	Body;Body;Body	Body	protein_coding;protein_coding;protein_coding	mRNA	mRNA	OpenSea						FALSE	TRUE
ch.1.38337696R_BC21	ch.1.38337696R	chr1	+	38099436	38099437		FALSE	FALSE	II	ch	MIR3659HG	MIR3659HG;MIR3659HG	ENST00000428151.1;ENST00000432922.5	52012;52123	Body;Body	Body	lncRNA;lncRNA	lncRNA	lncRNA	OpenSea				SINE	Alu	FALSE	TRUE
ch.1.385573R_BC21	ch.1.385573R	chr1	+	10404028	10404029		FALSE	FALSE	II	ch	PGD	PGD;PGD;PGD;PGD;PGD;PGD	ENST00000477958.5;ENST00000270776.13;ENST00000460189.1;ENST00000465632.5;ENST00000483936.5;ENST00000491493.5	4956;4965;4397;4531;4917;5437	Body;Body;Body;Body;Body;Body	Body	nonsense_mediated_decay;protein_coding;protein_coding;protein_coding;protein_coding;protein_coding	mRNA	mRNA	OpenSea						FALSE	TRUE
ch.1.38660012F_BC21	ch.1.38660012F	chr1	-	38421752	38421753		FALSE	FALSE	II	ch						Intergenic		No RNA Associated	No RNA Associated	OpenSea				LINE	L2	FALSE	TRUE
ch.1.3875151R_BC21	ch.1.3875151R	chr1	+	200980583	200980584		FALSE	FALSE	II	ch	KIF21B	KIF21B;KIF21B;KIF21B;KIF21B	ENST00000332129.6;ENST00000360529.9;ENST00000422435.2;ENST00000461742.7	43117;42825;43117;43131	5'UTR;5'UTR;5'UTR;5'UTR	5'UTR	protein_coding;protein_coding;protein_coding;protein_coding	mRNA	mRNA	OpenSea						FALSE	TRUE
ch.1.3897073R_BC21	ch.1.3897073R	chr1	+	201811469	201811470		FALSE	FALSE	II	ch	IPO9-AS1;NAV1	IPO9-AS1;NAV1;NAV1;NAV1;NAV1	ENST00000413035.5;ENST00000367295.5;ENST00000367296.8;ENST00000367302.5;ENST00000685211.1	18090;71602;163221;188543;272343	5'UTR;Body;Body;Body;Body	5'UTR	lncRNA;protein_coding;protein_coding;protein_coding;protein_coding	mRNA	mRNA	OpenSea						FALSE	TRUE
ch.1.3903344F_BC21	ch.1.3903344F	chr1	-	202015008	202015009		FALSE	FALSE	II	ch	ELF3;ENSG00000249007	ELF3;ELF3;ELF3;ELF3;ENSG00000249007	ENST00000475698.1;ENST00000359651.7;ENST00000367283.7;ENST00000367284.10;ENST00000504773.1	1231;7064;4422;4422;3639	Body;Body;Body;Body;Body	Body	processed_transcript;protein_coding;protein_coding;protein_coding;lncRNA	mRNA	mRNA	OpenSea						FALSE	TRUE
ch.1.3947147F_BC21	ch.1.3947147F	chr1	-	203724634	203724635		FALSE	FALSE	II	ch	ATP2B4	ATP2B4;ATP2B4;ATP2B4;ATP2B4;ATP2B4;ATP2B4	ENST00000466407.1;ENST00000341360.6;ENST00000356729.5;ENST00000357681.10;ENST00000367218.7;ENST00000458092.5	674;41826;672;97803;97848;738	Body;No GENCODE transcript;Body;Body;No GENCODE transcript;Body	Body	processed_transcript;protein_coding;protein_coding;protein_coding;protein_coding;protein_coding	mRNA	mRNA	OpenSea						FALSE	TRUE
ch.1.3958639R_BC21	ch.1.3958639R	chr1	+	204119256	204119257		FALSE	FALSE	II	ch	SOX13	SOX13;SOX13;SOX13;SOX13;SOX13	ENST00000480326.1;ENST00000272193.10;ENST00000367203.8;ENST00000367204.6;ENST00000618875.4	2750;3192;46142;46142;6341	Body;Body;Body;Body;Body	Body	nonsense_mediated_decay;processed_transcript;processed_transcript;protein_coding;protein_coding	mRNA	mRNA	OpenSea				LTR	ERVL-MaLR	FALSE	TRUE
ch.1.4018176R_BC21	ch.1.4018176R	chr1	+	206594888	206594889		FALSE	FALSE	II	ch	EIF2D	EIF2D;EIF2D;EIF2D;EIF2D	ENST00000472709.6;ENST00000271764.7;ENST00000367114.7;ENST00000617960.4	2228;17577;17571;8613	5'UTR;5'UTR;5'UTR;1stExon	5'UTR	nonsense_mediated_decay;protein_coding;protein_coding;retained_intron	mRNA	mRNA	OpenSea				SINE	MIR	FALSE	TRUE
ch.1.4056800F_BC21	ch.1.4056800F	chr1	-	208468594	208468595		FALSE	FALSE	II	ch						Intergenic		No RNA Associated	No RNA Associated	OpenSea				SINE	MIR	FALSE	TRUE
ch.1.4129519F_BC21	ch.1.4129519F	chr1	-	212064772	212064773		FALSE	FALSE	II	ch	DTL	DTL;DTL;DTL	ENST00000475419.5;ENST00000366991.5;ENST00000542077.5	28927;29025;29220	Body;Body;Body	Body	processed_transcript;protein_coding;protein_coding	mRNA	mRNA	OpenSea						FALSE	TRUE
ch.1.4129839F_BC21	ch.1.4129839F	chr1	-	212074563	212074564		FALSE	FALSE	II	ch	DTL	DTL;DTL;DTL;DTL	ENST00000475419.5;ENST00000489149.1;ENST00000366991.5;ENST00000542077.5	38718;2490;38816;39011	Body;Body;Body;Body	Body	processed_transcript;processed_transcript;protein_coding;protein_coding	mRNA	mRNA	OpenSea						FALSE	TRUE
ch.1.4146056R_BC21	ch.1.4146056R	chr1	+	212732655	212732656		FALSE	FALSE	II	ch	NSL1	NSL1;NSL1	ENST00000366977.8;ENST00000366978.5	59122;58926	1stExon;5'UTR	5'UTR	protein_coding;protein_coding	mRNA	mRNA	OpenSea				LINE	L1	FALSE	TRUE
ch.1.4190055F_BC21	ch.1.4190055F	chr1	-	214645009	214645010		FALSE	FALSE	II	ch	CENPF	CENPF	ENST00000366955.8	41815	Body	Body	protein_coding	mRNA	mRNA	OpenSea						FALSE	TRUE
ch.1.422303F_BC21	ch.1.422303F	chr1	-	11298232	11298233		FALSE	FALSE	II	ch						Intergenic		No RNA Associated	No RNA Associated	OpenSea				SINE	Alu	FALSE	TRUE
ch.1.4283968F_BC21	ch.1.4283968F	chr1	-	220016797	220016798		FALSE	FALSE	II	ch	EPRS1	EPRS1;EPRS1;EPRS1	ENST00000477030.2;ENST00000366923.8;ENST00000609181.5	29733;29708;29654	5'UTR;5'UTR;5'UTR	5'UTR	nonsense_mediated_decay;protein_coding;protein_coding	mRNA	mRNA	OpenSea				Simple_repeat	Simple_repeat	FALSE	TRUE
ch.1.4292830F_BC21	ch.1.4292830F	chr1	-	220341009	220341010		FALSE	FALSE	II	ch						Intergenic		No RNA Associated	No RNA Associated	OpenSea				SINE	Alu	FALSE	TRUE
ch.1.4297470F_BC21	ch.1.4297470F	chr1	-	220584148	220584149		FALSE	FALSE	II	ch	MARK1	MARK1;MARK1;MARK1;MARK1;MARK1;MARK1;MARK1;MARK1;MARK1;MARK1;MARK1;MARK1	ENST00000677041.1;ENST00000679033.1;ENST00000366917.6;ENST00000366918.8;ENST00000402574.5;ENST00000611084.4;ENST00000677505.1;ENST00000678435.1;ENST00000676500.1;ENST00000677173.1;ENST00000678353.1;ENST00000678922.1	55772;55435;56013;55923;55966;55966;55783;55333;55478;55596;55726;55486	Body;Body;Body;Body;Body;Body;Body;Body;Body;Body;Body;Body	Body	nonsense_mediated_decay;nonsense_mediated_decay;protein_coding;protein_coding;protein_coding;protein_coding;protein_coding;protein_coding;retained_intron;retained_intron;retained_intron;retained_intron	mRNA	mRNA	OpenSea				DNA	hAT-Charlie	FALSE	TRUE
ch.1.4359995F_BC21	ch.1.4359995F	chr1	-	223818084	223818085		FALSE	FALSE	II	ch	TP53BP2	TP53BP2;TP53BP2;TP53BP2;TP53BP2;TP53BP2;TP53BP2	ENST00000465119.1;ENST00000472180.1;ENST00000473135.5;ENST00000496282.5;ENST00000343537.12;ENST00000391878.6	27870;27710;7985;3052;27863;27846	5'UTR;5'UTR;5'UTR;5'UTR;5'UTR;5'UTR	5'UTR	processed_transcript;processed_transcript;processed_transcript;processed_transcript;protein_coding;protein_coding	mRNA	mRNA	OpenSea				LINE	L1	FALSE	TRUE
ch.1.4385290F_BC21	ch.1.4385290F	chr1	-	224786487	224786488		FALSE	FALSE	II	ch						Intergenic		No RNA Associated	No RNA Associated	OpenSea						FALSE	TRUE
ch.1.4414893F_BC21	ch.1.4414893F	chr1	-	226058063	226058064		FALSE	FALSE	II	ch	H3-3A-DT	H3-3A-DT	ENST00000658138.1	3835	5'UTR	5'UTR	lncRNA	lncRNA	lncRNA	Shelf				SINE	Alu	FALSE	TRUE
ch.1.4424447F_BC21	ch.1.4424447F	chr1	-	226361858	226361859		FALSE	FALSE	II	ch	PARP1	PARP1;PARP1;PARP1;PARP1;PARP1;PARP1;PARP1;PARP1;PARP1;PARP1;PARP1;PARP1;PARP1;PARP1;PARP1;PARP1;PARP1;PARP1;PARP1;PARP1;PARP1	ENST00000677091.1;ENST00000678144.1;ENST00000678560.1;ENST00000676481.1;ENST00000677189.1;ENST00000677985.1;ENST00000678226.1;ENST00000366794.10;ENST00000677203.1;ENST00000463968.5;ENST00000468608.1;ENST00000490921.5;ENST00000491816.1;ENST00000498787.2;ENST00000676565.1;ENST00000676685.1;ENST00000676709.1;ENST00000677884.1;ENST00000678288.1;ENST00000678781.1;ENST00000679276.1	46242;46238;46227;2478;11029;11057;20025;46235;46242;2514;1302;9257;394;10888;14209;46296;46296;46238;12562;46296;46296	5'UTR;5'UTR;5'UTR;5'UTR;5'UTR;5'UTR;5'UTR;5'UTR;5'UTR;5'UTR;1stExon;5'UTR;5'UTR;5'UTR;5'UTR;5'UTR;5'UTR;5'UTR;5'UTR;5'UTR;5'UTR	5'UTR	nonsense_mediated_decay;nonsense_mediated_decay;nonsense_mediated_decay;processed_transcript;processed_transcript;processed_transcript;processed_transcript;protein_coding;protein_coding;retained_intron;retained_intron;retained_intron;retained_intron;retained_intron;retained_intron;retained_intron;retained_intron;retained_intron;retained_intron;retained_intron;retained_intron	mRNA	mRNA	OpenSea						FALSE	TRUE
ch.1.4459276R_BC21	ch.1.4459276R	chr1	+	227748563	227748564		FALSE	FALSE	II	ch	SNAP47;SNAP47-AS1	SNAP47;SNAP47;SNAP47;SNAP47;SNAP47;SNAP47;SNAP47;SNAP47;SNAP47;SNAP47;SNAP47;SNAP47;SNAP47;SNAP47;SNAP47;SNAP47;SNAP47;SNAP47;SNAP47;SNAP47;SNAP47;SNAP47;SNAP47;SNAP47;SNAP47-AS1	ENST00000681678.1;ENST00000491439.2;ENST00000681465.1;ENST00000315781.10;ENST00000366759.9;ENST00000366760.5;ENST00000418653.6;ENST00000426344.6;ENST00000478768.3;ENST00000606873.1;ENST00000617596.5;ENST00000679561.1;ENST00000679575.1;ENST00000680202.1;ENST00000680695.1;ENST00000680854.1;ENST00000680992.1;ENST00000681006.1;ENST00000681149.1;ENST00000681242.1;ENST00000681447.1;ENST00000681685.1;EN…	13559;-685;9341;13559;13568;19907;13133;13128;13129;501;13129;12879;19965;12883;19857;19929;19876;19923;13136;13559;19878;13559;20364;13129;-1372	Body;TSS1500;Body;Body;Body;Body;Body;Body;Body;Body;Body;Body;Body;Body;Body;Body;Body;Body;Body;Body;Body;Body;Body;Body;TSS1500	TSS1500	nonsense_mediated_decay;processed_transcript;processed_transcript;protein_coding;protein_coding;protein_coding;protein_coding;protein_coding;protein_coding;protein_coding;protein_coding;protein_coding;protein_coding;protein_coding;protein_coding;protein_coding;protein_coding;protein_coding;protein_coding;protein_coding;protein_coding;protein_coding;protein_coding;protein_coding;lncRNA	mRNA	mRNA	OpenSea						FALSE	TRUE
ch.1.448124R_TC21	ch.1.448124R	chr1	+	11994827	11994828		FALSE	FALSE	II	ch	MFN2	MFN2;MFN2;MFN2;MFN2;MFN2;MFN2;MFN2;MFN2;MFN2;MFN2;MFN2;MFN2;MFN2;MFN2;MFN2;MFN2;MFN2;MFN2;MFN2;MFN2;MFN2;MFN2	ENST00000675512.1;ENST00000675987.1;ENST00000676426.1;ENST00000675483.1;ENST00000235329.10;ENST00000444836.5;ENST00000674548.1;ENST00000674658.1;ENST00000674817.1;ENST00000674910.1;ENST00000675053.1;ENST00000675113.1;ENST00000675231.1;ENST00000675298.1;ENST00000675817.1;ENST00000675919.1;ENST00000676293.1;ENST00000674706.1;ENST00000675194.1;ENST00000675374.1;ENST00000675872.1;ENST00000675959.1	14384;14384;14569;2576;14384;14647;14612;14552;14639;14547;14637;14384;14529;14619;14619;14384;14384;14569;14619;-1327;14590;14591	Body;Body;Body;Body;Body;Body;Body;Body;Body;Body;Body;Body;Body;Body;Body;Body;Body;Body;Body;TSS1500;Body;Body	TSS1500	nonsense_mediated_decay;nonsense_mediated_decay;nonsense_mediated_decay;processed_transcript;protein_coding;protein_coding;protein_coding;protein_coding;protein_coding;protein_coding;protein_coding;protein_coding;protein_coding;protein_coding;protein_coding;protein_coding;protein_coding;retained_intron;retained_intron;retained_intron;retained_intron;retained_intron	mRNA	mRNA	OpenSea						FALSE	TRUE
ch.1.4505949F_BC21	ch.1.4505949F	chr1	-	229462826	229462827		FALSE	FALSE	II	ch	NUP133	NUP133	ENST00000261396.6	45515	5'UTR	5'UTR	protein_coding	mRNA	mRNA	OpenSea				SINE	Alu	FALSE	TRUE
ch.1.4511733R_BC21	ch.1.4511733R	chr1	+	229642448	229642449		FALSE	FALSE	II	ch	URB2	URB2	ENST00000258243.7	16202	Body	Body	protein_coding	mRNA	mRNA	OpenSea						FALSE	TRUE
ch.1.4512450F_BC21	ch.1.4512450F	chr1	-	229658330	229658331		FALSE	FALSE	II	ch	URB2	URB2;URB2	ENST00000258243.7;ENST00000434387.1	32084;7484	Body;Body	Body	protein_coding;protein_coding	mRNA	mRNA	OpenSea						FALSE	TRUE
ch.1.4544771F_BC21	ch.1.4544771F	chr1	-	230856668	230856669		FALSE	FALSE	II	ch	C1orf198	C1orf198;C1orf198;C1orf198;C1orf198;C1orf198;C1orf198	ENST00000366663.10;ENST00000427697.2;ENST00000470540.5;ENST00000522201.1;ENST00000523410.1;ENST00000519360.1	11853;12648;12921;12330;-632;-534	5'UTR;5'UTR;5'UTR;5'UTR;TSS1500;TSS1500	TSS1500	protein_coding;protein_coding;protein_coding;protein_coding;protein_coding;retained_intron	mRNA	mRNA	OpenSea				SINE	Alu	FALSE	TRUE
ch.1.4597487F_BC21	ch.1.4597487F	chr1	-	233099215	233099216		FALSE	FALSE	II	ch	PCNX2	PCNX2;PCNX2;PCNX2;PCNX2;PCNX2;PCNX2;PCNX2	ENST00000462233.5;ENST00000475463.6;ENST00000486012.5;ENST00000490102.6;ENST00000258229.14;ENST00000484347.5;ENST00000484041.5	100976;158937;78620;40621;196510;61092;35973	5'UTR;5'UTR;5'UTR;5'UTR;5'UTR;5'UTR;5'UTR	5'UTR	nonsense_mediated_decay;nonsense_mediated_decay;nonsense_mediated_decay;nonsense_mediated_decay;protein_coding;protein_coding;retained_intron	mRNA	mRNA	OpenSea				LINE	RTE-BovB	FALSE	TRUE
ch.1.4603470R_BC21	ch.1.4603470R	chr1	+	233287840	233287841		FALSE	FALSE	II	ch	PCNX2	PCNX2	ENST00000258229.14	7885	5'UTR	5'UTR	protein_coding	mRNA	mRNA	OpenSea				SINE	MIR	FALSE	TRUE
ch.1.4634054R_BC21	ch.1.4634054R	chr1	+	234666822	234666823		FALSE	FALSE	II	ch	ENSG00000228044;ENSG00000241475	ENSG00000228044;ENSG00000228044;ENSG00000241475	ENST00000664534.1;ENST00000449012.1;ENST00000441360.1	10771;10698;6552	Body;Body;Body	Body	lncRNA;retained_intron;lncRNA	lncRNA	lncRNA	OpenSea				LTR	ERVL-MaLR	FALSE	TRUE
ch.1.46653973R_BC21	ch.1.46653973R	chr1	+	46415713	46415714		FALSE	FALSE	II	ch						Intergenic		No RNA Associated	No RNA Associated	OpenSea						FALSE	TRUE
ch.1.4690234F_BC21	ch.1.4690234F	chr1	-	236545580	236545581		FALSE	FALSE	II	ch	ENSG00000230325;LGALS8	ENSG00000230325;LGALS8;LGALS8;LGALS8;LGALS8;LGALS8;LGALS8;LGALS8;LGALS8;LGALS8;LGALS8;LGALS8;LGALS8	ENST00000433131.1;ENST00000323938.10;ENST00000341872.10;ENST00000352231.6;ENST00000366584.9;ENST00000416919.6;ENST00000450372.6;ENST00000525042.1;ENST00000526589.5;ENST00000526634.5;ENST00000527974.5;ENST00000489586.6;ENST00000528259.5	4700;21557;22142;27316;21599;22142;22142;19510;27308;21000;27342;2554;5334	5'UTR;Body;Body;Body;Body;Body;Body;Body;Body;Body;Body;Body;Body	5'UTR	lncRNA;protein_coding;protein_coding;protein_coding;protein_coding;protein_coding;protein_coding;protein_coding;protein_coding;protein_coding;protein_coding;retained_intron;retained_intron	mRNA	mRNA	OpenSea						FALSE	TRUE
ch.1.4707864F_BC21	ch.1.4707864F	chr1	-	237187719	237187720		FALSE	FALSE	II	ch	RYR2	RYR2	ENST00000366574.7	145536	Body	Body	protein_coding	mRNA	mRNA	OpenSea				SINE	Alu	FALSE	TRUE
ch.1.471396R_BC21	ch.1.471396R	chr1	+	12613664	12613665		FALSE	FALSE	II	ch	DHRS3	DHRS3;DHRS3;DHRS3	ENST00000464917.5;ENST00000616661.5;ENST00000482265.1	3131;4546;3032	5'UTR;5'UTR;5'UTR	5'UTR	protein_coding;protein_coding;retained_intron	mRNA	mRNA	Shelf						FALSE	TRUE
ch.1.4765882F_BC21	ch.1.4765882F	chr1	-	239866432	239866433		FALSE	FALSE	II	ch	CHRM3	CHRM3;CHRM3;CHRM3;CHRM3;CHRM3;CHRM3;CHRM3;CHRM3	ENST00000468573.5;ENST00000255380.8;ENST00000448020.1;ENST00000615928.5;ENST00000675184.1;ENST00000675709.1;ENST00000676153.1;ENST00000676433.1	479868;237360;146890;479177;479476;40359;479865;253105	Body;Body;Body;Body;Body;Body;Body;Body	Body	processed_transcript;protein_coding;protein_coding;protein_coding;protein_coding;protein_coding;protein_coding;protein_coding	mRNA	mRNA	OpenSea				SINE	MIR	FALSE	FALSE
ch.1.4784808F_BC21	ch.1.4784808F	chr1	-	240644389	240644390		FALSE	FALSE	II	ch						Intergenic		No RNA Associated	No RNA Associated	OpenSea				LTR	ERV1	FALSE	TRUE
ch.1.48110560R_BC21	ch.1.48110560R	chr1	+	47872300	47872301		FALSE	FALSE	II	ch	TRABD2B	TRABD2B;TRABD2B	ENST00000435576.2;ENST00000606738.3	121912;125085	5'UTR;5'UTR	5'UTR	processed_transcript;protein_coding	mRNA	mRNA	OpenSea						FALSE	TRUE
ch.1.4812384F_BC21	ch.1.4812384F	chr1	-	241855243	241855244		FALSE	FALSE	II	ch	EXO1	EXO1;EXO1;EXO1;EXO1;EXO1;EXO1;EXO1	ENST00000469419.1;ENST00000493702.5;ENST00000348581.9;ENST00000366548.8;ENST00000423131.5;ENST00000437497.5;ENST00000518483.5	4752;6261;6513;7040;7019;6294;6413	Body;Body;Body;Body;Body;Body;Body	Body	processed_transcript;processed_transcript;protein_coding;protein_coding;protein_coding;protein_coding;protein_coding	mRNA	mRNA	OpenSea				LTR	ERV1	FALSE	TRUE
ch.1.4819933F_BC21	ch.1.4819933F	chr1	-	242092347	242092348		FALSE	FALSE	II	ch	PLD5	PLD5;PLD5;PLD5;PLD5;PLD5	ENST00000314833.10;ENST00000366545.5;ENST00000427495.5;ENST00000442594.6;ENST00000536534.7	357109;432349;357135;432349;432350	5'UTR;5'UTR;5'UTR;5'UTR;5'UTR	5'UTR	nonsense_mediated_decay;nonsense_mediated_decay;protein_coding;protein_coding;protein_coding	mRNA	mRNA	OpenSea				SINE	MIR	FALSE	TRUE
ch.1.4829111R_BC21	ch.1.4829111R	chr1	+	242494976	242494977		FALSE	FALSE	II	ch	PLD5	PLD5;PLD5;PLD5;PLD5	ENST00000366545.5;ENST00000467561.5;ENST00000442594.6;ENST00000536534.7	29720;29695;29720;29721	5'UTR;5'UTR;5'UTR;5'UTR	5'UTR	nonsense_mediated_decay;nonsense_mediated_decay;protein_coding;protein_coding	mRNA	mRNA	OpenSea						FALSE	TRUE
ch.1.4885626R_BC21	ch.1.4885626R	chr1	+	244854505	244854506		FALSE	FALSE	II	ch	HNRNPU	HNRNPU;HNRNPU;HNRNPU;HNRNPU;HNRNPU;HNRNPU;HNRNPU;HNRNPU;HNRNPU;HNRNPU;HNRNPU;HNRNPU;HNRNPU;HNRNPU;HNRNPU;HNRNPU;HNRNPU;HNRNPU;HNRNPU;HNRNPU;HNRNPU;HNRNPU;HNRNPU	ENST00000475997.6;ENST00000489705.2;ENST00000638230.1;ENST00000639880.1;ENST00000640056.1;ENST00000640306.1;ENST00000640264.1;ENST00000283179.14;ENST00000440865.2;ENST00000444376.7;ENST00000638475.1;ENST00000638716.1;ENST00000639628.2;ENST00000639824.1;ENST00000640001.1;ENST00000640218.2;ENST00000366525.8;ENST00000366527.4;ENST00000468690.2;ENST00000476241.2;ENST00000638952.1;ENST00000639064.1;EN…	1552;-2;5956;7876;9148;9983;1092;9989;8601;10055;9586;6031;7889;3575;7876;10038;8445;243;5513;9987;10033;2722;10026	5'UTR;TSS200;5'UTR;5'UTR;5'UTR;5'UTR;5'UTR;5'UTR;5'UTR;5'UTR;5'UTR;5'UTR;5'UTR;5'UTR;1stExon;5'UTR;5'UTR;5'UTR;1stExon;5'UTR;5'UTR;1stExon;5'UTR	TSS200	nonsense_mediated_decay;nonsense_mediated_decay;nonsense_mediated_decay;nonsense_mediated_decay;nonsense_mediated_decay;nonsense_mediated_decay;processed_transcript;protein_coding;protein_coding;protein_coding;protein_coding;protein_coding;protein_coding;protein_coding;protein_coding;protein_coding;retained_intron;retained_intron;retained_intron;retained_intron;retained_intron;retained_intron;ret…	mRNA	mRNA	OpenSea						FALSE	TRUE
ch.1.4947900R_BC21	ch.1.4947900R	chr1	+	246876239	246876240		FALSE	FALSE	II	ch	AHCTF1	AHCTF1;AHCTF1;AHCTF1;AHCTF1;AHCTF1	ENST00000470300.5;ENST00000483900.1;ENST00000326225.3;ENST00000366508.5;ENST00000648844.2	23241;829;55185;55124;55709	5'UTR;5'UTR;5'UTR;5'UTR;5'UTR	5'UTR	processed_transcript;processed_transcript;protein_coding;protein_coding;protein_coding	mRNA	mRNA	OpenSea						FALSE	TRUE
ch.1.505031R_BC21	ch.1.505031R	chr1	+	14503931	14503932		FALSE	FALSE	II	ch	KAZN	KAZN	ENST00000636203.1	611140	Body	Body	protein_coding	mRNA	mRNA	OpenSea						FALSE	TRUE
ch.1.5400413R_BC21	ch.1.5400413R	chr1	+	5417765	5417766		FALSE	FALSE	II	ch						Intergenic		No RNA Associated	No RNA Associated	OpenSea						FALSE	TRUE
ch.1.541122F_BC21	ch.1.541122F	chr1	-	15565417	15565418		FALSE	FALSE	II	ch	DNAJC16	DNAJC16;DNAJC16;DNAJC16;DNAJC16;DNAJC16;DNAJC16;DNAJC16;DNAJC16	ENST00000472665.1;ENST00000475133.5;ENST00000479655.1;ENST00000483270.1;ENST00000375838.5;ENST00000375847.8;ENST00000375849.5;ENST00000616884.4	1332;38605;-400;5810;38605;38570;38605;38605	Body;Body;TSS1500;Body;Body;Body;Body;Body	TSS1500	nonsense_mediated_decay;nonsense_mediated_decay;processed_transcript;processed_transcript;protein_coding;protein_coding;protein_coding;protein_coding	mRNA	mRNA	OpenSea				LINE	L2	FALSE	TRUE
ch.1.543953R_BC21	ch.1.543953R	chr1	+	15639321	15639322		FALSE	FALSE	II	ch	DDI2	DDI2;DDI2;DDI2	ENST00000320153.10;ENST00000483899.1;ENST00000480945.6	8920;8897;21864	Body;Body;Body	Body	nonsense_mediated_decay;nonsense_mediated_decay;protein_coding	mRNA	mRNA	OpenSea						FALSE	TRUE
ch.1.55181547R_TC21	ch.1.55181547R	chr1	+	54943285	54943286	M_SNP_AFR_1pt,M_SNP_AMR_1pt,M_SNP_EAS_1pt,M_SNP_EUR_1pt,M_SNP_SAS_1pt,M_SNPcommon_1pt,M_SNPcommon_5pt	TRUE	FALSE	II	ch	ENSG00000242396	ENSG00000242396	ENST00000689429.1	56474	Body	Body	lncRNA	lncRNA	lncRNA	OpenSea				LTR	ERVL-MaLR	FALSE	TRUE
ch.1.55746252R_BC21	ch.1.55746252R	chr1	+	55507990	55507991		FALSE	FALSE	II	ch	ENSG00000234810	ENSG00000234810;ENSG00000234810	ENST00000643167.1;ENST00000646341.1	178703;146583	Body;Body	Body	lncRNA;lncRNA	lncRNA	lncRNA	OpenSea						FALSE	TRUE
ch.1.55941967F_BC21	ch.1.55941967F	chr1	-	55703705	55703706		FALSE	FALSE	II	ch	ENSG00000234810	ENSG00000234810;ENSG00000234810;ENSG00000234810;ENSG00000234810;ENSG00000234810	ENST00000422374.1;ENST00000634769.1;ENST00000643167.1;ENST00000646341.1;ENST00000671349.1	122669;122645;374418;342298;122597	Body;Body;Body;Body;Body	Body	lncRNA;lncRNA;lncRNA;lncRNA;lncRNA	lncRNA	lncRNA	OpenSea						FALSE	TRUE
ch.1.56581040R_TC21	ch.1.56581040R	chr1	+	56342779	56342780		FALSE	FALSE	II	ch	ENSG00000260971;ENSG00000284686	ENSG00000260971;ENSG00000260971;ENSG00000260971;ENSG00000260971;ENSG00000260971;ENSG00000260971;ENSG00000260971;ENSG00000260971;ENSG00000260971;ENSG00000260971;ENSG00000260971;ENSG00000260971;ENSG00000260971;ENSG00000260971;ENSG00000284686;ENSG00000284686;ENSG00000284686;ENSG00000284686;ENSG00000284686	ENST00000641035.1;ENST00000641155.1;ENST00000641177.1;ENST00000641302.1;ENST00000641442.1;ENST00000641445.1;ENST00000641502.1;ENST00000641594.1;ENST00000641611.1;ENST00000641752.1;ENST00000641838.1;ENST00000641942.1;ENST00000642068.1;ENST00000642120.1;ENST00000641109.1;ENST00000641346.1;ENST00000641415.1;ENST00000641494.1;ENST00000642129.1	134908;40440;32520;32574;33423;32592;32486;32568;32520;32539;32534;32534;32529;32535;181085;140675;140675;169260;181716	5'UTR;5'UTR;5'UTR;5'UTR;5'UTR;5'UTR;5'UTR;5'UTR;5'UTR;5'UTR;5'UTR;5'UTR;5'UTR;5'UTR;5'UTR;5'UTR;5'UTR;5'UTR;5'UTR	5'UTR	lncRNA;lncRNA;lncRNA;lncRNA;lncRNA;lncRNA;lncRNA;lncRNA;lncRNA;lncRNA;lncRNA;lncRNA;lncRNA;lncRNA;nonsense_mediated_decay;nonsense_mediated_decay;nonsense_mediated_decay;nonsense_mediated_decay;nonsense_mediated_decay	lncRNA	lncRNA	OpenSea				LINE	L1	FALSE	TRUE
ch.1.572291F_BC21	ch.1.572291F	chr1	-	16388922	16388923		FALSE	FALSE	II	ch	SPATA21;SZRD1	SPATA21;SZRD1;SZRD1;SZRD1;SZRD1;SZRD1;SZRD1;SZRD1;SZRD1;SZRD1;SZRD1	ENST00000491418.5;ENST00000476423.5;ENST00000472351.5;ENST00000472461.1;ENST00000475078.1;ENST00000475554.5;ENST00000486763.5;ENST00000401088.9;ENST00000401089.3;ENST00000471507.5;ENST00000492354.1	15052;21680;21676;21212;36348;21680;21688;21681;21698;21835;21658	5'UTR;Body;Body;Body;Body;Body;Body;Body;Body;Body;Body	5'UTR	protein_coding;nonsense_mediated_decay;processed_transcript;processed_transcript;processed_transcript;processed_transcript;processed_transcript;protein_coding;protein_coding;protein_coding;protein_coding	mRNA	mRNA	OpenSea				SINE	Alu	FALSE	TRUE
ch.1.5843844F_BC21	ch.1.5843844F	chr1	-	5861196	5861197		FALSE	FALSE	II	ch						Intergenic		No RNA Associated	No RNA Associated	OpenSea				LTR	ERVL-MaLR	FALSE	TRUE
ch.1.58573617F_BC21	ch.1.58573617F	chr1	-	58335356	58335357		FALSE	FALSE	II	ch	DAB1	DAB1	ENST00000485760.5	211378	5'UTR	5'UTR	processed_transcript	processed_transcript	processed_transcript	OpenSea				LINE	L2	FALSE	TRUE
ch.1.590396F_BC21	ch.1.590396F	chr1	-	17019480	17019481		FALSE	FALSE	II	ch	SDHB	SDHB;SDHB;SDHB	ENST00000475049.5;ENST00000375499.8;ENST00000485092.5	3680;34552;3556	5'UTR;5'UTR;5'UTR	5'UTR	processed_transcript;protein_coding;retained_intron	mRNA	mRNA	OpenSea						FALSE	TRUE
ch.1.59074111F_BC21	ch.1.59074111F	chr1	-	58835850	58835851		FALSE	FALSE	II	ch	LINC01135	LINC01135;LINC01135;LINC01135;LINC01135;LINC01135	ENST00000419531.3;ENST00000649834.1;ENST00000653297.1;ENST00000663144.1;ENST00000693275.2	50698;50723;50723;50718;50712	Body;Body;Body;Body;Body	Body	lncRNA;lncRNA;lncRNA;lncRNA;lncRNA	lncRNA	lncRNA	OpenSea						FALSE	TRUE
ch.1.59471444R_BC21	ch.1.59471444R	chr1	+	59233183	59233184		FALSE	FALSE	II	ch	FGGY-DT;LINC01358	FGGY-DT;LINC01358	ENST00000647858.1;ENST00000625548.1	63308;100711	5'UTR;Body	5'UTR	lncRNA;lncRNA	lncRNA	lncRNA	OpenSea				SINE	MIR	FALSE	TRUE
ch.1.620704R_BC21	ch.1.620704R	chr1	+	17912016	17912017		FALSE	FALSE	II	ch						Intergenic		No RNA Associated	No RNA Associated	OpenSea				RC	Helitron	FALSE	TRUE
ch.1.64641599F_BC21	ch.1.64641599F	chr1	-	64403327	64403328		FALSE	FALSE	II	ch						Intergenic		No RNA Associated	No RNA Associated	OpenSea						FALSE	TRUE
ch.1.64660926R_TC21	ch.1.64660926R	chr1	+	64422654	64422655		FALSE	FALSE	II	ch						Intergenic		No RNA Associated	No RNA Associated	OpenSea				LTR	ERVL-MaLR	FALSE	TRUE
ch.1.653511R_BC21	ch.1.653511R	chr1	+	19066579	19066580		FALSE	FALSE	II	ch						Intergenic		No RNA Associated	No RNA Associated	OpenSea						FALSE	TRUE
ch.1.658177R_BC21	ch.1.658177R	chr1	+	19162859	19162860		FALSE	FALSE	II	ch	UBR4	UBR4;UBR4;UBR4	ENST00000375254.8;ENST00000417040.1;ENST00000419533.1	47407;5196;14886	5'UTR;5'UTR;5'UTR	5'UTR	protein_coding;protein_coding;retained_intron	mRNA	mRNA	OpenSea						FALSE	TRUE
ch.1.659111R_BC21	ch.1.659111R	chr1	+	19184621	19184622		FALSE	FALSE	II	ch	UBR4	UBR4	ENST00000375254.8	25645	5'UTR	5'UTR	protein_coding	mRNA	mRNA	OpenSea						FALSE	TRUE
ch.1.659794R_TC21	ch.1.659794R	chr1	+	19200404	19200405		FALSE	FALSE	II	ch	UBR4	UBR4	ENST00000375254.8	9862	5'UTR	5'UTR	protein_coding	mRNA	mRNA	OpenSea						FALSE	TRUE
ch.1.69277142F_BC21	ch.1.69277142F	chr1	-	69038870	69038871		FALSE	FALSE	II	ch						Intergenic		No RNA Associated	No RNA Associated	OpenSea				LINE	L1	FALSE	TRUE
ch.1.69469992R_BC21	ch.1.69469992R	chr1	+	69231720	69231721		FALSE	FALSE	II	ch	LINC02791	LINC02791	ENST00000650525.1	17757	5'UTR	5'UTR	lncRNA	lncRNA	lncRNA	OpenSea						FALSE	TRUE
ch.1.69949640R_BC21	ch.1.69949640R	chr1	+	69711368	69711369		FALSE	FALSE	II	ch	ENSG00000287283;LRRC7	ENSG00000287283;LRRC7;LRRC7;LRRC7	ENST00000656012.1;ENST00000310961.9;ENST00000370958.5;ENST00000651989.2	-1094;142971;142919;143447	TSS1500;Body;Body;Body	TSS1500	lncRNA;protein_coding;protein_coding;protein_coding	mRNA	mRNA	OpenSea						FALSE	FALSE
ch.1.705736F_BC21	ch.1.705736F	chr1	-	20747514	20747515		FALSE	FALSE	II	ch	HP1BP3	HP1BP3;HP1BP3;HP1BP3;HP1BP3;HP1BP3	ENST00000488722.5;ENST00000491748.1;ENST00000312239.10;ENST00000375003.6;ENST00000438032.6	2233;2737;39138;27491;39793	5'UTR;5'UTR;5'UTR;5'UTR;5'UTR	5'UTR	processed_transcript;processed_transcript;protein_coding;protein_coding;protein_coding	mRNA	mRNA	OpenSea						FALSE	TRUE
ch.1.79281177F_BO21	ch.1.79281177F	chr1	-	79042903	79042904		FALSE	FALSE	II	ch	ADGRL4	ADGRL4;ADGRL4;ADGRL4;ADGRL4;ADGRL4	ENST00000662895.1;ENST00000655029.1;ENST00000656300.1;ENST00000661030.1;ENST00000662530.1	193589;193587;145580;239221;145496	5'UTR;5'UTR;5'UTR;5'UTR;5'UTR	5'UTR	nonsense_mediated_decay;protein_coding;protein_coding;protein_coding;protein_coding	mRNA	mRNA	OpenSea				LINE	L1	FALSE	FALSE
ch.1.81827435R_BC21	ch.1.81827435R	chr1	+	81589161	81589162		FALSE	FALSE	II	ch	ADGRL2;ENSG00000236676	ADGRL2;ADGRL2;ADGRL2;ADGRL2;ADGRL2;ADGRL2;ADGRL2;ADGRL2;ADGRL2;ADGRL2;ENSG00000236676	ENST00000469377.6;ENST00000473719.5;ENST00000674378.1;ENST00000370721.5;ENST00000370723.5;ENST00000370725.5;ENST00000370727.5;ENST00000370728.5;ENST00000370730.5;ENST00000674386.1;ENST00000430748.1	282963;283002;283015;282996;282996;282996;282996;282996;282996;283012;36552	Body;Body;Body;Body;Body;Body;Body;Body;Body;Body;5'UTR	5'UTR	processed_transcript;processed_transcript;processed_transcript;protein_coding;protein_coding;protein_coding;protein_coding;protein_coding;protein_coding;retained_intron;lncRNA	mRNA	mRNA	OpenSea				LTR	ERVL	FALSE	TRUE
ch.1.822136R_BC21	ch.1.822136R	chr1	+	24420243	24420244		FALSE	FALSE	II	ch	NIPAL3	NIPAL3;NIPAL3;NIPAL3;NIPAL3;NIPAL3	ENST00000475663.2;ENST00000003912.7;ENST00000339255.2;ENST00000358028.8;ENST00000374399.9	4386;4441;4430;4431;4442	Body;Body;Body;Body;Body	Body	processed_transcript;protein_coding;protein_coding;protein_coding;protein_coding	mRNA	mRNA	Shelf				SINE	Alu	FALSE	TRUE
ch.1.82351666F_BC21	ch.1.82351666F	chr1	-	82113393	82113394		FALSE	FALSE	II	ch						Intergenic		No RNA Associated	No RNA Associated	OpenSea						FALSE	TRUE
ch.1.829344F_BC21	ch.1.829344F	chr1	-	24657005	24657006		FALSE	FALSE	II	ch	SRRM1	SRRM1;SRRM1;SRRM1;SRRM1;SRRM1;SRRM1;SRRM1;SRRM1	ENST00000461768.5;ENST00000479034.5;ENST00000485541.1;ENST00000496882.5;ENST00000323848.14;ENST00000374389.8;ENST00000596378.1;ENST00000488317.1	1995;13698;1984;4509;13704;13707;13447;1952	Body;Body;Body;Body;Body;Body;Body;Body	Body	processed_transcript;processed_transcript;processed_transcript;processed_transcript;protein_coding;protein_coding;protein_coding;retained_intron	mRNA	mRNA	OpenSea						FALSE	TRUE
ch.1.839062R_BC21	ch.1.839062R	chr1	+	24956047	24956048	M_2extBase_SNP_EUR_1pt	FALSE	FALSE	II	ch	RUNX3	RUNX3;RUNX3;RUNX3	ENST00000479341.1;ENST00000338888.3;ENST00000399916.5	9074;8937;8963	5'UTR;No GENCODE transcript;5'UTR	5'UTR	processed_transcript;protein_coding;protein_coding	mRNA	mRNA	OpenSea				LINE	L2	FALSE	TRUE
ch.1.850602F_BC21	ch.1.850602F	chr1	-	25358781	25358782		FALSE	FALSE	II	ch	TMEM50A	TMEM50A;TMEM50A;TMEM50A;TMEM50A	ENST00000480937.5;ENST00000491936.5;ENST00000498135.5;ENST00000374358.5	20459;20462;20465;20448	Body;Body;Body;Body	Body	processed_transcript;processed_transcript;processed_transcript;protein_coding	mRNA	mRNA	OpenSea						FALSE	TRUE
ch.1.85841987R_BC21	ch.1.85841987R	chr1	+	85603715	85603716		FALSE	FALSE	II	ch						Intergenic		No RNA Associated	No RNA Associated	OpenSea				LINE	CR1	FALSE	TRUE
ch.1.86649240R_BC21	ch.1.86649240R	chr1	+	86410968	86410969		FALSE	FALSE	II	ch						Intergenic		No RNA Associated	No RNA Associated	OpenSea				LTR	ERVL	FALSE	FALSE
ch.1.87505147F_BC21	ch.1.87505147F	chr1	-	87266875	87266876		FALSE	FALSE	II	ch						Intergenic		No RNA Associated	No RNA Associated	OpenSea				LINE	L2	FALSE	TRUE
ch.1.876374R_BC21	ch.1.876374R	chr1	+	26238850	26238851		FALSE	FALSE	II	ch	CEP85	CEP85;CEP85;CEP85	ENST00000252992.8;ENST00000451429.8;ENST00000640292.2	4649;4651;4651	Body;Body;Body	Body	protein_coding;protein_coding;protein_coding	mRNA	mRNA	OpenSea						FALSE	TRUE
ch.1.87731801F_TO21	ch.1.87731801F	chr1	-	87493529	87493530		FALSE	FALSE	II	ch						Intergenic		No RNA Associated	No RNA Associated	OpenSea				LINE	L2	FALSE	TRUE
ch.1.87940282F_BC21	ch.1.87940282F	chr1	-	87702010	87702011		FALSE	FALSE	II	ch	PKN2-AS1	PKN2-AS1;PKN2-AS1	ENST00000642677.1;ENST00000645056.1	526287;838649	5'UTR;5'UTR	5'UTR	lncRNA;lncRNA	lncRNA	lncRNA	OpenSea				LINE	L1	FALSE	TRUE
ch.1.88636103R_BC21	ch.1.88636103R	chr1	+	88397831	88397832		FALSE	FALSE	II	ch	PKN2-AS1	PKN2-AS1	ENST00000645056.1	142828	5'UTR	5'UTR	lncRNA	lncRNA	lncRNA	OpenSea				LTR	ERVL-MaLR	FALSE	TRUE
ch.1.88799877F_BC21	ch.1.88799877F	chr1	-	88561605	88561606		FALSE	FALSE	II	ch	PKN2-AS1	PKN2-AS1;PKN2-AS1;PKN2-AS1;PKN2-AS1	ENST00000425750.2;ENST00000458097.5;ENST00000645890.1;ENST00000657030.1	9255;123599;123340;123311	5'UTR;5'UTR;5'UTR;5'UTR	5'UTR	lncRNA;lncRNA;lncRNA;lncRNA	lncRNA	lncRNA	OpenSea						FALSE	TRUE
ch.1.893309F_BC21	ch.1.893309F	chr1	-	26769676	26769677		FALSE	FALSE	II	ch	ARID1A	ARID1A;ARID1A;ARID1A;ARID1A;ARID1A;ARID1A;ARID1A	ENST00000324856.13;ENST00000374152.7;ENST00000430799.7;ENST00000457599.6;ENST00000636219.1;ENST00000430291.2;ENST00000636110.1	73662;40765;76441;73273;40020;3407;503	Body;Body;Body;Body;Body;Body;1stExon	1stExon	protein_coding;protein_coding;protein_coding;protein_coding;protein_coding;retained_intron;retained_intron	mRNA	mRNA	OpenSea						FALSE	TRUE
ch.1.893623F_BC21	ch.1.893623F	chr1	-	26776110	26776111		FALSE	FALSE	II	ch	ARID1A	ARID1A;ARID1A;ARID1A;ARID1A;ARID1A;ARID1A;ARID1A	ENST00000466382.2;ENST00000532781.1;ENST00000324856.13;ENST00000374152.7;ENST00000430799.7;ENST00000457599.6;ENST00000636219.1	3147;1241;80096;47199;82875;79707;46454	Body;Body;Body;Body;Body;Body;Body	Body	nonsense_mediated_decay;nonsense_mediated_decay;protein_coding;protein_coding;protein_coding;protein_coding;protein_coding	mRNA	mRNA	OpenSea				SINE	Alu	FALSE	TRUE
ch.1.89724558F_BC21	ch.1.89724558F	chr1	-	89486410	89486411		FALSE	FALSE	II	ch	ENSG00000286548	ENSG00000286548;ENSG00000286548	ENST00000662176.1;ENST00000671515.1	39003;39062	5'UTR;5'UTR	5'UTR	lncRNA;lncRNA	lncRNA	lncRNA	OpenSea						FALSE	TRUE
ch.1.897769F_BC21	ch.1.897769F	chr1	-	26893956	26893957		FALSE	FALSE	II	ch	GPATCH3	GPATCH3;GPATCH3;GPATCH3	ENST00000361720.10;ENST00000445019.5;ENST00000450844.1	6511;-508;-1064	5'UTR;TSS1500;TSS1500	TSS1500	protein_coding;protein_coding;protein_coding	mRNA	mRNA	Shelf				SINE	Alu	FALSE	TRUE
ch.1.90405031F_BC21	ch.1.90405031F	chr1	-	90166884	90166885	M_nonuniq	TRUE	FALSE	II	ch						Intergenic		No RNA Associated	No RNA Associated	OpenSea				LINE	L1	FALSE	TRUE
ch.1.91396694R_TC21	ch.1.91396694R	chr1	+	91158548	91158549		FALSE	FALSE	II	ch						Intergenic		No RNA Associated	No RNA Associated	OpenSea				LTR	ERVL-MaLR	FALSE	TRUE
ch.1.928723R_BC21	ch.1.928723R	chr1	+	27850368	27850369		FALSE	FALSE	II	ch	PPP1R8	PPP1R8;PPP1R8;PPP1R8;PPP1R8;PPP1R8	ENST00000486634.2;ENST00000236412.11;ENST00000311772.10;ENST00000373931.8;ENST00000431586.1	276;19555;19587;19547;19045	1stExon;Body;Body;Body;Body	1stExon	processed_transcript;protein_coding;protein_coding;protein_coding;protein_coding	mRNA	mRNA	OpenSea						FALSE	TRUE
ch.1.930581F_BC21	ch.1.930581F	chr1	-	27896487	27896488		FALSE	FALSE	II	ch	RPA2	RPA2;RPA2;RPA2;RPA2	ENST00000313433.11;ENST00000373909.7;ENST00000373912.8;ENST00000419958.5	18026;18259;18088;598	5'UTR;5'UTR;5'UTR;5'UTR	5'UTR	protein_coding;protein_coding;protein_coding;protein_coding	mRNA	mRNA	OpenSea						FALSE	TRUE
ch.1.93237475F_BC21	ch.1.93237475F	chr1	-	92999329	92999330		FALSE	FALSE	II	ch						Intergenic		No RNA Associated	No RNA Associated	OpenSea				LTR	Gypsy?	FALSE	TRUE
ch.1.933676F_TC21	ch.1.933676F	chr1	-	27980035	27980036		FALSE	FALSE	II	ch	EYA3	EYA3;EYA3;EYA3;EYA3;EYA3	ENST00000373863.3;ENST00000373864.5;ENST00000373871.8;ENST00000436342.6;ENST00000540618.5	108529;78052;108575;108602;108602	5'UTR;5'UTR;5'UTR;5'UTR;5'UTR	5'UTR	protein_coding;protein_coding;protein_coding;protein_coding;protein_coding	mRNA	mRNA	OpenSea				SINE	MIR	FALSE	TRUE
ch.1.93382935F_BC21	ch.1.93382935F	chr1	-	93144789	93144790		FALSE	FALSE	II	ch						Intergenic		No RNA Associated	No RNA Associated	OpenSea				SINE	Alu	FALSE	TRUE
ch.1.944912R_BC21	ch.1.944912R	chr1	+	28332154	28332155		FALSE	FALSE	II	ch	MED18	MED18;MED18;MED18;MED18	ENST00000474683.1;ENST00000479574.5;ENST00000373842.9;ENST00000398997.2	1872;3153;3115;3100	Body;Body;Body;Body	Body	processed_transcript;processed_transcript;protein_coding;protein_coding	mRNA	mRNA	Shelf				SINE	Alu	FALSE	TRUE
ch.1.949135F_BC21	ch.1.949135F	chr1	-	28459676	28459677		FALSE	FALSE	II	ch	PHACTR4	PHACTR4;PHACTR4;PHACTR4;PHACTR4;PHACTR4;PHACTR4;PHACTR4	ENST00000493669.2;ENST00000632421.1;ENST00000373836.4;ENST00000373839.8;ENST00000632202.1;ENST00000633167.1;ENST00000463428.5	89933;89967;21506;89937;90068;21526;89938	Body;Body;Body;Body;Body;Body;Body	Body	nonsense_mediated_decay;nonsense_mediated_decay;protein_coding;protein_coding;protein_coding;protein_coding;retained_intron	mRNA	mRNA	OpenSea				SINE	Alu	FALSE	TRUE
ch.1.95007378R_TC21	ch.1.95007378R	chr1	+	94769233	94769234		FALSE	FALSE	II	ch	SLC44A3-AS1	SLC44A3-AS1;SLC44A3-AS1;SLC44A3-AS1;SLC44A3-AS1;SLC44A3-AS1;SLC44A3-AS1;SLC44A3-AS1;SLC44A3-AS1;SLC44A3-AS1;SLC44A3-AS1;SLC44A3-AS1;SLC44A3-AS1;SLC44A3-AS1	ENST00000414374.1;ENST00000418366.2;ENST00000421997.5;ENST00000432162.6;ENST00000442418.5;ENST00000452922.5;ENST00000634339.1;ENST00000634861.1;ENST00000634870.1;ENST00000634937.1;ENST00000635184.1;ENST00000635408.2;ENST00000635440.1	50977;50986;50986;50959;50863;51048;86188;50959;51044;50924;51033;51042;51078	5'UTR;5'UTR;5'UTR;5'UTR;5'UTR;5'UTR;5'UTR;5'UTR;5'UTR;5'UTR;5'UTR;5'UTR;5'UTR	5'UTR	processed_transcript;processed_transcript;processed_transcript;processed_transcript;processed_transcript;processed_transcript;processed_transcript;processed_transcript;processed_transcript;processed_transcript;processed_transcript;processed_transcript;processed_transcript	processed_transcript	processed_transcript	OpenSea						FALSE	TRUE
ch.1.953398R_BC21	ch.1.953398R	chr1	+	28559873	28559874		FALSE	FALSE	II	ch	TRNAU1AP	TRNAU1AP;TRNAU1AP;TRNAU1AP;TRNAU1AP;TRNAU1AP;TRNAU1AP;TRNAU1AP;TRNAU1AP;TRNAU1AP	ENST00000464093.1;ENST00000464880.5;ENST00000480930.5;ENST00000484775.1;ENST00000491577.5;ENST00000495215.5;ENST00000495995.5;ENST00000497790.5;ENST00000373830.4	6202;6767;6775;-759;6768;6627;6787;6641;6789	Body;Body;Body;TSS1500;Body;Body;Body;Body;Body	TSS1500	processed_transcript;processed_transcript;processed_transcript;processed_transcript;processed_transcript;processed_transcript;processed_transcript;processed_transcript;protein_coding	mRNA	mRNA	OpenSea				SINE	Alu	FALSE	TRUE
ch.1.95579934F_BC21	ch.1.95579934F	chr1	-	95341789	95341790		FALSE	FALSE	II	ch						Intergenic		No RNA Associated	No RNA Associated	OpenSea						FALSE	TRUE
ch.1.95642235F_BC21	ch.1.95642235F	chr1	-	95404090	95404091		FALSE	FALSE	II	ch						Intergenic		No RNA Associated	No RNA Associated	OpenSea				LTR	ERVL-MaLR	FALSE	TRUE
ch.1.95724F_BC21	ch.1.95724F	chr1	-	2517055	2517056		FALSE	FALSE	II	ch	PANK4	PANK4;PANK4;PANK4;PANK4;PANK4	ENST00000468002.2;ENST00000505228.5;ENST00000378466.9;ENST00000435556.8;ENST00000515423.1	2240;3846;9541;9541;-1118	5'UTR;5'UTR;5'UTR;5'UTR;TSS1500	TSS1500	nonsense_mediated_decay;nonsense_mediated_decay;protein_coding;protein_coding;retained_intron	mRNA	mRNA	Shore						FALSE	TRUE
ch.1.976694F_BC21	ch.1.976694F	chr1	-	29204734	29204735		FALSE	FALSE	II	ch	MECR	MECR;MECR;MECR;MECR;MECR;MECR;MECR;MECR;MECR;MECR	ENST00000463412.1;ENST00000453185.5;ENST00000463052.5;ENST00000473030.5;ENST00000475861.6;ENST00000478505.6;ENST00000489248.5;ENST00000490529.5;ENST00000263702.11;ENST00000373791.7	11295;2094;26167;11879;26163;16178;26172;26160;26200;26190	5'UTR;5'UTR;5'UTR;5'UTR;5'UTR;5'UTR;5'UTR;5'UTR;5'UTR;5'UTR	5'UTR	nonsense_mediated_decay;processed_transcript;processed_transcript;processed_transcript;processed_transcript;processed_transcript;processed_transcript;processed_transcript;protein_coding;protein_coding	mRNA	mRNA	OpenSea						FALSE	TRUE
ch.1.99401238R_BC21	ch.1.99401238R	chr1	+	99163093	99163094		FALSE	FALSE	II	ch	PLPPR5;PLPPR5-AS1	PLPPR5;PLPPR5-AS1;PLPPR5-AS1;PLPPR5-AS1;PLPPR5-AS1	ENST00000696571.1;ENST00000647692.1;ENST00000658279.1;ENST00000660510.1;ENST00000662973.1	64836;158667;158650;158691;158551	5'UTR;Body;Body;Body;Body	5'UTR	protein_coding;lncRNA;lncRNA;lncRNA;lncRNA	mRNA	mRNA	OpenSea				LINE	L2	FALSE	FALSE
ch.10.1020819F_BC21	ch.10.1020819F	chr10	-	44089967	44089968		FALSE	FALSE	II	ch						Intergenic		No RNA Associated	No RNA Associated	OpenSea						FALSE	TRUE
ch.10.1024765R_BC21	ch.10.1024765R	chr10	+	44302587	44302588		FALSE	FALSE	II	ch	ENSG00000287901	ENSG00000287901;ENSG00000287901	ENST00000658643.1;ENST00000664323.1	7633;7650	5'UTR;5'UTR	5'UTR	lncRNA;lncRNA	lncRNA	lncRNA	OpenSea						FALSE	TRUE
ch.10.1028651F_BC21	ch.10.1028651F	chr10	-	44474548	44474549		FALSE	FALSE	II	ch						Intergenic		No RNA Associated	No RNA Associated	OpenSea				SINE	Alu	FALSE	TRUE
ch.10.10520798F_BC21	ch.10.10520798F	chr10	-	10438828	10438829		FALSE	FALSE	II	ch	CELF2-DT	CELF2-DT;CELF2-DT;CELF2-DT;CELF2-DT;CELF2-DT;CELF2-DT;CELF2-DT	ENST00000602311.2;ENST00000634462.1;ENST00000653741.1;ENST00000661560.1;ENST00000665201.1;ENST00000668678.1;ENST00000670890.2	23521;23521;17606;17370;23455;23533;23504	5'UTR;5'UTR;5'UTR;5'UTR;5'UTR;5'UTR;5'UTR	5'UTR	lncRNA;lncRNA;lncRNA;lncRNA;lncRNA;lncRNA;lncRNA	lncRNA	lncRNA	OpenSea				LINE	RTE-BovB	FALSE	TRUE
ch.10.107354959F_BC21	ch.10.107354959F	chr10	-	105605210	105605211		FALSE	FALSE	II	ch						Intergenic		No RNA Associated	No RNA Associated	OpenSea				LINE	L1	FALSE	TRUE
ch.10.109266902R_BC21	ch.10.109266902R	chr10	+	107517153	107517154		FALSE	FALSE	II	ch						Intergenic		No RNA Associated	No RNA Associated	OpenSea				DNA	TcMar-Tigger	FALSE	TRUE
ch.10.10942743F_BC21	ch.10.10942743F	chr10	-	10860773	10860774		FALSE	FALSE	II	ch	CELF2	CELF2;CELF2;CELF2	ENST00000636488.1;ENST00000637215.1;ENST00000638035.1	62150;62377;62158	Body;Body;Body	Body	protein_coding;protein_coding;protein_coding	mRNA	mRNA	OpenSea				LTR	ERV1	FALSE	TRUE
ch.10.109839658F_BC21	ch.10.109839658F	chr10	-	108089909	108089910		FALSE	FALSE	II	ch	LINC01435	LINC01435;LINC01435;LINC01435;LINC01435;LINC01435	ENST00000600953.3;ENST00000627225.2;ENST00000629275.2;ENST00000631100.1;ENST00000659061.1	21693;107868;107940;78060;21591	5'UTR;5'UTR;5'UTR;5'UTR;5'UTR	5'UTR	lncRNA;lncRNA;lncRNA;lncRNA;lncRNA	lncRNA	lncRNA	OpenSea				LTR	ERV1	FALSE	TRUE
ch.10.109847071F_BC21	ch.10.109847071F	chr10	-	108097322	108097323		FALSE	FALSE	II	ch	LINC01435	LINC01435;LINC01435;LINC01435;LINC01435;LINC01435	ENST00000600953.3;ENST00000627225.2;ENST00000629275.2;ENST00000631100.1;ENST00000659061.1	14280;100455;100527;70647;14178	5'UTR;5'UTR;5'UTR;5'UTR;5'UTR	5'UTR	lncRNA;lncRNA;lncRNA;lncRNA;lncRNA	lncRNA	lncRNA	OpenSea				LTR	ERV1	FALSE	FALSE
ch.10.1117020F_BC21	ch.10.1117020F	chr10	+	46012855	46012856		FALSE	FALSE	II	ch	NCOA4	NCOA4;NCOA4;NCOA4;NCOA4;NCOA4;NCOA4;NCOA4	ENST00000578454.5;ENST00000579039.2;ENST00000580070.5;ENST00000581486.6;ENST00000583565.5;ENST00000585056.5;ENST00000585132.5	17752;17760;17737;17768;6682;17760;10600	5'UTR;5'UTR;5'UTR;5'UTR;5'UTR;5'UTR;5'UTR	5'UTR	protein_coding;protein_coding;protein_coding;protein_coding;protein_coding;protein_coding;protein_coding	mRNA	mRNA	OpenSea						FALSE	TRUE
ch.10.113099321F_BC21	ch.10.113099321F	chr10	-	111349572	111349573		FALSE	FALSE	II	ch						Intergenic		No RNA Associated	No RNA Associated	OpenSea						FALSE	TRUE
ch.10.1148322F_BC21	ch.10.1148322F	chr10	-	52005069	52005070		FALSE	FALSE	II	ch	PRKG1	PRKG1;PRKG1;PRKG1;PRKG1	ENST00000373976.9;ENST00000373980.11;ENST00000401604.8;ENST00000645324.1	930500;930583;1014182;930766	Body;Body;Body;Body	Body	protein_coding;protein_coding;protein_coding;protein_coding	mRNA	mRNA	OpenSea						FALSE	TRUE
ch.10.1159788F_BC21	ch.10.1159788F	chr10	-	52760718	52760719		FALSE	FALSE	II	ch						Intergenic		No RNA Associated	No RNA Associated	OpenSea				LTR	ERVL-MaLR	FALSE	FALSE
ch.10.116792202R_BC21	ch.10.116792202R	chr10	+	115042452	115042453	M_nonuniq	TRUE	FALSE	II	ch						Intergenic		No RNA Associated	No RNA Associated	OpenSea				LTR	ERV1	FALSE	TRUE
ch.10.119748781R_BC21	ch.10.119748781R	chr10	+	117999279	117999280		FALSE	FALSE	II	ch						Intergenic		No RNA Associated	No RNA Associated	OpenSea						FALSE	TRUE
ch.10.12001373R_BC21	ch.10.12001373R	chr10	+	11919367	11919368	M_SNP_AFR_1pt,M_SNP_AMR_1pt,M_SNP_EUR_1pt,M_SNP_SAS_1pt,M_SNPcommon_1pt	FALSE	FALSE	II	ch						Intergenic		No RNA Associated	No RNA Associated	OpenSea						FALSE	TRUE
ch.10.120590236F_BC21	ch.10.120590236F	chr10	-	118840733	118840734		FALSE	FALSE	II	ch	ENSG00000229272	ENSG00000229272	ENST00000663084.1	188811	5'UTR	5'UTR	lncRNA	lncRNA	lncRNA	OpenSea						FALSE	TRUE
ch.10.125213076F_BC21	ch.10.125213076F	chr10	-	123463569	123463570		FALSE	FALSE	II	ch	LINC02641	LINC02641;LINC02641;LINC02641;LINC02641;LINC02641;LINC02641	ENST00000448347.5;ENST00000448671.2;ENST00000655916.1;ENST00000662754.1;ENST00000663275.1;ENST00000671662.1	107120;105048;34527;105291;34532;105300	Body;Body;Body;Body;Body;Body	Body	lncRNA;lncRNA;lncRNA;lncRNA;lncRNA;lncRNA	lncRNA	lncRNA	OpenSea				LINE;SINE	L2;MIR	FALSE	TRUE
ch.10.1271486F_BC21	ch.10.1271486F	chr10	-	59819298	59819299		FALSE	FALSE	II	ch	CCDC6	CCDC6	ENST00000263102.7	87258	5'UTR	5'UTR	protein_coding	mRNA	mRNA	OpenSea						FALSE	TRUE
ch.10.1305203R_BO21	ch.10.1305203R	chr10	+	61647676	61647677		FALSE	FALSE	II	ch						Intergenic		No RNA Associated	No RNA Associated	OpenSea				LINE	L1	FALSE	TRUE
ch.10.130844938F_BC21	ch.10.130844938F	chr10	-	129156683	129156684		FALSE	FALSE	II	ch						Intergenic		No RNA Associated	No RNA Associated	OpenSea				LTR	ERVL	FALSE	TRUE
ch.10.131479F_BC21	ch.10.131479F	chr10	-	3880194	3880195		FALSE	FALSE	II	ch						Intergenic		No RNA Associated	No RNA Associated	OpenSea				LTR	ERVL-MaLR	FALSE	TRUE
ch.10.132220714F_BC21	ch.10.132220714F	chr10	-	130532459	130532460		FALSE	FALSE	II	ch	ENSG00000285529	ENSG00000285529	ENST00000649726.1	6748	Body	Body	lncRNA	lncRNA	lncRNA	OpenSea				LTR	ERVL-MaLR	FALSE	TRUE
ch.10.132646605F_BC21	ch.10.132646605F	chr10	-	130958351	130958352		FALSE	FALSE	II	ch						Intergenic		No RNA Associated	No RNA Associated	OpenSea						FALSE	TRUE
ch.10.133109453R_BC21	ch.10.133109453R	chr10	+	131421199	131421200		FALSE	FALSE	II	ch						Intergenic		No RNA Associated	No RNA Associated	OpenSea				LTR	ERVL	FALSE	TRUE
ch.10.135292R_TC21	ch.10.135292R	chr10	+	4005996	4005997		FALSE	FALSE	II	ch						Intergenic		No RNA Associated	No RNA Associated	OpenSea				DNA?	DNA?	FALSE	TRUE
ch.10.1361226R_TC21	ch.10.1361226R	chr10	+	64506057	64506058		FALSE	FALSE	II	ch	ENSG00000228566	ENSG00000228566;ENSG00000228566	ENST00000654191.1;ENST00000660795.1	633488;619125	Body;Body	Body	lncRNA;lncRNA	lncRNA	lncRNA	OpenSea						FALSE	TRUE
ch.10.1377861F_BC21	ch.10.1377861F	chr10	-	65573314	65573315		FALSE	FALSE	II	ch	LINC01515	LINC01515;LINC01515;LINC01515;LINC01515;LINC01515;LINC01515;LINC01515;LINC01515;LINC01515;LINC01515;LINC01515;LINC01515;LINC01515;LINC01515;LINC01515;LINC01515;LINC01515;LINC01515;LINC01515;LINC01515;LINC01515;LINC01515;LINC01515;LINC01515;LINC01515;LINC01515;LINC01515;LINC01515;LINC01515;LINC01515;LINC01515;LINC01515;LINC01515;LINC01515;LINC01515;LINC01515;LINC01515;LINC01515;LINC01515;LINC01515…	ENST00000433152.8;ENST00000593568.1;ENST00000598092.3;ENST00000598902.7;ENST00000599409.6;ENST00000600848.2;ENST00000601888.4;ENST00000601926.6;ENST00000601979.5;ENST00000608678.5;ENST00000620859.4;ENST00000653705.1;ENST00000657227.2;ENST00000657308.1;ENST00000658125.1;ENST00000659135.1;ENST00000659321.1;ENST00000659814.1;ENST00000659962.1;ENST00000660014.1;ENST00000660324.2;ENST00000660825.1;ENS…	2977;2440;2793;2797;2813;2797;2793;2795;2863;2779;2802;2849;2803;2786;2795;2797;2847;2777;2779;2779;2799;1830;2799;2793;2805;2758;2849;2849;2779;2869;2795;2788;2795;2840;2793;2792;2792;2793;2805;2775;2803;2802	Body;Body;Body;Body;Body;Body;Body;Body;Body;Body;Body;Body;Body;Body;Body;Body;Body;Body;Body;Body;Body;Body;Body;Body;Body;Body;Body;Body;Body;Body;Body;Body;Body;Body;Body;Body;Body;Body;Body;Body;Body;Body	Body	lncRNA;lncRNA;lncRNA;lncRNA;lncRNA;lncRNA;lncRNA;lncRNA;lncRNA;lncRNA;lncRNA;lncRNA;lncRNA;lncRNA;lncRNA;lncRNA;lncRNA;lncRNA;lncRNA;lncRNA;lncRNA;lncRNA;lncRNA;lncRNA;lncRNA;lncRNA;lncRNA;lncRNA;lncRNA;lncRNA;lncRNA;lncRNA;lncRNA;lncRNA;lncRNA;lncRNA;lncRNA;lncRNA;lncRNA;lncRNA;lncRNA;lncRNA	lncRNA	lncRNA	OpenSea				LTR	ERVL-MaLR	FALSE	TRUE
ch.10.1418365R_BC21	ch.10.1418365R	chr10	+	67943877	67943878		FALSE	FALSE	II	ch	HERC4	HERC4;HERC4;HERC4;HERC4;HERC4;HERC4	ENST00000427635.6;ENST00000473533.6;ENST00000277817.10;ENST00000373700.9;ENST00000395198.7;ENST00000412272.6	129220;131406;96090;131406;131406;131406	5'UTR;5'UTR;5'UTR;5'UTR;5'UTR;5'UTR	5'UTR	nonsense_mediated_decay;nonsense_mediated_decay;protein_coding;protein_coding;protein_coding;protein_coding	mRNA	mRNA	OpenSea				LINE	L1	FALSE	TRUE
ch.10.1432102R_BC21	ch.10.1432102R	chr10	+	68440374	68440375		FALSE	FALSE	II	ch	DNA2	DNA2;DNA2;DNA2;DNA2;DNA2	ENST00000399179.6;ENST00000358410.8;ENST00000399180.3;ENST00000551118.6;ENST00000478029.1	31747;31599;31747;31512;2632	5'UTR;5'UTR;5'UTR;5'UTR;5'UTR	5'UTR	nonsense_mediated_decay;protein_coding;protein_coding;protein_coding;retained_intron	mRNA	mRNA	OpenSea				SINE	Alu	FALSE	TRUE
ch.10.14508944R_BC21	ch.10.14508944R	chr10	+	14426938	14426939		FALSE	FALSE	II	ch	FRMD4A	FRMD4A;FRMD4A	ENST00000475141.2;ENST00000493380.5	35204;35156	5'UTR;5'UTR	5'UTR	protein_coding;protein_coding	mRNA	mRNA	OpenSea						FALSE	TRUE
ch.10.1452314F_BC21	ch.10.1452314F	chr10	-	68971159	68971160		FALSE	FALSE	II	ch	DDX21	DDX21;DDX21;DDX21;DDX21;DDX21;DDX21;DDX21;DDX21;DDX21;DDX21;DDX21	ENST00000687162.1;ENST00000354185.9;ENST00000620315.2;ENST00000684824.1;ENST00000685106.1;ENST00000686528.1;ENST00000690316.1;ENST00000690650.1;ENST00000685513.1;ENST00000688593.1;ENST00000692943.1	15022;14990;14749;15000;15025;14984;14749;14761;11354;164;163	Body;Body;Body;Body;Body;Body;Body;Body;Body;1stExon;1stExon	1stExon	processed_transcript;protein_coding;protein_coding;protein_coding;protein_coding;protein_coding;protein_coding;protein_coding;retained_intron;retained_intron;retained_intron	mRNA	mRNA	OpenSea				LINE	L1	FALSE	TRUE
ch.10.1464434F_BC21	ch.10.1464434F	chr10	-	69373246	69373247		FALSE	FALSE	II	ch	HK1	HK1;HK1;HK1;HK1;HK1;HK1;HK1;HK1	ENST00000493591.6;ENST00000298649.8;ENST00000359426.7;ENST00000360289.6;ENST00000436817.6;ENST00000448642.6;ENST00000643399.2;ENST00000494253.1	54394;57462;54400;103247;103263;103247;94751;35227	Body;Body;Body;No GENCODE transcript;Body;No GENCODE transcript;Body;Body	Body	nonsense_mediated_decay;protein_coding;protein_coding;protein_coding;protein_coding;protein_coding;protein_coding;retained_intron	mRNA	mRNA	OpenSea						FALSE	TRUE
ch.10.1486890F_BC21	ch.10.1486890F	chr10	-	70259796	70259797		FALSE	FALSE	II	ch	NPFFR1	NPFFR1	ENST00000277942.7	24208	5'UTR	5'UTR	protein_coding	mRNA	mRNA	Shelf				SINE	MIR	FALSE	TRUE
ch.10.1515233F_BC21	ch.10.1515233F	chr10	-	71279563	71279564		FALSE	FALSE	II	ch	UNC5B	UNC5B;UNC5B	ENST00000335350.10;ENST00000373192.4	66994;66637	Body;Body	Body	protein_coding;protein_coding	mRNA	mRNA	OpenSea						FALSE	TRUE
ch.10.15292952R_BC21	ch.10.15292952R	chr10	+	15210946	15210947		FALSE	FALSE	II	ch						Intergenic		No RNA Associated	No RNA Associated	Shore						FALSE	TRUE
ch.10.1529706R_BC21	ch.10.1529706R	chr10	+	71746060	71746061		FALSE	FALSE	II	ch	CDH23	CDH23	ENST00000224721.12	349141	Body	Body	protein_coding	mRNA	mRNA	OpenSea				LINE	L2	FALSE	TRUE
ch.10.1562909R_BC21	ch.10.1562909R	chr10	+	72871747	72871748		FALSE	FALSE	II	ch	MCU	MCU;MCU;MCU;MCU;MCU;MCU	ENST00000605597.5;ENST00000603118.5;ENST00000605416.1;ENST00000357157.10;ENST00000373053.8;ENST00000536019.5	179129;3058;2904;179605;179605;179129	Body;Body;Body;Body;Body;Body	Body	nonsense_mediated_decay;processed_transcript;processed_transcript;protein_coding;protein_coding;protein_coding	mRNA	mRNA	OpenSea				LINE	L2	FALSE	TRUE
ch.10.1676711F_BC21	ch.10.1676711F	chr10	-	77793025	77793026		FALSE	FALSE	II	ch	DLG5;ENSG00000228748	DLG5;DLG5;DLG5;DLG5;ENSG00000228748	ENST00000372391.7;ENST00000424842.5;ENST00000463362.5;ENST00000475613.6;ENST00000434097.2	133730;36417;27023;76166;10160	5'UTR;5'UTR;5'UTR;5'UTR;Body	5'UTR	protein_coding;protein_coding;retained_intron;retained_intron;lncRNA	mRNA	mRNA	OpenSea						FALSE	TRUE
ch.10.1683814F_BC21	ch.10.1683814F	chr10	-	77978152	77978153		FALSE	FALSE	II	ch	POLR3A	POLR3A;POLR3A;POLR3A;POLR3A;POLR3A;POLR3A;POLR3A;POLR3A;POLR3A;POLR3A;POLR3A;POLR3A;POLR3A;POLR3A	ENST00000698732.1;ENST00000698733.1;ENST00000698734.1;ENST00000698724.1;ENST00000372371.8;ENST00000698731.1;ENST00000698725.1;ENST00000698726.1;ENST00000698727.1;ENST00000698728.1;ENST00000698729.1;ENST00000698730.1;ENST00000698735.1;ENST00000698736.1	51366;51370;51370;15099;51363;51363;3682;10051;30683;41877;51363;51363;51370;51370	5'UTR;5'UTR;5'UTR;5'UTR;5'UTR;5'UTR;5'UTR;5'UTR;5'UTR;5'UTR;5'UTR;5'UTR;5'UTR;5'UTR	5'UTR	nonsense_mediated_decay;nonsense_mediated_decay;nonsense_mediated_decay;processed_transcript;protein_coding;protein_coding;retained_intron;retained_intron;retained_intron;retained_intron;retained_intron;retained_intron;retained_intron;retained_intron	mRNA	mRNA	OpenSea						FALSE	TRUE
ch.10.16904721F_BC21	ch.10.16904721F	chr4	+	174061171	174061172	M_nonuniq	TRUE	FALSE	II	ch						Intergenic		No RNA Associated	No RNA Associated	OpenSea				LTR	ERVL-MaLR	FALSE	FALSE
ch.10.1700276F_BC21	ch.10.1700276F	chr10	-	78658620	78658621		FALSE	FALSE	II	ch	ENSG00000282863	ENSG00000282863	ENST00000421324.4	420366	Body	Body	lncRNA	lncRNA	lncRNA	OpenSea						FALSE	TRUE
ch.10.1748644R_BC21	ch.10.1748644R	chr10	+	80870865	80870866		FALSE	FALSE	II	ch						Intergenic		No RNA Associated	No RNA Associated	OpenSea				LINE	L1	FALSE	TRUE
ch.10.176154R_BC21	ch.10.176154R	chr10	+	5760167	5760168		FALSE	FALSE	II	ch	TASOR2	TASOR2;TASOR2;TASOR2;TASOR2;TASOR2;TASOR2;TASOR2;TASOR2;TASOR2;TASOR2;TASOR2;TASOR2;TASOR2	ENST00000695836.1;ENST00000695837.1;ENST00000328090.9;ENST00000645567.1;ENST00000695737.1;ENST00000695832.1;ENST00000695833.1;ENST00000695834.1;ENST00000695835.1;ENST00000699050.1;ENST00000699051.1;ENST00000459693.1;ENST00000487196.1	75307;10922;75330;67352;75330;75437;75330;75330;75320;75323;67348;-672;1239	Body;Body;Body;Body;Body;Body;Body;Body;Body;Body;Body;TSS1500;Body	TSS1500	nonsense_mediated_decay;nonsense_mediated_decay;protein_coding;protein_coding;protein_coding;protein_coding;protein_coding;protein_coding;protein_coding;protein_coding;protein_coding;retained_intron;retained_intron	mRNA	mRNA	OpenSea				DNA	TcMar-Tigger	FALSE	TRUE
ch.10.181390F_BC21	ch.10.181390F	chr10	-	5898837	5898838		FALSE	FALSE	II	ch	FBH1	FBH1;FBH1;FBH1;FBH1;FBH1	ENST00000462507.1;ENST00000470089.5;ENST00000362091.9;ENST00000379999.6;ENST00000397269.7	8558;8590;8595;4452;8635	Body;Body;Body;Body;Body	Body	processed_transcript;processed_transcript;protein_coding;protein_coding;protein_coding	mRNA	mRNA	OpenSea						FALSE	TRUE
ch.10.182900R_BC21	ch.10.182900R	chr10	+	5929646	5929647		FALSE	FALSE	II	ch	FBH1	FBH1;FBH1;FBH1;FBH1;FBH1	ENST00000461504.5;ENST00000470353.1;ENST00000362091.9;ENST00000379999.6;ENST00000397269.7	8293;4236;39404;35261;39444	Body;Body;Body;Body;Body	Body	processed_transcript;processed_transcript;protein_coding;protein_coding;protein_coding	mRNA	mRNA	OpenSea				DNA	hAT-Charlie	FALSE	TRUE
ch.10.1853020F_BC21	ch.10.1853020F	chr10	-	86731703	86731704		FALSE	FALSE	II	ch	LDB3	LDB3;LDB3;LDB3;LDB3;LDB3;LDB3;LDB3	ENST00000361373.9;ENST00000429277.7;ENST00000623056.4;ENST00000688001.1;ENST00000689296.1;ENST00000689740.1;ENST00000693680.1	63193;63193;63197;64912;63041;63177;63136	Body;Body;Body;Body;Body;Body;Body	Body	protein_coding;protein_coding;protein_coding;protein_coding;protein_coding;protein_coding;protein_coding	mRNA	mRNA	OpenSea				LINE	L1	FALSE	TRUE
ch.10.1909607F_BC21	ch.10.1909607F	chr10	-	89762736	89762737		FALSE	FALSE	II	ch	KIF20B	KIF20B;KIF20B;KIF20B	ENST00000478929.1;ENST00000260753.8;ENST00000371728.8	39161;61127;61147	Body;Body;Body	Body	processed_transcript;protein_coding;protein_coding	mRNA	mRNA	OpenSea						FALSE	TRUE
ch.10.1915679F_BC21	ch.10.1915679F	chr10	-	90132082	90132083		FALSE	FALSE	II	ch	LINC01374	LINC01374	ENST00000664430.1	278488	Body	Body	lncRNA	lncRNA	lncRNA	OpenSea						FALSE	TRUE
ch.10.1922786R_BC21	ch.10.1922786R	chr10	+	90607358	90607359	M_nonuniq	TRUE	FALSE	II	ch	LINC02653	LINC02653	ENST00000660339.1	21494	5'UTR	5'UTR	lncRNA	lncRNA	lncRNA	OpenSea				LTR	ERVL	FALSE	TRUE
ch.10.19309820R_TC21	ch.10.19309820R	chr10	+	18980884	18980885		FALSE	FALSE	II	ch						Intergenic		No RNA Associated	No RNA Associated	OpenSea				SINE	Alu	FALSE	TRUE
ch.10.1947223F_BC21	ch.10.1947223F	chr10	-	92008912	92008913		FALSE	FALSE	II	ch	BTAF1	BTAF1	ENST00000265990.12	85143	Body	Body	protein_coding	mRNA	mRNA	OpenSea						FALSE	TRUE
ch.10.1954609F_BC21	ch.10.1954609F	chr10	-	92311993	92311994		FALSE	FALSE	II	ch	MARCHF5	MARCHF5;MARCHF5	ENST00000467521.6;ENST00000358935.3	3516;20827	Body;Body	Body	processed_transcript;protein_coding	mRNA	mRNA	OpenSea						FALSE	TRUE
ch.10.1963761R_BC21	ch.10.1963761R	chr10	+	92613725	92613726		FALSE	FALSE	II	ch	KIF11	KIF11;KIF11;KIF11;KIF11;KIF11	ENST00000676621.1;ENST00000677720.1;ENST00000260731.5;ENST00000676647.1;ENST00000676757.1	20596;20596;20596;21993;39621	Body;Body;Body;Body;Body	Body	nonsense_mediated_decay;nonsense_mediated_decay;protein_coding;protein_coding;protein_coding	mRNA	mRNA	OpenSea				SINE	Alu	FALSE	TRUE
ch.10.1965163R_TC21	ch.10.1965163R	chr10	+	92653320	92653321		FALSE	FALSE	II	ch	KIF11	KIF11;KIF11;KIF11;KIF11;KIF11	ENST00000676621.1;ENST00000677720.1;ENST00000260731.5;ENST00000676647.1;ENST00000676757.1	60191;60191;60191;61588;79216	Body;Body;Body;Body;Body	Body	nonsense_mediated_decay;nonsense_mediated_decay;protein_coding;protein_coding;protein_coding	mRNA	mRNA	OpenSea				DNA	hAT-Charlie	FALSE	TRUE
ch.10.19755226F_BC21	ch.10.19755226F	chr10	-	19426290	19426291		FALSE	FALSE	II	ch	MALRD1	MALRD1;MALRD1	ENST00000377266.7;ENST00000454679.7	222441;377490	Body;Body	Body	protein_coding;protein_coding	mRNA	mRNA	OpenSea						FALSE	TRUE
ch.10.19835876F_BC21	ch.10.19835876F	chr10	-	19506940	19506941		FALSE	FALSE	II	ch	MALRD1	MALRD1;MALRD1;MALRD1;MALRD1	ENST00000492202.1;ENST00000377265.3;ENST00000377266.7;ENST00000454679.7	18346;17847;303091;458140	Body;Body;Body;Body	Body	processed_transcript;protein_coding;protein_coding;protein_coding	mRNA	mRNA	OpenSea				LTR	ERVL-MaLR	FALSE	TRUE
ch.10.1999173F_BC21	ch.10.1999173F	chr10	-	94230599	94230600	M_SNP_AFR_1pt	FALSE	FALSE	II	ch	PLCE1	PLCE1;PLCE1;PLCE1;PLCE1;PLCE1;PLCE1;PLCE1;PLCE1;PLCE1;PLCE1;PLCE1;PLCE1;PLCE1;PLCE1;PLCE1;PLCE1;PLCE1	ENST00000674738.1;ENST00000675487.1;ENST00000675718.1;ENST00000685253.1;ENST00000686954.1;ENST00000689982.1;ENST00000371375.2;ENST00000371380.8;ENST00000371385.8;ENST00000674827.1;ENST00000675218.1;ENST00000676102.1;ENST00000688810.1;ENST00000692286.1;ENST00000692396.1;ENST00000689233.1;ENST00000689699.1	59317;236449;198624;199883;199883;121714;141505;236669;141560;3180;141505;141560;141505;199883;236566;199883;199883	Body;Body;Body;Body;Body;Body;Body;Body;Body;Body;Body;Body;Body;Body;Body;Body;Body	Body	nonsense_mediated_decay;nonsense_mediated_decay;nonsense_mediated_decay;nonsense_mediated_decay;nonsense_mediated_decay;processed_transcript;protein_coding;protein_coding;protein_coding;protein_coding;protein_coding;protein_coding;protein_coding;protein_coding;protein_coding;retained_intron;retained_intron	mRNA	mRNA	OpenSea				SINE	Alu	FALSE	TRUE
ch.10.2006653F_BC21	ch.10.2006653F	chr10	-	94561259	94561260		FALSE	FALSE	II	ch	HELLS	HELLS;HELLS;HELLS;HELLS;HELLS;HELLS;HELLS;HELLS;HELLS;HELLS;HELLS;HELLS;HELLS;HELLS;HELLS	ENST00000371332.9;ENST00000630929.3;ENST00000698673.1;ENST00000698800.1;ENST00000698830.1;ENST00000462057.2;ENST00000698650.1;ENST00000348459.10;ENST00000394036.6;ENST00000394045.6;ENST00000419900.6;ENST00000698675.1;ENST00000698799.1;ENST00000475263.2;ENST00000698651.1	15338;15338;15431;15338;15338;7136;14883;15472;15338;15338;15931;15338;15338;15338;15472	Body;Body;Body;Body;Body;Body;Body;Body;Body;Body;Body;Body;Body;Body;Body	Body	nonsense_mediated_decay;nonsense_mediated_decay;nonsense_mediated_decay;nonsense_mediated_decay;nonsense_mediated_decay;processed_transcript;processed_transcript;protein_coding;protein_coding;protein_coding;protein_coding;protein_coding;protein_coding;retained_intron;retained_intron	mRNA	mRNA	OpenSea				SINE	Alu	FALSE	TRUE
ch.10.202299R_BC21	ch.10.202299R	chr10	+	6506137	6506138		FALSE	FALSE	II	ch	PRKCQ	PRKCQ;PRKCQ;PRKCQ	ENST00000263125.10;ENST00000397176.6;ENST00000539722.5	74139;74164;74164	5'UTR;5'UTR;5'UTR	5'UTR	protein_coding;protein_coding;protein_coding	mRNA	mRNA	OpenSea						FALSE	TRUE
ch.10.2027377R_BC21	ch.10.2027377R	chr10	+	95613921	95613922		FALSE	FALSE	II	ch	ALDH18A1	ALDH18A1;ALDH18A1;ALDH18A1	ENST00000485428.1;ENST00000371221.3;ENST00000371224.7	2776;42785;42790	5'UTR;5'UTR;5'UTR	5'UTR	processed_transcript;protein_coding;protein_coding	mRNA	mRNA	OpenSea						FALSE	TRUE
ch.10.2028498F_BC21	ch.10.2028498F	chr10	-	95647521	95647522		FALSE	FALSE	II	ch	ALDH18A1	ALDH18A1;ALDH18A1;ALDH18A1	ENST00000483788.1;ENST00000371221.3;ENST00000371224.7	9088;9185;9190	5'UTR;5'UTR;5'UTR	5'UTR	processed_transcript;protein_coding;protein_coding	mRNA	mRNA	OpenSea				LTR	ERVL	FALSE	TRUE
ch.10.20627146F_BC21	ch.10.20627146F	chr10	-	20298210	20298211		FALSE	FALSE	II	ch						Intergenic		No RNA Associated	No RNA Associated	OpenSea						FALSE	TRUE
ch.10.20745226R_TC21	ch.10.20745226R	chr10	+	20416290	20416291		FALSE	FALSE	II	ch						Intergenic		No RNA Associated	No RNA Associated	OpenSea						FALSE	TRUE
ch.10.2094808R_BC21	ch.10.2094808R	chr10	+	98247741	98247742		FALSE	FALSE	II	ch	LOXL4	LOXL4	ENST00000260702.4	20453	1stExon	1stExon	protein_coding	mRNA	mRNA	OpenSea						FALSE	TRUE
ch.10.20960905R_TC21	ch.10.20960905R	chr10	+	20631969	20631970		FALSE	FALSE	II	ch						Intergenic		No RNA Associated	No RNA Associated	OpenSea						FALSE	TRUE
ch.10.20960907R_BC21	ch.10.20960907R	chr10	+	20631971	20631972		FALSE	FALSE	II	ch						Intergenic		No RNA Associated	No RNA Associated	OpenSea						FALSE	TRUE
ch.10.21102959F_BC21	ch.10.21102959F	chr10	-	20774023	20774024		FALSE	FALSE	II	ch						Intergenic		No RNA Associated	No RNA Associated	OpenSea						FALSE	TRUE
ch.10.2166669R_BC21	ch.10.2166669R	chr10	+	101444520	101444521		FALSE	FALSE	II	ch	BTRC	BTRC;BTRC;BTRC;BTRC;BTRC;BTRC	ENST00000465182.1;ENST00000475200.5;ENST00000370183.2;ENST00000370187.8;ENST00000393441.8;ENST00000408038.6	90339;90452;89987;90356;90488;90414	Body;Body;Body;Body;Body;Body	Body	processed_transcript;processed_transcript;protein_coding;protein_coding;protein_coding;protein_coding	mRNA	mRNA	OpenSea						FALSE	TRUE
ch.10.2186853R_BC21	ch.10.2186853R	chr10	+	102159765	102159766		FALSE	FALSE	II	ch	NOLC1	NOLC1;NOLC1;NOLC1;NOLC1;NOLC1;NOLC1;NOLC1;NOLC1;NOLC1	ENST00000464969.6;ENST00000603946.5;ENST00000477977.1;ENST00000370007.5;ENST00000405356.5;ENST00000461421.5;ENST00000476468.5;ENST00000488254.6;ENST00000605788.6	7371;7362;-964;7351;7590;7357;7353;7362;7377	Body;Body;TSS1500;Body;Body;Body;Body;Body;Body	TSS1500	nonsense_mediated_decay;nonsense_mediated_decay;processed_transcript;protein_coding;protein_coding;protein_coding;protein_coding;protein_coding;protein_coding	mRNA	mRNA	OpenSea				LTR	ERVL-MaLR	FALSE	TRUE
ch.10.2192687R_BC21	ch.10.2192687R	chr10	+	102382031	102382032		FALSE	FALSE	II	ch	GBF1	GBF1;GBF1;GBF1;GBF1;GBF1;GBF1;GBF1;GBF1;GBF1;GBF1;GBF1;GBF1;GBF1;GBF1;GBF1;GBF1;GBF1;GBF1;GBF1;GBF1;GBF1;GBF1;GBF1;GBF1;GBF1;GBF1;GBF1;GBF1	ENST00000676682.1;ENST00000677655.1;ENST00000677842.1;ENST00000678036.1;ENST00000678476.1;ENST00000678504.1;ENST00000679155.1;ENST00000369983.5;ENST00000673650.1;ENST00000674034.1;ENST00000676513.1;ENST00000676939.1;ENST00000676993.1;ENST00000677240.1;ENST00000677247.1;ENST00000677439.1;ENST00000677618.1;ENST00000677719.1;ENST00000678351.1;ENST00000679080.1;ENST00000679238.1;ENST00000676560.1;ENS…	136485;136511;1783;136511;136511;136511;136511;136500;136500;136500;136661;136534;136361;136511;136511;136511;136511;1526;136511;-24;136511;136511;136511;136511;5648;16979;136511;136511	Body;Body;Body;Body;Body;Body;Body;Body;Body;Body;Body;Body;Body;Body;Body;Body;Body;Body;Body;TSS200;Body;Body;Body;Body;Body;Body;Body;Body	TSS200	nonsense_mediated_decay;nonsense_mediated_decay;nonsense_mediated_decay;nonsense_mediated_decay;nonsense_mediated_decay;nonsense_mediated_decay;nonsense_mediated_decay;protein_coding;protein_coding;protein_coding;protein_coding;protein_coding;protein_coding;protein_coding;protein_coding;protein_coding;protein_coding;protein_coding;protein_coding;protein_coding;protein_coding;retained_intron;retai…	mRNA	mRNA	OpenSea						FALSE	TRUE
ch.10.2196322F_BC21	ch.10.2196322F	chr10	-	102488304	102488305		FALSE	FALSE	II	ch	ACTR1A	ACTR1A;ACTR1A;ACTR1A;ACTR1A;ACTR1A	ENST00000636707.1;ENST00000480947.1;ENST00000481044.6;ENST00000369905.9;ENST00000487599.1	14405;-71;14350;14408;14374	5'UTR;TSS200;5'UTR;5'UTR;5'UTR	TSS200	nonsense_mediated_decay;processed_transcript;processed_transcript;protein_coding;protein_coding	mRNA	mRNA	OpenSea						FALSE	TRUE
ch.10.220353F_BC21	ch.10.220353F	chr10	-	7201980	7201981		FALSE	FALSE	II	ch	SFMBT2	SFMBT2;SFMBT2;SFMBT2;SFMBT2;SFMBT2;SFMBT2	ENST00000682896.1;ENST00000361972.8;ENST00000397167.6;ENST00000673876.1;ENST00000683762.1;ENST00000684547.1	208903;207361;209054;209010;209471;208993	5'UTR;5'UTR;5'UTR;5'UTR;5'UTR;5'UTR	5'UTR	nonsense_mediated_decay;protein_coding;protein_coding;protein_coding;protein_coding;protein_coding	mRNA	mRNA	OpenSea				SINE	MIR	FALSE	TRUE
ch.10.2372731R_BC21	ch.10.2372731R	chr10	+	111206681	111206682		FALSE	FALSE	II	ch						Intergenic		No RNA Associated	No RNA Associated	OpenSea						FALSE	TRUE
ch.10.2401894F_BC21	ch.10.2401894F	chr10	-	112726472	112726473		FALSE	FALSE	II	ch	VTI1A	VTI1A;VTI1A	ENST00000393077.3;ENST00000432306.5	279258;279215	Body;Body	Body	protein_coding;protein_coding	mRNA	mRNA	OpenSea						FALSE	TRUE
ch.10.2404278R_BC21	ch.10.2404278R	chr10	+	112807959	112807960		FALSE	FALSE	II	ch	VTI1A	VTI1A	ENST00000393077.3	360745	Body	Body	protein_coding	mRNA	mRNA	OpenSea				SINE	Alu	FALSE	TRUE
ch.10.2414746R_BC21	ch.10.2414746R	chr10	+	113146233	113146234		FALSE	FALSE	II	ch	TCF7L2	TCF7L2;TCF7L2;TCF7L2;TCF7L2;TCF7L2;TCF7L2;TCF7L2;TCF7L2;TCF7L2;TCF7L2;TCF7L2;TCF7L2;TCF7L2;TCF7L2;TCF7L2;TCF7L2;TCF7L2;TCF7L2;TCF7L2;TCF7L2	ENST00000636236.1;ENST00000636309.1;ENST00000636447.1;ENST00000637321.1;ENST00000637416.1;ENST00000277945.11;ENST00000352065.10;ENST00000355717.9;ENST00000355995.9;ENST00000369389.6;ENST00000369395.6;ENST00000369397.8;ENST00000534894.5;ENST00000536810.5;ENST00000538897.5;ENST00000542695.5;ENST00000543371.5;ENST00000545257.6;ENST00000627217.3;ENST00000629706.2	16588;14212;17028;20212;19277;162;195574;195648;195987;19544;195574;195782;195984;195984;195984;195984;195984;195570;195987;195477	Body;Body;Body;Body;Body;No GENCODE transcript;Body;Body;Body;No GENCODE transcript;Body;Body;Body;No GENCODE transcript;Body;No GENCODE transcript;No GENCODE transcript;Body;Body;Body	Body	processed_transcript;processed_transcript;processed_transcript;processed_transcript;processed_transcript;protein_coding;protein_coding;protein_coding;protein_coding;protein_coding;protein_coding;protein_coding;protein_coding;protein_coding;protein_coding;protein_coding;protein_coding;protein_coding;protein_coding;protein_coding	mRNA	mRNA	OpenSea						FALSE	TRUE
ch.10.2420334F_BC21	ch.10.2420334F	chr10	-	113362440	113362441		FALSE	FALSE	II	ch						Intergenic		No RNA Associated	No RNA Associated	OpenSea						FALSE	TRUE
ch.10.2480690F_BC21	ch.10.2480690F	chr10	-	116182824	116182825		FALSE	FALSE	II	ch	GFRA1	GFRA1;GFRA1;GFRA1;GFRA1;GFRA1;GFRA1;GFRA1;GFRA1	ENST00000682724.1;ENST00000355422.11;ENST00000369234.5;ENST00000369236.5;ENST00000439649.8;ENST00000682489.1;ENST00000682743.1;ENST00000684105.1	72971;90382;90209;89458;90185;89454;90784;89819	5'UTR;5'UTR;5'UTR;5'UTR;5'UTR;5'UTR;5'UTR;5'UTR	5'UTR	processed_transcript;protein_coding;protein_coding;protein_coding;protein_coding;protein_coding;protein_coding;protein_coding	mRNA	mRNA	OpenSea						FALSE	TRUE
ch.10.25135601F_TC21	ch.10.25135601F	chr10	-	24806665	24806666		FALSE	FALSE	II	ch						Intergenic		No RNA Associated	No RNA Associated	OpenSea						FALSE	TRUE
ch.10.2535095F_BC21	ch.10.2535095F	chr10	-	118678257	118678258		FALSE	FALSE	II	ch	CACUL1	CACUL1;CACUL1	ENST00000544392.5;ENST00000369151.8	48128;76713	5'UTR;1stExon	5'UTR	processed_transcript;protein_coding	mRNA	mRNA	OpenSea				LINE	L1	FALSE	TRUE
ch.10.25361452R_BC21	ch.10.25361452R	chr10	+	25032516	25032517		FALSE	FALSE	II	ch	ENKUR;ENSG00000285859	ENKUR;ENSG00000285859	ENST00000615958.4;ENST00000648191.1	29763;80167	5'UTR;Body	5'UTR	protein_coding;lncRNA	mRNA	mRNA	OpenSea				LINE	L1	FALSE	TRUE
ch.10.2545189R_TC21	ch.10.2545189R	chr10	+	119057891	119057892		FALSE	FALSE	II	ch	EIF3A	EIF3A;EIF3A;EIF3A	ENST00000369144.8;ENST00000541549.2;ENST00000462527.2	22926;22932;1999	5'UTR;5'UTR;5'UTR	5'UTR	protein_coding;protein_coding;retained_intron	mRNA	mRNA	OpenSea						FALSE	TRUE
ch.10.2548028F_BC21	ch.10.2548028F	chr10	-	119127904	119127905		FALSE	FALSE	II	ch	DENND10	DENND10;DENND10;DENND10;DENND10;DENND10;DENND10	ENST00000448258.6;ENST00000487888.5;ENST00000489988.5;ENST00000498549.2;ENST00000361432.3;ENST00000648560.1	23788;23801;13800;7523;23792;23788	Body;Body;Body;Body;Body;Body	Body	processed_transcript;processed_transcript;processed_transcript;processed_transcript;protein_coding;protein_coding	mRNA	mRNA	OpenSea				SINE	Alu	FALSE	TRUE
ch.10.2563868F_BC21	ch.10.2563868F	chr10	-	119584511	119584512		FALSE	FALSE	II	ch	TIAL1	TIAL1;TIAL1;TIAL1;TIAL1;TIAL1;TIAL1;TIAL1;TIAL1	ENST00000497671.5;ENST00000462373.1;ENST00000369086.1;ENST00000369093.6;ENST00000412524.5;ENST00000436547.7;ENST00000470781.5;ENST00000489822.5	12518;8983;3699;11984;3846;12453;9002;12453	5'UTR;5'UTR;5'UTR;5'UTR;5'UTR;5'UTR;5'UTR;5'UTR	5'UTR	nonsense_mediated_decay;processed_transcript;protein_coding;protein_coding;protein_coding;protein_coding;retained_intron;retained_intron	mRNA	mRNA	OpenSea						FALSE	TRUE
ch.10.256977R_BC21	ch.10.256977R	chr10	+	8520794	8520795		FALSE	FALSE	II	ch						Intergenic		No RNA Associated	No RNA Associated	OpenSea				LTR	ERVL-MaLR	FALSE	TRUE
ch.10.2571788F_BC21	ch.10.2571788F	chr10	-	119841396	119841397		FALSE	FALSE	II	ch	MCMBP	MCMBP;MCMBP;MCMBP	ENST00000466047.5;ENST00000360003.7;ENST00000369077.4	32225;31358;31447	5'UTR;5'UTR;5'UTR	5'UTR	processed_transcript;protein_coding;protein_coding	mRNA	mRNA	OpenSea				LINE	L1	FALSE	TRUE
ch.10.2595292R_BC21	ch.10.2595292R	chr10	+	120947203	120947204		FALSE	FALSE	II	ch	ENSG00000227307	ENSG00000227307	ENST00000414774.1	33497	5'UTR	5'UTR	lncRNA	lncRNA	lncRNA	Shore				DNA	hAT-Charlie	FALSE	TRUE
ch.10.2609808F_BC21	ch.10.2609808F	chr10	-	121512669	121512670		FALSE	FALSE	II	ch	FGFR2	FGFR2;FGFR2;FGFR2;FGFR2;FGFR2;FGFR2;FGFR2;FGFR2;FGFR2;FGFR2;FGFR2;FGFR2;FGFR2;FGFR2;FGFR2;FGFR2;FGFR2;FGFR2;FGFR2;FGFR2;FGFR2;FGFR2;FGFR2;FGFR2;FGFR2	ENST00000604236.5;ENST00000683250.1;ENST00000336553.10;ENST00000346997.6;ENST00000351936.11;ENST00000356226.8;ENST00000357555.9;ENST00000358487.10;ENST00000360144.7;ENST00000369056.5;ENST00000369058.7;ENST00000369059.5;ENST00000369060.8;ENST00000369061.8;ENST00000429361.5;ENST00000457416.6;ENST00000478859.5;ENST00000613048.4;ENST00000638709.2;ENST00000682550.1;ENST00000682772.1;ENST00000683211.1;…	85744;81727;85727;81160;83453;85789;83976;85775;85763;81172;85565;85783;85629;81298;2510;85734;18645;85789;18665;83919;18685;84142;85697;13581;41591	5'UTR;5'UTR;5'UTR;5'UTR;5'UTR;5'UTR;5'UTR;5'UTR;5'UTR;5'UTR;5'UTR;5'UTR;5'UTR;5'UTR;5'UTR;5'UTR;5'UTR;5'UTR;5'UTR;5'UTR;5'UTR;5'UTR;5'UTR;5'UTR;5'UTR	5'UTR	nonsense_mediated_decay;nonsense_mediated_decay;protein_coding;protein_coding;protein_coding;protein_coding;protein_coding;protein_coding;protein_coding;protein_coding;protein_coding;protein_coding;protein_coding;protein_coding;protein_coding;protein_coding;protein_coding;protein_coding;protein_coding;protein_coding;protein_coding;protein_coding;protein_coding;retained_intron;retained_intron	mRNA	mRNA	OpenSea				SINE	Alu	FALSE	TRUE
ch.10.2610459F_BC21	ch.10.2610459F	chr10	-	121527216	121527217		FALSE	FALSE	II	ch	FGFR2	FGFR2;FGFR2;FGFR2;FGFR2;FGFR2;FGFR2;FGFR2;FGFR2;FGFR2;FGFR2;FGFR2;FGFR2;FGFR2;FGFR2;FGFR2;FGFR2;FGFR2;FGFR2;FGFR2;FGFR2;FGFR2;FGFR2;FGFR2;FGFR2;FGFR2;FGFR2;FGFR2	ENST00000604236.5;ENST00000683250.1;ENST00000490349.5;ENST00000336553.10;ENST00000346997.6;ENST00000351936.11;ENST00000356226.8;ENST00000357555.9;ENST00000358487.10;ENST00000360144.7;ENST00000369056.5;ENST00000369058.7;ENST00000369059.5;ENST00000369060.8;ENST00000369061.8;ENST00000457416.6;ENST00000478859.5;ENST00000613048.4;ENST00000638709.2;ENST00000682550.1;ENST00000682772.1;ENST00000683211.1;…	71197;67180;70856;71180;66613;68906;71242;69429;71228;71216;66625;71018;71236;71082;66751;71187;4098;71242;4118;69372;4138;69595;71150;-966;66601;27044;66601	5'UTR;5'UTR;5'UTR;5'UTR;5'UTR;5'UTR;5'UTR;5'UTR;5'UTR;5'UTR;5'UTR;5'UTR;5'UTR;5'UTR;5'UTR;5'UTR;5'UTR;5'UTR;5'UTR;5'UTR;5'UTR;5'UTR;5'UTR;TSS1500;5'UTR;5'UTR;5'UTR	TSS1500	nonsense_mediated_decay;nonsense_mediated_decay;processed_transcript;protein_coding;protein_coding;protein_coding;protein_coding;protein_coding;protein_coding;protein_coding;protein_coding;protein_coding;protein_coding;protein_coding;protein_coding;protein_coding;protein_coding;protein_coding;protein_coding;protein_coding;protein_coding;protein_coding;protein_coding;retained_intron;retained_intro…	mRNA	mRNA	OpenSea						FALSE	TRUE
ch.10.2633792F_BC21	ch.10.2633792F	chr10	-	122228369	122228370		FALSE	FALSE	II	ch	TACC2	TACC2;TACC2;TACC2;TACC2;TACC2;TACC2;TACC2;TACC2;TACC2;TACC2;TACC2;TACC2;TACC2;TACC2;TACC2	ENST00000260733.7;ENST00000334433.7;ENST00000358010.5;ENST00000360561.7;ENST00000368999.5;ENST00000369000.5;ENST00000369001.5;ENST00000369004.7;ENST00000369005.6;ENST00000453444.6;ENST00000496913.6;ENST00000513429.5;ENST00000515273.5;ENST00000515603.5;ENST00000368997.7	64526;206434;206434;64944;64780;101656;115331;64596;239207;206434;17161;239176;239164;239164;18328	Body;Body;Body;Body;Body;Body;Body;Body;Body;Body;Body;Body;Body;Body;Body	Body	protein_coding;protein_coding;protein_coding;protein_coding;protein_coding;protein_coding;protein_coding;protein_coding;protein_coding;protein_coding;protein_coding;protein_coding;protein_coding;protein_coding;retained_intron	mRNA	mRNA	OpenSea						FALSE	TRUE
ch.10.2676717R_BC21	ch.10.2676717R	chr10	+	124005831	124005832		FALSE	FALSE	II	ch	ENSG00000232334	ENSG00000232334	ENST00000455505.1	-1003	TSS1500	TSS1500	processed_pseudogene	pseudogene	pseudogene	OpenSea				LTR	ERVL-MaLR	FALSE	TRUE
ch.10.2686225R_BC21	ch.10.2686225R	chr10	+	124401711	124401712		FALSE	FALSE	II	ch	OAT	OAT;OAT;OAT	ENST00000471127.1;ENST00000368845.6;ENST00000539214.5	1625;17212;17265	5'UTR;5'UTR;5'UTR	5'UTR	processed_transcript;protein_coding;protein_coding	mRNA	mRNA	OpenSea						FALSE	TRUE
ch.10.2734064R_BC21	ch.10.2734064R	chr10	+	125830049	125830050		FALSE	FALSE	II	ch	BCCIP	BCCIP;BCCIP;BCCIP;BCCIP;BCCIP	ENST00000463330.5;ENST00000478798.1;ENST00000278100.11;ENST00000299130.7;ENST00000368759.5	6440;4556;6504;6504;6504	Body;Body;Body;Body;Body	Body	processed_transcript;processed_transcript;protein_coding;protein_coding;protein_coding	mRNA	mRNA	OpenSea						FALSE	TRUE
ch.10.2760753F_BC21	ch.10.2760753F	chr10	-	126903230	126903231		FALSE	FALSE	II	ch						Intergenic		No RNA Associated	No RNA Associated	Shore						FALSE	TRUE
ch.10.2770541R_BC21	ch.10.2770541R	chr10	+	127191757	127191758		FALSE	FALSE	II	ch	DOCK1;INSYN2A	DOCK1;DOCK1;INSYN2A;INSYN2A	ENST00000280333.9;ENST00000623213.2;ENST00000522781.6;ENST00000614311.4	286349;286330;4834;4401	Body;Body;5'UTR;5'UTR	5'UTR	protein_coding;protein_coding;protein_coding;protein_coding	mRNA	mRNA	Shelf						FALSE	TRUE
ch.10.2774258R_BC21	ch.10.2774258R	chr10	+	127314961	127314962		FALSE	FALSE	II	ch	DOCK1	DOCK1;DOCK1;DOCK1	ENST00000484400.5;ENST00000280333.9;ENST00000623213.2	66954;409553;409534	Body;Body;Body	Body	processed_transcript;protein_coding;protein_coding	mRNA	mRNA	OpenSea						FALSE	TRUE
ch.10.27873849F_BC21	ch.10.27873849F	chr10	-	27544913	27544914		FALSE	FALSE	II	ch						Intergenic		No RNA Associated	No RNA Associated	OpenSea				LINE	L1	FALSE	TRUE
ch.10.2809628F_BC21	ch.10.2809628F	chr10	-	128567281	128567282		FALSE	FALSE	II	ch						Intergenic		No RNA Associated	No RNA Associated	OpenSea						FALSE	TRUE
ch.10.2810236F_BC21	ch.10.2810236F	chr10	-	128587722	128587723		FALSE	FALSE	II	ch						Intergenic		No RNA Associated	No RNA Associated	OpenSea						FALSE	TRUE
ch.10.290763R_BC21	ch.10.290763R	chr10	+	10420209	10420210		FALSE	FALSE	II	ch	CELF2-DT	CELF2-DT;CELF2-DT;CELF2-DT;CELF2-DT;CELF2-DT;CELF2-DT;CELF2-DT	ENST00000602311.2;ENST00000634462.1;ENST00000653741.1;ENST00000661560.1;ENST00000665201.1;ENST00000668678.1;ENST00000670890.2	42140;42140;36225;35989;42074;42152;42123	5'UTR;5'UTR;5'UTR;5'UTR;5'UTR;5'UTR;5'UTR	5'UTR	lncRNA;lncRNA;lncRNA;lncRNA;lncRNA;lncRNA;lncRNA	lncRNA	lncRNA	OpenSea				LINE	L1	FALSE	TRUE
ch.10.29498982F_BC21	ch.10.29498982F	chr10	-	29170046	29170047		FALSE	FALSE	II	ch						Intergenic		No RNA Associated	No RNA Associated	OpenSea				LTR	ERVL-MaLR	FALSE	TRUE
ch.10.295680R_BC21	ch.10.295680R	chr10	+	10643197	10643198		FALSE	FALSE	II	ch						Intergenic		No RNA Associated	No RNA Associated	OpenSea						FALSE	TRUE
ch.10.296387R_BC21	ch.10.296387R	chr10	+	10677081	10677082		FALSE	FALSE	II	ch						Intergenic		No RNA Associated	No RNA Associated	OpenSea						FALSE	TRUE
ch.10.2988224F_BC21	ch.10.2988224F	chr10	-	133288666	133288667		FALSE	FALSE	II	ch	TUBGCP2	TUBGCP2;TUBGCP2;TUBGCP2;TUBGCP2;TUBGCP2;TUBGCP2;TUBGCP2;TUBGCP2;TUBGCP2;TUBGCP2;TUBGCP2;TUBGCP2;TUBGCP2;TUBGCP2;TUBGCP2;TUBGCP2;TUBGCP2;TUBGCP2;TUBGCP2;TUBGCP2;TUBGCP2;TUBGCP2;TUBGCP2;TUBGCP2;TUBGCP2;TUBGCP2;TUBGCP2	ENST00000482278.5;ENST00000682093.1;ENST00000682631.1;ENST00000682990.1;ENST00000683786.1;ENST00000683829.1;ENST00000684478.1;ENST00000684487.1;ENST00000682712.1;ENST00000683552.1;ENST00000252936.8;ENST00000417178.7;ENST00000543663.6;ENST00000682123.1;ENST00000682161.1;ENST00000682515.1;ENST00000682905.1;ENST00000683014.1;ENST00000683060.1;ENST00000683383.1;ENST00000683612.1;ENST00000368562.5;ENS…	23671;20311;20200;20311;20206;14315;20311;20311;9357;20311;20206;20212;20169;30157;20311;20184;20180;20311;20311;20311;20191;2368;12824;20311;4159;20311;20311	5'UTR;5'UTR;5'UTR;5'UTR;5'UTR;5'UTR;5'UTR;5'UTR;5'UTR;5'UTR;5'UTR;5'UTR;5'UTR;5'UTR;5'UTR;5'UTR;5'UTR;5'UTR;5'UTR;5'UTR;5'UTR;5'UTR;5'UTR;5'UTR;5'UTR;5'UTR;5'UTR	5'UTR	nonsense_mediated_decay;nonsense_mediated_decay;nonsense_mediated_decay;nonsense_mediated_decay;nonsense_mediated_decay;nonsense_mediated_decay;nonsense_mediated_decay;nonsense_mediated_decay;processed_transcript;processed_transcript;protein_coding;protein_coding;protein_coding;protein_coding;protein_coding;protein_coding;protein_coding;protein_coding;protein_coding;protein_coding;protein_coding;…	mRNA	mRNA	Shore						FALSE	TRUE
ch.10.30081984F_BC21	ch.10.30081984F	chr10	-	29753048	29753049		FALSE	FALSE	II	ch						Intergenic		No RNA Associated	No RNA Associated	OpenSea				LTR	ERV1	FALSE	TRUE
ch.10.31370070F_BC21	ch.10.31370070F	chr10	-	31041134	31041135		FALSE	FALSE	II	ch	ENSG00000287564	ENSG00000287564	ENST00000658872.1	8046	Body	Body	lncRNA	lncRNA	lncRNA	OpenSea						FALSE	TRUE
ch.10.31807R_BC21	ch.10.31807R	chr10	+	843804	843805		FALSE	FALSE	II	ch	LARP4B	LARP4B;LARP4B;LARP4B;LARP4B	ENST00000690516.1;ENST00000316157.8;ENST00000688365.1;ENST00000689323.1	88017;87901;20460;29401	5'UTR;5'UTR;5'UTR;5'UTR	5'UTR	nonsense_mediated_decay;protein_coding;protein_coding;protein_coding	mRNA	mRNA	OpenSea				LINE	RTE-X	FALSE	TRUE
ch.10.31962039R_BC21	ch.10.31962039R	chr10	+	31633104	31633105		FALSE	FALSE	II	ch						Intergenic		No RNA Associated	No RNA Associated	OpenSea						FALSE	FALSE
ch.10.33269R_BC21	ch.10.33269R	chr10	+	881622	881623		FALSE	FALSE	II	ch	LARP4B	LARP4B;LARP4B;LARP4B;LARP4B;LARP4B;LARP4B;LARP4B	ENST00000476529.5;ENST00000690516.1;ENST00000481118.1;ENST00000693234.1;ENST00000316157.8;ENST00000406525.6;ENST00000412411.1	49878;50199;49854;8212;50083;50002;21893	5'UTR;5'UTR;5'UTR;5'UTR;5'UTR;5'UTR;5'UTR	5'UTR	nonsense_mediated_decay;nonsense_mediated_decay;processed_transcript;processed_transcript;protein_coding;protein_coding;protein_coding	mRNA	mRNA	OpenSea						FALSE	TRUE
ch.10.33343282R_BC21	ch.10.33343282R	chr10	+	33014347	33014348	M_nonuniq	TRUE	FALSE	II	ch	ITGB1-DT	ITGB1-DT;ITGB1-DT;ITGB1-DT;ITGB1-DT;ITGB1-DT;ITGB1-DT	ENST00000414157.2;ENST00000450890.5;ENST00000666298.1;ENST00000688627.1;ENST00000691671.1;ENST00000700951.1	31797;55503;55489;33504;31807;31790	Body;Body;Body;Body;Body;Body	Body	lncRNA;lncRNA;lncRNA;lncRNA;lncRNA;lncRNA	lncRNA	lncRNA	OpenSea				LTR	ERV1	FALSE	TRUE
ch.10.34144754F_BC21	ch.10.34144754F	chr10	-	33815819	33815820		FALSE	FALSE	II	ch						Intergenic		No RNA Associated	No RNA Associated	OpenSea				LTR	ERV1	FALSE	TRUE
ch.10.344997F_BC21	ch.10.344997F	chr10	-	12174551	12174552		FALSE	FALSE	II	ch	NUDT5	NUDT5;NUDT5;NUDT5;NUDT5;NUDT5;NUDT5;NUDT5;NUDT5	ENST00000476462.5;ENST00000378952.7;ENST00000498825.1;ENST00000378927.7;ENST00000378937.7;ENST00000378940.7;ENST00000491614.6;ENST00000537776.5	4581;21309;-738;21271;21271;21318;21340;21593	5'UTR;5'UTR;TSS1500;5'UTR;5'UTR;5'UTR;5'UTR;5'UTR	TSS1500	nonsense_mediated_decay;processed_transcript;processed_transcript;protein_coding;protein_coding;protein_coding;protein_coding;protein_coding	mRNA	mRNA	OpenSea				SINE	Alu	FALSE	TRUE
ch.10.345533F_BC21	ch.10.345533F	chr10	-	12186308	12186309		FALSE	FALSE	II	ch	NUDT5	NUDT5;NUDT5;NUDT5;NUDT5;NUDT5;NUDT5;NUDT5	ENST00000378952.7;ENST00000378927.7;ENST00000378937.7;ENST00000378940.7;ENST00000444732.1;ENST00000491614.6;ENST00000537776.5	9552;9514;9514;9561;9537;9583;9836	5'UTR;5'UTR;5'UTR;5'UTR;5'UTR;5'UTR;5'UTR	5'UTR	processed_transcript;protein_coding;protein_coding;protein_coding;protein_coding;protein_coding;protein_coding	mRNA	mRNA	OpenSea						FALSE	TRUE
ch.10.35929570F_BC21	ch.10.35929570F	chr10	-	35600635	35600636		FALSE	FALSE	II	ch						Intergenic		No RNA Associated	No RNA Associated	OpenSea						FALSE	TRUE
ch.10.410979F_BC21	ch.10.410979F	chr10	-	14124253	14124254		FALSE	FALSE	II	ch	FRMD4A	FRMD4A;FRMD4A;FRMD4A;FRMD4A	ENST00000357447.7;ENST00000493380.5;ENST00000648761.1;ENST00000649423.1	206671;337841;50113;50110	5'UTR;5'UTR;5'UTR;5'UTR	5'UTR	protein_coding;protein_coding;protein_coding;protein_coding	mRNA	mRNA	OpenSea				SINE	MIR	FALSE	TRUE
ch.10.47925130F_BC21	ch.10.47925130F	chr10	+	47434237	47434238		FALSE	FALSE	II	ch						Intergenic		No RNA Associated	No RNA Associated	OpenSea				LINE	L1	FALSE	TRUE
ch.10.503573F_TO21	ch.10.503573F	chr10	-	17914840	17914841		FALSE	FALSE	II	ch						Intergenic		No RNA Associated	No RNA Associated	OpenSea						FALSE	TRUE
ch.10.509007F_BC21	ch.10.509007F	chr10	-	18155414	18155415		FALSE	FALSE	II	ch	CACNB2	CACNB2;CACNB2;CACNB2;CACNB2;CACNB2;CACNB2;CACNB2;CACNB2	ENST00000644004.1;ENST00000467034.1;ENST00000282343.13;ENST00000324631.13;ENST00000352115.10;ENST00000377328.5;ENST00000643096.2;ENST00000645287.1	14534;14623;14457;14991;14678;14678;14602;14602	Body;Body;Body;Body;Body;Body;Body;No GENCODE transcript	Body	nonsense_mediated_decay;processed_transcript;protein_coding;protein_coding;protein_coding;protein_coding;protein_coding;protein_coding	mRNA	mRNA	OpenSea				LINE	L1	FALSE	TRUE
ch.10.54387284R_BC21	ch.10.54387284R	chr10	+	52957517	52957518		FALSE	FALSE	II	ch						Intergenic		No RNA Associated	No RNA Associated	OpenSea				LTR	ERVL-MaLR	FALSE	TRUE
ch.10.54425967R_TC21	ch.10.54425967R	chr10	+	52996200	52996201		FALSE	FALSE	II	ch	LINC02672	LINC02672;LINC02672	ENST00000654808.1;ENST00000668157.1	33824;33824	5'UTR;5'UTR	5'UTR	lncRNA;lncRNA	lncRNA	lncRNA	OpenSea						FALSE	TRUE
ch.10.5571894F_TC21	ch.10.5571894F	chr10	-	5539930	5539931		FALSE	FALSE	II	ch						Intergenic		No RNA Associated	No RNA Associated	OpenSea						FALSE	FALSE
ch.10.58771679R_BC21	ch.10.58771679R	chr10	+	57341912	57341913	M_nonuniq	TRUE	FALSE	II	ch						Intergenic		No RNA Associated	No RNA Associated	OpenSea				LTR	ERV1	FALSE	TRUE
ch.10.5920188R_BC21	ch.10.5920188R	chr10	+	5838218	5838219		FALSE	FALSE	II	ch	GDI2	GDI2	ENST00000380127.5	3914	5'UTR	5'UTR	protein_coding	mRNA	mRNA	Shelf				SINE	Alu	FALSE	TRUE
ch.10.6019805R_TC21	ch.10.6019805R	chr10	+	5937835	5937836		FALSE	FALSE	II	ch	ENSG00000232807	ENSG00000232807	ENST00000397264.4	8065	5'UTR	5'UTR	lncRNA	lncRNA	lncRNA	OpenSea				SINE	Alu	FALSE	TRUE
ch.10.622552R_TC21	ch.10.622552R	chr10	+	23375415	23375416		FALSE	FALSE	II	ch						Intergenic		No RNA Associated	No RNA Associated	OpenSea				LTR	ERVL	FALSE	TRUE
ch.10.6339581F_BC21	ch.10.6339581F	chr10	-	6257611	6257612		FALSE	FALSE	II	ch						Intergenic		No RNA Associated	No RNA Associated	OpenSea				LINE	L1	FALSE	TRUE
ch.10.645342R_BC21	ch.10.645342R	chr10	+	24482761	24482762		FALSE	FALSE	II	ch	ENSG00000279029;KIAA1217	ENSG00000279029;KIAA1217;KIAA1217;KIAA1217;KIAA1217;KIAA1217;KIAA1217;KIAA1217;KIAA1217;KIAA1217;KIAA1217;KIAA1217;KIAA1217	ENST00000624195.1;ENST00000307544.10;ENST00000376451.4;ENST00000376452.7;ENST00000376454.8;ENST00000376456.8;ENST00000376462.5;ENST00000396445.5;ENST00000396446.5;ENST00000430453.6;ENST00000438429.5;ENST00000458595.5;ENST00000696626.1	273;33329;16231;273971;273624;273971;788016;16231;16231;273971;243567;273971;228639	1stExon;Body;Body;Body;Body;Body;Body;Body;Body;Body;Body;Body;Body	1stExon	TEC;protein_coding;protein_coding;protein_coding;protein_coding;protein_coding;protein_coding;protein_coding;protein_coding;protein_coding;protein_coding;protein_coding;protein_coding	mRNA	mRNA	OpenSea				SINE	Alu	FALSE	TRUE
ch.10.64904690F_BC21	ch.10.64904690F	chr10	-	63474923	63474924		FALSE	FALSE	II	ch	JMJD1C	JMJD1C	ENST00000633035.1	46927	5'UTR	5'UTR	processed_transcript	processed_transcript	processed_transcript	OpenSea						FALSE	TRUE
ch.10.65169555F_BC21	ch.10.65169555F	chr10	-	63739788	63739789		FALSE	FALSE	II	ch	ENSG00000228566	ENSG00000228566	ENST00000444770.1	75125	Body	Body	lncRNA	lncRNA	lncRNA	OpenSea				DNA	MULE-MuDR	FALSE	TRUE
ch.10.65513755F_BC21	ch.10.65513755F	chr10	-	64083987	64083988		FALSE	FALSE	II	ch	ENSG00000228566	ENSG00000228566;ENSG00000228566	ENST00000654191.1;ENST00000660795.1	211418;197055	Body;Body	Body	lncRNA;lncRNA	lncRNA	lncRNA	OpenSea				SINE	Alu	FALSE	TRUE
ch.10.65628491F_BC21	ch.10.65628491F	chr10	-	64198724	64198725		FALSE	FALSE	II	ch	ENSG00000228566	ENSG00000228566;ENSG00000228566	ENST00000654191.1;ENST00000660795.1	326155;311792	Body;Body	Body	lncRNA;lncRNA	lncRNA	lncRNA	OpenSea						FALSE	TRUE
ch.10.6667087F_BC21	ch.10.6667087F	chr10	-	6585118	6585119		FALSE	FALSE	II	ch	PRKCQ-AS1	PRKCQ-AS1;PRKCQ-AS1;PRKCQ-AS1;PRKCQ-AS1;PRKCQ-AS1;PRKCQ-AS1;PRKCQ-AS1;PRKCQ-AS1;PRKCQ-AS1;PRKCQ-AS1;PRKCQ-AS1;PRKCQ-AS1;PRKCQ-AS1;PRKCQ-AS1	ENST00000414894.1;ENST00000561822.1;ENST00000607982.5;ENST00000608526.5;ENST00000613985.4;ENST00000615210.5;ENST00000623015.3;ENST00000623160.3;ENST00000624678.3;ENST00000624974.3;ENST00000625102.3;ENST00000663449.1;ENST00000687343.1;ENST00000625147.3	1443;-1105;1314;1314;1314;1314;1314;1288;1288;1288;1308;4613;4613;1258	Body;TSS1500;Body;Body;Body;Body;Body;Body;Body;Body;Body;Body;Body;Body	TSS1500	lncRNA;lncRNA;lncRNA;lncRNA;lncRNA;lncRNA;lncRNA;lncRNA;lncRNA;lncRNA;lncRNA;lncRNA;lncRNA;retained_intron	lncRNA	lncRNA	OpenSea						FALSE	TRUE
ch.10.69843199R_BC21	ch.10.69843199R	chr10	+	68413435	68413436		FALSE	FALSE	II	ch						Intergenic		No RNA Associated	No RNA Associated	OpenSea						FALSE	TRUE
ch.10.704481F_BC21	ch.10.704481F	chr10	-	27159238	27159239		FALSE	FALSE	II	ch	MASTL	MASTL;MASTL;MASTL	ENST00000342386.10;ENST00000375940.9;ENST00000375946.8	3869;3887;4415	Body;Body;Body	Body	protein_coding;protein_coding;protein_coding	mRNA	mRNA	Shelf				SINE	Alu	FALSE	TRUE
ch.10.7089384R_BO21	ch.10.7089384R	chr10	+	7007415	7007416		FALSE	FALSE	II	ch	ENSG00000287277	ENSG00000287277	ENST00000664549.1	111054	5'UTR	5'UTR	lncRNA	lncRNA	lncRNA	OpenSea						FALSE	TRUE
ch.10.71861692F_BC21	ch.10.71861692F	chr10	-	70431929	70431930		FALSE	FALSE	II	ch						Intergenic		No RNA Associated	No RNA Associated	OpenSea						FALSE	TRUE
ch.10.7244193R_BC21	ch.10.7244193R	chr10	+	7162224	7162225		FALSE	FALSE	II	ch	SFMBT2	SFMBT2;SFMBT2	ENST00000361972.8;ENST00000397167.6	247117;248810	1stExon;1stExon	1stExon	protein_coding;protein_coding	mRNA	mRNA	OpenSea						FALSE	TRUE
ch.10.73329320R_BC21	ch.10.73329320R	chr10	+	71899555	71899556		FALSE	FALSE	II	ch						Intergenic		No RNA Associated	No RNA Associated	OpenSea				LINE	L1	FALSE	TRUE
ch.10.736188R_BC21	ch.10.736188R	chr10	+	28590062	28590063		FALSE	FALSE	II	ch	WAC	WAC;WAC;WAC;WAC;WAC;WAC;WAC;WAC;WAC;WAC;WAC;WAC;WAC;WAC;WAC;WAC;WAC;WAC;WAC;WAC	ENST00000414108.6;ENST00000420266.6;ENST00000424454.5;ENST00000439676.5;ENST00000628285.3;ENST00000679570.1;ENST00000681112.1;ENST00000347934.8;ENST00000354911.9;ENST00000375646.5;ENST00000375664.8;ENST00000428935.6;ENST00000442148.6;ENST00000651598.1;ENST00000679398.1;ENST00000679428.1;ENST00000680735.1;ENST00000700325.1;ENST00000345541.6;ENST00000472862.1	56028;56692;56523;54797;57292;57284;57287;56750;56945;57279;57570;57570;56314;57295;56557;55940;57570;57287;54377;1326	Body;Body;Body;Body;Body;Body;Body;Body;Body;Body;Body;Body;Body;Body;Body;Body;Body;Body;Body;Body	Body	nonsense_mediated_decay;nonsense_mediated_decay;nonsense_mediated_decay;nonsense_mediated_decay;nonsense_mediated_decay;nonsense_mediated_decay;nonsense_mediated_decay;protein_coding;protein_coding;protein_coding;protein_coding;protein_coding;protein_coding;protein_coding;protein_coding;protein_coding;protein_coding;protein_coding;retained_intron;retained_intron	mRNA	mRNA	OpenSea				SINE	Alu	FALSE	TRUE
ch.10.756792F_BC21	ch.10.756792F	chr10	-	29360223	29360224		FALSE	FALSE	II	ch						Intergenic		No RNA Associated	No RNA Associated	OpenSea				DNA	TcMar-Tigger	FALSE	TRUE
ch.10.789016R_BC21	ch.10.789016R	chr10	+	30544518	30544519		FALSE	FALSE	II	ch	ENSG00000287420	ENSG00000287420	ENST00000670247.1	15002	Body	Body	lncRNA	lncRNA	lncRNA	OpenSea						FALSE	TRUE
ch.10.79767096R_BC21	ch.10.79767096R	chr10	+	78337332	78337333		FALSE	FALSE	II	ch	ENSG00000282863;LINC00595	ENSG00000282863;ENSG00000282863;LINC00595;LINC00595;LINC00595;LINC00595;LINC00595;LINC00595;LINC00595;LINC00595;LINC00595;LINC00595;LINC00595;LINC00595	ENST00000421324.4;ENST00000634930.1;ENST00000432742.1;ENST00000624665.3;ENST00000634389.1;ENST00000634452.1;ENST00000635180.1;ENST00000635422.1;ENST00000635545.1;ENST00000653428.1;ENST00000659477.1;ENST00000659842.1;ENST00000667413.1;ENST00000670962.1	99078;158159;88525;88593;158137;69991;158140;158148;158128;88679;88689;36138;88496;88732	Body;Body;Body;Body;Body;Body;Body;Body;Body;Body;Body;Body;Body;Body	Body	lncRNA;lncRNA;lncRNA;lncRNA;lncRNA;lncRNA;lncRNA;lncRNA;lncRNA;lncRNA;lncRNA;lncRNA;lncRNA;lncRNA	lncRNA	lncRNA	OpenSea				LTR	ERVL-MaLR	FALSE	TRUE
ch.10.80061816F_BC21	ch.10.80061816F	chr10	-	78632052	78632053		FALSE	FALSE	II	ch	ENSG00000282863	ENSG00000282863	ENST00000421324.4	393798	Body	Body	lncRNA	lncRNA	lncRNA	OpenSea				SINE	MIR	FALSE	TRUE
ch.10.80205838R_BC21	ch.10.80205838R	chr10	+	78776074	78776075		FALSE	FALSE	II	ch						Intergenic		No RNA Associated	No RNA Associated	OpenSea				DNA	hAT-Charlie	FALSE	TRUE
ch.10.818442R_BC21	ch.10.818442R	chr10	+	31924463	31924464		FALSE	FALSE	II	ch	ARHGAP12	ARHGAP12;ARHGAP12;ARHGAP12;ARHGAP12	ENST00000344936.7;ENST00000375245.8;ENST00000375250.9;ENST00000396144.8	4368;4413;4351;4413	5'UTR;5'UTR;5'UTR;5'UTR	5'UTR	protein_coding;protein_coding;protein_coding;protein_coding	mRNA	mRNA	Shelf						FALSE	TRUE
ch.10.819441R_BC21	ch.10.819441R	chr10	+	31965431	31965432		FALSE	FALSE	II	ch						Intergenic		No RNA Associated	No RNA Associated	OpenSea				SINE	Alu	FALSE	TRUE
ch.10.820670F_BC21	ch.10.820670F	chr10	-	32011433	32011434		FALSE	FALSE	II	ch	KIF5B	KIF5B	ENST00000302418.5	44992	1stExon	1stExon	protein_coding	mRNA	mRNA	OpenSea						FALSE	TRUE
ch.10.821091F_BC21	ch.10.821091F	chr10	-	32020560	32020561	M_SNP_AFR_1pt	FALSE	FALSE	II	ch	KIF5B	KIF5B;KIF5B	ENST00000493889.1;ENST00000302418.5	534;35865	5'UTR;5'UTR	5'UTR	processed_transcript;protein_coding	mRNA	mRNA	OpenSea				SINE	Alu	FALSE	TRUE
ch.10.82591910R_BC21	ch.10.82591910R	chr10	+	80842173	80842174	M_nonuniq	TRUE	FALSE	II	ch						Intergenic		No RNA Associated	No RNA Associated	OpenSea				LINE	L1	FALSE	TRUE
ch.10.83255157R_BC21	ch.10.83255157R	chr10	+	81505420	81505421	M_SNP_AFR_1pt,M_SNPcommon_1pt	FALSE	FALSE	II	ch						Intergenic		No RNA Associated	No RNA Associated	OpenSea				LTR	ERVL	FALSE	TRUE
ch.10.83445482F_BC21	ch.10.83445482F	chr10	-	81695745	81695746		FALSE	FALSE	II	ch						Intergenic		No RNA Associated	No RNA Associated	OpenSea						FALSE	TRUE
ch.10.844982F_BC21	ch.10.844982F	chr10	-	33180662	33180663		FALSE	FALSE	II	ch	NRP1	NRP1;NRP1;NRP1;NRP1;NRP1	ENST00000265371.8;ENST00000374867.7;ENST00000374875.5;ENST00000395995.5;ENST00000413802.1	155600;154005;153974;154243;4993	5'UTR;5'UTR;5'UTR;5'UTR;5'UTR	5'UTR	protein_coding;protein_coding;protein_coding;protein_coding;protein_coding	mRNA	mRNA	OpenSea						FALSE	TRUE
ch.10.845914F_BC21	ch.10.845914F	chr10	-	33212945	33212946		FALSE	FALSE	II	ch	ENSG00000238258;NRP1	ENSG00000238258;NRP1;NRP1;NRP1;NRP1;NRP1;NRP1;NRP1;NRP1;NRP1;NRP1	ENST00000451530.1;ENST00000265371.8;ENST00000374816.7;ENST00000374821.9;ENST00000374822.8;ENST00000374823.9;ENST00000374867.7;ENST00000374875.5;ENST00000395995.5;ENST00000432372.6;ENST00000466932.1	1669;123317;121577;121577;121697;121437;121722;121691;121960;122133;616	Body;5'UTR;5'UTR;5'UTR;5'UTR;5'UTR;5'UTR;5'UTR;5'UTR;1stExon;5'UTR	5'UTR	lncRNA;protein_coding;protein_coding;protein_coding;protein_coding;protein_coding;protein_coding;protein_coding;protein_coding;protein_coding;protein_coding	mRNA	mRNA	OpenSea				SINE	Alu	FALSE	TRUE
ch.10.84937624R_BC21	ch.10.84937624R	chr10	+	83187887	83187888		FALSE	FALSE	II	ch						Intergenic		No RNA Associated	No RNA Associated	OpenSea						FALSE	TRUE
ch.10.85407283F_BC21	ch.10.85407283F	chr10	-	83657546	83657547		FALSE	FALSE	II	ch						Intergenic		No RNA Associated	No RNA Associated	OpenSea				LINE	L1	FALSE	TRUE
ch.10.89216809R_BC21	ch.10.89216809R	chr10	+	87467071	87467072	M_2extBase_SNP_AFR_1pt,M_2extBase_SNPcommon_1pt,M_nonuniq	TRUE	FALSE	II	ch						Intergenic		No RNA Associated	No RNA Associated	OpenSea				LINE	L1	FALSE	TRUE
ch.10.896173F_BC21	ch.10.896173F	chr10	-	35139394	35139395		FALSE	FALSE	II	ch	CREM	CREM;CREM;CREM;CREM;CREM;CREM;CREM;CREM;CREM;CREM;CREM;CREM;CREM;CREM;CREM;CREM;CREM;CREM;CREM;CREM;CREM;CREM;CREM;CREM;CREM;CREM;CREM	ENST00000490460.5;ENST00000495960.5;ENST00000461968.5;ENST00000466251.5;ENST00000482646.5;ENST00000489388.5;ENST00000496019.5;ENST00000496626.5;ENST00000337656.8;ENST00000345491.7;ENST00000354759.7;ENST00000374721.7;ENST00000374726.7;ENST00000374728.7;ENST00000374734.7;ENST00000427847.6;ENST00000429130.7;ENST00000439705.5;ENST00000460270.5;ENST00000469949.6;ENST00000474362.5;ENST00000479070.5;ENS…	12436;12332;12447;12406;12522;12489;12239;12554;1559;11935;12233;12585;12472;11938;1559;11938;12304;1559;12278;12293;12604;1559;11918;11971;12549;12329;12347	Body;Body;Body;Body;Body;Body;Body;Body;Body;Body;Body;Body;Body;No GENCODE transcript;Body;Body;Body;No GENCODE transcript;Body;Body;Body;Body;No GENCODE transcript;Body;Body;Body;Body	Body	nonsense_mediated_decay;nonsense_mediated_decay;processed_transcript;processed_transcript;processed_transcript;processed_transcript;processed_transcript;processed_transcript;protein_coding;protein_coding;protein_coding;protein_coding;protein_coding;protein_coding;protein_coding;protein_coding;protein_coding;protein_coding;protein_coding;protein_coding;protein_coding;protein_coding;protein_coding;…	mRNA	mRNA	OpenSea				SINE	Alu	FALSE	TRUE
ch.10.901771R_BC21	ch.10.901771R	chr10	+	35346465	35346466		FALSE	FALSE	II	ch	CCNY	CCNY;CCNY;CCNY;CCNY;CCNY;CCNY;CCNY	ENST00000492478.5;ENST00000265375.13;ENST00000339497.7;ENST00000374704.8;ENST00000374706.5;ENST00000490012.6;ENST00000493157.6	9414;9592;9592;9957;99441;99441;99417	Body;Body;Body;Body;Body;Body;Body	Body	processed_transcript;protein_coding;protein_coding;protein_coding;protein_coding;protein_coding;protein_coding	mRNA	mRNA	OpenSea						FALSE	TRUE
ch.10.907315R_BC21	ch.10.907315R	chr10	+	35562764	35562765		FALSE	FALSE	II	ch	CCNY	CCNY;CCNY;CCNY;CCNY;CCNY;CCNY	ENST00000465416.5;ENST00000497692.1;ENST00000265375.13;ENST00000339497.7;ENST00000374704.8;ENST00000374706.5	36804;32569;225891;225891;226256;315740	Body;Body;Body;Body;Body;Body	Body	processed_transcript;processed_transcript;protein_coding;protein_coding;protein_coding;protein_coding	mRNA	mRNA	OpenSea				LINE	L1	FALSE	TRUE
ch.10.91757602F_BC21	ch.10.91757602F	chr10	-	90007864	90007865		FALSE	FALSE	II	ch	LINC01374	LINC01374	ENST00000664430.1	154270	Body	Body	lncRNA	lncRNA	lncRNA	OpenSea						FALSE	TRUE
ch.10.92313227R_BC21	ch.10.92313227R	chr10	+	90563489	90563490		FALSE	FALSE	II	ch	LINC02653	LINC02653	ENST00000660339.1	65363	5'UTR	5'UTR	lncRNA	lncRNA	lncRNA	OpenSea				LINE	L1	FALSE	TRUE
ch.10.95034807F_BC21	ch.10.95034807F	chr10	-	93285059	93285060		FALSE	FALSE	II	ch	RPL17P34	RPL17P34	ENST00000394133.2	-501	TSS1500	TSS1500	processed_pseudogene	pseudogene	pseudogene	OpenSea				LTR	ERV1	FALSE	TRUE
ch.10.96354720R_BC21	ch.10.96354720R	chr10	+	94604972	94604973		FALSE	FALSE	II	ch	ENSG00000244332;HELLS	ENSG00000244332;HELLS	ENST00000432120.1;ENST00000371327.3	27534;16744	Body;Body	Body	lncRNA;protein_coding	mRNA	mRNA	OpenSea				LINE	L1	FALSE	TRUE
ch.10.96879639F_BC21	ch.10.96879639F	chr10	-	95129891	95129892		FALSE	FALSE	II	ch						Intergenic		No RNA Associated	No RNA Associated	OpenSea				LTR	ERVL-MaLR	FALSE	TRUE
ch.10.983355R_BC21	ch.10.983355R	chr10	+	42635117	42635118	M_nonuniq	TRUE	FALSE	II	ch	ZNF33B	ZNF33B;ZNF33B;ZNF33B;ZNF33B	ENST00000486187.5;ENST00000359467.8;ENST00000493285.2;ENST00000476796.2	3436;3453;3434;3404	5'UTR;5'UTR;5'UTR;5'UTR	5'UTR	processed_transcript;protein_coding;protein_coding;retained_intron	mRNA	mRNA	Shelf				SINE	Alu	FALSE	TRUE
ch.10.986655R_BC21	ch.10.986655R	chr10	+	42798425	42798426		FALSE	FALSE	II	ch	BMS1	BMS1	ENST00000374518.6	15631	Body	Body	protein_coding	mRNA	mRNA	OpenSea						FALSE	TRUE
ch.10.9918151R_BC21	ch.10.9918151R	chr10	+	9836181	9836182		FALSE	FALSE	II	ch	LINC02663	LINC02663	ENST00000647601.1	41879	5'UTR	5'UTR	lncRNA	lncRNA	lncRNA	OpenSea						FALSE	TRUE
ch.11.1000958R_TC21	ch.11.1000958R	chr11	+	47741222	47741223		FALSE	FALSE	II	ch	FNBP4	FNBP4;FNBP4;FNBP4;FNBP4	ENST00000527894.1;ENST00000528388.5;ENST00000534003.5;ENST00000263773.10	2921;2793;26064;26119	5'UTR;5'UTR;5'UTR;5'UTR	5'UTR	processed_transcript;processed_transcript;processed_transcript;protein_coding	mRNA	mRNA	OpenSea				SINE	Alu	FALSE	TRUE
ch.11.101068482R_BC21	ch.11.101068482R	chr11	+	101692540	101692541		FALSE	FALSE	II	ch	TRPC6	TRPC6	ENST00000526713.1	180022	5'UTR	5'UTR	processed_transcript	processed_transcript	processed_transcript	OpenSea						FALSE	TRUE
ch.11.1014025R_BC21	ch.11.1014025R	chr11	+	48103130	48103131		FALSE	FALSE	II	ch	PTPRJ	PTPRJ;PTPRJ;PTPRJ;PTPRJ;PTPRJ;PTPRJ	ENST00000526550.1;ENST00000418331.7;ENST00000440289.6;ENST00000527952.1;ENST00000534219.5;ENST00000698881.1	58327;122572;122551;122404;122404;122706	Body;Body;Body;Body;Body;Body	Body	processed_transcript;protein_coding;protein_coding;protein_coding;protein_coding;protein_coding	mRNA	mRNA	OpenSea						FALSE	TRUE
ch.11.102211250F_BC21	ch.11.102211250F	chr11	-	102835308	102835309		FALSE	FALSE	II	ch	WTAPP1	WTAPP1	ENST00000525739.6	51633	Body	Body	processed_transcript	processed_transcript	processed_transcript	OpenSea						FALSE	TRUE
ch.11.102874269F_BC21	ch.11.102874269F	chr11	-	103498330	103498331		FALSE	FALSE	II	ch						Intergenic		No RNA Associated	No RNA Associated	OpenSea				LINE	L1	FALSE	TRUE
ch.11.10300781R_TC21	ch.11.10300781R	chr11	+	10322657	10322658		FALSE	FALSE	II	ch	AMPD3	AMPD3;AMPD3	ENST00000527261.5;ENST00000532250.5	14345;4987	Body;Body	Body	processed_transcript;protein_coding	mRNA	mRNA	OpenSea						FALSE	TRUE
ch.11.104185765F_BC21	ch.11.104185765F	chr11	-	104809827	104809828		FALSE	FALSE	II	ch						Intergenic		No RNA Associated	No RNA Associated	OpenSea				DNA	hAT-Blackjack	FALSE	TRUE
ch.11.104603277F_BC21	ch.11.104603277F	chr11	-	105227339	105227340		FALSE	FALSE	II	ch	CARD18	CARD18;CARD18	ENST00000528811.1;ENST00000649856.1	304358;288663	5'UTR;5'UTR	5'UTR	processed_transcript;protein_coding	mRNA	mRNA	OpenSea						FALSE	FALSE
ch.11.104643362R_BC21	ch.11.104643362R	chr11	+	105267424	105267425		FALSE	FALSE	II	ch	CARD18	CARD18;CARD18	ENST00000528811.1;ENST00000649856.1	264273;248578	5'UTR;5'UTR	5'UTR	processed_transcript;protein_coding	mRNA	mRNA	OpenSea						FALSE	TRUE
ch.11.104819605R_BC21	ch.11.104819605R	chr11	+	105443667	105443668		FALSE	FALSE	II	ch	CARD18	CARD18;CARD18	ENST00000528811.1;ENST00000649856.1	88030;72335	5'UTR;5'UTR	5'UTR	processed_transcript;protein_coding	mRNA	mRNA	OpenSea				LINE	L1	FALSE	TRUE
ch.11.104864706F_BC21	ch.11.104864706F	chr11	-	105488768	105488769		FALSE	FALSE	II	ch	CARD18	CARD18;CARD18	ENST00000528811.1;ENST00000649856.1	42929;27234	5'UTR;5'UTR	5'UTR	processed_transcript;protein_coding	mRNA	mRNA	OpenSea						FALSE	TRUE
ch.11.109687686R_TC21	ch.11.109687686R	chr11	+	110311750	110311751		FALSE	FALSE	II	ch						Intergenic		No RNA Associated	No RNA Associated	OpenSea						FALSE	TRUE
ch.11.110310046R_BC21	ch.11.110310046R	chr11	+	110934111	110934112	M_SNP_SAS_1pt	FALSE	FALSE	II	ch						Intergenic		No RNA Associated	No RNA Associated	OpenSea						FALSE	TRUE
ch.11.110379701F_BC21	ch.11.110379701F	chr11	-	111003766	111003767		FALSE	FALSE	II	ch						Intergenic		No RNA Associated	No RNA Associated	OpenSea				DNA	hAT-Charlie	FALSE	TRUE
ch.11.1111744F_BC21	ch.11.1111744F	chr11	-	58611383	58611384		FALSE	FALSE	II	ch	ENSG00000269570;ZFP91;ZFP91-CNTF	ENSG00000269570;ZFP91;ZFP91-CNTF;ZFP91-CNTF	ENST00000601906.2;ENST00000316059.7;ENST00000389919.8;ENST00000422974.2	1259;32321;32212;1405	1stExon;Body;Body;Body	1stExon	lncRNA;protein_coding;nonsense_mediated_decay;nonsense_mediated_decay	mRNA	mRNA	OpenSea						FALSE	TRUE
ch.11.1112034R_TC21	ch.11.1112034R	chr11	+	58620451	58620452		FALSE	FALSE	II	ch	ZFP91;ZFP91-CNTF	ZFP91;ZFP91-CNTF;ZFP91-CNTF	ENST00000316059.7;ENST00000389919.8;ENST00000422974.2	41389;41280;10473	Body;Body;Body	Body	protein_coding;nonsense_mediated_decay;nonsense_mediated_decay	mRNA	mRNA	OpenSea						FALSE	TRUE
ch.11.1133244F_BC21	ch.11.1133244F	chr11	-	59806052	59806053		FALSE	FALSE	II	ch						Intergenic		No RNA Associated	No RNA Associated	OpenSea						FALSE	TRUE
ch.11.113826553F_BC21	ch.11.113826553F	chr11	-	114450620	114450621		FALSE	FALSE	II	ch						Intergenic		No RNA Associated	No RNA Associated	OpenSea				SINE	MIR	FALSE	TRUE
ch.11.1147402R_TC21	ch.11.1147402R	chr11	+	60591167	60591168		FALSE	FALSE	II	ch	MS4A19P	MS4A19P	ENST00000637534.1	13312	Body	Body	unprocessed_pseudogene	pseudogene	pseudogene	OpenSea				LINE	L1	FALSE	TRUE
ch.11.1155333R_BC21	ch.11.1155333R	chr11	+	60920211	60920212		FALSE	FALSE	II	ch	ENSG00000256196;TMEM109	ENSG00000256196;TMEM109;TMEM109	ENST00000543907.2;ENST00000227525.8;ENST00000536171.1	5186;6054;534	5'UTR;Body;Body	5'UTR	lncRNA;protein_coding;protein_coding	mRNA	mRNA	OpenSea						FALSE	TRUE
ch.11.117308167R_BC21	ch.11.117308167R	chr11	+	117932241	117932242		FALSE	FALSE	II	ch						Intergenic		No RNA Associated	No RNA Associated	OpenSea						FALSE	TRUE
ch.11.1197632F_BC21	ch.11.1197632F	chr11	-	62150978	62150979		FALSE	FALSE	II	ch	INCENP	INCENP;INCENP	ENST00000278849.4;ENST00000394818.8	26981;26968	Body;Body	Body	protein_coding;protein_coding	mRNA	mRNA	OpenSea						FALSE	TRUE
ch.11.1209891F_BC21	ch.11.1209891F	chr11	-	62577502	62577503		FALSE	FALSE	II	ch	ENSG00000255508;TUT1	ENSG00000255508;ENSG00000255508;ENSG00000255508;TUT1;TUT1;TUT1;TUT1	ENST00000496634.2;ENST00000526409.5;ENST00000534745.1;ENST00000308436.11;ENST00000476907.6;ENST00000463241.2;ENST00000469480.1	14029;-181;-650;14135;14021;-186;-245	5'UTR;TSS200;TSS1500;5'UTR;5'UTR;TSS200;TSS1500	TSS1500	nonsense_mediated_decay;retained_intron;retained_intron;protein_coding;protein_coding;retained_intron;retained_intron	mRNA	mRNA	Shelf				DNA	hAT-Charlie	FALSE	TRUE
ch.11.1215677R_BC21	ch.11.1215677R	chr11	+	62711653	62711654		FALSE	FALSE	II	ch	HNRNPUL2-BSCL2	HNRNPUL2-BSCL2	ENST00000403734.2	15731	5'UTR	5'UTR	nonsense_mediated_decay	nonsense_mediated_decay	nonsense_mediated_decay	Shore						FALSE	TRUE
ch.11.1222898R_TC21	ch.11.1222898R	chr11	+	62885620	62885621		FALSE	FALSE	II	ch	SLC3A2	SLC3A2;SLC3A2;SLC3A2;SLC3A2;SLC3A2;SLC3A2;SLC3A2;SLC3A2;SLC3A2;SLC3A2;SLC3A2;SLC3A2;SLC3A2;SLC3A2;SLC3A2;SLC3A2;SLC3A2;SLC3A2;SLC3A2;SLC3A2;SLC3A2;SLC3A2;SLC3A2;SLC3A2;SLC3A2;SLC3A2;SLC3A2;SLC3A2;SLC3A2;SLC3A2;SLC3A2;SLC3A2;SLC3A2;SLC3A2	ENST00000541425.6;ENST00000679908.1;ENST00000680002.1;ENST00000680134.1;ENST00000680610.1;ENST00000681107.1;ENST00000457660.6;ENST00000338663.12;ENST00000377889.6;ENST00000377890.6;ENST00000377891.6;ENST00000535296.5;ENST00000536981.6;ENST00000538084.2;ENST00000539507.1;ENST00000539891.6;ENST00000544377.2;ENST00000680297.1;ENST00000680631.1;ENST00000680725.1;ENST00000680729.1;ENST00000681232.1;EN…	4725;4725;29617;4730;4758;4725;3816;4725;29477;29519;29510;29453;3922;29512;444;3922;5279;4758;5730;29510;29617;4725;29519;29512;4725;3922;3922;3923;2273;3922;4725;29460;4725;3835	Body;Body;Body;Body;Body;Body;Body;Body;Body;Body;Body;Body;Body;Body;Body;Body;Body;Body;Body;Body;Body;Body;Body;Body;Body;Body;Body;Body;Body;Body;Body;Body;Body;Body	Body	nonsense_mediated_decay;nonsense_mediated_decay;nonsense_mediated_decay;nonsense_mediated_decay;nonsense_mediated_decay;nonsense_mediated_decay;processed_transcript;protein_coding;protein_coding;protein_coding;protein_coding;protein_coding;protein_coding;protein_coding;protein_coding;protein_coding;protein_coding;protein_coding;protein_coding;protein_coding;protein_coding;protein_coding;protein_c…	mRNA	mRNA	Shelf						FALSE	TRUE
ch.11.1222938R_TC21	ch.11.1222938R	chr11	+	62886378	62886379		FALSE	FALSE	II	ch	SLC3A2	SLC3A2;SLC3A2;SLC3A2;SLC3A2;SLC3A2;SLC3A2;SLC3A2;SLC3A2;SLC3A2;SLC3A2;SLC3A2;SLC3A2;SLC3A2;SLC3A2;SLC3A2;SLC3A2;SLC3A2;SLC3A2;SLC3A2;SLC3A2;SLC3A2;SLC3A2;SLC3A2;SLC3A2;SLC3A2;SLC3A2;SLC3A2;SLC3A2;SLC3A2;SLC3A2;SLC3A2;SLC3A2;SLC3A2;SLC3A2	ENST00000541425.6;ENST00000679908.1;ENST00000680002.1;ENST00000680134.1;ENST00000680610.1;ENST00000681107.1;ENST00000457660.6;ENST00000338663.12;ENST00000377889.6;ENST00000377890.6;ENST00000377891.6;ENST00000535296.5;ENST00000536981.6;ENST00000538084.2;ENST00000539507.1;ENST00000539891.6;ENST00000544377.2;ENST00000680297.1;ENST00000680631.1;ENST00000680725.1;ENST00000680729.1;ENST00000681232.1;EN…	5483;5483;30375;5488;5516;5483;4574;5483;30235;30277;30268;30211;4680;30270;1202;4680;6037;5516;6488;30268;30375;5483;30277;30270;5483;4680;4680;4681;-1491;3031;4680;5483;5483;4593	Body;Body;Body;Body;Body;Body;Body;Body;Body;Body;Body;Body;Body;Body;Body;Body;Body;Body;Body;Body;Body;Body;Body;Body;Body;Body;Body;Body;TSS1500;Body;Body;Body;Body;Body	TSS1500	nonsense_mediated_decay;nonsense_mediated_decay;nonsense_mediated_decay;nonsense_mediated_decay;nonsense_mediated_decay;nonsense_mediated_decay;processed_transcript;protein_coding;protein_coding;protein_coding;protein_coding;protein_coding;protein_coding;protein_coding;protein_coding;protein_coding;protein_coding;protein_coding;protein_coding;protein_coding;protein_coding;protein_coding;protein_c…	mRNA	mRNA	OpenSea						FALSE	TRUE
ch.11.122627362F_BC21	ch.11.122627362F	chr11	-	123251443	123251444		FALSE	FALSE	II	ch						Intergenic		No RNA Associated	No RNA Associated	OpenSea						FALSE	TRUE
ch.11.125574265R_TC21	ch.11.125574265R	chr11	+	126199159	126199160		FALSE	FALSE	II	ch						Intergenic		No RNA Associated	No RNA Associated	OpenSea						FALSE	TRUE
ch.11.1299542F_BC21	ch.11.1299542F	chr11	-	65288925	65288926		FALSE	FALSE	II	ch	ENSG00000285816;POLA2	ENSG00000285816;POLA2;POLA2;POLA2;POLA2;POLA2	ENST00000649896.1;ENST00000527850.5;ENST00000265465.8;ENST00000525924.1;ENST00000527618.5;ENST00000533192.1	26998;27006;26964;6419;8458;1324	Body;Body;Body;Body;Body;Body	Body	nonsense_mediated_decay;nonsense_mediated_decay;protein_coding;protein_coding;retained_intron;retained_intron	mRNA	mRNA	OpenSea						FALSE	TRUE
ch.11.130409386F_BC21	ch.11.130409386F	chr11	-	131034280	131034281		FALSE	FALSE	II	ch						Intergenic		No RNA Associated	No RNA Associated	OpenSea				LTR	ERVL-MaLR	FALSE	TRUE
ch.11.130636222R_TC21	ch.11.130636222R	chr11	+	131261116	131261117		FALSE	FALSE	II	ch	ENSG00000231698	ENSG00000231698;ENSG00000231698	ENST00000416553.2;ENST00000606885.1	7757;7671	Body;Body	Body	lncRNA;lncRNA	lncRNA	lncRNA	OpenSea						FALSE	TRUE
ch.11.130657691R_BC21	ch.11.130657691R	chr11	+	131282585	131282586	M_SNP_AFR_1pt,M_SNP_AMR_1pt,M_SNP_EAS_1pt,M_SNP_EUR_1pt,M_SNP_SAS_1pt,M_SNPcommon_1pt,M_SNPcommon_5pt	TRUE	FALSE	II	ch	ENSG00000231698	ENSG00000231698;ENSG00000231698	ENST00000416553.2;ENST00000606885.1	29226;29140	Body;Body	Body	lncRNA;lncRNA	lncRNA	lncRNA	OpenSea				LTR	ERVL	FALSE	TRUE
ch.11.1352825R_BC21	ch.11.1352825R	chr11	+	66723351	66723352		FALSE	FALSE	II	ch	SPTBN2	SPTBN2;SPTBN2;SPTBN2;SPTBN2	ENST00000647510.2;ENST00000309996.7;ENST00000533211.6;ENST00000611817.5	5869;5875;5865;21319	5'UTR;5'UTR;5'UTR;5'UTR	5'UTR	nonsense_mediated_decay;protein_coding;protein_coding;protein_coding	mRNA	mRNA	OpenSea						FALSE	TRUE
ch.11.1353882R_BC21	ch.11.1353882R	chr11	+	66760191	66760192		FALSE	FALSE	II	ch	C11orf80	C11orf80;C11orf80;C11orf80;C11orf80;C11orf80;C11orf80;C11orf80;C11orf80;C11orf80;C11orf80;C11orf80	ENST00000532727.5;ENST00000527368.5;ENST00000531400.6;ENST00000360962.10;ENST00000524551.5;ENST00000525449.6;ENST00000525908.6;ENST00000527634.5;ENST00000532565.6;ENST00000540737.7;ENST00000642265.1	1132;15418;15372;3837;15574;11798;15456;15421;15300;15423;15302	Body;Body;Body;Body;Body;Body;Body;Body;Body;Body;Body	Body	nonsense_mediated_decay;processed_transcript;processed_transcript;protein_coding;protein_coding;protein_coding;protein_coding;protein_coding;protein_coding;protein_coding;protein_coding	mRNA	mRNA	Shore				SINE	Alu	FALSE	TRUE
ch.11.13809260R_BC21	ch.11.13809260R	chr11	+	13831136	13831137		FALSE	FALSE	II	ch	ENSG00000254927;LINC02548	ENSG00000254927;LINC02548;LINC02548;LINC02548;LINC02548;LINC02548;LINC02548;LINC02548	ENST00000530492.1;ENST00000531749.1;ENST00000648524.1;ENST00000655374.1;ENST00000657797.1;ENST00000659648.1;ENST00000664710.1;ENST00000668428.1	48363;45747;47108;47118;47101;47118;47120;47101	5'UTR;Body;Body;Body;Body;Body;Body;Body	5'UTR	lncRNA;lncRNA;lncRNA;lncRNA;lncRNA;lncRNA;lncRNA;lncRNA	lncRNA	lncRNA	OpenSea						FALSE	TRUE
ch.11.1405170R_BC21	ch.11.1405170R	chr11	+	68184448	68184449		FALSE	FALSE	II	ch	KMT5B	KMT5B;KMT5B;KMT5B;KMT5B;KMT5B;KMT5B;KMT5B;KMT5B;KMT5B;KMT5B;KMT5B;KMT5B;KMT5B;KMT5B;KMT5B;KMT5B;KMT5B;KMT5B;KMT5B	ENST00000427752.6;ENST00000441488.6;ENST00000700520.1;ENST00000700521.1;ENST00000700522.1;ENST00000700524.1;ENST00000524672.3;ENST00000700526.1;ENST00000304363.9;ENST00000401547.6;ENST00000402185.6;ENST00000402789.5;ENST00000405515.5;ENST00000434573.1;ENST00000453170.6;ENST00000458496.2;ENST00000615954.4;ENST00000700523.1;ENST00000700525.1	28967;5633;28869;28862;28879;29193;29179;29404;28848;28838;29153;29147;29380;28306;28869;29230;5628;29187;28843	5'UTR;5'UTR;5'UTR;5'UTR;5'UTR;5'UTR;5'UTR;5'UTR;5'UTR;5'UTR;5'UTR;5'UTR;5'UTR;5'UTR;5'UTR;5'UTR;5'UTR;5'UTR;5'UTR	5'UTR	nonsense_mediated_decay;nonsense_mediated_decay;nonsense_mediated_decay;nonsense_mediated_decay;nonsense_mediated_decay;nonsense_mediated_decay;processed_transcript;processed_transcript;protein_coding;protein_coding;protein_coding;protein_coding;protein_coding;protein_coding;protein_coding;protein_coding;protein_coding;protein_coding;retained_intron	mRNA	mRNA	OpenSea						FALSE	TRUE
ch.11.1416715R_TC21	ch.11.1416715R	chr11	+	68438960	68438961		FALSE	FALSE	II	ch	LRP5	LRP5;LRP5;LRP5;LRP5	ENST00000529993.5;ENST00000294304.12;ENST00000529702.1;ENST00000533695.1	126277;126370;-912;368	Body;Body;TSS1500;Body	TSS1500	nonsense_mediated_decay;protein_coding;protein_coding;retained_intron	mRNA	mRNA	Shore						FALSE	TRUE
ch.11.1421098F_BC21	ch.11.1421098F	chr11	-	68570539	68570540		FALSE	FALSE	II	ch	PPP6R3	PPP6R3;PPP6R3;PPP6R3;PPP6R3;PPP6R3;PPP6R3;PPP6R3;PPP6R3;PPP6R3;PPP6R3;PPP6R3;PPP6R3	ENST00000525421.5;ENST00000265636.9;ENST00000265637.8;ENST00000393800.7;ENST00000393801.7;ENST00000524845.5;ENST00000524904.5;ENST00000527403.6;ENST00000529710.5;ENST00000534190.5;ENST00000534534.5;ENST00000526574.1	-559;109727;109788;109788;109770;109791;109785;51034;109727;11898;109792;6116	TSS1500;Body;Body;Body;Body;Body;Body;Body;Body;Body;Body;Body	TSS1500	nonsense_mediated_decay;protein_coding;protein_coding;protein_coding;protein_coding;protein_coding;protein_coding;protein_coding;protein_coding;protein_coding;protein_coding;retained_intron	mRNA	mRNA	OpenSea						FALSE	TRUE
ch.11.1434436R_BC21	ch.11.1434436R	chr11	+	68899844	68899845		FALSE	FALSE	II	ch	MRPL21	MRPL21;MRPL21;MRPL21;MRPL21;MRPL21;MRPL21;MRPL21;MRPL21	ENST00000541265.1;ENST00000541279.1;ENST00000544567.5;ENST00000565125.5;ENST00000362034.7;ENST00000450904.6;ENST00000567045.5;ENST00000536637.1	3988;3983;3970;3991;3988;3942;3934;3958	5'UTR;5'UTR;5'UTR;5'UTR;5'UTR;5'UTR;5'UTR;5'UTR	5'UTR	nonsense_mediated_decay;nonsense_mediated_decay;nonsense_mediated_decay;nonsense_mediated_decay;protein_coding;protein_coding;protein_coding;retained_intron	mRNA	mRNA	Shelf				SINE	MIR	FALSE	TRUE
ch.11.1435292F_BC21	ch.11.1435292F	chr11	-	68918215	68918216		FALSE	FALSE	II	ch	IGHMBP2	IGHMBP2;IGHMBP2;IGHMBP2;IGHMBP2;IGHMBP2;IGHMBP2;IGHMBP2;IGHMBP2;IGHMBP2;IGHMBP2;IGHMBP2;IGHMBP2	ENST00000674745.1;ENST00000674955.1;ENST00000675118.1;ENST00000675305.1;ENST00000676228.1;ENST00000674775.1;ENST00000675493.1;ENST00000675648.1;ENST00000676173.1;ENST00000255078.8;ENST00000675615.1;ENST00000675684.1	480;14283;6670;3393;14353;480;480;1201;14303;14325;14353;480	Body;Body;Body;Body;Body;Body;Body;Body;Body;Body;Body;Body	Body	nonsense_mediated_decay;nonsense_mediated_decay;nonsense_mediated_decay;nonsense_mediated_decay;nonsense_mediated_decay;processed_transcript;processed_transcript;processed_transcript;processed_transcript;protein_coding;protein_coding;protein_coding	mRNA	mRNA	OpenSea				LINE	L1	FALSE	TRUE
ch.11.1443191R_BC21	ch.11.1443191R	chr11	+	69092141	69092142	M_SNP_AFR_1pt,M_SNPcommon_1pt	FALSE	FALSE	II	ch	ENSG00000287725;TPCN2	ENSG00000287725;ENSG00000287725;TPCN2;TPCN2;TPCN2	ENST00000637084.1;ENST00000692585.1;ENST00000635811.1;ENST00000637342.1;ENST00000637504.1	19227;19227;43208;43167;43210	Body;Body;Body;Body;Body	Body	nonsense_mediated_decay;nonsense_mediated_decay;nonsense_mediated_decay;protein_coding;protein_coding	mRNA	mRNA	OpenSea				LINE	L1	FALSE	TRUE
ch.11.150762R_BC21	ch.11.150762R	chr11	+	3732285	3732286		FALSE	FALSE	II	ch	NUP98	NUP98;NUP98;NUP98;NUP98;NUP98;NUP98;NUP98;NUP98;NUP98;NUP98;NUP98;NUP98;NUP98;NUP98;NUP98;NUP98;NUP98;NUP98;NUP98;NUP98;NUP98;NUP98	ENST00000397013.2;ENST00000529063.2;ENST00000650171.1;ENST00000700601.1;ENST00000700602.1;ENST00000700596.1;ENST00000700604.1;ENST00000324932.12;ENST00000355260.8;ENST00000359171.8;ENST00000397004.9;ENST00000397007.9;ENST00000527104.6;ENST00000529379.2;ENST00000700597.1;ENST00000700598.1;ENST00000700603.1;ENST00000700605.1;ENST00000700606.1;ENST00000700607.1;ENST00000700608.1;ENST00000483285.2	36395;65276;65276;65276;65263;21448;21458;65269;65507;65507;65276;65269;65269;65276;65222;65263;65236;49804;61646;65167;65276;65276	5'UTR;5'UTR;5'UTR;5'UTR;5'UTR;5'UTR;5'UTR;5'UTR;5'UTR;5'UTR;5'UTR;5'UTR;5'UTR;5'UTR;5'UTR;5'UTR;5'UTR;5'UTR;5'UTR;5'UTR;5'UTR;5'UTR	5'UTR	nonsense_mediated_decay;nonsense_mediated_decay;nonsense_mediated_decay;nonsense_mediated_decay;nonsense_mediated_decay;processed_transcript;processed_transcript;protein_coding;protein_coding;protein_coding;protein_coding;protein_coding;protein_coding;protein_coding;protein_coding;protein_coding;protein_coding;protein_coding;protein_coding;protein_coding;protein_coding;retained_intron	mRNA	mRNA	OpenSea						FALSE	TRUE
ch.11.152092R_BC21	ch.11.152092R	chr11	+	3759009	3759010		FALSE	FALSE	II	ch	NUP98	NUP98;NUP98;NUP98;NUP98;NUP98;NUP98;NUP98;NUP98;NUP98;NUP98;NUP98;NUP98;NUP98;NUP98;NUP98;NUP98;NUP98;NUP98;NUP98;NUP98;NUP98	ENST00000397013.2;ENST00000529063.2;ENST00000650171.1;ENST00000700601.1;ENST00000700602.1;ENST00000324932.12;ENST00000355260.8;ENST00000359171.8;ENST00000397004.9;ENST00000397007.9;ENST00000527104.6;ENST00000529379.2;ENST00000700597.1;ENST00000700598.1;ENST00000700603.1;ENST00000700605.1;ENST00000700606.1;ENST00000700607.1;ENST00000700608.1;ENST00000700609.1;ENST00000483285.2	9671;38552;38552;38552;38539;38545;38783;38783;38552;38545;38545;38552;38498;38539;38512;23080;34922;38443;38552;38552;38552	5'UTR;5'UTR;5'UTR;5'UTR;5'UTR;5'UTR;5'UTR;5'UTR;5'UTR;5'UTR;5'UTR;5'UTR;5'UTR;5'UTR;5'UTR;5'UTR;5'UTR;5'UTR;5'UTR;5'UTR;5'UTR	5'UTR	nonsense_mediated_decay;nonsense_mediated_decay;nonsense_mediated_decay;nonsense_mediated_decay;nonsense_mediated_decay;protein_coding;protein_coding;protein_coding;protein_coding;protein_coding;protein_coding;protein_coding;protein_coding;protein_coding;protein_coding;protein_coding;protein_coding;protein_coding;protein_coding;protein_coding;retained_intron	mRNA	mRNA	OpenSea						FALSE	TRUE
ch.11.1543446R_BC21	ch.11.1543446R	chr11	+	72021573	72021574		FALSE	FALSE	II	ch	NUMA1	NUMA1;NUMA1;NUMA1;NUMA1;NUMA1;NUMA1;NUMA1;NUMA1;NUMA1;NUMA1;NUMA1;NUMA1;NUMA1;NUMA1;NUMA1;NUMA1	ENST00000534987.5;ENST00000536119.5;ENST00000540843.5;ENST00000351960.10;ENST00000358965.10;ENST00000393695.8;ENST00000535947.5;ENST00000537217.5;ENST00000537930.5;ENST00000542977.5;ENST00000543009.5;ENST00000543937.5;ENST00000544129.5;ENST00000544238.5;ENST00000613205.4;ENST00000620566.4	48490;19513;58921;58816;58942;58969;19137;58901;20219;19564;20569;58969;18252;19952;59120;14414	5'UTR;5'UTR;5'UTR;5'UTR;5'UTR;5'UTR;5'UTR;5'UTR;5'UTR;5'UTR;5'UTR;5'UTR;5'UTR;5'UTR;5'UTR;5'UTR	5'UTR	processed_transcript;processed_transcript;processed_transcript;protein_coding;protein_coding;protein_coding;protein_coding;protein_coding;protein_coding;protein_coding;protein_coding;protein_coding;protein_coding;protein_coding;protein_coding;protein_coding	mRNA	mRNA	OpenSea						FALSE	TRUE
ch.11.1613249R_BC21	ch.11.1613249R	chr11	+	74836040	74836041		FALSE	FALSE	II	ch	RNF169;XRRA1	RNF169;RNF169;XRRA1	ENST00000299563.5;ENST00000527301.1;ENST00000530562.5	87192;-451;113140	Body;TSS1500;5'UTR	TSS1500	protein_coding;protein_coding;nonsense_mediated_decay	mRNA	mRNA	OpenSea						FALSE	TRUE
ch.11.1623093R_BC21	ch.11.1623093R	chr11	+	75295926	75295927		FALSE	FALSE	II	ch	ARRB1	ARRB1;ARRB1;ARRB1;ARRB1;ARRB1;ARRB1;ARRB1	ENST00000524400.5;ENST00000527385.1;ENST00000533609.5;ENST00000360025.7;ENST00000420843.7;ENST00000532525.1;ENST00000533255.1	16229;7744;16198;55779;55735;10783;55734	5'UTR;5'UTR;5'UTR;5'UTR;5'UTR;5'UTR;5'UTR	5'UTR	nonsense_mediated_decay;nonsense_mediated_decay;nonsense_mediated_decay;protein_coding;protein_coding;protein_coding;retained_intron	mRNA	mRNA	OpenSea				SINE	Alu	FALSE	TRUE
ch.11.1652751R_BC21	ch.11.1652751R	chr11	+	76460072	76460073		FALSE	FALSE	II	ch	EMSY	EMSY;EMSY;EMSY;EMSY;EMSY;EMSY;EMSY;EMSY;EMSY;EMSY;EMSY	ENST00000334736.7;ENST00000524490.5;ENST00000524767.5;ENST00000525038.5;ENST00000525919.5;ENST00000529032.5;ENST00000533248.5;ENST00000533972.5;ENST00000695367.1;ENST00000427574.6;ENST00000528826.1	15048;15048;13173;13173;13173;13134;13173;15029;15055;15150;15026	Body;Body;Body;Body;Body;Body;Body;Body;Body;Body;Body	Body	protein_coding;protein_coding;protein_coding;protein_coding;protein_coding;protein_coding;protein_coding;protein_coding;protein_coding;retained_intron;retained_intron	mRNA	mRNA	OpenSea						FALSE	TRUE
ch.11.167001F_BC21	ch.11.167001F	chr11	-	4543892	4543893		FALSE	FALSE	II	ch	OR52M1	OR52M1	ENST00000360213.1	-1298	TSS1500	TSS1500	protein_coding	mRNA	mRNA	OpenSea						FALSE	TRUE
ch.11.1676313F_BC21	ch.11.1676313F	chr11	-	77378898	77378899		FALSE	FALSE	II	ch	PAK1	PAK1;PAK1;PAK1;PAK1;PAK1;PAK1;PAK1	ENST00000527457.5;ENST00000278568.8;ENST00000356341.8;ENST00000528203.5;ENST00000530617.5;ENST00000533468.5;ENST00000533568.5	453;95162;95196;33006;33166;549;94597	5'UTR;5'UTR;5'UTR;5'UTR;5'UTR;5'UTR;5'UTR	5'UTR	nonsense_mediated_decay;protein_coding;protein_coding;protein_coding;protein_coding;retained_intron;retained_intron	mRNA	mRNA	OpenSea				SINE	MIR	FALSE	TRUE
ch.11.1684505R_BC21	ch.11.1684505R	chr11	+	77699815	77699816		FALSE	FALSE	II	ch	RSF1	RSF1;RSF1;RSF1;RSF1;RSF1;RSF1	ENST00000308488.11;ENST00000480887.5;ENST00000526324.5;ENST00000531026.5;ENST00000532556.1;ENST00000531768.1	120907;3718;25865;-1287;1183;946	5'UTR;5'UTR;5'UTR;TSS1500;5'UTR;5'UTR	TSS1500	protein_coding;protein_coding;protein_coding;protein_coding;protein_coding;retained_intron	mRNA	mRNA	OpenSea				LINE	L1	FALSE	TRUE
ch.11.1702122F_BC21	ch.11.1702122F	chr11	-	78360262	78360263		FALSE	FALSE	II	ch	ENSG00000254420;GAB2	ENSG00000254420;GAB2;GAB2;GAB2;GAB2;GAB2	ENST00000534168.1;ENST00000526030.1;ENST00000361507.5;ENST00000528886.5;ENST00000530915.1;ENST00000534823.1	35505;57560;57558;58086;57517;57509	Body;5'UTR;5'UTR;5'UTR;5'UTR;5'UTR	5'UTR	lncRNA;processed_transcript;protein_coding;protein_coding;protein_coding;retained_intron	mRNA	mRNA	OpenSea				LTR	ERVL-MaLR	FALSE	TRUE
ch.11.1767550R_TC21	ch.11.1767550R	chr11	+	82046160	82046161		FALSE	FALSE	II	ch	MIR4300HG	MIR4300HG;MIR4300HG;MIR4300HG;MIR4300HG;MIR4300HG;MIR4300HG;MIR4300HG;MIR4300HG	ENST00000500502.5;ENST00000530896.6;ENST00000653173.1;ENST00000655084.1;ENST00000659248.1;ENST00000666803.1;ENST00000667990.1;ENST00000671244.1	357753;92069;357585;357772;357753;357745;357723;357676	5'UTR;5'UTR;5'UTR;5'UTR;5'UTR;5'UTR;5'UTR;5'UTR	5'UTR	lncRNA;lncRNA;lncRNA;lncRNA;lncRNA;lncRNA;lncRNA;lncRNA	lncRNA	lncRNA	OpenSea				LTR	ERVL-MaLR	FALSE	TRUE
ch.11.1772738R_BC21	ch.11.1772738R	chr11	+	82425765	82425766		FALSE	FALSE	II	ch	MIR4300HG	MIR4300HG;MIR4300HG	ENST00000532217.1;ENST00000668951.1	292317;46305	5'UTR;5'UTR	5'UTR	lncRNA;lncRNA	lncRNA	lncRNA	OpenSea				LINE	L1	FALSE	TRUE
ch.11.1810631R_BC21	ch.11.1810631R	chr11	+	84660414	84660415		FALSE	FALSE	II	ch	DLG2	DLG2;DLG2;DLG2;DLG2;DLG2;DLG2;DLG2;DLG2	ENST00000376104.7;ENST00000398309.6;ENST00000524982.5;ENST00000527088.1;ENST00000532653.5;ENST00000648622.1;ENST00000650630.1;ENST00000529111.5	966930;263175;262766;472709;263007;60501;966856;262982	5'UTR;5'UTR;5'UTR;No GENCODE transcript;5'UTR;5'UTR;5'UTR;5'UTR	5'UTR	protein_coding;protein_coding;protein_coding;protein_coding;protein_coding;protein_coding;protein_coding;retained_intron	mRNA	mRNA	OpenSea						FALSE	TRUE
ch.11.1823407F_BC21	ch.11.1823407F	chr11	-	85481400	85481401		FALSE	FALSE	II	ch	DLG2	DLG2;DLG2;DLG2;DLG2	ENST00000530260.5;ENST00000376104.7;ENST00000472545.6;ENST00000650630.1	43622;145944;146522;145870	5'UTR;5'UTR;5'UTR;5'UTR	5'UTR	processed_transcript;protein_coding;protein_coding;protein_coding	mRNA	mRNA	OpenSea				LINE	L1	FALSE	TRUE
ch.11.1834293R_TC21	ch.11.1834293R	chr11	+	86029154	86029155		FALSE	FALSE	II	ch	PICALM	PICALM;PICALM;PICALM;PICALM;PICALM;PICALM;PICALM;PICALM;PICALM;PICALM;PICALM;PICALM;PICALM	ENST00000531558.1;ENST00000532041.5;ENST00000534412.5;ENST00000528411.1;ENST00000356360.9;ENST00000393346.8;ENST00000525162.5;ENST00000526033.5;ENST00000528256.1;ENST00000528398.5;ENST00000531930.5;ENST00000532317.5;ENST00000630913.2	39830;39791;39643;40157;39626;39930;40385;39943;39927;40728;40657;39905;39775	5'UTR;5'UTR;5'UTR;5'UTR;5'UTR;5'UTR;5'UTR;5'UTR;5'UTR;5'UTR;5'UTR;5'UTR;5'UTR	5'UTR	nonsense_mediated_decay;nonsense_mediated_decay;nonsense_mediated_decay;processed_transcript;protein_coding;protein_coding;protein_coding;protein_coding;protein_coding;protein_coding;protein_coding;protein_coding;protein_coding	mRNA	mRNA	OpenSea				DNA	hAT-Charlie	FALSE	TRUE
ch.11.1835930F_BC21	ch.11.1835930F	chr11	-	86115374	86115375		FALSE	FALSE	II	ch						Intergenic		No RNA Associated	No RNA Associated	OpenSea						FALSE	TRUE
ch.11.1854895F_TC21	ch.11.1854895F	chr11	-	87073415	87073416	M_2extBase_SNP_AFR_1pt	FALSE	FALSE	II	ch	TMEM135	TMEM135;TMEM135;TMEM135;TMEM135;TMEM135;TMEM135;TMEM135	ENST00000305494.6;ENST00000340353.11;ENST00000525018.5;ENST00000526733.5;ENST00000532959.5;ENST00000529023.5;ENST00000531800.1	35482;35572;35431;35495;35466;35524;1899	Body;Body;Body;Body;Body;Body;Body	Body	protein_coding;protein_coding;protein_coding;protein_coding;protein_coding;retained_intron;retained_intron	mRNA	mRNA	OpenSea						FALSE	TRUE
ch.11.1877857R_TC21	ch.11.1877857R	chr11	+	88485558	88485559		FALSE	FALSE	II	ch						Intergenic		No RNA Associated	No RNA Associated	OpenSea				LINE	L1	FALSE	TRUE
ch.11.1966376F_BC21	ch.11.1966376F	chr11	-	94186234	94186235		FALSE	FALSE	II	ch	ENSG00000250519	ENSG00000250519	ENST00000655054.1	796	Body	Body	lncRNA	lncRNA	lncRNA	OpenSea				LTR	ERVL-MaLR	FALSE	FALSE
ch.11.1980478F_BC21	ch.11.1980478F	chr11	-	94864534	94864535		FALSE	FALSE	II	ch	AMOTL1	AMOTL1;AMOTL1;AMOTL1	ENST00000317829.12;ENST00000433060.3;ENST00000537191.1	96193;96179;-293	Body;Body;TSS1500	TSS1500	protein_coding;protein_coding;retained_intron	mRNA	mRNA	OpenSea						FALSE	TRUE
ch.11.2004977F_BC21	ch.11.2004977F	chr11	-	96190457	96190458		FALSE	FALSE	II	ch	MAML2	MAML2	ENST00000524717.6	152738	5'UTR	5'UTR	protein_coding	mRNA	mRNA	OpenSea				LINE	CR1	FALSE	TRUE
ch.11.2007778R_BC21	ch.11.2007778R	chr11	+	96316101	96316102		FALSE	FALSE	II	ch	MAML2	MAML2	ENST00000524717.6	27094	5'UTR	5'UTR	protein_coding	mRNA	mRNA	OpenSea						FALSE	TRUE
ch.11.2015773F_BC21	ch.11.2015773F	chr11	-	96793360	96793361		FALSE	FALSE	II	ch	ENSG00000254587	ENSG00000254587	ENST00000661755.1	132606	Body	Body	lncRNA	lncRNA	lncRNA	OpenSea				LINE	L1	FALSE	TRUE
ch.11.2025741R_BO21	ch.11.2025741R	chr11	+	97473147	97473148		FALSE	FALSE	II	ch						Intergenic		No RNA Associated	No RNA Associated	OpenSea				LINE	L1	FALSE	TRUE
ch.11.2040533F_BC21	ch.11.2040533F	chr11	-	98391031	98391032		FALSE	FALSE	II	ch						Intergenic		No RNA Associated	No RNA Associated	OpenSea						FALSE	TRUE
ch.11.2082292R_BC21	ch.11.2082292R	chr11	+	100925286	100925287		FALSE	FALSE	II	ch	ARHGAP42	ARHGAP42;ARHGAP42;ARHGAP42	ENST00000298815.13;ENST00000524892.7;ENST00000531183.1	237999;237634;11787	Body;Body;Body	Body	protein_coding;protein_coding;protein_coding	mRNA	mRNA	OpenSea				DNA	hAT-Charlie	FALSE	TRUE
ch.11.2134397R_BC21	ch.11.2134397R	chr11	+	103843682	103843683		FALSE	FALSE	II	ch	ENSG00000254987	ENSG00000254987	ENST00000533459.1	51589	5'UTR	5'UTR	lncRNA	lncRNA	lncRNA	OpenSea						FALSE	TRUE
ch.11.2136200F_BC21	ch.11.2136200F	chr11	-	103948494	103948495		FALSE	FALSE	II	ch	PDGFD	PDGFD;PDGFD;PDGFD	ENST00000302251.9;ENST00000393158.7;ENST00000529268.1	215885;215653;88532	5'UTR;5'UTR;5'UTR	5'UTR	protein_coding;protein_coding;protein_coding	mRNA	mRNA	OpenSea						FALSE	TRUE
ch.11.2339138R_BC21	ch.11.2339138R	chr11	+	114381689	114381690		FALSE	FALSE	II	ch	ENSG00000256195	ENSG00000256195	ENST00000658199.1	14530	5'UTR	5'UTR	lncRNA	lncRNA	lncRNA	OpenSea						FALSE	TRUE
ch.11.23898073R_TC21	ch.11.23898073R	chr11	+	23919950	23919951		FALSE	FALSE	II	ch						Intergenic		No RNA Associated	No RNA Associated	OpenSea				LINE	L1	FALSE	TRUE
ch.11.24196551F_TC21	ch.11.24196551F	chr11	-	24218428	24218429	M_SNP_AFR_1pt,M_SNP_AMR_1pt,M_SNP_EAS_1pt,M_SNP_EUR_1pt,M_SNP_SAS_1pt,M_SNPcommon_1pt,M_SNPcommon_5pt,M_nonuniq	TRUE	FALSE	II	ch						Intergenic		No RNA Associated	No RNA Associated	OpenSea				LINE	L1	FALSE	TRUE
ch.11.2451667R_BC21	ch.11.2451667R	chr11	+	118904572	118904573		FALSE	FALSE	II	ch	BCL9L	BCL9L;BCL9L;BCL9L;BCL9L;BCL9L	ENST00000527266.1;ENST00000530293.1;ENST00000334801.7;ENST00000526143.2;ENST00000683865.1	4053;6721;6332;21036;21354	5'UTR;5'UTR;5'UTR;5'UTR;5'UTR	5'UTR	processed_transcript;processed_transcript;protein_coding;protein_coding;protein_coding	mRNA	mRNA	OpenSea						FALSE	TRUE
ch.11.2495959R_BC21	ch.11.2495959R	chr11	+	120482340	120482341		FALSE	FALSE	II	ch	ARHGEF12	ARHGEF12;ARHGEF12;ARHGEF12	ENST00000356641.7;ENST00000397843.7;ENST00000532993.5	145427;145928;97047	Body;Body;Body	Body	protein_coding;protein_coding;protein_coding	mRNA	mRNA	OpenSea						FALSE	TRUE
ch.11.2510309R_BC21	ch.11.2510309R	chr11	+	120968258	120968259		FALSE	FALSE	II	ch	GRIK4	GRIK4;GRIK4;GRIK4	ENST00000438375.2;ENST00000527524.8;ENST00000638419.1	403825;456511;456513	Body;Body;Body	Body	protein_coding;protein_coding;protein_coding	mRNA	mRNA	OpenSea				DNA	hAT-Blackjack	FALSE	TRUE
ch.11.2527482R_BC21	ch.11.2527482R	chr11	+	121618634	121618635		FALSE	FALSE	II	ch	SORL1	SORL1;SORL1;SORL1;SORL1;SORL1;SORL1;SORL1;SORL1	ENST00000260197.12;ENST00000525532.5;ENST00000527934.1;ENST00000532694.5;ENST00000534286.5;ENST00000524633.1;ENST00000528339.5;ENST00000534754.5	166321;51910;28216;41875;41797;4349;10435;7383	Body;Body;Body;Body;Body;Body;Body;Body	Body	protein_coding;protein_coding;protein_coding;protein_coding;protein_coding;retained_intron;retained_intron;retained_intron	mRNA	mRNA	OpenSea				LINE	L2	FALSE	TRUE
ch.11.25488742R_TC21	ch.11.25488742R	chr11	+	25510619	25510620		FALSE	FALSE	II	ch						Intergenic		No RNA Associated	No RNA Associated	OpenSea				LINE	L1	FALSE	TRUE
ch.11.2579054F_BC21	ch.11.2579054F	chr11	-	123738151	123738152		FALSE	FALSE	II	ch	ZNF202	ZNF202;ZNF202;ZNF202;ZNF202;ZNF202;ZNF202;ZNF202;ZNF202	ENST00000529250.5;ENST00000530944.1;ENST00000336139.8;ENST00000526252.5;ENST00000528306.5;ENST00000529691.1;ENST00000530393.6;ENST00000533463.5	3524;3509;3519;3463;3522;3520;3509;3516	5'UTR;5'UTR;5'UTR;5'UTR;5'UTR;5'UTR;5'UTR;5'UTR	5'UTR	processed_transcript;processed_transcript;protein_coding;protein_coding;protein_coding;protein_coding;protein_coding;protein_coding	mRNA	mRNA	Shelf				SINE	Alu	FALSE	FALSE
ch.11.2590R_BC21	ch.11.2590R	chr11	+	245923	245924		FALSE	FALSE	II	ch	PSMD13	PSMD13;PSMD13;PSMD13;PSMD13;PSMD13;PSMD13;PSMD13;PSMD13;PSMD13;PSMD13	ENST00000382671.8;ENST00000525665.5;ENST00000529372.5;ENST00000352303.9;ENST00000431206.6;ENST00000526783.1;ENST00000528906.5;ENST00000532097.6;ENST00000527047.5;ENST00000534590.5	8886;8924;8958;8898;8947;1495;8943;8948;8920;8947	Body;Body;Body;Body;Body;Body;Body;Body;Body;Body	Body	nonsense_mediated_decay;nonsense_mediated_decay;nonsense_mediated_decay;protein_coding;protein_coding;protein_coding;protein_coding;protein_coding;retained_intron;retained_intron	mRNA	mRNA	OpenSea						FALSE	TRUE
ch.11.2619180F_BC21	ch.11.2619180F	chr11	-	125675750	125675751		FALSE	FALSE	II	ch	ACRV1;CHEK1	ACRV1;ACRV1;ACRV1;ACRV1;CHEK1;CHEK1	ENST00000315608.7;ENST00000527795.1;ENST00000530048.5;ENST00000533904.6;ENST00000524737.6;ENST00000428830.6	5081;5124;5081;5097;49193;49777	5'UTR;5'UTR;5'UTR;5'UTR;Body;Body	5'UTR	protein_coding;protein_coding;protein_coding;protein_coding;nonsense_mediated_decay;protein_coding	mRNA	mRNA	OpenSea				LINE	L2	FALSE	TRUE
ch.11.2683828R_BC21	ch.11.2683828R	chr11	+	128466580	128466581	M_SNP_EUR_1pt	FALSE	FALSE	II	ch	ETS1	ETS1;ETS1;ETS1;ETS1;ETS1	ENST00000319397.6;ENST00000392668.8;ENST00000526145.6;ENST00000531611.5;ENST00000535549.5	55724;120978;55621;55684;55730	No GENCODE transcript;5'UTR;5'UTR;5'UTR;5'UTR	5'UTR	protein_coding;protein_coding;protein_coding;protein_coding;protein_coding	mRNA	mRNA	OpenSea						FALSE	TRUE
ch.11.2716790F_BC21	ch.11.2716790F	chr11	-	129878213	129878214		FALSE	FALSE	II	ch	NFRKB	NFRKB;NFRKB;NFRKB;NFRKB;NFRKB	ENST00000446488.7;ENST00000524746.5;ENST00000524794.5;ENST00000531755.5;ENST00000682444.1	16228;16228;14796;16228;17365	5'UTR;5'UTR;5'UTR;5'UTR;5'UTR	5'UTR	protein_coding;protein_coding;protein_coding;protein_coding;protein_coding	mRNA	mRNA	OpenSea						FALSE	TRUE
ch.11.2720214F_BC21	ch.11.2720214F	chr11	-	129965370	129965371		FALSE	FALSE	II	ch	PRDM10	PRDM10;PRDM10;PRDM10;PRDM10;PRDM10	ENST00000358825.9;ENST00000360871.8;ENST00000527581.5;ENST00000528746.5;ENST00000531431.1	37465;37465;37434;37465;37415	5'UTR;5'UTR;5'UTR;5'UTR;5'UTR	5'UTR	protein_coding;protein_coding;protein_coding;protein_coding;protein_coding	mRNA	mRNA	OpenSea						FALSE	TRUE
ch.11.2725754F_BC21	ch.11.2725754F	chr11	-	130127430	130127431		FALSE	FALSE	II	ch	APLP2	APLP2;APLP2;APLP2;APLP2;APLP2;APLP2;APLP2	ENST00000533616.5;ENST00000263574.9;ENST00000278756.7;ENST00000338167.10;ENST00000345598.9;ENST00000528499.5;ENST00000650012.1	57594;57525;56863;57537;57515;57537;59284	Body;Body;Body;Body;Body;Body;Body	Body	nonsense_mediated_decay;protein_coding;protein_coding;protein_coding;protein_coding;protein_coding;protein_coding	mRNA	mRNA	Shelf				SINE	MIR	FALSE	FALSE
ch.11.2738269F_BC21	ch.11.2738269F	chr11	-	130472836	130472837		FALSE	FALSE	II	ch	ADAMTS15	ADAMTS15	ENST00000299164.4	24192	Body	Body	protein_coding	mRNA	mRNA	Shore				SINE	MIR	FALSE	TRUE
ch.11.2757007R_BC21	ch.11.2757007R	chr11	+	131279666	131279667		FALSE	FALSE	II	ch	ENSG00000231698	ENSG00000231698;ENSG00000231698	ENST00000416553.2;ENST00000606885.1	26307;26221	Body;Body	Body	lncRNA;lncRNA	lncRNA	lncRNA	OpenSea						FALSE	TRUE
ch.11.2757508R_BC21	ch.11.2757508R	chr11	+	131298579	131298580		FALSE	FALSE	II	ch	ENSG00000231698	ENSG00000231698;ENSG00000231698	ENST00000416553.2;ENST00000606885.1	45220;45134	Body;Body	Body	lncRNA;lncRNA	lncRNA	lncRNA	OpenSea				SINE	MIR	FALSE	TRUE
ch.11.28744729R_TC21	ch.11.28744729R	chr11	+	28766605	28766606		FALSE	FALSE	II	ch	LINC02742	LINC02742;LINC02742	ENST00000513853.5;ENST00000662190.1	63991;63999	Body;Body	Body	lncRNA;lncRNA	lncRNA	lncRNA	OpenSea				LINE	L1	FALSE	TRUE
ch.11.29638519R_TC21	ch.11.29638519R	chr11	+	29660395	29660396		FALSE	FALSE	II	ch	LINC02755	LINC02755;LINC02755	ENST00000528553.2;ENST00000657392.1	328909;328933	5'UTR;5'UTR	5'UTR	lncRNA;lncRNA	lncRNA	lncRNA	OpenSea						FALSE	TRUE
ch.11.315572F_BC21	ch.11.315572F	chr11	-	11645197	11645198		FALSE	FALSE	II	ch						Intergenic		No RNA Associated	No RNA Associated	OpenSea				LTR	ERVL-MaLR	FALSE	TRUE
ch.11.319992F_BC21	ch.11.319992F	chr11	-	11892948	11892949		FALSE	FALSE	II	ch	USP47	USP47;USP47;USP47	ENST00000339865.9;ENST00000399455.2;ENST00000527733.7	51526;50883;50977	Body;Body;Body	Body	protein_coding;protein_coding;protein_coding	mRNA	mRNA	OpenSea						FALSE	TRUE
ch.11.339559F_BC21	ch.11.339559F	chr11	-	12766288	12766289		FALSE	FALSE	II	ch	TEAD1	TEAD1;TEAD1;TEAD1	ENST00000334310.10;ENST00000527575.6;ENST00000527636.7	90786;90786;91868	Body;Body;Body	Body	protein_coding;protein_coding;protein_coding	mRNA	mRNA	OpenSea						FALSE	TRUE
ch.11.340609R_TC21	ch.11.340609R	chr11	+	12809465	12809466		FALSE	FALSE	II	ch	TEAD1	TEAD1;TEAD1;TEAD1	ENST00000334310.10;ENST00000527575.6;ENST00000527636.7	133963;133963;135045	Body;Body;Body	Body	protein_coding;protein_coding;protein_coding	mRNA	mRNA	OpenSea						FALSE	TRUE
ch.11.38650081F_BC21	ch.11.38650081F	chr11	-	38671954	38671955		FALSE	FALSE	II	ch	LINC01493	LINC01493;LINC01493	ENST00000533575.5;ENST00000649890.1	25479;25504	Body;Body	Body	lncRNA;lncRNA	lncRNA	lncRNA	OpenSea				LTR	ERV1	FALSE	TRUE
ch.11.40793829R_TC21	ch.11.40793829R	chr11	+	40815702	40815703		FALSE	FALSE	II	ch	LRRC4C	LRRC4C;LRRC4C;LRRC4C	ENST00000534577.1;ENST00000528697.6;ENST00000530763.5	643934;643950;644071	5'UTR;5'UTR;5'UTR	5'UTR	processed_transcript;protein_coding;protein_coding	mRNA	mRNA	OpenSea						FALSE	TRUE
ch.11.41140287R_BC21	ch.11.41140287R	chr11	+	41162160	41162161		FALSE	FALSE	II	ch	LRRC4C	LRRC4C;LRRC4C;LRRC4C	ENST00000534577.1;ENST00000528697.6;ENST00000530763.5	297476;297492;297613	5'UTR;5'UTR;5'UTR	5'UTR	processed_transcript;protein_coding;protein_coding	mRNA	mRNA	OpenSea						FALSE	TRUE
ch.11.41377569F_BC21	ch.11.41377569F	chr11	-	41399442	41399443		FALSE	FALSE	II	ch	ENSG00000255132;LRRC4C	ENSG00000255132;LRRC4C;LRRC4C;LRRC4C	ENST00000524493.1;ENST00000534577.1;ENST00000528697.6;ENST00000530763.5	4848;60194;60210;60331	Body;5'UTR;5'UTR;5'UTR	5'UTR	lncRNA;processed_transcript;protein_coding;protein_coding	mRNA	mRNA	OpenSea						FALSE	TRUE
ch.11.41625527F_TC21	ch.11.41625527F	chr11	-	41647400	41647401	M_SNP_AFR_1pt,M_SNP_AMR_1pt,M_SNP_EAS_1pt,M_SNP_EUR_1pt,M_SNP_SAS_1pt,M_SNPcommon_1pt,M_SNPcommon_5pt,M_nonuniq	TRUE	FALSE	II	ch	LINC02741	LINC02741;LINC02741;LINC02741;LINC02741;LINC02741	ENST00000526978.5;ENST00000531210.1;ENST00000655470.1;ENST00000657598.1;ENST00000665237.1	67048;65008;67052;67092;67048	5'UTR;5'UTR;5'UTR;5'UTR;5'UTR	5'UTR	lncRNA;lncRNA;lncRNA;lncRNA;lncRNA	lncRNA	lncRNA	OpenSea				LINE	L1	FALSE	TRUE
ch.11.42038R_BC21	ch.11.42038R	chr11	+	967970	967971		FALSE	FALSE	II	ch	AP2A2	AP2A2;AP2A2;AP2A2;AP2A2;AP2A2;AP2A2;AP2A2;AP2A2;AP2A2;AP2A2;AP2A2;AP2A2;AP2A2;AP2A2;AP2A2;AP2A2;AP2A2	ENST00000528195.6;ENST00000528815.5;ENST00000687792.1;ENST00000687890.1;ENST00000693238.1;ENST00000525796.5;ENST00000529858.6;ENST00000332231.9;ENST00000448903.7;ENST00000524559.2;ENST00000526753.6;ENST00000527024.2;ENST00000529818.6;ENST00000530801.6;ENST00000531548.6;ENST00000534328.6;ENST00000534485.6	42026;42071;42071;42071;42071;42099;42091;42162;42101;21510;25692;27236;43090;24871;35284;42101;34416	Body;Body;Body;Body;Body;Body;Body;Body;Body;Body;Body;Body;Body;Body;Body;Body;Body	Body	nonsense_mediated_decay;nonsense_mediated_decay;nonsense_mediated_decay;nonsense_mediated_decay;nonsense_mediated_decay;processed_transcript;processed_transcript;protein_coding;protein_coding;protein_coding;protein_coding;protein_coding;protein_coding;protein_coding;protein_coding;protein_coding;protein_coding	mRNA	mRNA	OpenSea				LTR	ERVL	FALSE	TRUE
ch.11.444021F_BC21	ch.11.444021F	chr11	-	18283404	18283405		FALSE	FALSE	II	ch	HPS5	HPS5;HPS5;HPS5;HPS5;HPS5	ENST00000352460.7;ENST00000349215.8;ENST00000396253.7;ENST00000438420.6;ENST00000537258.1	12697;38736;38770;38770;3510	5'UTR;5'UTR;5'UTR;5'UTR;5'UTR	5'UTR	processed_transcript;protein_coding;protein_coding;protein_coding;protein_coding	mRNA	mRNA	OpenSea				SINE	MIR	FALSE	TRUE
ch.11.452299R_BC21	ch.11.452299R	chr11	+	18562789	18562790		FALSE	FALSE	II	ch	UEVLD	UEVLD;UEVLD;UEVLD;UEVLD;UEVLD;UEVLD;UEVLD;UEVLD	ENST00000396196.6;ENST00000540666.5;ENST00000320750.10;ENST00000379387.8;ENST00000396197.8;ENST00000535484.5;ENST00000541984.5;ENST00000543987.5	25928;25885;25897;25917;25945;16729;25928;25957	5'UTR;5'UTR;5'UTR;5'UTR;5'UTR;5'UTR;5'UTR;5'UTR	5'UTR	nonsense_mediated_decay;processed_transcript;protein_coding;protein_coding;protein_coding;protein_coding;protein_coding;protein_coding	mRNA	mRNA	OpenSea				SINE	Alu	FALSE	TRUE
ch.11.50107818R_BC21	ch.11.50107818R	chr11	+	50192070	50192071	M_SNP_AFR_1pt,M_SNP_AMR_1pt,M_SNP_EAS_1pt,M_SNP_EUR_1pt,M_SNP_SAS_1pt,M_SNPcommon_1pt,M_SNPcommon_5pt	TRUE	FALSE	II	ch	ENSG00000287538	ENSG00000287538	ENST00000661660.1	7821	Body	Body	lncRNA	lncRNA	lncRNA	OpenSea				SINE	Alu	FALSE	TRUE
ch.11.535384R_BC21	ch.11.535384R	chr11	+	23226995	23226996		FALSE	FALSE	II	ch						Intergenic		No RNA Associated	No RNA Associated	OpenSea				LTR	ERV1	FALSE	TRUE
ch.11.60893640F_BC21	ch.11.60893640F	chr11	-	61369591	61369592		FALSE	FALSE	II	ch	TMEM138	TMEM138;TMEM138	ENST00000451389.7;ENST00000691720.1	7439;7211	Body;Body	Body	protein_coding;protein_coding	mRNA	mRNA	OpenSea				LTR	ERVL-MaLR	FALSE	TRUE
ch.11.61132480F_BC21	ch.11.61132480F	chr11	-	61608431	61608432		FALSE	FALSE	II	ch						Intergenic		No RNA Associated	No RNA Associated	OpenSea				SINE	MIR	FALSE	TRUE
ch.11.628455R_BC21	ch.11.628455R	chr11	+	29159176	29159177		FALSE	FALSE	II	ch	ENSG00000254526	ENSG00000254526	ENST00000530960.1	-779	TSS1500	TSS1500	lncRNA	lncRNA	lncRNA	OpenSea						FALSE	TRUE
ch.11.655175F_BC21	ch.11.655175F	chr11	-	30983036	30983037		FALSE	FALSE	II	ch	DCDC1	DCDC1;DCDC1;DCDC1;DCDC1;DCDC1;DCDC1	ENST00000342355.8;ENST00000437348.5;ENST00000406071.6;ENST00000597505.5;ENST00000684477.1;ENST00000483396.5	386774;144629;9650;345244;386703;9648	5'UTR;5'UTR;5'UTR;5'UTR;5'UTR;5'UTR	5'UTR	nonsense_mediated_decay;processed_transcript;protein_coding;protein_coding;protein_coding;retained_intron	mRNA	mRNA	OpenSea						FALSE	TRUE
ch.11.691621F_BC21	ch.11.691621F	chr11	-	32925802	32925803		FALSE	FALSE	II	ch	QSER1	QSER1;QSER1;QSER1;QSER1;QSER1	ENST00000527788.5;ENST00000399302.7;ENST00000527250.5;ENST00000650167.2;ENST00000528155.1	-169;32557;32543;32992;-906	TSS200;Body;Body;Body;TSS1500	TSS1500	processed_transcript;protein_coding;protein_coding;protein_coding;retained_intron	mRNA	mRNA	OpenSea				SINE	Alu	FALSE	TRUE
ch.11.71909907R_BC21	ch.11.71909907R	chr11	+	72521214	72521215		FALSE	FALSE	II	ch	ART2P	ART2P	ENST00000415521.1	1229	Body	Body	unprocessed_pseudogene	pseudogene	pseudogene	OpenSea						FALSE	TRUE
ch.11.720675R_BC21	ch.11.720675R	chr11	+	34113754	34113755		FALSE	FALSE	II	ch	NAT10	NAT10;NAT10;NAT10;NAT10	ENST00000257829.8;ENST00000527971.5;ENST00000529523.5;ENST00000531159.6	8126;5546;7716;8138	Body;Body;Body;Body	Body	protein_coding;protein_coding;protein_coding;protein_coding	mRNA	mRNA	OpenSea						FALSE	TRUE
ch.11.721876F_BC21	ch.11.721876F	chr11	-	34141466	34141467		FALSE	FALSE	II	ch	NAT10	NAT10;NAT10;NAT10;NAT10	ENST00000532555.1;ENST00000257829.8;ENST00000527971.5;ENST00000531159.6	-520;35838;33258;35850	TSS1500;Body;Body;Body	TSS1500	processed_transcript;protein_coding;protein_coding;protein_coding	mRNA	mRNA	OpenSea						FALSE	TRUE
ch.11.838495R_BC21	ch.11.838495R	chr11	+	40714486	40714487		FALSE	FALSE	II	ch	LRRC4C	LRRC4C;LRRC4C;LRRC4C	ENST00000534577.1;ENST00000528697.6;ENST00000530763.5	745150;745166;745287	5'UTR;5'UTR;5'UTR	5'UTR	processed_transcript;protein_coding;protein_coding	mRNA	mRNA	OpenSea				LTR	ERVL-MaLR	FALSE	TRUE
ch.11.868182R_TC21	ch.11.868182R	chr11	+	42530850	42530851		FALSE	FALSE	II	ch						Intergenic		No RNA Associated	No RNA Associated	OpenSea						FALSE	TRUE
ch.11.87583764F_BC21	ch.11.87583764F	chr11	-	88210947	88210948		FALSE	FALSE	II	ch						Intergenic		No RNA Associated	No RNA Associated	OpenSea						FALSE	TRUE
ch.11.91116131R_BC21	ch.11.91116131R	chr11	+	91743316	91743317		FALSE	FALSE	II	ch						Intergenic		No RNA Associated	No RNA Associated	OpenSea						FALSE	TRUE
ch.11.91717525F_BC21	ch.11.91717525F	chr11	-	92344710	92344711		FALSE	FALSE	II	ch	FAT3	FAT3	ENST00000525166.6	119893	Body	Body	protein_coding	mRNA	mRNA	OpenSea				DNA	TcMar-Tigger	FALSE	TRUE
ch.11.91906385F_BC21	ch.11.91906385F	chr11	-	92533570	92533571		FALSE	FALSE	II	ch	FAT3	FAT3;FAT3	ENST00000409404.6;ENST00000525166.6	181475;308753	Body;Body	Body	protein_coding;protein_coding	mRNA	mRNA	OpenSea						FALSE	TRUE
ch.11.930275R_TC21	ch.11.930275R	chr11	+	45454955	45454956		FALSE	FALSE	II	ch	ENSG00000255041	ENSG00000255041	ENST00000528445.1	58847	5'UTR	5'UTR	lncRNA	lncRNA	lncRNA	OpenSea				LTR	ERVL	FALSE	TRUE
ch.11.939596F_BC21	ch.11.939596F	chr11	-	45860214	45860215		FALSE	FALSE	II	ch	CRY2	CRY2;CRY2;CRY2;CRY2;CRY2;CRY2;CRY2;CRY2;CRY2	ENST00000473199.5;ENST00000532390.5;ENST00000533779.1;ENST00000417225.6;ENST00000443527.6;ENST00000616080.2;ENST00000616623.4;ENST00000495237.1;ENST00000525110.1	12737;12737;1940;13097;12809;12740;12809;-947;-765	Body;Body;Body;Body;Body;Body;Body;TSS1500;TSS1500	TSS1500	processed_transcript;processed_transcript;processed_transcript;protein_coding;protein_coding;protein_coding;protein_coding;retained_intron;retained_intron	mRNA	mRNA	OpenSea						FALSE	TRUE
ch.11.942842R_BC21	ch.11.942842R	chr11	+	45955954	45955955		FALSE	FALSE	II	ch	PHF21A	PHF21A;PHF21A;PHF21A;PHF21A;PHF21A;PHF21A;PHF21A;PHF21A;PHF21A;PHF21A;PHF21A;PHF21A	ENST00000530587.6;ENST00000693049.1;ENST00000527753.5;ENST00000323180.10;ENST00000418153.6;ENST00000525676.6;ENST00000676320.1;ENST00000690620.1;ENST00000527401.5;ENST00000688570.1;ENST00000689695.1;ENST00000692878.1	165041;165274;9504;165224;165056;162832;165500;164857;15415;13974;162832;25201	5'UTR;5'UTR;5'UTR;5'UTR;5'UTR;5'UTR;5'UTR;5'UTR;5'UTR;5'UTR;5'UTR;5'UTR	5'UTR	nonsense_mediated_decay;nonsense_mediated_decay;processed_transcript;protein_coding;protein_coding;protein_coding;protein_coding;protein_coding;retained_intron;retained_intron;retained_intron;retained_intron	mRNA	mRNA	OpenSea				LTR	ERVL-MaLR	FALSE	TRUE
ch.11.94541071R_BC21	ch.11.94541071R	chr11	+	95168258	95168259		FALSE	FALSE	II	ch	LNCRNA-IUR;SESN3	LNCRNA-IUR;LNCRNA-IUR;LNCRNA-IUR;LNCRNA-IUR;LNCRNA-IUR;LNCRNA-IUR;LNCRNA-IUR;LNCRNA-IUR;SESN3	ENST00000534864.6;ENST00000534891.6;ENST00000657854.2;ENST00000663579.1;ENST00000665652.1;ENST00000670623.1;ENST00000702183.1;ENST00000702324.1;ENST00000536441.7	17206;16538;16566;16877;16531;16480;16495;16492;62944	Body;Body;Body;Body;Body;Body;Body;Body;1stExon	1stExon	lncRNA;lncRNA;lncRNA;lncRNA;lncRNA;lncRNA;lncRNA;lncRNA;protein_coding	mRNA	mRNA	OpenSea						FALSE	TRUE
ch.11.96117892F_TC21	ch.11.96117892F	chr11	-	96741681	96741682		FALSE	FALSE	II	ch	ENSG00000254587	ENSG00000254587	ENST00000661755.1	80927	Body	Body	lncRNA	lncRNA	lncRNA	OpenSea						FALSE	TRUE
ch.11.962980R_TC21	ch.11.962980R	chr11	+	46652320	46652321		FALSE	FALSE	II	ch	ATG13	ATG13;ATG13;ATG13;ATG13;ATG13;ATG13;ATG13;ATG13;ATG13;ATG13;ATG13	ENST00000525850.1;ENST00000359513.8;ENST00000395549.3;ENST00000524625.5;ENST00000526508.5;ENST00000528494.5;ENST00000529655.5;ENST00000530500.5;ENST00000683050.1;ENST00000528145.5;ENST00000534610.5	3594;34725;34530;34744;34758;34721;34780;34758;34768;7984;34739	Body;Body;Body;Body;Body;Body;Body;Body;Body;Body;Body	Body	processed_transcript;protein_coding;protein_coding;protein_coding;protein_coding;protein_coding;protein_coding;protein_coding;protein_coding;retained_intron;retained_intron	mRNA	mRNA	OpenSea						FALSE	TRUE
ch.11.966717R_BC21	ch.11.966717R	chr11	+	46746868	46746869		FALSE	FALSE	II	ch	CKAP5	CKAP5;CKAP5;CKAP5;CKAP5;CKAP5	ENST00000312055.9;ENST00000354558.7;ENST00000525896.1;ENST00000529230.6;ENST00000533413.5	99440;74389;4514;99412;23395	5'UTR;5'UTR;5'UTR;5'UTR;5'UTR	5'UTR	protein_coding;protein_coding;protein_coding;protein_coding;retained_intron	mRNA	mRNA	OpenSea				SINE	Alu	FALSE	TRUE
ch.11.966965R_BC21	ch.11.966965R	chr11	+	46752671	46752672		FALSE	FALSE	II	ch	CKAP5	CKAP5;CKAP5;CKAP5;CKAP5;CKAP5	ENST00000312055.9;ENST00000354558.7;ENST00000525896.1;ENST00000529230.6;ENST00000533413.5	93637;68586;-1289;93609;17592	5'UTR;5'UTR;TSS1500;5'UTR;5'UTR	TSS1500	protein_coding;protein_coding;protein_coding;protein_coding;retained_intron	mRNA	mRNA	OpenSea						FALSE	TRUE
ch.11.967412F_BC21	ch.11.967412F	chr11	-	46762497	46762498		FALSE	FALSE	II	ch	CKAP5;SNORD67	CKAP5;CKAP5;CKAP5;CKAP5;SNORD67	ENST00000312055.9;ENST00000354558.7;ENST00000529230.6;ENST00000533413.5;ENST00000390833.1	83811;58760;83783;7766;2	5'UTR;5'UTR;5'UTR;5'UTR;1stExon	5'UTR	protein_coding;protein_coding;protein_coding;retained_intron;snoRNA	mRNA	mRNA	OpenSea						FALSE	TRUE
ch.11.96774805R_BC21	ch.11.96774805R	chr11	+	97398594	97398595		FALSE	FALSE	II	ch						Intergenic		No RNA Associated	No RNA Associated	OpenSea				LINE	L1	FALSE	TRUE
ch.11.975705R_BC21	ch.11.975705R	chr11	+	47058812	47058813		FALSE	FALSE	II	ch	CSTPP1	CSTPP1;CSTPP1;CSTPP1;CSTPP1;CSTPP1;CSTPP1;CSTPP1;CSTPP1;CSTPP1;CSTPP1;CSTPP1;CSTPP1;CSTPP1;CSTPP1;CSTPP1;CSTPP1;CSTPP1	ENST00000525279.5;ENST00000525895.5;ENST00000526424.5;ENST00000527667.5;ENST00000527784.5;ENST00000528488.5;ENST00000532633.5;ENST00000534249.5;ENST00000527234.5;ENST00000527268.5;ENST00000533124.5;ENST00000278460.12;ENST00000378615.7;ENST00000378618.6;ENST00000395460.6;ENST00000526827.1;ENST00000532840.5	122083;122034;122034;122033;122033;122116;122035;6359;122065;6890;122124;122052;122035;122059;122045;6352;122053	Body;Body;Body;Body;Body;Body;Body;Body;Body;Body;Body;Body;Body;Body;Body;Body;Body	Body	nonsense_mediated_decay;nonsense_mediated_decay;nonsense_mediated_decay;nonsense_mediated_decay;nonsense_mediated_decay;nonsense_mediated_decay;nonsense_mediated_decay;nonsense_mediated_decay;processed_transcript;processed_transcript;processed_transcript;protein_coding;protein_coding;protein_coding;protein_coding;protein_coding;retained_intron	mRNA	mRNA	OpenSea				SINE	MIR	FALSE	TRUE
ch.11.97728705F_BC21	ch.11.97728705F	chr11	-	98352766	98352767		FALSE	FALSE	II	ch						Intergenic		No RNA Associated	No RNA Associated	OpenSea				LTR	ERV1	FALSE	TRUE
ch.11.983092R_BC21	ch.11.983092R	chr11	+	47278715	47278716		FALSE	FALSE	II	ch	MADD	MADD;MADD;MADD;MADD;MADD;MADD;MADD;MADD;MADD;MADD	ENST00000489415.1;ENST00000311027.9;ENST00000342922.8;ENST00000349238.7;ENST00000395336.7;ENST00000395344.7;ENST00000402192.6;ENST00000402799.5;ENST00000406482.5;ENST00000407859.7	2688;9042;9340;9042;8568;9032;8560;9042;9042;9042	Body;Body;Body;Body;Body;Body;Body;Body;Body;Body	Body	processed_transcript;protein_coding;protein_coding;protein_coding;protein_coding;protein_coding;protein_coding;protein_coding;protein_coding;protein_coding	mRNA	mRNA	OpenSea				LINE	L1	FALSE	TRUE
ch.11.991049F_BC21	ch.11.991049F	chr11	-	47472924	47472925		FALSE	FALSE	II	ch	CELF1	CELF1;CELF1;CELF1;CELF1;CELF1;CELF1;CELF1;CELF1;CELF1;CELF1;CELF1	ENST00000524648.1;ENST00000539254.1;ENST00000539455.5;ENST00000310513.10;ENST00000358597.7;ENST00000361904.7;ENST00000395290.6;ENST00000395292.6;ENST00000531165.5;ENST00000532048.5;ENST00000687097.1	-568;4136;2533;80193;16090;16101;16100;21597;80193;51064;80208	TSS1500;5'UTR;5'UTR;5'UTR;5'UTR;5'UTR;5'UTR;5'UTR;5'UTR;5'UTR;5'UTR	TSS1500	processed_transcript;processed_transcript;processed_transcript;protein_coding;protein_coding;protein_coding;protein_coding;protein_coding;protein_coding;protein_coding;protein_coding	mRNA	mRNA	OpenSea				SINE	MIR	FALSE	TRUE
ch.11.997072R_BC21	ch.11.997072R	chr11	+	47638031	47638032		FALSE	FALSE	II	ch	MTCH2	MTCH2;MTCH2;MTCH2;MTCH2;MTCH2	ENST00000525649.5;ENST00000533571.1;ENST00000539759.5;ENST00000302503.8;ENST00000530428.1	760;4564;4421;4528;4576	5'UTR;5'UTR;5'UTR;5'UTR;5'UTR	5'UTR	processed_transcript;processed_transcript;processed_transcript;protein_coding;protein_coding	mRNA	mRNA	Shelf						FALSE	TRUE
ch.12.1017720R_TC21	ch.12.1017720R	chr12	+	50089613	50089614		FALSE	FALSE	II	ch	SMARCD1	SMARCD1;SMARCD1;SMARCD1;SMARCD1;SMARCD1	ENST00000381513.8;ENST00000394963.9;ENST00000548573.5;ENST00000550477.5;ENST00000551966.5	4414;4272;1379;4286;4289	Body;Body;Body;Body;Body	Body	protein_coding;protein_coding;protein_coding;protein_coding;protein_coding	mRNA	mRNA	OpenSea						FALSE	TRUE
ch.12.1019410F_BC21	ch.12.1019410F	chr12	-	50133301	50133302		FALSE	FALSE	II	ch	CERS5;ENSG00000272368	CERS5;CERS5;CERS5;CERS5;CERS5;CERS5;CERS5;CERS5;CERS5;CERS5;CERS5;ENSG00000272368	ENST00000380189.8;ENST00000547787.5;ENST00000551697.5;ENST00000317551.12;ENST00000422340.6;ENST00000550919.5;ENST00000553122.5;ENST00000546406.1;ENST00000550079.1;ENST00000551005.5;ENST00000551757.1;ENST00000548468.2	34019;34002;34001;34068;34232;2712;2491;-136;1527;10835;1405;21105	5'UTR;5'UTR;5'UTR;5'UTR;5'UTR;5'UTR;5'UTR;TSS200;5'UTR;5'UTR;1stExon;Body	TSS200	nonsense_mediated_decay;nonsense_mediated_decay;nonsense_mediated_decay;protein_coding;protein_coding;protein_coding;protein_coding;retained_intron;retained_intron;retained_intron;retained_intron;lncRNA	mRNA	mRNA	OpenSea						FALSE	TRUE
ch.12.1023240F_BC21	ch.12.1023240F	chr12	-	50241795	50241796		FALSE	FALSE	II	ch	LIMA1	LIMA1;LIMA1;LIMA1;LIMA1;LIMA1	ENST00000552720.5;ENST00000341247.9;ENST00000394943.7;ENST00000550592.1;ENST00000551691.5	41661;41725;41711;8098;41689	5'UTR;5'UTR;5'UTR;5'UTR;5'UTR	5'UTR	nonsense_mediated_decay;protein_coding;protein_coding;protein_coding;protein_coding	mRNA	mRNA	OpenSea						FALSE	TRUE
ch.12.1034102F_BC21	ch.12.1034102F	chr12	-	50588709	50588710		FALSE	FALSE	II	ch	DIP2B	DIP2B;DIP2B	ENST00000301180.10;ENST00000549620.5	83725;83725	Body;Body	Body	protein_coding;retained_intron	mRNA	mRNA	OpenSea						FALSE	TRUE
ch.12.1038646R_BC21	ch.12.1038646R	chr12	+	50731142	50731143		FALSE	FALSE	II	ch	DIP2B	DIP2B;DIP2B	ENST00000546732.1;ENST00000301180.10	45257;226158	Body;Body	Body	nonsense_mediated_decay;protein_coding	mRNA	mRNA	OpenSea						FALSE	TRUE
ch.12.104817561R_BC21	ch.12.104817561R	chr12	+	105899652	105899653		FALSE	FALSE	II	ch						Intergenic		No RNA Associated	No RNA Associated	OpenSea						FALSE	TRUE
ch.12.1048628F_BC21	ch.12.1048628F	chr12	-	51075579	51075580		FALSE	FALSE	II	ch	CSRNP2	CSRNP2;CSRNP2;CSRNP2;CSRNP2;CSRNP2;CSRNP2	ENST00000228515.6;ENST00000546935.5;ENST00000548206.1;ENST00000548981.5;ENST00000552899.5;ENST00000550533.1	8017;8004;8003;8064;7531;1256	5'UTR;5'UTR;5'UTR;5'UTR;5'UTR;5'UTR	5'UTR	protein_coding;protein_coding;protein_coding;protein_coding;protein_coding;retained_intron	mRNA	mRNA	OpenSea				DNA	hAT-Charlie	FALSE	TRUE
ch.12.105153690R_BC21	ch.12.105153690R	chr12	+	106235781	106235782		FALSE	FALSE	II	ch						Intergenic		No RNA Associated	No RNA Associated	Shelf				SINE	MIR	FALSE	TRUE
ch.12.109182886F_BC21	ch.12.109182886F	chr12	-	110260697	110260698		FALSE	FALSE	II	ch						Intergenic		No RNA Associated	No RNA Associated	OpenSea						FALSE	TRUE
ch.12.1107853R_BC21	ch.12.1107853R	chr12	+	53279440	53279441		FALSE	FALSE	II	ch	ESPL1	ESPL1;ESPL1;ESPL1	ENST00000552671.5;ENST00000257934.9;ENST00000535123.6	11108;11142;-264	Body;Body;TSS1500	TSS1500	nonsense_mediated_decay;protein_coding;retained_intron	mRNA	mRNA	OpenSea				SINE	MIR	FALSE	TRUE
ch.12.1121679R_BC21	ch.12.1121679R	chr12	+	53674090	53674091		FALSE	FALSE	II	ch	ATP5MC2	ATP5MC2;ATP5MC2;ATP5MC2;ATP5MC2;ATP5MC2;ATP5MC2;ATP5MC2	ENST00000338662.6;ENST00000394349.9;ENST00000549164.5;ENST00000549748.2;ENST00000552242.5;ENST00000673498.1;ENST00000495596.5	3308;1993;2308;1992;3318;2638;-69	5'UTR;5'UTR;5'UTR;5'UTR;5'UTR;5'UTR;TSS200	TSS200	protein_coding;protein_coding;protein_coding;protein_coding;protein_coding;protein_coding;retained_intron	mRNA	mRNA	Shore				SINE	Alu	FALSE	TRUE
ch.12.113548585R_BC21	ch.12.113548585R	chr12	+	114626396	114626397		FALSE	FALSE	II	ch						Intergenic		No RNA Associated	No RNA Associated	OpenSea				LINE	L1	FALSE	TRUE
ch.12.114140863R_BC21	ch.12.114140863R	chr12	+	115218674	115218675		FALSE	FALSE	II	ch						Intergenic		No RNA Associated	No RNA Associated	OpenSea						FALSE	TRUE
ch.12.1171804F_BC21	ch.12.1171804F	chr12	-	56101981	56101982		FALSE	FALSE	II	ch	ENSG00000257411;ERBB3	ENSG00000257411;ERBB3;ERBB3;ERBB3;ERBB3;ERBB3;ERBB3;ERBB3;ERBB3;ERBB3;ERBB3;ERBB3;ERBB3;ERBB3;ERBB3;ERBB3;ERBB3;ERBB3	ENST00000548861.2;ENST00000551085.5;ENST00000551242.5;ENST00000683142.1;ENST00000267101.8;ENST00000415288.6;ENST00000549832.1;ENST00000550070.6;ENST00000683018.1;ENST00000683059.1;ENST00000683164.1;ENST00000553131.5;ENST00000682431.1;ENST00000682512.1;ENST00000682873.1;ENST00000683653.1;ENST00000684500.1;ENST00000684766.1	651;21814;21777;4891;21817;18663;3731;8150;18659;22108;18669;5991;21840;4256;2843;21635;21810;5777	Body;Body;Body;Body;Body;Body;Body;Body;Body;Body;Body;Body;Body;Body;Body;Body;Body;Body	Body	protein_coding;nonsense_mediated_decay;nonsense_mediated_decay;processed_transcript;protein_coding;protein_coding;protein_coding;protein_coding;protein_coding;protein_coding;protein_coding;retained_intron;retained_intron;retained_intron;retained_intron;retained_intron;retained_intron;retained_intron	mRNA	mRNA	Shelf						FALSE	TRUE
ch.12.1173053R_BC21	ch.12.1173053R	chr12	+	56139018	56139019		FALSE	FALSE	II	ch	ESYT1	ESYT1;ESYT1;ESYT1;ESYT1;ESYT1	ENST00000550878.5;ENST00000267113.4;ENST00000394048.10;ENST00000548142.1;ENST00000551112.1	993;10752;10752;89;503	Body;Body;Body;Body;Body	Body	processed_transcript;protein_coding;protein_coding;retained_intron;retained_intron	mRNA	mRNA	OpenSea						FALSE	FALSE
ch.12.1174756R_BC21	ch.12.1174756R	chr12	+	56179579	56179580		FALSE	FALSE	II	ch	ENSG00000258199;SMARCC2	ENSG00000258199;SMARCC2;SMARCC2;SMARCC2;SMARCC2;SMARCC2;SMARCC2;SMARCC2;SMARCC2	ENST00000553176.1;ENST00000552674.5;ENST00000267064.8;ENST00000347471.8;ENST00000394023.7;ENST00000550164.6;ENST00000548130.5;ENST00000549757.5;ENST00000552566.1	10705;9894;9969;9969;9988;9904;1547;4669;-948	5'UTR;5'UTR;5'UTR;5'UTR;5'UTR;5'UTR;5'UTR;5'UTR;TSS1500	TSS1500	lncRNA;nonsense_mediated_decay;protein_coding;protein_coding;protein_coding;protein_coding;retained_intron;retained_intron;retained_intron	mRNA	mRNA	OpenSea						FALSE	TRUE
ch.12.1175666F_BC21	ch.12.1175666F	chr12	-	56205645	56205646		FALSE	FALSE	II	ch	RNF41	RNF41;RNF41;RNF41;RNF41	ENST00000547967.5;ENST00000345093.9;ENST00000394013.6;ENST00000615206.4	16221;16277;16264;16056	1stExon;1stExon;1stExon;1stExon	1stExon	nonsense_mediated_decay;protein_coding;protein_coding;protein_coding	mRNA	mRNA	OpenSea						FALSE	TRUE
ch.12.1181547R_BC21	ch.12.1181547R	chr12	+	56350415	56350416		FALSE	FALSE	II	ch	STAT2	STAT2;STAT2;STAT2;STAT2;STAT2;STAT2;STAT2;STAT2;STAT2;STAT2;STAT2;STAT2;STAT2;STAT2;STAT2;STAT2;STAT2;STAT2;STAT2;STAT2;STAT2;STAT2;STAT2;STAT2;STAT2;STAT2;STAT2;STAT2;STAT2;STAT2;STAT2;STAT2;STAT2;STAT2;STAT2;STAT2	ENST00000418572.7;ENST00000650805.1;ENST00000651301.1;ENST00000652398.1;ENST00000652624.1;ENST00000652741.1;ENST00000698180.1;ENST00000698192.1;ENST00000556539.5;ENST00000557252.1;ENST00000651339.1;ENST00000314128.9;ENST00000557235.5;ENST00000651915.1;ENST00000698186.1;ENST00000698193.1;ENST00000555519.5;ENST00000556140.6;ENST00000651078.1;ENST00000651805.1;ENST00000651934.1;ENST00000651967.1;ENS…	9711;9727;9691;9695;9702;9681;9706;9788;-640;766;-942;9692;9711;9716;9788;9788;4092;9750;9685;9719;9752;5804;9746;9746;1192;9733;9733;9733;9771;9773;9788;9788;9733;9706;9733;9733	5'UTR;5'UTR;5'UTR;5'UTR;5'UTR;5'UTR;5'UTR;5'UTR;TSS1500;1stExon;TSS1500;5'UTR;5'UTR;5'UTR;5'UTR;5'UTR;5'UTR;5'UTR;5'UTR;5'UTR;5'UTR;5'UTR;5'UTR;5'UTR;5'UTR;5'UTR;5'UTR;5'UTR;5'UTR;5'UTR;5'UTR;5'UTR;5'UTR;5'UTR;5'UTR;5'UTR	TSS1500	nonsense_mediated_decay;nonsense_mediated_decay;nonsense_mediated_decay;nonsense_mediated_decay;nonsense_mediated_decay;nonsense_mediated_decay;nonsense_mediated_decay;nonsense_mediated_decay;processed_transcript;processed_transcript;processed_transcript;protein_coding;protein_coding;protein_coding;protein_coding;protein_coding;retained_intron;retained_intron;retained_intron;retained_intron;retai…	mRNA	mRNA	OpenSea						FALSE	TRUE
ch.12.1183517F_BC21	ch.12.1183517F	chr12	-	56426049	56426050		FALSE	FALSE	II	ch	TIMELESS	TIMELESS;TIMELESS;TIMELESS	ENST00000229201.4;ENST00000553532.6;ENST00000557589.1	23354;23377;-1260	5'UTR;5'UTR;TSS1500	TSS1500	protein_coding;protein_coding;retained_intron	mRNA	mRNA	OpenSea						FALSE	TRUE
ch.12.1204902R_BC21	ch.12.1204902R	chr12	+	57176627	57176628		FALSE	FALSE	II	ch	LRP1	LRP1	ENST00000243077.8	48145	Body	Body	protein_coding	mRNA	mRNA	Shore				LINE	L1	FALSE	TRUE
ch.12.122275046F_BC21	ch.12.122275046F	chr12	-	123224545	123224546		FALSE	FALSE	II	ch	MPHOSPH9	MPHOSPH9;MPHOSPH9;MPHOSPH9;MPHOSPH9;MPHOSPH9;MPHOSPH9;MPHOSPH9;MPHOSPH9;MPHOSPH9	ENST00000535049.5;ENST00000545556.6;ENST00000538169.5;ENST00000539639.5;ENST00000537854.5;ENST00000539336.2;ENST00000541076.6;ENST00000541437.5;ENST00000606320.6	8581;8566;8591;8693;8625;-1418;5901;8562;8596	5'UTR;5'UTR;5'UTR;5'UTR;5'UTR;TSS1500;5'UTR;5'UTR;5'UTR	TSS1500	nonsense_mediated_decay;nonsense_mediated_decay;processed_transcript;processed_transcript;protein_coding;protein_coding;protein_coding;protein_coding;protein_coding	mRNA	mRNA	OpenSea				SINE	Alu	FALSE	TRUE
ch.12.1224713F_BC21	ch.12.1224713F	chr12	-	57822751	57822752		FALSE	FALSE	II	ch	CTDSP2	CTDSP2	ENST00000398073.7	23978	1stExon	1stExon	protein_coding	mRNA	mRNA	OpenSea						FALSE	TRUE
ch.12.123150169F_BC21	ch.12.123150169F	chr12	-	124099669	124099670		FALSE	FALSE	II	ch	RFLNA	RFLNA;RFLNA	ENST00000545615.1;ENST00000389727.8	126425;126429	Body;Body	Body	processed_transcript;protein_coding	mRNA	mRNA	OpenSea						FALSE	TRUE
ch.12.124321348F_BC21	ch.12.124321348F	chr12	-	125270848	125270849		FALSE	FALSE	II	ch	TMEM132B	TMEM132B	ENST00000682704.1	84463	Body	Body	protein_coding	mRNA	mRNA	OpenSea						FALSE	TRUE
ch.12.12432R_BC21	ch.12.12432R	chr12	+	430693	430694		FALSE	FALSE	II	ch	CCDC77	CCDC77;CCDC77;CCDC77;CCDC77;CCDC77;CCDC77	ENST00000540344.5;ENST00000239830.9;ENST00000412006.6;ENST00000422000.5;ENST00000540180.5;ENST00000543504.5	41275;29050;29057;41344;41346;41299	Body;Body;Body;Body;Body;Body	Body	processed_transcript;protein_coding;protein_coding;protein_coding;protein_coding;protein_coding	mRNA	mRNA	OpenSea						FALSE	TRUE
ch.12.1274494R_BC21	ch.12.1274494R	chr12	+	61045898	61045899		FALSE	FALSE	II	ch						Intergenic		No RNA Associated	No RNA Associated	OpenSea				LTR	ERVL	FALSE	TRUE
ch.12.1284972R_BC21	ch.12.1284972R	chr12	+	61762298	61762299		FALSE	FALSE	II	ch	TAFA2	TAFA2;TAFA2;TAFA2;TAFA2;TAFA2;TAFA2;TAFA2;TAFA2	ENST00000549379.5;ENST00000416284.8;ENST00000548780.1;ENST00000549958.5;ENST00000550003.1;ENST00000551449.1;ENST00000551619.5;ENST00000552075.5	497846;430475;373738;342630;64935;429138;496525;497872	5'UTR;5'UTR;5'UTR;5'UTR;5'UTR;5'UTR;5'UTR;5'UTR	5'UTR	nonsense_mediated_decay;protein_coding;protein_coding;protein_coding;protein_coding;protein_coding;protein_coding;protein_coding	mRNA	mRNA	OpenSea						FALSE	TRUE
ch.12.129703717R_BC21	ch.12.129703717R	chr12	+	130653218	130653219		FALSE	FALSE	II	ch	ENSG00000256343;RIMBP2	ENSG00000256343;ENSG00000256343;RIMBP2;RIMBP2;RIMBP2;RIMBP2;RIMBP2;RIMBP2	ENST00000443685.4;ENST00000666231.1;ENST00000685265.1;ENST00000643940.1;ENST00000689851.1;ENST00000690449.1;ENST00000690669.1;ENST00000691977.1	1848;1877;63044;63063;63081;63081;63042;115010	Body;Body;5'UTR;5'UTR;5'UTR;5'UTR;5'UTR;5'UTR	5'UTR	lncRNA;lncRNA;nonsense_mediated_decay;protein_coding;protein_coding;protein_coding;protein_coding;protein_coding	mRNA	mRNA	OpenSea				LTR	ERVL-MaLR	FALSE	TRUE
ch.12.131811093R_BC21	ch.12.131811093R	chr12	+	132724433	132724434		FALSE	FALSE	II	ch	RNA5SP379	RNA5SP379	ENST00000364599.1	-376	TSS1500	TSS1500	rRNA_pseudogene	rRNA	ncRNA	Shelf						FALSE	TRUE
ch.12.132101134F_BC21	ch.12.132101134F	chr12	-	133014474	133014475		FALSE	FALSE	II	ch	ZNF26	ZNF26	ENST00000328654.10	28108	Body	Body	protein_coding	mRNA	mRNA	OpenSea						FALSE	FALSE
ch.12.13534453R_BC21	ch.12.13534453R	chr12	+	13490251	13490252		FALSE	FALSE	II	ch	GRIN2B	GRIN2B	ENST00000637214.1	118420	5'UTR	5'UTR	protein_coding	mRNA	mRNA	OpenSea						FALSE	TRUE
ch.12.13976R_TC21	ch.12.13976R	chr12	+	473310	473311		FALSE	FALSE	II	ch	B4GALNT3	B4GALNT3;B4GALNT3	ENST00000266383.10;ENST00000535680.5	13372;12841	Body;Body	Body	protein_coding;retained_intron	mRNA	mRNA	OpenSea						FALSE	TRUE
ch.12.1441382R_BC21	ch.12.1441382R	chr12	+	69592218	69592219		FALSE	FALSE	II	ch	CCT2	CCT2;CCT2;CCT2;CCT2;CCT2;CCT2;CCT2	ENST00000550010.5;ENST00000299300.11;ENST00000543146.2;ENST00000544368.6;ENST00000546850.1;ENST00000548787.1;ENST00000553169.1	6747;6760;6553;6759;2640;3057;-318	Body;Body;Body;Body;Body;Body;TSS1500	TSS1500	nonsense_mediated_decay;protein_coding;protein_coding;protein_coding;retained_intron;retained_intron;retained_intron	mRNA	mRNA	OpenSea				SINE	Alu	FALSE	TRUE
ch.12.1569034F_BC21	ch.12.1569034F	chr12	-	77019850	77019851		FALSE	FALSE	II	ch						Intergenic		No RNA Associated	No RNA Associated	OpenSea						FALSE	TRUE
ch.12.1574978R_BC21	ch.12.1574978R	chr12	+	77336890	77336891		FALSE	FALSE	II	ch	NAV3	NAV3	ENST00000550042.2	12250	Body	Body	protein_coding	mRNA	mRNA	OpenSea				LTR	ERVL-MaLR	FALSE	TRUE
ch.12.158852F_BC21	ch.12.158852F	chr12	-	5461661	5461662		FALSE	FALSE	II	ch	NTF3	NTF3;NTF3;NTF3	ENST00000535299.5;ENST00000543548.1;ENST00000423158.4	29550;28537;29554	Body;Body;Body	Body	processed_transcript;processed_transcript;protein_coding	mRNA	mRNA	OpenSea						FALSE	TRUE
ch.12.1596805R_BC21	ch.12.1596805R	chr12	+	78795985	78795986		FALSE	FALSE	II	ch	ENSG00000257948	ENSG00000257948;ENSG00000257948	ENST00000656363.1;ENST00000669513.1	1817;1854	Body;Body	Body	lncRNA;lncRNA	lncRNA	lncRNA	OpenSea				DNA	TcMar-Tigger	FALSE	TRUE
ch.12.1637510F_BC21	ch.12.1637510F	chr12	-	81166002	81166003		FALSE	FALSE	II	ch	ACSS3	ACSS3;ACSS3;ACSS3	ENST00000261206.7;ENST00000548058.6;ENST00000548324.5	87946;87924;14352	Body;Body;Body	Body	protein_coding;protein_coding;retained_intron	mRNA	mRNA	OpenSea				SINE	MIR	FALSE	TRUE
ch.12.1651373F_BC21	ch.12.1651373F	chr12	-	82158690	82158691		FALSE	FALSE	II	ch						Intergenic		No RNA Associated	No RNA Associated	OpenSea				LINE	L2	FALSE	TRUE
ch.12.16553146F_BC21	ch.12.16553146F	chr12	-	16508944	16508945		FALSE	FALSE	II	ch	MGST1	MGST1;MGST1	ENST00000538857.1;ENST00000539036.5	154714;161293	Body;Body	Body	processed_transcript;processed_transcript	processed_transcript	processed_transcript	OpenSea						FALSE	TRUE
ch.12.1667570F_BC21	ch.12.1667570F	chr12	-	83104511	83104512		FALSE	FALSE	II	ch	TMTC2	TMTC2;TMTC2;TMTC2	ENST00000546590.2;ENST00000321196.8;ENST00000549919.1	417031;417606;345957	Body;Body;Body	Body	nonsense_mediated_decay;protein_coding;protein_coding	mRNA	mRNA	OpenSea				LTR	ERVL-MaLR	FALSE	TRUE
ch.12.1700408R_BC21	ch.12.1700408R	chr12	+	85450508	85450509		FALSE	FALSE	II	ch						Intergenic		No RNA Associated	No RNA Associated	OpenSea				LINE	L1	FALSE	TRUE
ch.12.1717905F_BC21	ch.12.1717905F	chr12	-	86563533	86563534		FALSE	FALSE	II	ch	MGAT4C	MGAT4C;MGAT4C;MGAT4C;MGAT4C	ENST00000551921.2;ENST00000602941.6;ENST00000548651.6;ENST00000621808.5	275371;37771;275282;275352	5'UTR;5'UTR;5'UTR;5'UTR	5'UTR	processed_transcript;processed_transcript;protein_coding;protein_coding	mRNA	mRNA	OpenSea				LTR	ERVL	FALSE	TRUE
ch.12.17725596F_BC21	ch.12.17725596F	chr12	-	17681394	17681395		FALSE	FALSE	II	ch	ENSG00000256389	ENSG00000256389;ENSG00000256389;ENSG00000256389;ENSG00000256389	ENST00000654525.1;ENST00000660415.1;ENST00000663525.1;ENST00000669683.1	92233;91285;92203;201949	Body;Body;Body;Body	Body	lncRNA;lncRNA;lncRNA;lncRNA	lncRNA	lncRNA	OpenSea				LINE	L2	FALSE	TRUE
ch.12.1797162F_BC21	ch.12.1797162F	chr12	-	91676812	91676813		FALSE	FALSE	II	ch						Intergenic		No RNA Associated	No RNA Associated	OpenSea						FALSE	TRUE
ch.12.1870160F_BC21	ch.12.1870160F	chr12	-	95069465	95069466		FALSE	FALSE	II	ch	NR2C1	NR2C1;NR2C1;NR2C1;NR2C1;NR2C1;NR2C1;NR2C1;NR2C1;NR2C1;NR2C1	ENST00000546367.5;ENST00000548966.5;ENST00000551386.1;ENST00000330677.7;ENST00000333003.10;ENST00000393101.7;ENST00000547469.1;ENST00000622476.4;ENST00000549482.1;ENST00000552861.5	4045;4080;4150;4072;4153;4115;3552;4163;4038;4104	5'UTR;5'UTR;5'UTR;5'UTR;5'UTR;5'UTR;5'UTR;5'UTR;5'UTR;5'UTR	5'UTR	processed_transcript;processed_transcript;processed_transcript;protein_coding;protein_coding;protein_coding;protein_coding;protein_coding;retained_intron;retained_intron	mRNA	mRNA	Shelf				DNA	TcMar-Tigger	FALSE	TRUE
ch.12.1878964R_BC21	ch.12.1878964R	chr12	+	95380184	95380185	M_nonuniq	TRUE	FALSE	II	ch	ENSG00000257943;ENSG00000289510	ENSG00000257943;ENSG00000257943;ENSG00000257943;ENSG00000257943;ENSG00000289510	ENST00000550470.2;ENST00000636927.1;ENST00000549961.1;ENST00000636165.1;ENST00000692754.2	62298;62298;712;35914;43521	5'UTR;5'UTR;5'UTR;5'UTR;Body	5'UTR	processed_transcript;processed_transcript;retained_intron;transcribed_unitary_pseudogene;lncRNA	lncRNA	lncRNA	OpenSea				LTR	ERV1	FALSE	TRUE
ch.12.190393R_BC21	ch.12.190393R	chr12	+	6519744	6519745		FALSE	FALSE	II	ch	NCAPD2	NCAPD2;NCAPD2;NCAPD2;NCAPD2	ENST00000539084.5;ENST00000542472.1;ENST00000315579.10;ENST00000382457.8	25646;1952;25643;25652	Body;Body;Body;Body	Body	nonsense_mediated_decay;processed_transcript;protein_coding;protein_coding	mRNA	mRNA	OpenSea				SINE	Alu	FALSE	FALSE
ch.12.19126263F_BC21	ch.12.19126263F	chr12	-	19082061	19082062		FALSE	FALSE	II	ch						Intergenic		No RNA Associated	No RNA Associated	OpenSea				LINE	L2	FALSE	TRUE
ch.12.1928258R_BC21	ch.12.1928258R	chr12	+	97615376	97615377		FALSE	FALSE	II	ch						Intergenic		No RNA Associated	No RNA Associated	OpenSea				DNA	hAT-Tip100	FALSE	TRUE
ch.12.193030F_BC21	ch.12.193030F	chr12	-	6574865	6574866		FALSE	FALSE	II	ch	CHD4;ENSG00000285238	CHD4;CHD4;CHD4;CHD4;CHD4;CHD4;CHD4;CHD4;CHD4;CHD4;CHD4;CHD4;CHD4;CHD4;CHD4;CHD4;CHD4;CHD4;CHD4;CHD4;CHD4;CHD4;CHD4;CHD4;CHD4;CHD4;CHD4;CHD4;CHD4;CHD4;CHD4;CHD4;CHD4;ENSG00000285238;ENSG00000285238	ENST00000642637.1;ENST00000642810.1;ENST00000643538.1;ENST00000644137.1;ENST00000644652.1;ENST00000645991.1;ENST00000646268.1;ENST00000643367.1;ENST00000645199.1;ENST00000646609.1;ENST00000647112.1;ENST00000357008.7;ENST00000544040.7;ENST00000544484.6;ENST00000642594.1;ENST00000642879.1;ENST00000643335.1;ENST00000643815.1;ENST00000644077.1;ENST00000644352.1;ENST00000645005.1;ENST00000645022.1;ENS…	12648;32717;13084;32554;6478;4041;32587;4632;5742;5683;5861;32491;32514;32503;31455;31569;33565;25106;8241;19764;32532;32717;31508;32469;8466;25698;32548;21165;-1463;4412;12585;4722;9262;32502;12527	5'UTR;5'UTR;5'UTR;5'UTR;5'UTR;5'UTR;5'UTR;5'UTR;5'UTR;5'UTR;5'UTR;5'UTR;5'UTR;5'UTR;5'UTR;5'UTR;5'UTR;5'UTR;5'UTR;5'UTR;5'UTR;5'UTR;5'UTR;5'UTR;5'UTR;5'UTR;5'UTR;5'UTR;TSS1500;5'UTR;5'UTR;5'UTR;5'UTR;5'UTR;5'UTR	TSS1500	nonsense_mediated_decay;nonsense_mediated_decay;nonsense_mediated_decay;nonsense_mediated_decay;nonsense_mediated_decay;nonsense_mediated_decay;nonsense_mediated_decay;processed_transcript;processed_transcript;processed_transcript;processed_transcript;protein_coding;protein_coding;protein_coding;protein_coding;protein_coding;protein_coding;protein_coding;protein_coding;protein_coding;protein_codi…	mRNA	mRNA	OpenSea				DNA	hAT-Charlie	FALSE	TRUE
ch.12.19627204F_BC21	ch.12.19627204F	chr12	-	19583002	19583003	M_nonuniq	TRUE	FALSE	II	ch	AEBP2;ENSG00000287074	AEBP2;ENSG00000287074	ENST00000512223.6;ENST00000669833.1	82910;686	Body;Body	Body	protein_coding;lncRNA	mRNA	mRNA	OpenSea				LTR	ERVL-MaLR	FALSE	TRUE
ch.12.1981639F_BC21	ch.12.1981639F	chr12	-	100338766	100338767		FALSE	FALSE	II	ch	SCYL2	SCYL2;SCYL2	ENST00000360820.7;ENST00000635101.1	71590;71521	Body;Body	Body	protein_coding;protein_coding	mRNA	mRNA	OpenSea						FALSE	FALSE
ch.12.1983124R_TC21	ch.12.1983124R	chr12	+	100404175	100404176		FALSE	FALSE	II	ch	SLC17A8	SLC17A8;SLC17A8;SLC17A8	ENST00000323346.10;ENST00000392989.3;ENST00000547922.1	47102;46808;1558	Body;Body;Body	Body	protein_coding;protein_coding;retained_intron	mRNA	mRNA	OpenSea						FALSE	TRUE
ch.12.2010372R_BC21	ch.12.2010372R	chr12	+	101732617	101732618		FALSE	FALSE	II	ch	CHPT1;SYCP3	CHPT1;SYCP3;SYCP3;SYCP3;SYCP3;SYCP3	ENST00000546873.1;ENST00000266743.6;ENST00000392924.2;ENST00000392927.7;ENST00000478139.1;ENST00000478238.1	6295;6809;6845;6852;6855;-951	Body;5'UTR;5'UTR;5'UTR;5'UTR;TSS1500	TSS1500	nonsense_mediated_decay;protein_coding;protein_coding;protein_coding;retained_intron;retained_intron	mRNA	mRNA	OpenSea				DNA	TcMar-Tigger	FALSE	TRUE
ch.12.2061504F_BC21	ch.12.2061504F	chr12	-	104337276	104337277		FALSE	FALSE	II	ch	TXNRD1	TXNRD1;TXNRD1;TXNRD1;TXNRD1;TXNRD1;TXNRD1;TXNRD1;TXNRD1;TXNRD1	ENST00000527688.5;ENST00000503506.6;ENST00000524698.5;ENST00000525566.6;ENST00000526390.5;ENST00000526691.5;ENST00000526950.2;ENST00000529546.5;ENST00000525265.1	48559;50595;49909;121498;50287;50396;50228;50255;3150	Body;Body;Body;Body;Body;Body;Body;Body;Body	Body	nonsense_mediated_decay;protein_coding;protein_coding;protein_coding;protein_coding;protein_coding;protein_coding;protein_coding;retained_intron	mRNA	mRNA	OpenSea						FALSE	TRUE
ch.12.206169F_BC21	ch.12.206169F	chr12	-	6935674	6935675		FALSE	FALSE	II	ch	ATN1	ATN1;ATN1	ENST00000356654.8;ENST00000396684.3	11212;7716	Body;Body	Body	protein_coding;protein_coding	mRNA	mRNA	Shore						FALSE	TRUE
ch.12.2081853R_BC21	ch.12.2081853R	chr12	+	105154456	105154457		FALSE	FALSE	II	ch	WASHC4	WASHC4;WASHC4;WASHC4;WASHC4;WASHC4	ENST00000550053.5;ENST00000332180.10;ENST00000552203.1;ENST00000620430.5;ENST00000550786.5	46742;46726;2111;46685;4983	Body;Body;Body;Body;Body	Body	nonsense_mediated_decay;protein_coding;protein_coding;protein_coding;retained_intron	mRNA	mRNA	OpenSea						FALSE	TRUE
ch.12.2105166R_BC21	ch.12.2105166R	chr12	+	106240351	106240352		FALSE	FALSE	II	ch	CKAP4	CKAP4;CKAP4;CKAP4	ENST00000552828.5;ENST00000378026.5;ENST00000553039.1	63900;7669;63928	5'UTR;5'UTR;5'UTR	5'UTR	processed_transcript;protein_coding;protein_coding	mRNA	mRNA	Shore						FALSE	TRUE
ch.12.2130406F_BC21	ch.12.2130406F	chr12	-	107435801	107435802	M_SNP_AFR_1pt	FALSE	FALSE	II	ch	BTBD11	BTBD11;BTBD11;BTBD11;BTBD11;BTBD11	ENST00000280758.10;ENST00000415943.6;ENST00000420571.6;ENST00000490090.6;ENST00000550706.5	117368;115214;117381;116861;115904	Body;Body;Body;Body;Body	Body	protein_coding;protein_coding;protein_coding;protein_coding;protein_coding	mRNA	mRNA	OpenSea				LINE	L1	FALSE	TRUE
ch.12.2222572R_TC21	ch.12.2222572R	chr12	+	110671633	110671634		FALSE	FALSE	II	ch	HVCN1	HVCN1;HVCN1;HVCN1;HVCN1;HVCN1;HVCN1;HVCN1;HVCN1	ENST00000547887.1;ENST00000242607.13;ENST00000356742.9;ENST00000439744.6;ENST00000546713.5;ENST00000548312.5;ENST00000549442.5;ENST00000620084.4	11634;17482;17076;18145;33317;17784;18176;11634	5'UTR;5'UTR;5'UTR;5'UTR;5'UTR;5'UTR;5'UTR;5'UTR	5'UTR	nonsense_mediated_decay;protein_coding;protein_coding;protein_coding;protein_coding;protein_coding;protein_coding;protein_coding	mRNA	mRNA	OpenSea						FALSE	TRUE
ch.12.2263569F_BC21	ch.12.2263569F	chr12	-	111879026	111879027		FALSE	FALSE	II	ch	MAPKAPK5	MAPKAPK5;MAPKAPK5;MAPKAPK5;MAPKAPK5	ENST00000553053.5;ENST00000549875.1;ENST00000550735.7;ENST00000551404.6	36544;36293;36799;36401	Body;Body;Body;Body	Body	nonsense_mediated_decay;protein_coding;protein_coding;protein_coding	mRNA	mRNA	OpenSea				LINE	L1	FALSE	TRUE
ch.12.2284240F_BC21	ch.12.2284240F	chr12	-	112496199	112496200		FALSE	FALSE	II	ch	PTPN11	PTPN11;PTPN11;PTPN11;PTPN11;PTPN11;PTPN11;PTPN11;PTPN11;PTPN11;PTPN11	ENST00000685487.1;ENST00000692624.1;ENST00000690472.1;ENST00000351677.7;ENST00000635625.1;ENST00000639857.2;ENST00000687906.1;ENST00000688597.1;ENST00000690210.1;ENST00000688701.1	77293;77293;14654;77253;77088;77293;77289;77293;77293;8380	Body;Body;Body;Body;Body;Body;Body;Body;Body;Body	Body	nonsense_mediated_decay;nonsense_mediated_decay;processed_transcript;protein_coding;protein_coding;protein_coding;protein_coding;protein_coding;protein_coding;retained_intron	mRNA	mRNA	OpenSea				LINE	L1	FALSE	TRUE
ch.12.2352423F_BC21	ch.12.2352423F	chr12	-	115213114	115213115		FALSE	FALSE	II	ch						Intergenic		No RNA Associated	No RNA Associated	OpenSea				LINE	L2	FALSE	TRUE
ch.12.2406115F_BC21	ch.12.2406115F	chr12	-	117173616	117173617		FALSE	FALSE	II	ch	FBXO21	FBXO21;FBXO21;FBXO21;FBXO21	ENST00000549689.5;ENST00000330622.9;ENST00000550180.5;ENST00000622495.5	15415;16840;16670;16854	5'UTR;5'UTR;5'UTR;5'UTR	5'UTR	processed_transcript;protein_coding;protein_coding;protein_coding	mRNA	mRNA	OpenSea				LINE	RTE-X	FALSE	TRUE
ch.12.2471797R_TC21	ch.12.2471797R	chr12	+	119770107	119770108		FALSE	FALSE	II	ch	CIT	CIT;CIT;CIT;CIT;CIT;CIT;CIT;CIT;CIT;CIT;CIT;CIT;CIT;CIT;CIT;CIT;CIT;CIT;CIT;CIT;CIT;CIT;CIT	ENST00000676563.1;ENST00000677438.1;ENST00000677812.1;ENST00000677849.1;ENST00000678686.1;ENST00000679120.1;ENST00000537607.5;ENST00000261833.11;ENST00000392520.2;ENST00000392521.7;ENST00000536325.1;ENST00000612548.4;ENST00000676849.1;ENST00000677993.1;ENST00000678087.1;ENST00000678494.1;ENST00000678652.1;ENST00000678677.1;ENST00000679249.1;ENST00000545913.6;ENST00000676833.1;ENST00000677927.1;EN…	14935;34371;33360;33250;33393;33379;14254;107181;33276;107213;87580;107181;33391;34415;34382;34191;34191;33383;33383;33383;34328;33383;6777	5'UTR;5'UTR;5'UTR;5'UTR;1stExon;5'UTR;5'UTR;5'UTR;5'UTR;5'UTR;5'UTR;5'UTR;5'UTR;5'UTR;5'UTR;5'UTR;5'UTR;5'UTR;5'UTR;5'UTR;5'UTR;5'UTR;1stExon	5'UTR	nonsense_mediated_decay;nonsense_mediated_decay;nonsense_mediated_decay;nonsense_mediated_decay;nonsense_mediated_decay;nonsense_mediated_decay;processed_transcript;protein_coding;protein_coding;protein_coding;protein_coding;protein_coding;protein_coding;protein_coding;protein_coding;protein_coding;protein_coding;protein_coding;protein_coding;retained_intron;retained_intron;retained_intron;retain…	mRNA	mRNA	OpenSea						FALSE	TRUE
ch.12.2473323R_BC21	ch.12.2473323R	chr12	+	119813270	119813271		FALSE	FALSE	II	ch	CIT	CIT;CIT;CIT;CIT	ENST00000261833.11;ENST00000392521.7;ENST00000536325.1;ENST00000612548.4	64018;64050;44417;64018	5'UTR;5'UTR;5'UTR;5'UTR	5'UTR	protein_coding;protein_coding;protein_coding;protein_coding	mRNA	mRNA	OpenSea						FALSE	TRUE
ch.12.2480290F_BC21	ch.12.2480290F	chr12	-	120033206	120033207		FALSE	FALSE	II	ch	BICDL1	BICDL1;BICDL1;BICDL1	ENST00000546420.5;ENST00000397558.6;ENST00000548673.6	43327;43338;43971	Body;Body;Body	Body	nonsense_mediated_decay;protein_coding;protein_coding	mRNA	mRNA	OpenSea				LINE	L1	FALSE	TRUE
ch.12.2487434F_BC21	ch.12.2487434F	chr12	-	120196620	120196621		FALSE	FALSE	II	ch						Intergenic		No RNA Associated	No RNA Associated	Shore				SINE	Alu	FALSE	TRUE
ch.12.2506678F_BC21	ch.12.2506678F	chr12	-	120717063	120717064		FALSE	FALSE	II	ch	UNC119B	UNC119B	ENST00000344651.5	6606	Body	Body	protein_coding	mRNA	mRNA	OpenSea						FALSE	TRUE
ch.12.2515819F_BC21	ch.12.2515819F	chr12	-	120997015	120997016		FALSE	FALSE	II	ch	HNF1A	HNF1A;HNF1A;HNF1A;HNF1A;HNF1A;HNF1A;HNF1A;HNF1A;HNF1A;HNF1A;HNF1A;HNF1A;HNF1A	ENST00000538646.5;ENST00000540108.1;ENST00000541924.5;ENST00000544574.5;ENST00000560968.5;ENST00000535955.5;ENST00000538626.2;ENST00000257555.11;ENST00000400024.6;ENST00000541395.5;ENST00000544413.2;ENST00000402929.5;ENST00000543255.1	18365;18270;18365;18365;18390;18365;18365;18473;18448;18270;18267;18382;626	Body;Body;Body;Body;Body;Body;Body;Body;Body;Body;Body;Body;Body	Body	nonsense_mediated_decay;nonsense_mediated_decay;nonsense_mediated_decay;nonsense_mediated_decay;nonsense_mediated_decay;processed_transcript;processed_transcript;protein_coding;protein_coding;protein_coding;protein_coding;retained_intron;retained_intron	mRNA	mRNA	OpenSea				LINE	L2	FALSE	TRUE
ch.12.2537364F_BC21	ch.12.2537364F	chr12	-	121548050	121548051		FALSE	FALSE	II	ch	KDM2B	KDM2B;KDM2B;KDM2B;KDM2B;KDM2B;KDM2B;KDM2B;KDM2B	ENST00000543025.5;ENST00000377069.8;ENST00000377071.9;ENST00000446152.6;ENST00000538046.6;ENST00000539394.5;ENST00000611216.4;ENST00000538503.5	32904;32409;32973;31594;32965;32175;32965;1589	5'UTR;5'UTR;5'UTR;5'UTR;5'UTR;5'UTR;5'UTR;5'UTR	5'UTR	nonsense_mediated_decay;protein_coding;protein_coding;protein_coding;protein_coding;protein_coding;protein_coding;retained_intron	mRNA	mRNA	OpenSea						FALSE	FALSE
ch.12.2538228F_BC21	ch.12.2538228F	chr12	-	121564733	121564734		FALSE	FALSE	II	ch	KDM2B	KDM2B;KDM2B;KDM2B;KDM2B;KDM2B;KDM2B;KDM2B	ENST00000543025.5;ENST00000377069.8;ENST00000377071.9;ENST00000446152.6;ENST00000538046.6;ENST00000539394.5;ENST00000611216.4	16221;15726;16290;14911;16282;15492;16282	5'UTR;5'UTR;5'UTR;5'UTR;5'UTR;5'UTR;5'UTR	5'UTR	nonsense_mediated_decay;protein_coding;protein_coding;protein_coding;protein_coding;protein_coding;protein_coding	mRNA	mRNA	OpenSea				LINE	L1	FALSE	TRUE
ch.12.2545474F_BC21	ch.12.2545474F	chr12	-	121731551	121731552		FALSE	FALSE	II	ch	TMEM120B	TMEM120B;TMEM120B	ENST00000342607.10;ENST00000449592.7	18800;18800	Body;Body	Body	nonsense_mediated_decay;protein_coding	mRNA	mRNA	OpenSea				DNA	TcMar-Tigger	FALSE	TRUE
ch.12.2571969F_BC21	ch.12.2571969F	chr12	-	122389408	122389409		FALSE	FALSE	II	ch	CLIP1	CLIP1;CLIP1;CLIP1;CLIP1;CLIP1;CLIP1;CLIP1;CLIP1	ENST00000358808.6;ENST00000361654.8;ENST00000535290.5;ENST00000537178.5;ENST00000539080.1;ENST00000540304.6;ENST00000620786.5;ENST00000537004.5	33161;33180;10606;33224;33204;6019;33261;6589	5'UTR;5'UTR;5'UTR;5'UTR;5'UTR;5'UTR;5'UTR;5'UTR	5'UTR	protein_coding;protein_coding;protein_coding;protein_coding;protein_coding;protein_coding;protein_coding;retained_intron	mRNA	mRNA	OpenSea						FALSE	TRUE
ch.12.2579909R_BC21	ch.12.2579909R	chr12	+	122582102	122582103		FALSE	FALSE	II	ch	KNTC1	KNTC1;KNTC1	ENST00000333479.12;ENST00000450485.6	54854;54855	Body;Body	Body	protein_coding;protein_coding	mRNA	mRNA	OpenSea				DNA	hAT-Charlie	FALSE	TRUE
ch.12.2583928F_BC21	ch.12.2583928F	chr12	-	122675464	122675465		FALSE	FALSE	II	ch						Intergenic		No RNA Associated	No RNA Associated	OpenSea				SINE	Alu	FALSE	TRUE
ch.12.2586863F_BC21	ch.12.2586863F	chr12	-	122761076	122761077		FALSE	FALSE	II	ch	DENR	DENR;DENR;DENR	ENST00000280557.11;ENST00000455982.2;ENST00000539463.1	8253;8253;8250	Body;Body;Body	Body	protein_coding;protein_coding;retained_intron	mRNA	mRNA	OpenSea				SINE	Alu	FALSE	TRUE
ch.12.2619313F_BC21	ch.12.2619313F	chr12	-	123586750	123586751		FALSE	FALSE	II	ch	TMED2	TMED2;TMED2;TMED2;TMED2;TMED2	ENST00000262225.8;ENST00000438031.2;ENST00000509052.2;ENST00000543425.1;ENST00000544188.1	2199;2218;1189;2202;2153	Body;Body;1stExon;Body;Body	1stExon	protein_coding;protein_coding;protein_coding;retained_intron;retained_intron	mRNA	mRNA	Shore						FALSE	TRUE
ch.12.26197F_BC21	ch.12.26197F	chr12	-	858705	858706		FALSE	FALSE	II	ch	WNK1	WNK1;WNK1;WNK1;WNK1;WNK1;WNK1;WNK1	ENST00000540360.5;ENST00000315939.11;ENST00000340908.9;ENST00000530271.6;ENST00000535572.5;ENST00000537687.5;ENST00000675631.1	28781;106127;106127;105783;106113;105783;7282	Body;Body;Body;Body;Body;Body;Body	Body	processed_transcript;protein_coding;protein_coding;protein_coding;protein_coding;protein_coding;protein_coding	mRNA	mRNA	OpenSea				SINE	MIR	FALSE	TRUE
ch.12.2625550F_BC21	ch.12.2625550F	chr12	-	123738677	123738678		FALSE	FALSE	II	ch	ATP6V0A2	ATP6V0A2;ATP6V0A2;ATP6V0A2;ATP6V0A2;ATP6V0A2;ATP6V0A2;ATP6V0A2	ENST00000674794.1;ENST00000675344.1;ENST00000536426.1;ENST00000330342.8;ENST00000504192.2;ENST00000540368.6;ENST00000545059.5	10856;26231;-281;26325;15468;26143;8036	Body;Body;TSS1500;Body;Body;Body;Body	TSS1500	nonsense_mediated_decay;nonsense_mediated_decay;processed_transcript;protein_coding;protein_coding;retained_intron;retained_intron	mRNA	mRNA	OpenSea				LINE	L1	FALSE	TRUE
ch.12.2647993F_BC21	ch.12.2647993F	chr12	-	124352818	124352819		FALSE	FALSE	II	ch	NCOR2	NCOR2;NCOR2;NCOR2;NCOR2;NCOR2;NCOR2	ENST00000356219.7;ENST00000404121.6;ENST00000404621.5;ENST00000405201.6;ENST00000429285.6;ENST00000458234.5	69736;69736;182785;214794;182785;214646	5'UTR;5'UTR;5'UTR;5'UTR;5'UTR;5'UTR	5'UTR	protein_coding;protein_coding;protein_coding;protein_coding;protein_coding;protein_coding	mRNA	mRNA	OpenSea				LTR	ERVL	FALSE	TRUE
ch.12.2759882R_BC21	ch.12.2759882R	chr12	+	128371924	128371925		FALSE	FALSE	II	ch	TMEM132C	TMEM132C	ENST00000435159.3	104755	Body	Body	protein_coding	mRNA	mRNA	OpenSea				LINE	L1	FALSE	TRUE
ch.12.28033R_TC21	ch.12.28033R	chr12	+	909390	909391		FALSE	FALSE	II	ch	WNK1	WNK1;WNK1;WNK1;WNK1;WNK1;WNK1	ENST00000315939.11;ENST00000340908.9;ENST00000530271.6;ENST00000535572.5;ENST00000537687.5;ENST00000675631.1	156812;156812;156468;156798;156468;57967	Body;Body;Body;Body;Body;Body	Body	protein_coding;protein_coding;protein_coding;protein_coding;protein_coding;protein_coding	mRNA	mRNA	OpenSea						FALSE	TRUE
ch.12.2881175F_BC21	ch.12.2881175F	chr12	-	131940305	131940306		FALSE	FALSE	II	ch	PUS1	PUS1;PUS1;PUS1;PUS1;PUS1;PUS1;PUS1	ENST00000322060.9;ENST00000376649.8;ENST00000443358.6;ENST00000535067.5;ENST00000537484.1;ENST00000542167.2;ENST00000543754.1	11064;11030;11106;10551;10541;11030;-621	Body;Body;Body;Body;Body;Body;TSS1500	TSS1500	protein_coding;protein_coding;protein_coding;protein_coding;protein_coding;protein_coding;retained_intron	mRNA	mRNA	OpenSea				SINE	Alu	FALSE	TRUE
ch.12.2884971R_BC21	ch.12.2884971R	chr12	+	132019445	132019446		FALSE	FALSE	II	ch	EP400	EP400	ENST00000389561.7	69504	Body	Body	protein_coding	mRNA	mRNA	OpenSea				SINE	Alu	FALSE	TRUE
ch.12.2884988R_BC21	ch.12.2884988R	chr12	+	132019723	132019724		FALSE	FALSE	II	ch	EP400	EP400	ENST00000389561.7	69782	Body	Body	protein_coding	mRNA	mRNA	OpenSea						FALSE	TRUE
ch.12.2890353F_BC21	ch.12.2890353F	chr12	-	132115235	132115236		FALSE	FALSE	II	ch	EP400P1	EP400P1;EP400P1;EP400P1;EP400P1;EP400P1	ENST00000332441.7;ENST00000446190.5;ENST00000488030.5;ENST00000700891.1;ENST00000641289.3	24585;30953;30923;30940;11215	Body;Body;Body;Body;Body	Body	processed_transcript;processed_transcript;processed_transcript;processed_transcript;transcribed_unprocessed_pseudogene	processed_transcript	processed_transcript	Shore						FALSE	TRUE
ch.12.2920490F_BC21	ch.12.2920490F	chr12	-	132646412	132646413		FALSE	FALSE	II	ch	POLE	POLE;POLE;POLE;POLE;POLE;POLE;POLE;POLE;POLE;POLE;POLE	ENST00000537064.5;ENST00000544870.6;ENST00000672002.1;ENST00000672742.1;ENST00000699982.1;ENST00000699983.1;ENST00000699984.1;ENST00000320574.10;ENST00000535270.5;ENST00000416953.3;ENST00000699981.1	40935;18978;18978;40964;34775;34775;34775;40930;40916;12456;12487	5'UTR;5'UTR;5'UTR;5'UTR;5'UTR;5'UTR;5'UTR;5'UTR;5'UTR;5'UTR;5'UTR	5'UTR	nonsense_mediated_decay;nonsense_mediated_decay;nonsense_mediated_decay;nonsense_mediated_decay;nonsense_mediated_decay;nonsense_mediated_decay;nonsense_mediated_decay;protein_coding;protein_coding;retained_intron;retained_intron	mRNA	mRNA	OpenSea				DNA	TcMar-Tigger	FALSE	TRUE
ch.12.29232229R_BC21	ch.12.29232229R	chr12	+	29188028	29188029		FALSE	FALSE	II	ch	FAR2	FAR2;FAR2;FAR2;FAR2;FAR2;FAR2;FAR2;FAR2;FAR2;FAR2;FAR2;FAR2;FAR2;FAR2;FAR2;FAR2;FAR2	ENST00000686305.1;ENST00000691273.1;ENST00000692223.1;ENST00000693163.1;ENST00000685369.1;ENST00000536681.8;ENST00000547759.2;ENST00000551193.2;ENST00000551451.6;ENST00000686419.1;ENST00000690162.1;ENST00000547411.2;ENST00000686316.1;ENST00000686974.1;ENST00000689380.1;ENST00000690002.1;ENST00000691861.1	38979;38894;38894;38726;38894;38751;38894;38926;38894;38896;38947;38830;38991;39013;38932;38766;38677	Body;Body;Body;Body;Body;Body;Body;Body;Body;Body;Body;Body;Body;Body;Body;Body;Body	Body	nonsense_mediated_decay;nonsense_mediated_decay;nonsense_mediated_decay;nonsense_mediated_decay;processed_transcript;protein_coding;protein_coding;protein_coding;protein_coding;protein_coding;protein_coding;retained_intron;retained_intron;retained_intron;retained_intron;retained_intron;retained_intron	mRNA	mRNA	OpenSea						FALSE	TRUE
ch.12.292758R_BC21	ch.12.292758R	chr12	+	10710568	10710569		FALSE	FALSE	II	ch	YBX3	YBX3;YBX3;YBX3;YBX3;YBX3;YBX3;YBX3;YBX3;YBX3;YBX3	ENST00000539204.5;ENST00000541351.3;ENST00000544504.5;ENST00000546164.5;ENST00000228251.9;ENST00000279550.11;ENST00000544622.4;ENST00000540447.5;ENST00000542002.5;ENST00000542641.5	7862;146;118;-448;12755;12739;7553;12343;5580;7547	5'UTR;5'UTR;5'UTR;TSS1500;5'UTR;5'UTR;1stExon;5'UTR;5'UTR;5'UTR	TSS1500	processed_transcript;processed_transcript;processed_transcript;processed_transcript;protein_coding;protein_coding;protein_coding;retained_intron;retained_intron;retained_intron	mRNA	mRNA	OpenSea						FALSE	TRUE
ch.12.2933188F_BC21	ch.12.2933188F	chr12	-	132841016	132841017		FALSE	FALSE	II	ch	CHFR	CHFR;CHFR;CHFR;CHFR;CHFR;CHFR;CHFR;CHFR;CHFR	ENST00000315585.11;ENST00000266880.11;ENST00000432561.6;ENST00000443047.6;ENST00000450056.7;ENST00000536843.5;ENST00000541341.5;ENST00000544268.5;ENST00000545046.5	42001;46582;46592;46587;46589;7975;7176;13088;6786	1stExon;1stExon;1stExon;1stExon;1stExon;1stExon;5'UTR;1stExon;1stExon	5'UTR	nonsense_mediated_decay;protein_coding;protein_coding;protein_coding;protein_coding;retained_intron;retained_intron;retained_intron;retained_intron	mRNA	mRNA	Shore						FALSE	TRUE
ch.12.29902758F_BC21	ch.12.29902758F	chr12	-	29858557	29858558		FALSE	FALSE	II	ch						Intergenic		No RNA Associated	No RNA Associated	OpenSea						FALSE	TRUE
ch.12.29939875F_BC21	ch.12.29939875F	chr12	-	29895674	29895675		FALSE	FALSE	II	ch						Intergenic		No RNA Associated	No RNA Associated	OpenSea				LTR	ERVL-MaLR	FALSE	TRUE
ch.12.313305F_BC21	ch.12.313305F	chr12	-	11799994	11799995		FALSE	FALSE	II	ch	ETV6	ETV6;ETV6;ETV6	ENST00000541426.1;ENST00000396373.9;ENST00000545027.1	150051;150321;47494	Body;Body;Body	Body	processed_transcript;protein_coding;protein_coding	mRNA	mRNA	OpenSea						FALSE	TRUE
ch.12.31424680R_TC21	ch.12.31424680R	chr12	+	31380478	31380479		FALSE	FALSE	II	ch						Intergenic		No RNA Associated	No RNA Associated	OpenSea				LINE	L2	FALSE	TRUE
ch.12.41606343F_BC21	ch.12.41606343F	chr12	-	42926272	42926273		FALSE	FALSE	II	ch						Intergenic		No RNA Associated	No RNA Associated	OpenSea						FALSE	TRUE
ch.12.4168779F_BC21	ch.12.4168779F	chr12	-	4189351	4189352		FALSE	FALSE	II	ch						Intergenic		No RNA Associated	No RNA Associated	OpenSea						FALSE	TRUE
ch.12.447036F_BC21	ch.12.447036F	chr12	-	18671505	18671506		FALSE	FALSE	II	ch						Intergenic		No RNA Associated	No RNA Associated	OpenSea						FALSE	TRUE
ch.12.45348862R_TC21	ch.12.45348862R	chr12	+	46668811	46668812		FALSE	FALSE	II	ch	SLC38A4-AS1	SLC38A4-AS1;SLC38A4-AS1;SLC38A4-AS1;SLC38A4-AS1	ENST00000611243.2;ENST00000663959.1;ENST00000666025.1;ENST00000667191.1	285139;285151;285146;285160	Body;Body;Body;Body	Body	lncRNA;lncRNA;lncRNA;lncRNA	lncRNA	lncRNA	OpenSea				LTR	ERVL-MaLR	FALSE	TRUE
ch.12.46508471F_BC21	ch.12.46508471F	chr12	-	47828420	47828421		FALSE	FALSE	II	ch	HDAC7;LINC02354	HDAC7;LINC02354;LINC02354	ENST00000434070.5;ENST00000546523.1;ENST00000550684.1	4712;-1073;1567	5'UTR;TSS1500;Body	TSS1500	protein_coding;lncRNA;lncRNA	mRNA	mRNA	OpenSea				SINE	MIR	FALSE	TRUE
ch.12.49617489F_BC21	ch.12.49617489F	chr12	-	50937438	50937439		FALSE	FALSE	II	ch	ENSG00000289695	ENSG00000289695	ENST00000695929.1	12470	Body	Body	nonsense_mediated_decay	nonsense_mediated_decay	nonsense_mediated_decay	OpenSea				LTR	ERV1	FALSE	TRUE
ch.12.50831229F_BC21	ch.12.50831229F	chr12	-	52151177	52151178		FALSE	FALSE	II	ch						Intergenic		No RNA Associated	No RNA Associated	Shore						FALSE	TRUE
ch.12.55659191R_BC21	ch.12.55659191R	chr12	+	56979139	56979140		FALSE	FALSE	II	ch						Intergenic		No RNA Associated	No RNA Associated	OpenSea				LINE	L1	FALSE	TRUE
ch.12.561130F_BC21	ch.12.561130F	chr12	-	24826406	24826407	M_nonuniq	TRUE	FALSE	II	ch	BCAT1	BCAT1;BCAT1;BCAT1;BCAT1;BCAT1;BCAT1	ENST00000543099.1;ENST00000261192.12;ENST00000342945.9;ENST00000538118.5;ENST00000539282.5;ENST00000539780.5	3922;122695;122680;75890;76669;122637	5'UTR;5'UTR;5'UTR;5'UTR;5'UTR;5'UTR	5'UTR	processed_transcript;protein_coding;protein_coding;protein_coding;protein_coding;protein_coding	mRNA	mRNA	OpenSea				LINE	L1	FALSE	TRUE
ch.12.570712R_TC21	ch.12.570712R	chr12	+	25236882	25236883		FALSE	FALSE	II	ch	KRAS	KRAS;KRAS;KRAS;KRAS;KRAS;KRAS;KRAS;KRAS;KRAS;KRAS;KRAS;KRAS	ENST00000686877.1;ENST00000687356.1;ENST00000690804.1;ENST00000256078.10;ENST00000311936.8;ENST00000556131.2;ENST00000557334.6;ENST00000685328.1;ENST00000686969.1;ENST00000688940.1;ENST00000692768.1;ENST00000693229.1	14026;14045;14047;14047;14047;14047;14054;14053;14047;13562;14035;14017	5'UTR;5'UTR;5'UTR;5'UTR;5'UTR;5'UTR;5'UTR;5'UTR;5'UTR;5'UTR;5'UTR;5'UTR	5'UTR	nonsense_mediated_decay;nonsense_mediated_decay;nonsense_mediated_decay;protein_coding;protein_coding;protein_coding;protein_coding;protein_coding;protein_coding;protein_coding;protein_coding;protein_coding	mRNA	mRNA	OpenSea				LINE	L1	FALSE	TRUE
ch.12.57736122F_BC21	ch.12.57736122F	chr12	-	59056073	59056074		FALSE	FALSE	II	ch	LRIG3-DT	LRIG3-DT;LRIG3-DT	ENST00000547590.1;ENST00000686887.1	135435;135405	Body;Body	Body	lncRNA;lncRNA	lncRNA	lncRNA	OpenSea						FALSE	TRUE
ch.12.57770130R_BO21	ch.12.57770130R	chr12	+	59090081	59090082		FALSE	FALSE	II	ch						Intergenic		No RNA Associated	No RNA Associated	OpenSea						FALSE	TRUE
ch.12.58754139R_TC21	ch.12.58754139R	chr12	+	60074090	60074091		FALSE	FALSE	II	ch						Intergenic		No RNA Associated	No RNA Associated	OpenSea				LTR	ERVL	FALSE	TRUE
ch.12.58871400F_BC21	ch.12.58871400F	chr12	-	60191351	60191352		FALSE	FALSE	II	ch	ENSG00000287014	ENSG00000287014	ENST00000663023.1	78335	5'UTR	5'UTR	lncRNA	lncRNA	lncRNA	OpenSea				LTR	ERVL	FALSE	TRUE
ch.12.59779038F_BC21	ch.12.59779038F	chr12	-	61098989	61098990		FALSE	FALSE	II	ch						Intergenic		No RNA Associated	No RNA Associated	OpenSea				LINE	L1	FALSE	TRUE
ch.12.602695F_BC21	ch.12.602695F	chr12	-	26779679	26779680	M_nonuniq	TRUE	FALSE	II	ch	ITPR2	ITPR2;ITPR2;ITPR2	ENST00000545235.1;ENST00000242737.5;ENST00000381340.8	53107;53102;53515	5'UTR;5'UTR;5'UTR	5'UTR	nonsense_mediated_decay;protein_coding;protein_coding	mRNA	mRNA	OpenSea				LTR	ERVL	FALSE	TRUE
ch.12.61764592R_BC21	ch.12.61764592R	chr12	+	63084544	63084545		FALSE	FALSE	II	ch						Intergenic		No RNA Associated	No RNA Associated	OpenSea						FALSE	TRUE
ch.12.643819F_BC21	ch.12.643819F	chr12	-	28818243	28818244		FALSE	FALSE	II	ch						Intergenic		No RNA Associated	No RNA Associated	OpenSea				LTR	ERVL	FALSE	TRUE
ch.12.66001376R_BC21	ch.12.66001376R	chr12	+	67321328	67321329		FALSE	FALSE	II	ch						Intergenic		No RNA Associated	No RNA Associated	OpenSea				LTR	ERV1	FALSE	TRUE
ch.12.66046708R_BC21	ch.12.66046708R	chr12	+	67366660	67366661		FALSE	FALSE	II	ch						Intergenic		No RNA Associated	No RNA Associated	OpenSea				LTR	ERV1	FALSE	TRUE
ch.12.666589F_BC21	ch.12.666589F	chr12	-	30014362	30014363		FALSE	FALSE	II	ch						Intergenic		No RNA Associated	No RNA Associated	OpenSea				LTR	ERVL-MaLR	FALSE	TRUE
ch.12.679484R_BC21	ch.12.679484R	chr12	+	30678613	30678614		FALSE	FALSE	II	ch	IPO8	IPO8;IPO8;IPO8	ENST00000256079.9;ENST00000542464.1;ENST00000544829.5	17256;-1453;-1369	5'UTR;TSS1500;TSS1500	TSS1500	protein_coding;protein_coding;protein_coding	mRNA	mRNA	OpenSea				DNA	TcMar-Tigger	FALSE	TRUE
ch.12.706878F_BC21	ch.12.706878F	chr12	-	31764843	31764844		FALSE	FALSE	II	ch						Intergenic		No RNA Associated	No RNA Associated	OpenSea				SINE	Alu	FALSE	TRUE
ch.12.71364637R_TC21	ch.12.71364637R	chr12	+	72684589	72684590		FALSE	FALSE	II	ch						Intergenic		No RNA Associated	No RNA Associated	OpenSea				LTR	ERVL-MaLR	FALSE	TRUE
ch.12.71498574F_BC21	ch.12.71498574F	chr12	-	72818526	72818527		FALSE	FALSE	II	ch						Intergenic		No RNA Associated	No RNA Associated	OpenSea				LTR	ERV1	FALSE	TRUE
ch.12.71872301F_BC21	ch.12.71872301F	chr12	-	73192253	73192254		FALSE	FALSE	II	ch	LINC02444	LINC02444	ENST00000550723.1	33064	Body	Body	lncRNA	lncRNA	lncRNA	OpenSea						FALSE	TRUE
ch.12.71928151F_BC21	ch.12.71928151F	chr12	-	73248103	73248104	M_nonuniq	TRUE	FALSE	II	ch						Intergenic		No RNA Associated	No RNA Associated	OpenSea				LTR	ERVL-MaLR	FALSE	TRUE
ch.12.74372425F_BC21	ch.12.74372425F	chr12	-	75692377	75692378		FALSE	FALSE	II	ch	ENSG00000258077	ENSG00000258077;ENSG00000258077	ENST00000552466.2;ENST00000552856.1	-19;291638	TSS200;5'UTR	TSS200	lncRNA;lncRNA	lncRNA	lncRNA	OpenSea				LTR	Gypsy	FALSE	TRUE
ch.12.74378365R_TC21	ch.12.74378365R	chr12	+	75698317	75698318		FALSE	FALSE	II	ch	ENSG00000258077;ENSG00000258088	ENSG00000258077;ENSG00000258088	ENST00000552856.1;ENST00000548702.1	285698;499	5'UTR;5'UTR	5'UTR	lncRNA;lncRNA	lncRNA	lncRNA	OpenSea						FALSE	TRUE
ch.12.74463574F_BC21	ch.12.74463574F	chr12	-	75783526	75783527		FALSE	FALSE	II	ch	ENSG00000258077	ENSG00000258077	ENST00000552856.1	200489	5'UTR	5'UTR	lncRNA	lncRNA	lncRNA	OpenSea						FALSE	TRUE
ch.12.74620632F_BC21	ch.12.74620632F	chr12	-	75940584	75940585		FALSE	FALSE	II	ch	ENSG00000258077	ENSG00000258077	ENST00000552856.1	43431	5'UTR	5'UTR	lncRNA	lncRNA	lncRNA	OpenSea						FALSE	TRUE
ch.12.76556427R_BC21	ch.12.76556427R	chr12	+	77638515	77638516		FALSE	FALSE	II	ch	NAV3	NAV3	ENST00000550042.2	313875	Body	Body	protein_coding	mRNA	mRNA	OpenSea						FALSE	TRUE
ch.12.77661295R_BC21	ch.12.77661295R	chr12	+	78743383	78743384		FALSE	FALSE	II	ch						Intergenic		No RNA Associated	No RNA Associated	OpenSea				LINE	L1	FALSE	TRUE
ch.12.78471492F_BC21	ch.12.78471492F	chr12	-	79553580	79553581	M_nonuniq	TRUE	FALSE	II	ch						Intergenic		No RNA Associated	No RNA Associated	OpenSea				LTR	ERV1	FALSE	TRUE
ch.12.78487561F_BC21	ch.12.78487561F	chr12	-	79569649	79569650		FALSE	FALSE	II	ch						Intergenic		No RNA Associated	No RNA Associated	OpenSea				LINE	L1	FALSE	TRUE
ch.12.827006R_BC21	ch.12.827006R	chr12	+	40659165	40659166		FALSE	FALSE	II	ch						Intergenic		No RNA Associated	No RNA Associated	OpenSea				SINE	Alu	FALSE	TRUE
ch.12.868326R_BC21	ch.12.868326R	chr12	+	42921477	42921478		FALSE	FALSE	II	ch						Intergenic		No RNA Associated	No RNA Associated	OpenSea				LTR	ERVL-MaLR	FALSE	TRUE
ch.12.88942289F_BO21	ch.12.88942289F	chr12	-	90024380	90024381		FALSE	FALSE	II	ch	ENSG00000258216	ENSG00000258216	ENST00000651272.1	312333	Body	Body	lncRNA	lncRNA	lncRNA	OpenSea						FALSE	TRUE
ch.12.897509F_BC21	ch.12.897509F	chr12	-	44641000	44641001		FALSE	FALSE	II	ch	NELL2	NELL2;NELL2;NELL2;NELL2;NELL2;NELL2;NELL2;NELL2;NELL2	ENST00000333837.8;ENST00000395487.6;ENST00000429094.7;ENST00000437801.6;ENST00000452445.6;ENST00000549027.5;ENST00000550313.5;ENST00000551601.5;ENST00000549668.1	272928;234654;235315;236097;235355;235315;136049;235315;62780	5'UTR;5'UTR;5'UTR;5'UTR;5'UTR;5'UTR;5'UTR;5'UTR;5'UTR	5'UTR	protein_coding;protein_coding;protein_coding;protein_coding;protein_coding;protein_coding;protein_coding;protein_coding;retained_intron	mRNA	mRNA	OpenSea				SINE	tRNA-RTE	FALSE	TRUE
ch.12.902977F_BC21	ch.12.902977F	chr12	-	44962398	44962399		FALSE	FALSE	II	ch						Intergenic		No RNA Associated	No RNA Associated	OpenSea				LINE	L1	FALSE	TRUE
ch.12.90545295R_BC21	ch.12.90545295R	chr12	+	91627386	91627387		FALSE	FALSE	II	ch	ENSG00000289605	ENSG00000289605	ENST00000685093.1	6841	5'UTR	5'UTR	lncRNA	lncRNA	lncRNA	OpenSea				LINE	L1	FALSE	TRUE
ch.12.917204F_BC21	ch.12.917204F	chr12	-	45739824	45739825		FALSE	FALSE	II	ch	ARID2	ARID2;ARID2;ARID2;ARID2;ARID2	ENST00000426776.5;ENST00000427628.5;ENST00000700074.1;ENST00000334344.11;ENST00000422737.6	9939;9952;10119;10119;9909	Body;Body;Body;Body;Body	Body	processed_transcript;processed_transcript;processed_transcript;protein_coding;protein_coding	mRNA	mRNA	OpenSea						FALSE	TRUE
ch.12.91948412F_BC21	ch.12.91948412F	chr12	-	93030504	93030505		FALSE	FALSE	II	ch	ENSG00000257322	ENSG00000257322;ENSG00000257322	ENST00000549930.1;ENST00000550324.6	185175;108628	5'UTR;5'UTR	5'UTR	lncRNA;lncRNA	lncRNA	lncRNA	OpenSea				LTR	ERV1	FALSE	TRUE
ch.12.921239R_BC21	ch.12.921239R	chr12	+	45907433	45907434		FALSE	FALSE	II	ch	ARID2	ARID2;ARID2;ARID2;ARID2	ENST00000479608.5;ENST00000334344.11;ENST00000444670.5;ENST00000457135.1	70673;177728;70039;55139	Body;Body;Body;Body	Body	nonsense_mediated_decay;protein_coding;protein_coding;protein_coding	mRNA	mRNA	OpenSea						FALSE	TRUE
ch.12.92153209R_BC21	ch.12.92153209R	chr12	+	93235301	93235302		FALSE	FALSE	II	ch						Intergenic		No RNA Associated	No RNA Associated	OpenSea				LTR	ERVL	FALSE	TRUE
ch.12.9379220R_TC21	ch.12.9379220R	chr12	+	9335356	9335357		FALSE	FALSE	II	ch						Intergenic		No RNA Associated	No RNA Associated	OpenSea						FALSE	TRUE
ch.13.102612347R_BC21	ch.13.102612347R	chr13	+	103161995	103161996		FALSE	FALSE	II	ch						Intergenic		No RNA Associated	No RNA Associated	OpenSea				LINE	L2	FALSE	TRUE
ch.13.104351702F_BC21	ch.13.104351702F	chr13	-	104901349	104901350		FALSE	FALSE	II	ch						Intergenic		No RNA Associated	No RNA Associated	OpenSea						FALSE	TRUE
ch.13.105597677F_BC21	ch.13.105597677F	chr13	-	106147326	106147327		FALSE	FALSE	II	ch						Intergenic		No RNA Associated	No RNA Associated	OpenSea				LTR	ERVL-MaLR	FALSE	TRUE
ch.13.106104868R_BC21	ch.13.106104868R	chr13	+	106654518	106654519		FALSE	FALSE	II	ch	LINC00443;LINC00551	LINC00443;LINC00443;LINC00551;LINC00551	ENST00000421601.2;ENST00000658356.1;ENST00000663663.1;ENST00000667614.1	603;622;86036;86078	Body;Body;Body;Body	Body	lncRNA;lncRNA;lncRNA;lncRNA	lncRNA	lncRNA	OpenSea						FALSE	TRUE
ch.13.1070180R_BC21	ch.13.1070180R	chr13	+	73158193	73158194		FALSE	FALSE	II	ch						Intergenic		No RNA Associated	No RNA Associated	OpenSea						FALSE	TRUE
ch.13.1078047F_BC21	ch.13.1078047F	chr13	-	73543045	73543046		FALSE	FALSE	II	ch	LINC00393	LINC00393;LINC00393;LINC00393;LINC00393	ENST00000443621.1;ENST00000648903.1;ENST00000649189.1;ENST00000650209.1	3796;118808;49220;118822	5'UTR;5'UTR;5'UTR;5'UTR	5'UTR	lncRNA;lncRNA;lncRNA;lncRNA	lncRNA	lncRNA	OpenSea						FALSE	TRUE
ch.13.1081090R_BC21	ch.13.1081090R	chr13	+	73694362	73694363		FALSE	FALSE	II	ch	KLF12	KLF12	ENST00000377669.7	439567	1stExon	1stExon	protein_coding	mRNA	mRNA	OpenSea						FALSE	TRUE
ch.13.1084609F_BC21	ch.13.1084609F	chr13	-	73853342	73853343		FALSE	FALSE	II	ch	KLF12	KLF12;KLF12	ENST00000377669.7;ENST00000472022.1	280587;141714	5'UTR;5'UTR	5'UTR	protein_coding;retained_intron	mRNA	mRNA	OpenSea						FALSE	TRUE
ch.13.1085822R_TC21	ch.13.1085822R	chr13	+	73917826	73917827		FALSE	FALSE	II	ch	KLF12	KLF12;KLF12	ENST00000377669.7;ENST00000472022.1	216103;77230	5'UTR;5'UTR	5'UTR	protein_coding;retained_intron	mRNA	mRNA	OpenSea				LINE	L2	FALSE	TRUE
ch.13.1117341F_BC21	ch.13.1117341F	chr13	-	75689396	75689397		FALSE	FALSE	II	ch	ENSG00000261553;FAM204CP;LMO7	ENSG00000261553;FAM204CP;LMO7;LMO7;LMO7;LMO7;LMO7	ENST00000563635.5;ENST00000424489.1;ENST00000533305.5;ENST00000341547.8;ENST00000357063.7;ENST00000377499.9;ENST00000377534.8	139624;-199;53587;68963;68963;53074;53067	Body;TSS1500;Body;Body;Body;Body;Body	TSS1500	lncRNA;processed_pseudogene;processed_transcript;protein_coding;protein_coding;protein_coding;protein_coding	mRNA	mRNA	OpenSea						FALSE	TRUE
ch.13.112874825F_BC21	ch.13.112874825F	chr13	-	113172509	113172510		FALSE	FALSE	II	ch						Intergenic		No RNA Associated	No RNA Associated	OpenSea						FALSE	TRUE
ch.13.1149345F_BC21	ch.13.1149345F	chr13	-	77511046	77511047		FALSE	FALSE	II	ch						Intergenic		No RNA Associated	No RNA Associated	OpenSea				SINE	Alu	FALSE	TRUE
ch.13.1154960F_BC21	ch.13.1154960F	chr13	-	77836448	77836449		FALSE	FALSE	II	ch	EDNRB-AS1	EDNRB-AS1	ENST00000667150.1	56726	Body	Body	lncRNA	lncRNA	lncRNA	OpenSea				LTR	ERVL-MaLR	FALSE	TRUE
ch.13.1159947F_BC21	ch.13.1159947F	chr13	-	78103752	78103753		FALSE	FALSE	II	ch	OBI1-AS1	OBI1-AS1;OBI1-AS1;OBI1-AS1;OBI1-AS1;OBI1-AS1;OBI1-AS1;OBI1-AS1;OBI1-AS1;OBI1-AS1;OBI1-AS1;OBI1-AS1;OBI1-AS1;OBI1-AS1;OBI1-AS1	ENST00000430549.6;ENST00000444769.7;ENST00000560209.6;ENST00000605996.5;ENST00000606124.5;ENST00000606187.5;ENST00000606376.5;ENST00000606429.5;ENST00000606803.1;ENST00000607205.5;ENST00000607220.5;ENST00000607860.5;ENST00000607862.5;ENST00000701098.1	48756;48730;48756;48908;48898;48906;48756;48898;48598;48898;48764;48885;184064;48898	Body;Body;Body;Body;Body;Body;Body;Body;Body;Body;Body;Body;Body;Body	Body	lncRNA;lncRNA;lncRNA;lncRNA;lncRNA;lncRNA;lncRNA;lncRNA;lncRNA;lncRNA;lncRNA;lncRNA;lncRNA;lncRNA	lncRNA	lncRNA	OpenSea				LINE	L1	FALSE	TRUE
ch.13.116017F_BC21	ch.13.116017F	chr13	-	23339491	23339492		FALSE	FALSE	II	ch	SACS	SACS;SACS;SACS;SACS;SACS;SACS;SACS;SACS;SACS;SACS;SACS;SACS;SACS;SACS;SACS;SACS	ENST00000684325.1;ENST00000382292.9;ENST00000402364.1;ENST00000423156.2;ENST00000455470.6;ENST00000682775.1;ENST00000682944.1;ENST00000683210.1;ENST00000683270.1;ENST00000683367.1;ENST00000683489.1;ENST00000683680.1;ENST00000684163.1;ENST00000684385.1;ENST00000684497.1;ENST00000684196.1	94261;94211;36052;94249;94210;94261;94261;94261;36000;36109;94261;94261;36023;94261;94261;34202	5'UTR;1stExon;1stExon;5'UTR;5'UTR;5'UTR;1stExon;5'UTR;5'UTR;5'UTR;5'UTR;5'UTR;5'UTR;5'UTR;5'UTR;5'UTR	5'UTR	nonsense_mediated_decay;protein_coding;protein_coding;protein_coding;protein_coding;protein_coding;protein_coding;protein_coding;protein_coding;protein_coding;protein_coding;protein_coding;protein_coding;protein_coding;protein_coding;retained_intron	mRNA	mRNA	OpenSea						FALSE	TRUE
ch.13.1182684F_BC21	ch.13.1182684F	chr13	-	79523098	79523099		FALSE	FALSE	II	ch	NDFIP2	NDFIP2;NDFIP2;NDFIP2;NDFIP2;NDFIP2;NDFIP2;NDFIP2;NDFIP2;NDFIP2;NDFIP2;NDFIP2;NDFIP2;NDFIP2;NDFIP2;NDFIP2;NDFIP2;NDFIP2;NDFIP2;NDFIP2;NDFIP2;NDFIP2;NDFIP2;NDFIP2;NDFIP2;NDFIP2;NDFIP2;NDFIP2;NDFIP2	ENST00000465762.6;ENST00000650134.1;ENST00000703125.1;ENST00000703149.1;ENST00000703150.1;ENST00000703151.1;ENST00000703152.1;ENST00000703153.1;ENST00000703154.1;ENST00000703155.1;ENST00000494647.3;ENST00000703120.1;ENST00000703156.1;ENST00000703157.1;ENST00000703158.1;ENST00000703159.1;ENST00000218652.12;ENST00000487865.5;ENST00000620924.1;ENST00000703121.1;ENST00000703122.1;ENST00000703123.1;EN…	41721;41793;41888;41819;41818;41793;41743;41703;41670;41646;17731;41888;41494;41422;41203;17725;41944;41646;41625;41888;41888;41888;41888;41882;41865;41859;41888;41888	Body;Body;Body;Body;Body;Body;Body;Body;Body;Body;Body;Body;Body;Body;Body;Body;Body;Body;Body;Body;Body;Body;Body;Body;Body;Body;Body;Body	Body	nonsense_mediated_decay;nonsense_mediated_decay;nonsense_mediated_decay;nonsense_mediated_decay;nonsense_mediated_decay;nonsense_mediated_decay;nonsense_mediated_decay;nonsense_mediated_decay;nonsense_mediated_decay;nonsense_mediated_decay;processed_transcript;processed_transcript;processed_transcript;processed_transcript;processed_transcript;processed_transcript;protein_coding;protein_coding;pro…	mRNA	mRNA	OpenSea						FALSE	TRUE
ch.13.1320446R_TC21	ch.13.1320446R	chr13	+	88406345	88406346		FALSE	FALSE	II	ch						Intergenic		No RNA Associated	No RNA Associated	OpenSea				LTR	ERVL	FALSE	TRUE
ch.13.1354568F_BC21	ch.13.1354568F	chr13	-	90519860	90519861		FALSE	FALSE	II	ch	LINC01049	LINC01049	ENST00000426840.1	26574	Body	Body	lncRNA	lncRNA	lncRNA	OpenSea				LINE	L1	FALSE	TRUE
ch.13.1448446R_TC21	ch.13.1448446R	chr13	+	95622203	95622204		FALSE	FALSE	II	ch	DZIP1	DZIP1;DZIP1;DZIP1;DZIP1;DZIP1	ENST00000466569.1;ENST00000347108.7;ENST00000361156.7;ENST00000361396.6;ENST00000376829.7	19826;21060;21060;22487;22503	5'UTR;5'UTR;5'UTR;5'UTR;5'UTR	5'UTR	nonsense_mediated_decay;protein_coding;protein_coding;protein_coding;protein_coding	mRNA	mRNA	OpenSea						FALSE	TRUE
ch.13.1455853R_BC21	ch.13.1455853R	chr13	+	95949931	95949932		FALSE	FALSE	II	ch	UGGT2	UGGT2	ENST00000376747.8	103470	5'UTR	5'UTR	protein_coding	mRNA	mRNA	OpenSea						FALSE	TRUE
ch.13.1524792R_BC21	ch.13.1524792R	chr13	+	98900572	98900573		FALSE	FALSE	II	ch	DOCK9	DOCK9;DOCK9;DOCK9;DOCK9;DOCK9;DOCK9;DOCK9;DOCK9;DOCK9;DOCK9;DOCK9;DOCK9	ENST00000339416.7;ENST00000630992.2;ENST00000376460.5;ENST00000427887.2;ENST00000448493.7;ENST00000449796.6;ENST00000627024.2;ENST00000652315.1;ENST00000682017.1;ENST00000703210.1;ENST00000703211.1;ENST00000703216.1	115208;77489;77418;186053;115480;77483;77512;185834;77492;115168;115480;183604	5'UTR;5'UTR;5'UTR;5'UTR;5'UTR;5'UTR;5'UTR;5'UTR;5'UTR;5'UTR;5'UTR;5'UTR	5'UTR	nonsense_mediated_decay;nonsense_mediated_decay;protein_coding;protein_coding;protein_coding;protein_coding;protein_coding;protein_coding;protein_coding;protein_coding;protein_coding;protein_coding	mRNA	mRNA	OpenSea						FALSE	TRUE
ch.13.166775F_BC21	ch.13.166775F	chr13	-	25265009	25265010		FALSE	FALSE	II	ch	MTMR6	MTMR6	ENST00000381801.6	22479	5'UTR	5'UTR	protein_coding	mRNA	mRNA	OpenSea				SINE	MIR	FALSE	TRUE
ch.13.1677809R_BC21	ch.13.1677809R	chr13	+	105970014	105970015		FALSE	FALSE	II	ch	ENSG00000287923	ENSG00000287923;ENSG00000287923	ENST00000657278.1;ENST00000670458.1	94055;93822	5'UTR;5'UTR	5'UTR	lncRNA;lncRNA	lncRNA	lncRNA	OpenSea				DNA	hAT-Tip100	FALSE	TRUE
ch.13.1744822R_BC21	ch.13.1744822R	chr13	+	109154512	109154513		FALSE	FALSE	II	ch	MYO16	MYO16;MYO16	ENST00000356711.7;ENST00000457511.7	558361;524902	Body;Body	Body	protein_coding;protein_coding	mRNA	mRNA	OpenSea						FALSE	TRUE
ch.13.1810252F_BC21	ch.13.1810252F	chr13	-	111276109	111276110		FALSE	FALSE	II	ch	ARHGEF7	ARHGEF7;ARHGEF7;ARHGEF7;ARHGEF7;ARHGEF7;ARHGEF7;ARHGEF7;ARHGEF7;ARHGEF7;ARHGEF7;ARHGEF7;ARHGEF7;ARHGEF7	ENST00000469877.5;ENST00000218789.9;ENST00000317133.9;ENST00000375723.5;ENST00000375736.8;ENST00000375739.6;ENST00000375741.6;ENST00000426073.6;ENST00000466143.5;ENST00000478679.5;ENST00000544132.2;ENST00000646102.2;ENST00000700426.1	122421;122396;161491;70821;122372;160833;160833;89256;122421;34890;459;160800;160630	Body;Body;Body;Body;Body;Body;Body;Body;Body;Body;Body;Body;Body	Body	nonsense_mediated_decay;protein_coding;protein_coding;protein_coding;protein_coding;protein_coding;protein_coding;protein_coding;protein_coding;protein_coding;protein_coding;protein_coding;protein_coding	mRNA	mRNA	OpenSea						FALSE	TRUE
ch.13.1834088F_BC21	ch.13.1834088F	chr13	-	112038067	112038068		FALSE	FALSE	II	ch						Intergenic		No RNA Associated	No RNA Associated	Shore						FALSE	TRUE
ch.13.21351437R_BC21	ch.13.21351437R	chr13	+	21879297	21879298		FALSE	FALSE	II	ch	LINC00424	LINC00424;LINC00424;LINC00424	ENST00000413124.3;ENST00000624644.1;ENST00000669854.1	-1041;-1137;-1041	TSS1500;TSS1500;TSS1500	TSS1500	lncRNA;lncRNA;lncRNA	lncRNA	lncRNA	OpenSea						FALSE	TRUE
ch.13.22443791R_TC21	ch.13.22443791R	chr13	+	22971651	22971652		FALSE	FALSE	II	ch						Intergenic		No RNA Associated	No RNA Associated	OpenSea						FALSE	TRUE
ch.13.22912778R_TC21	ch.13.22912778R	chr13	+	23440638	23440639		FALSE	FALSE	II	ch						Intergenic		No RNA Associated	No RNA Associated	OpenSea						FALSE	TRUE
ch.13.24413F_BC21	ch.13.24413F	chr13	-	19836371	19836372		FALSE	FALSE	II	ch	ZMYM5	ZMYM5;ZMYM5;ZMYM5	ENST00000337963.9;ENST00000382909.5;ENST00000535942.5	27278;15425;27241	5'UTR;5'UTR;5'UTR	5'UTR	protein_coding;retained_intron;retained_intron	mRNA	mRNA	OpenSea				SINE	Alu	FALSE	TRUE
ch.13.26026325R_TC21	ch.13.26026325R	chr13	+	26554187	26554188	M_SNP_AFR_1pt,M_SNP_AMR_1pt,M_SNP_EAS_1pt,M_SNP_EUR_1pt,M_SNP_SAS_1pt,M_SNPcommon_1pt,M_SNPcommon_5pt,M_nonuniq	TRUE	FALSE	II	ch						Intergenic		No RNA Associated	No RNA Associated	Shelf				SINE	Alu	FALSE	FALSE
ch.13.26730751R_BC21	ch.13.26730751R	chr13	+	27258613	27258614		FALSE	FALSE	II	ch						Intergenic		No RNA Associated	No RNA Associated	OpenSea						FALSE	TRUE
ch.13.268523R_TC21	ch.13.268523R	chr13	+	29513405	29513406		FALSE	FALSE	II	ch	SLC7A1	SLC7A1	ENST00000380752.10	82283	1stExon	1stExon	protein_coding	mRNA	mRNA	Shore						FALSE	TRUE
ch.13.29539842F_BC21	ch.13.29539842F	chr13	-	30067704	30067705		FALSE	FALSE	II	ch						Intergenic		No RNA Associated	No RNA Associated	OpenSea				LTR	ERV1	FALSE	TRUE
ch.13.30339786R_BC21	ch.13.30339786R	chr13	+	30867648	30867649		FALSE	FALSE	II	ch	LINC00545	LINC00545	ENST00000690833.1	4280	Body	Body	lncRNA	lncRNA	lncRNA	OpenSea				DNA	hAT-Charlie	FALSE	TRUE
ch.13.315182R_BC21	ch.13.315182R	chr13	+	31398640	31398641		FALSE	FALSE	II	ch						Intergenic		No RNA Associated	No RNA Associated	OpenSea						FALSE	TRUE
ch.13.32987270F_BC21	ch.13.32987270F	chr13	-	33515132	33515133		FALSE	FALSE	II	ch	ENSG00000230490	ENSG00000230490;ENSG00000230490;ENSG00000230490	ENST00000437698.1;ENST00000454681.2;ENST00000686875.1	9190;161636;161688	5'UTR;5'UTR;5'UTR	5'UTR	lncRNA;lncRNA;lncRNA	lncRNA	lncRNA	OpenSea				SINE	MIR	FALSE	TRUE
ch.13.33087556F_TC21	ch.13.33087556F	chr13	-	33615418	33615419		FALSE	FALSE	II	ch	ENSG00000230490	ENSG00000230490;ENSG00000230490;ENSG00000230490;ENSG00000230490;ENSG00000230490	ENST00000454681.2;ENST00000654283.1;ENST00000655117.2;ENST00000686875.1;ENST00000690486.1	61350;61378;61378;61402;61313	5'UTR;5'UTR;5'UTR;5'UTR;5'UTR	5'UTR	lncRNA;lncRNA;lncRNA;lncRNA;lncRNA	lncRNA	lncRNA	OpenSea						FALSE	TRUE
ch.13.34126435R_BC21	ch.13.34126435R	chr13	+	34654297	34654298		FALSE	FALSE	II	ch	ENSG00000271901	ENSG00000271901;ENSG00000271901	ENST00000606365.1;ENST00000664537.1	16885;42315	5'UTR;5'UTR	5'UTR	lncRNA;lncRNA	lncRNA	lncRNA	OpenSea						FALSE	TRUE
ch.13.34404418F_BC21	ch.13.34404418F	chr13	-	34932280	34932281		FALSE	FALSE	II	ch						Intergenic		No RNA Associated	No RNA Associated	OpenSea				DNA	TcMar-Tigger	FALSE	TRUE
ch.13.356781R_BC21	ch.13.356781R	chr13	+	33337653	33337654		FALSE	FALSE	II	ch	ENSG00000277386;ENSG00000285621;STARD13	ENSG00000277386;ENSG00000285621;STARD13	ENST00000612824.1;ENST00000648376.1;ENST00000567873.1	-937;2157;12977	TSS1500;Body;No GENCODE transcript	TSS1500	lncRNA;lncRNA;protein_coding	mRNA	mRNA	OpenSea						FALSE	TRUE
ch.13.36227054R_BC21	ch.13.36227054R	chr13	+	36754916	36754917		FALSE	FALSE	II	ch						Intergenic		No RNA Associated	No RNA Associated	OpenSea				LINE	L2	FALSE	TRUE
ch.13.36776443F_BC21	ch.13.36776443F	chr13	-	37304305	37304306	M_SNP_AFR_1pt	FALSE	FALSE	II	ch						Intergenic		No RNA Associated	No RNA Associated	OpenSea						FALSE	TRUE
ch.13.37580793F_BC21	ch.13.37580793F	chr13	-	38108655	38108656		FALSE	FALSE	II	ch	LINC00571	LINC00571;LINC00571;LINC00571;LINC00571	ENST00000434565.5;ENST00000451826.2;ENST00000454060.2;ENST00000700975.1	34577;241604;241604;241586	5'UTR;5'UTR;5'UTR;5'UTR	5'UTR	lncRNA;lncRNA;lncRNA;lncRNA	lncRNA	lncRNA	OpenSea				LTR	ERVL-MaLR	FALSE	TRUE
ch.13.381084F_BC21	ch.13.381084F	chr13	-	34626593	34626594		FALSE	FALSE	II	ch	ENSG00000271901;LINC00457	ENSG00000271901;ENSG00000271901;LINC00457;LINC00457	ENST00000606365.1;ENST00000664537.1;ENST00000440160.1;ENST00000660916.1	44589;70019;14092;14210	5'UTR;5'UTR;5'UTR;5'UTR	5'UTR	lncRNA;lncRNA;lncRNA;lncRNA	lncRNA	lncRNA	OpenSea				LINE	L1	FALSE	TRUE
ch.13.38799509F_BC21	ch.13.38799509F	chr13	-	39327371	39327372		FALSE	FALSE	II	ch	LHFPL6	LHFPL6	ENST00000648377.1	275855	5'UTR	5'UTR	nonsense_mediated_decay	nonsense_mediated_decay	nonsense_mediated_decay	OpenSea				LINE	L2	FALSE	TRUE
ch.13.39564907R_BC21	ch.13.39564907R	chr13	+	40092769	40092770		FALSE	FALSE	II	ch	LINC00598	LINC00598;LINC00598;LINC00598	ENST00000615947.1;ENST00000635966.1;ENST00000653296.1	180740;94073;78438	5'UTR;5'UTR;5'UTR	5'UTR	lncRNA;lncRNA;lncRNA	lncRNA	lncRNA	OpenSea				LINE	L2	FALSE	TRUE
ch.13.40199926R_BC21	ch.13.40199926R	chr13	+	40727789	40727790		FALSE	FALSE	II	ch						Intergenic		No RNA Associated	No RNA Associated	OpenSea				LINE	L1	FALSE	TRUE
ch.13.43576588R_TC21	ch.13.43576588R	chr13	+	44104451	44104452	M_2extBase_SNP_AFR_1pt,M_2extBase_SNPcommon_1pt	FALSE	FALSE	II	ch	LINC00390	LINC00390;LINC00390;LINC00390;LINC00390;LINC00390	ENST00000655583.1;ENST00000661100.2;ENST00000662947.1;ENST00000664794.1;ENST00000667227.1	43280;43314;43284;43280;37383	1stExon;1stExon;5'UTR;1stExon;5'UTR	5'UTR	lncRNA;lncRNA;lncRNA;lncRNA;lncRNA	lncRNA	lncRNA	OpenSea				SINE	MIR	FALSE	TRUE
ch.13.45374264R_BC21	ch.13.45374264R	chr13	+	45902127	45902128		FALSE	FALSE	II	ch						Intergenic		No RNA Associated	No RNA Associated	OpenSea						FALSE	TRUE
ch.13.50754963R_TC21	ch.13.50754963R	chr13	+	51282825	51282826		FALSE	FALSE	II	ch	FAM124A	FAM124A	ENST00000322475.13	60428	Body	Body	protein_coding	mRNA	mRNA	OpenSea						FALSE	TRUE
ch.13.50757403R_BC21	ch.13.50757403R	chr13	+	51285265	51285266		FALSE	FALSE	II	ch						Intergenic		No RNA Associated	No RNA Associated	OpenSea						FALSE	TRUE
ch.13.52607113F_BC21	ch.13.52607113F	chr13	-	53134976	53134977		FALSE	FALSE	II	ch	LINC01065	LINC01065;LINC01065;LINC01065;LINC01065;LINC01065	ENST00000656207.1;ENST00000659074.1;ENST00000660057.1;ENST00000663896.1;ENST00000669246.1	16908;16914;16938;16933;16933	5'UTR;5'UTR;5'UTR;5'UTR;5'UTR	5'UTR	lncRNA;lncRNA;lncRNA;lncRNA;lncRNA	lncRNA	lncRNA	OpenSea				LINE	CR1	FALSE	TRUE
ch.13.52878677F_BC21	ch.13.52878677F	chr13	-	53406540	53406541		FALSE	FALSE	II	ch	ENSG00000273919;ENSG00000287722;ENSG00000288768	ENSG00000273919;ENSG00000287722;ENSG00000288768	ENST00000615176.1;ENST00000657016.1;ENST00000688155.1	61330;198710;42180	Body;Body;Body	Body	lncRNA;lncRNA;lncRNA	lncRNA	lncRNA	OpenSea						FALSE	TRUE
ch.13.531804F_BC21	ch.13.531804F	chr13	-	42305452	42305453		FALSE	FALSE	II	ch	AKAP11	AKAP11	ENST00000025301.4	33301	Body	Body	protein_coding	mRNA	mRNA	OpenSea				DNA	hAT-Charlie	FALSE	TRUE
ch.13.53330881F_BC21	ch.13.53330881F	chr13	-	53858744	53858745		FALSE	FALSE	II	ch	LINC00558	LINC00558;LINC00558;LINC00558	ENST00000569422.1;ENST00000655355.1;ENST00000666941.1	43326;20261;17456	Body;Body;Body	Body	lncRNA;lncRNA;lncRNA	lncRNA	lncRNA	OpenSea						FALSE	TRUE
ch.13.53841817R_BC21	ch.13.53841817R	chr13	+	54369680	54369681		FALSE	FALSE	II	ch						Intergenic		No RNA Associated	No RNA Associated	OpenSea				LINE	L1	FALSE	TRUE
ch.13.54163749F_BC21	ch.13.54163749F	chr13	-	54691612	54691613		FALSE	FALSE	II	ch						Intergenic		No RNA Associated	No RNA Associated	OpenSea				LTR	ERV1	FALSE	TRUE
ch.13.54171608F_BC21	ch.13.54171608F	chr13	-	54699471	54699472		FALSE	FALSE	II	ch						Intergenic		No RNA Associated	No RNA Associated	OpenSea				LTR	ERV1	FALSE	TRUE
ch.13.54449778R_BC21	ch.13.54449778R	chr13	+	54977641	54977642		FALSE	FALSE	II	ch	ENSG00000277047	ENSG00000277047;ENSG00000277047;ENSG00000277047;ENSG00000277047;ENSG00000277047;ENSG00000277047;ENSG00000277047;ENSG00000277047;ENSG00000277047;ENSG00000277047;ENSG00000277047;ENSG00000277047;ENSG00000277047;ENSG00000277047;ENSG00000277047;ENSG00000277047;ENSG00000277047;ENSG00000277047;ENSG00000277047;ENSG00000277047;ENSG00000277047;ENSG00000277047;ENSG00000277047;ENSG00000277047;ENSG00000277047…	ENST00000616396.2;ENST00000622486.5;ENST00000653085.1;ENST00000653762.1;ENST00000654044.1;ENST00000654268.1;ENST00000654357.1;ENST00000654477.1;ENST00000655552.1;ENST00000655706.1;ENST00000657439.1;ENST00000657822.1;ENST00000658622.1;ENST00000658906.1;ENST00000659542.1;ENST00000659950.1;ENST00000659971.1;ENST00000660202.1;ENST00000660941.1;ENST00000661274.1;ENST00000662374.1;ENST00000662617.1;ENS…	35751;36841;35757;39035;35778;36912;35782;37549;37523;36973;35757;35633;35750;37328;36867;36948;36381;37602;35745;35750;36615;36217;38993;37011;36186;37549;37646;36733;37510;37549;36802;35730;37549;37020;36222;39038;39014;36555;36920;36222;37221;37539	Body;Body;Body;Body;Body;Body;Body;Body;Body;Body;Body;Body;Body;Body;Body;Body;Body;Body;Body;Body;Body;Body;Body;Body;Body;Body;Body;Body;Body;Body;Body;Body;Body;Body;Body;Body;Body;Body;Body;Body;Body;Body	Body	lncRNA;lncRNA;lncRNA;lncRNA;lncRNA;lncRNA;lncRNA;lncRNA;lncRNA;lncRNA;lncRNA;lncRNA;lncRNA;lncRNA;lncRNA;lncRNA;lncRNA;lncRNA;lncRNA;lncRNA;lncRNA;lncRNA;lncRNA;lncRNA;lncRNA;lncRNA;lncRNA;lncRNA;lncRNA;lncRNA;lncRNA;lncRNA;lncRNA;lncRNA;lncRNA;lncRNA;lncRNA;lncRNA;lncRNA;lncRNA;lncRNA;lncRNA	lncRNA	lncRNA	OpenSea				LINE	L1	FALSE	TRUE
ch.13.54710568F_BC21	ch.13.54710568F	chr13	-	55238431	55238432		FALSE	FALSE	II	ch						Intergenic		No RNA Associated	No RNA Associated	OpenSea				LINE	L2	FALSE	TRUE
ch.13.557053R_BC21	ch.13.557053R	chr13	+	43576531	43576532		FALSE	FALSE	II	ch	ENOX1	ENOX1;ENOX1	ENST00000261488.10;ENST00000690772.1	210377;210441	5'UTR;5'UTR	5'UTR	protein_coding;protein_coding	mRNA	mRNA	OpenSea				DNA	hAT-Charlie	FALSE	TRUE
ch.13.564317R_BC21	ch.13.564317R	chr13	+	44008511	44008512	M_SNP_AFR_1pt	FALSE	FALSE	II	ch	ENSG00000281883;NRAD1	ENSG00000281883;NRAD1;NRAD1;NRAD1;NRAD1	ENST00000627615.1;ENST00000439707.6;ENST00000585327.5;ENST00000620454.4;ENST00000629019.2	124712;99785;99798;99843;86940	Body;Body;Body;Body;Body	Body	nonsense_mediated_decay;lncRNA;lncRNA;lncRNA;lncRNA	lncRNA	lncRNA	OpenSea						FALSE	TRUE
ch.13.568598F_BC21	ch.13.568598F	chr13	-	44236409	44236410		FALSE	FALSE	II	ch	LINC02938;SMIM2-AS1	LINC02938;SMIM2-AS1;SMIM2-AS1;SMIM2-AS1;SMIM2-AS1	ENST00000421190.2;ENST00000437867.6;ENST00000618753.4;ENST00000659169.2;ENST00000666499.1	6783;94089;125959;94070;93989	1stExon;Body;Body;Body;Body	1stExon	lncRNA;lncRNA;lncRNA;lncRNA;lncRNA	lncRNA	lncRNA	OpenSea						FALSE	TRUE
ch.13.58256388R_BC21	ch.13.58256388R	chr13	+	58784252	58784253		FALSE	FALSE	II	ch						Intergenic		No RNA Associated	No RNA Associated	OpenSea						FALSE	TRUE
ch.13.58694637R_BC21	ch.13.58694637R	chr13	+	59222501	59222502		FALSE	FALSE	II	ch	ENSG00000288015	ENSG00000288015	ENST00000666115.1	8135	5'UTR	5'UTR	lncRNA	lncRNA	lncRNA	OpenSea						FALSE	TRUE
ch.13.601939F_BC21	ch.13.601939F	chr13	-	45529518	45529519		FALSE	FALSE	II	ch	COG3	COG3;COG3	ENST00000486940.2;ENST00000349995.10	13372;64580	Body;Body	Body	nonsense_mediated_decay;protein_coding	mRNA	mRNA	OpenSea						FALSE	TRUE
ch.13.628550F_BC21	ch.13.628550F	chr13	-	46746646	46746647		FALSE	FALSE	II	ch	LRCH1	LRCH1	ENST00000311191.10	193479	Body	Body	protein_coding	mRNA	mRNA	OpenSea						FALSE	TRUE
ch.13.63716R_BC21	ch.13.63716R	chr13	+	21158364	21158365		FALSE	FALSE	II	ch	SKA3	SKA3;SKA3;SKA3;SKA3	ENST00000298260.8;ENST00000462482.1;ENST00000314759.6;ENST00000400018.7	18184;18187;18188;18183	5'UTR;5'UTR;5'UTR;5'UTR	5'UTR	nonsense_mediated_decay;nonsense_mediated_decay;protein_coding;protein_coding	mRNA	mRNA	OpenSea				SINE	Alu	FALSE	TRUE
ch.13.639148F_BC21	ch.13.639148F	chr13	-	47351649	47351650		FALSE	FALSE	II	ch						Intergenic		No RNA Associated	No RNA Associated	OpenSea				LTR	ERVL-MaLR	FALSE	TRUE
ch.13.650435R_BC21	ch.13.650435R	chr13	+	48006943	48006944		FALSE	FALSE	II	ch	SUCLA2	SUCLA2;SUCLA2	ENST00000643246.1;ENST00000646804.1	31025;30999	5'UTR;5'UTR	5'UTR	protein_coding;protein_coding	mRNA	mRNA	OpenSea				SINE	Alu	FALSE	TRUE
ch.13.654879R_BO21	ch.13.654879R	chr13	+	48200505	48200506		FALSE	FALSE	II	ch						Intergenic		No RNA Associated	No RNA Associated	OpenSea				LINE	L1	FALSE	TRUE
ch.13.65672232R_BC21	ch.13.65672232R	chr13	+	66200098	66200099		FALSE	FALSE	II	ch						Intergenic		No RNA Associated	No RNA Associated	OpenSea				SINE	MIR	FALSE	TRUE
ch.13.67938274F_BC21	ch.13.67938274F	chr13	-	68466140	68466141		FALSE	FALSE	II	ch						Intergenic		No RNA Associated	No RNA Associated	OpenSea				LINE	L1	FALSE	TRUE
ch.13.693633F_BC21	ch.13.693633F	chr13	-	50011572	50011573		FALSE	FALSE	II	ch	DLEU2;TRIM13	DLEU2;TRIM13;TRIM13;TRIM13;TRIM13;TRIM13;TRIM13;TRIM13;TRIM13	ENST00000621282.4;ENST00000474805.5;ENST00000478111.5;ENST00000356017.8;ENST00000378182.4;ENST00000378183.8;ENST00000420995.6;ENST00000442421.5;ENST00000457662.2	113969;14760;14554;14536;14531;15070;14554;15685;14514	5'UTR;Body;Body;Body;Body;Body;Body;Body;Body	5'UTR	lncRNA;processed_transcript;processed_transcript;protein_coding;protein_coding;protein_coding;protein_coding;protein_coding;protein_coding	mRNA	mRNA	OpenSea						FALSE	TRUE
ch.13.721274R_BC21	ch.13.721274R	chr13	+	51381277	51381278		FALSE	FALSE	II	ch	INTS6	INTS6;INTS6;INTS6;INTS6;INTS6;INTS6;INTS6;INTS6	ENST00000469430.5;ENST00000311234.9;ENST00000398119.6;ENST00000483746.1;ENST00000490542.5;ENST00000497989.5;ENST00000483441.5;ENST00000493153.5	71514;71759;71930;3430;3987;40097;3414;2464	5'UTR;5'UTR;5'UTR;5'UTR;5'UTR;5'UTR;5'UTR;5'UTR	5'UTR	nonsense_mediated_decay;protein_coding;protein_coding;protein_coding;protein_coding;protein_coding;retained_intron;retained_intron	mRNA	mRNA	OpenSea						FALSE	TRUE
ch.13.75704157F_BC21	ch.13.75704157F	chr13	-	76232019	76232020		FALSE	FALSE	II	ch						Intergenic		No RNA Associated	No RNA Associated	OpenSea				LINE	L1	FALSE	TRUE
ch.13.76200044F_BC21	ch.13.76200044F	chr13	-	76727907	76727908		FALSE	FALSE	II	ch	ENSG00000285572	ENSG00000285572	ENST00000648060.1	118617	5'UTR	5'UTR	lncRNA	lncRNA	lncRNA	OpenSea				LTR	ERVL-MaLR	FALSE	TRUE
ch.13.774712F_BC21	ch.13.774712F	chr13	-	54159539	54159540		FALSE	FALSE	II	ch						Intergenic		No RNA Associated	No RNA Associated	OpenSea						FALSE	TRUE
ch.13.78325399R_TC21	ch.13.78325399R	chr13	+	78853262	78853263		FALSE	FALSE	II	ch						Intergenic		No RNA Associated	No RNA Associated	OpenSea				LINE	L1	FALSE	TRUE
ch.13.78755175F_BC21	ch.13.78755175F	chr13	-	79283038	79283039		FALSE	FALSE	II	ch						Intergenic		No RNA Associated	No RNA Associated	OpenSea						FALSE	TRUE
ch.13.80303670F_BC21	ch.13.80303670F	chr13	-	80831533	80831534		FALSE	FALSE	II	ch	ENSG00000286746	ENSG00000286746	ENST00000665186.1	186204	5'UTR	5'UTR	lncRNA	lncRNA	lncRNA	OpenSea				LINE	L1	FALSE	TRUE
ch.13.80601193R_BC21	ch.13.80601193R	chr13	+	81129056	81129057		FALSE	FALSE	II	ch						Intergenic		No RNA Associated	No RNA Associated	OpenSea						FALSE	TRUE
ch.13.82544114F_BC21	ch.13.82544114F	chr13	-	83071977	83071978	M_SNP_AFR_1pt	FALSE	FALSE	II	ch	ENSG00000286385	ENSG00000286385	ENST00000663739.1	30358	5'UTR	5'UTR	lncRNA	lncRNA	lncRNA	OpenSea				LINE	L1	FALSE	TRUE
ch.13.84760847R_TC21	ch.13.84760847R	chr13	+	85288710	85288711	M_SNP_AFR_1pt,M_SNP_AMR_1pt,M_SNP_EAS_1pt,M_SNP_EUR_1pt,M_SNP_SAS_1pt,M_SNPcommon_1pt,M_SNPcommon_5pt	TRUE	FALSE	II	ch						Intergenic		No RNA Associated	No RNA Associated	OpenSea				LTR	ERVL-MaLR	FALSE	TRUE
ch.13.865492R_BC21	ch.13.865492R	chr13	+	59969556	59969557		FALSE	FALSE	II	ch	DIAPH3	DIAPH3;DIAPH3;DIAPH3;DIAPH3;DIAPH3;DIAPH3;DIAPH3	ENST00000267215.8;ENST00000377908.6;ENST00000400319.5;ENST00000400320.5;ENST00000400324.9;ENST00000465066.5;ENST00000498416.2	194210;194210;194210;194210;194372;43653;43622	5'UTR;5'UTR;5'UTR;5'UTR;5'UTR;5'UTR;5'UTR	5'UTR	protein_coding;protein_coding;protein_coding;protein_coding;protein_coding;protein_coding;protein_coding	mRNA	mRNA	OpenSea						FALSE	TRUE
ch.13.88042475R_TC21	ch.13.88042475R	chr13	+	88592218	88592219		FALSE	FALSE	II	ch	LINC00433	LINC00433	ENST00000653293.1	51402	Body	Body	lncRNA	lncRNA	lncRNA	OpenSea				LINE	L1	FALSE	TRUE
ch.13.88042588R_TC21	ch.13.88042588R	chr13	+	88592331	88592332		FALSE	FALSE	II	ch	LINC00433	LINC00433	ENST00000653293.1	51515	Body	Body	lncRNA	lncRNA	lncRNA	OpenSea				LINE	L1	FALSE	TRUE
ch.13.89329433R_BC21	ch.13.89329433R	chr13	+	89879177	89879178		FALSE	FALSE	II	ch						Intergenic		No RNA Associated	No RNA Associated	OpenSea				LTR	ERV1	FALSE	TRUE
ch.13.90141398F_BC21	ch.13.90141398F	chr13	-	90691142	90691143		FALSE	FALSE	II	ch						Intergenic		No RNA Associated	No RNA Associated	OpenSea						FALSE	TRUE
ch.13.90643811R_BC21	ch.13.90643811R	chr13	+	91193555	91193556		FALSE	FALSE	II	ch						Intergenic		No RNA Associated	No RNA Associated	OpenSea				LTR	ERVL	FALSE	TRUE
ch.13.90716753R_TC21	ch.13.90716753R	chr13	+	91266497	91266498		FALSE	FALSE	II	ch						Intergenic		No RNA Associated	No RNA Associated	OpenSea				LINE	L1	FALSE	TRUE
ch.13.914371F_BC21	ch.13.914371F	chr13	-	63100487	63100488		FALSE	FALSE	II	ch						Intergenic		No RNA Associated	No RNA Associated	OpenSea				LTR	ERVL-MaLR	FALSE	TRUE
ch.13.929593F_BC21	ch.13.929593F	chr13	-	64150863	64150864		FALSE	FALSE	II	ch						Intergenic		No RNA Associated	No RNA Associated	OpenSea				LINE	L1	FALSE	TRUE
ch.13.97330936R_BC21	ch.13.97330936R	chr13	+	97880680	97880681		FALSE	FALSE	II	ch						Intergenic		No RNA Associated	No RNA Associated	OpenSea						FALSE	TRUE
ch.14.100067392F_BC21	ch.14.100067392F	chr14	-	100531301	100531302		FALSE	FALSE	II	ch						Intergenic		No RNA Associated	No RNA Associated	OpenSea						FALSE	TRUE
ch.14.1056569F_BC21	ch.14.1056569F	chr14	-	73111106	73111107		FALSE	FALSE	II	ch	RBM25	RBM25;RBM25;RBM25;RBM25;RBM25;RBM25	ENST00000528081.5;ENST00000532483.5;ENST00000261973.12;ENST00000527432.5;ENST00000527449.1;ENST00000532683.5	39470;4827;52573;52575;3805;52565	Body;Body;Body;Body;Body;Body	Body	nonsense_mediated_decay;processed_transcript;protein_coding;protein_coding;retained_intron;retained_intron	mRNA	mRNA	OpenSea						FALSE	TRUE
ch.14.1097636R_BC21	ch.14.1097636R	chr14	+	74481674	74481675		FALSE	FALSE	II	ch	MIR4709;NPC2;RAP1AP	MIR4709;NPC2;NPC2;NPC2;NPC2;NPC2;NPC2;NPC2;NPC2;RAP1AP	ENST00000577272.1;ENST00000554482.1;ENST00000238633.6;ENST00000434013.6;ENST00000541064.5;ENST00000553490.5;ENST00000555619.6;ENST00000556009.5;ENST00000557510.5;ENST00000554629.1	-1470;11568;11617;11633;11607;11665;11631;12503;11673;-1310	TSS1500;5'UTR;5'UTR;5'UTR;5'UTR;5'UTR;5'UTR;5'UTR;5'UTR;TSS1500	TSS1500	miRNA;nonsense_mediated_decay;protein_coding;protein_coding;protein_coding;protein_coding;protein_coding;protein_coding;protein_coding;processed_pseudogene	mRNA	mRNA	OpenSea						FALSE	TRUE
ch.14.1124768F_BC21	ch.14.1124768F	chr14	-	75443835	75443836		FALSE	FALSE	II	ch	JDP2	JDP2;JDP2;JDP2;JDP2;JDP2;JDP2;JDP2;JDP2	ENST00000558068.1;ENST00000559773.5;ENST00000267569.5;ENST00000419727.6;ENST00000435893.6;ENST00000437176.5;ENST00000559060.5;ENST00000651602.1	15740;16030;11702;16120;15479;15619;15790;15814	Body;Body;Body;Body;Body;Body;Body;Body	Body	processed_transcript;processed_transcript;protein_coding;protein_coding;protein_coding;protein_coding;protein_coding;protein_coding	mRNA	mRNA	OpenSea						FALSE	TRUE
ch.14.1168716F_BC21	ch.14.1168716F	chr14	-	77077443	77077444		FALSE	FALSE	II	ch	ENSG00000258473;LINC02289	ENSG00000258473;LINC02289;LINC02289;LINC02289;LINC02289;LINC02289;LINC02289;LINC02289	ENST00000554043.2;ENST00000555512.1;ENST00000556781.1;ENST00000557526.1;ENST00000658895.1;ENST00000660008.1;ENST00000660156.1;ENST00000660476.1	9014;-1099;-1301;-1252;-1051;-1249;-1057;-1076	5'UTR;TSS1500;TSS1500;TSS1500;TSS1500;TSS1500;TSS1500;TSS1500	TSS1500	lncRNA;lncRNA;lncRNA;lncRNA;lncRNA;lncRNA;lncRNA;lncRNA	lncRNA	lncRNA	OpenSea						FALSE	TRUE
ch.14.1187653R_BC21	ch.14.1187653R	chr14	+	77726561	77726562		FALSE	FALSE	II	ch	SLIRP;SNW1	SLIRP;SLIRP;SLIRP;SNW1;SNW1;SNW1;SNW1	ENST00000556310.1;ENST00000556375.5;ENST00000557431.5;ENST00000556428.5;ENST00000261531.12;ENST00000554775.5;ENST00000555761.5	18402;18402;18459;34646;34595;34594;34595	Body;Body;Body;5'UTR;5'UTR;5'UTR;5'UTR	5'UTR	nonsense_mediated_decay;protein_coding;protein_coding;nonsense_mediated_decay;protein_coding;protein_coding;protein_coding	mRNA	mRNA	OpenSea				SINE	Alu	FALSE	TRUE
ch.14.1202311F_BC21	ch.14.1202311F	chr14	-	78342594	78342595		FALSE	FALSE	II	ch	NRXN3	NRXN3;NRXN3;NRXN3;NRXN3;NRXN3	ENST00000335750.7;ENST00000553363.6;ENST00000554738.5;ENST00000634499.2;ENST00000556088.1	172222;63950;100204;172222;98993	Body;Body;Body;Body;Body	Body	protein_coding;protein_coding;protein_coding;protein_coding;retained_intron	mRNA	mRNA	OpenSea				SINE	MIR	FALSE	TRUE
ch.14.1202858F_BC21	ch.14.1202858F	chr14	-	78371931	78371932		FALSE	FALSE	II	ch	NRXN3	NRXN3;NRXN3;NRXN3;NRXN3;NRXN3	ENST00000335750.7;ENST00000553363.6;ENST00000554738.5;ENST00000634499.2;ENST00000556088.1	201559;93287;129541;201559;128330	Body;Body;Body;Body;Body	Body	protein_coding;protein_coding;protein_coding;protein_coding;retained_intron	mRNA	mRNA	OpenSea				SINE	MIR	FALSE	TRUE
ch.14.1251344R_TC21	ch.14.1251344R	chr14	+	81197470	81197471		FALSE	FALSE	II	ch	GTF2A1	GTF2A1;GTF2A1;GTF2A1;GTF2A1	ENST00000298173.7;ENST00000434192.2;ENST00000553612.6;ENST00000556268.1	23482;23761;23489;23907	5'UTR;5'UTR;5'UTR;1stExon	5'UTR	nonsense_mediated_decay;protein_coding;protein_coding;retained_intron	mRNA	mRNA	OpenSea						FALSE	TRUE
ch.14.1254509R_TC21	ch.14.1254509R	chr14	+	81318995	81318996		FALSE	FALSE	II	ch	STON2	STON2;STON2;STON2;STON2;STON2;STON2	ENST00000556280.1;ENST00000553821.3;ENST00000555447.5;ENST00000614646.5;ENST00000649389.1;ENST00000652748.1	4688;117470;108409;81329;117464;117328	5'UTR;5'UTR;5'UTR;5'UTR;5'UTR;5'UTR	5'UTR	processed_transcript;protein_coding;protein_coding;protein_coding;protein_coding;retained_intron	mRNA	mRNA	OpenSea				LTR	ERVL-MaLR	FALSE	TRUE
ch.14.1292508R_BC21	ch.14.1292508R	chr14	+	83556479	83556480	M_nonuniq	TRUE	FALSE	II	ch						Intergenic		No RNA Associated	No RNA Associated	OpenSea				LTR	ERV1	FALSE	TRUE
ch.14.1378567F_BC21	ch.14.1378567F	chr14	-	88585782	88585783		FALSE	FALSE	II	ch	ZC3H14	ZC3H14;ZC3H14;ZC3H14;ZC3H14;ZC3H14;ZC3H14;ZC3H14;ZC3H14;ZC3H14;ZC3H14;ZC3H14	ENST00000556110.5;ENST00000649731.1;ENST00000251038.10;ENST00000302216.12;ENST00000336693.8;ENST00000393514.9;ENST00000555755.5;ENST00000556000.5;ENST00000556945.5;ENST00000557047.2;ENST00000557607.5	10994;22776;22746;22813;22436;22649;22745;13735;22773;10970;22769	Body;Body;Body;Body;Body;Body;Body;Body;Body;Body;Body	Body	nonsense_mediated_decay;nonsense_mediated_decay;protein_coding;protein_coding;protein_coding;protein_coding;protein_coding;protein_coding;protein_coding;protein_coding;protein_coding	mRNA	mRNA	OpenSea				LINE	L1	FALSE	TRUE
ch.14.1387929R_BC21	ch.14.1387929R	chr14	+	89094718	89094719		FALSE	FALSE	II	ch						Intergenic		No RNA Associated	No RNA Associated	OpenSea				LTR	ERVL-MaLR	FALSE	TRUE
ch.14.1402140F_BC21	ch.14.1402140F	chr14	-	89515333	89515334		FALSE	FALSE	II	ch	ENSG00000259053;FOXN3	ENSG00000259053;FOXN3;FOXN3;FOXN3	ENST00000555070.1;ENST00000345097.8;ENST00000555353.5;ENST00000555855.5	439326;103797;103816;103804	5'UTR;5'UTR;5'UTR;5'UTR	5'UTR	lncRNA;protein_coding;protein_coding;protein_coding	mRNA	mRNA	OpenSea						FALSE	TRUE
ch.14.1421228R_BC21	ch.14.1421228R	chr14	+	90263983	90263984		FALSE	FALSE	II	ch	PSMC1	PSMC1;PSMC1;PSMC1	ENST00000261303.13;ENST00000543772.2;ENST00000553835.5	7431;7406;7457	Body;Body;Body	Body	protein_coding;protein_coding;protein_coding	mRNA	mRNA	OpenSea						FALSE	TRUE
ch.14.1452150F_BC21	ch.14.1452150F	chr14	-	91285052	91285053		FALSE	FALSE	II	ch	CCDC88C	CCDC88C;CCDC88C;CCDC88C	ENST00000389857.11;ENST00000556726.5;ENST00000334448.5	132768;4279;-1429	5'UTR;5'UTR;TSS1500	TSS1500	protein_coding;protein_coding;retained_intron	mRNA	mRNA	Shelf						FALSE	TRUE
ch.14.1475328F_BC21	ch.14.1475328F	chr14	-	92119472	92119473		FALSE	FALSE	II	ch	NDUFB1	NDUFB1;NDUFB1;NDUFB1;NDUFB1;NDUFB1;NDUFB1	ENST00000329559.8;ENST00000553514.5;ENST00000555441.5;ENST00000605997.6;ENST00000617122.1;ENST00000553666.1	2445;2252;1932;2234;2337;-746	5'UTR;5'UTR;5'UTR;5'UTR;5'UTR;TSS1500	TSS1500	protein_coding;protein_coding;protein_coding;protein_coding;protein_coding;retained_intron	mRNA	mRNA	Shore						FALSE	TRUE
ch.14.1488981R_BC21	ch.14.1488981R	chr14	+	92610996	92610997		FALSE	FALSE	II	ch	RIN3	RIN3;RIN3;RIN3;RIN3;RIN3	ENST00000555589.5;ENST00000418924.6;ENST00000216487.12;ENST00000620541.4;ENST00000556385.5	97204;34763;97216;97204;55157	Body;Body;Body;Body;Body	Body	nonsense_mediated_decay;processed_transcript;protein_coding;protein_coding;retained_intron	mRNA	mRNA	OpenSea				LTR	ERVL-MaLR	FALSE	TRUE
ch.14.1499103R_BC21	ch.14.1499103R	chr14	+	92945988	92945989		FALSE	FALSE	II	ch	ITPK1	ITPK1;ITPK1;ITPK1;ITPK1	ENST00000267615.11;ENST00000354313.7;ENST00000555495.5;ENST00000556603.6	169937;169930;169291;169883	5'UTR;5'UTR;5'UTR;5'UTR	5'UTR	protein_coding;protein_coding;protein_coding;protein_coding	mRNA	mRNA	OpenSea				SINE	MIR	FALSE	TRUE
ch.14.1513839R_TC21	ch.14.1513839R	chr14	+	93352834	93352835		FALSE	FALSE	II	ch	UNC79	UNC79	ENST00000256339.8	19616	Body	Body	protein_coding	mRNA	mRNA	OpenSea				DNA	TcMar-Tigger	FALSE	TRUE
ch.14.1558261F_BO21	ch.14.1558261F	chr14	-	95127531	95127532		FALSE	FALSE	II	ch	DICER1	DICER1;DICER1;DICER1;DICER1;DICER1;DICER1;DICER1;DICER1;DICER1;DICER1;DICER1;DICER1;DICER1;DICER1;DICER1;DICER1;DICER1;DICER1;DICER1;DICER1;DICER1;DICER1;DICER1	ENST00000556045.6;ENST00000675540.2;ENST00000675995.1;ENST00000696733.1;ENST00000696734.1;ENST00000696923.1;ENST00000696924.1;ENST00000343455.8;ENST00000393063.6;ENST00000526495.6;ENST00000527414.5;ENST00000529720.2;ENST00000531162.7;ENST00000532939.3;ENST00000541352.5;ENST00000674628.2;ENST00000696736.1;ENST00000696737.1;ENST00000696921.1;ENST00000696922.1;ENST00000696925.1;ENST00000696927.1;ENS…	29924;29895;29761;29901;29946;29895;29895;29998;29889;30479;9279;29787;28872;29901;5936;29787;29895;29915;29884;29895;29895;2702;29850	5'UTR;5'UTR;5'UTR;5'UTR;5'UTR;5'UTR;5'UTR;5'UTR;5'UTR;5'UTR;5'UTR;5'UTR;5'UTR;5'UTR;5'UTR;5'UTR;5'UTR;5'UTR;5'UTR;5'UTR;5'UTR;5'UTR;5'UTR	5'UTR	nonsense_mediated_decay;nonsense_mediated_decay;nonsense_mediated_decay;nonsense_mediated_decay;nonsense_mediated_decay;nonsense_mediated_decay;nonsense_mediated_decay;protein_coding;protein_coding;protein_coding;protein_coding;protein_coding;protein_coding;protein_coding;protein_coding;protein_coding;protein_coding;protein_coding;retained_intron;retained_intron;retained_intron;retained_intron;re…	mRNA	mRNA	OpenSea				DNA	TcMar-Tigger	FALSE	TRUE
ch.14.1755952R_BC21	ch.14.1755952R	chr14	+	102017648	102017649		FALSE	FALSE	II	ch	DYNC1H1	DYNC1H1;DYNC1H1;DYNC1H1;DYNC1H1;DYNC1H1;DYNC1H1;DYNC1H1;DYNC1H1;DYNC1H1;DYNC1H1;DYNC1H1;DYNC1H1;DYNC1H1;DYNC1H1;DYNC1H1;DYNC1H1;DYNC1H1;DYNC1H1;DYNC1H1;DYNC1H1;DYNC1H1;DYNC1H1;DYNC1H1;DYNC1H1;DYNC1H1;DYNC1H1;DYNC1H1;DYNC1H1;DYNC1H1	ENST00000645039.2;ENST00000679486.1;ENST00000679629.1;ENST00000679910.1;ENST00000680120.1;ENST00000680200.1;ENST00000680313.1;ENST00000680423.1;ENST00000680715.1;ENST00000680808.1;ENST00000680874.1;ENST00000681010.1;ENST00000681066.1;ENST00000681123.1;ENST00000681283.1;ENST00000681311.1;ENST00000681536.1;ENST00000681822.1;ENST00000684561.1;ENST00000360184.10;ENST00000643508.2;ENST00000644881.2;EN…	53076;53076;53076;53076;53076;53076;53076;53076;53076;53076;53076;53076;53076;53076;53076;53076;53076;53076;53076;53076;53076;53076;53076;53076;53076;53076;5208;9400;5670	Body;Body;Body;Body;Body;Body;Body;Body;Body;Body;Body;Body;Body;Body;Body;Body;Body;Body;Body;Body;Body;Body;Body;Body;Body;Body;Body;Body;Body	Body	nonsense_mediated_decay;nonsense_mediated_decay;nonsense_mediated_decay;nonsense_mediated_decay;nonsense_mediated_decay;nonsense_mediated_decay;nonsense_mediated_decay;nonsense_mediated_decay;nonsense_mediated_decay;nonsense_mediated_decay;nonsense_mediated_decay;nonsense_mediated_decay;nonsense_mediated_decay;nonsense_mediated_decay;nonsense_mediated_decay;nonsense_mediated_decay;nonsense_mediat…	mRNA	mRNA	Shore						FALSE	TRUE
ch.14.1783623F_BC21	ch.14.1783623F	chr14	-	102700497	102700498		FALSE	FALSE	II	ch	RCOR1	RCOR1	ENST00000262241.7	107849	Body	Body	protein_coding	mRNA	mRNA	OpenSea				SINE	Alu	FALSE	TRUE
ch.14.1795106F_BC21	ch.14.1795106F	chr14	-	102960727	102960728		FALSE	FALSE	II	ch	CDC42BPB	CDC42BPB;CDC42BPB	ENST00000361246.7;ENST00000559043.2	96822;96446	5'UTR;5'UTR	5'UTR	protein_coding;protein_coding	mRNA	mRNA	Shelf				LINE	L1	FALSE	TRUE
ch.14.1823318F_BC21	ch.14.1823318F	chr14	-	103656170	103656171		FALSE	FALSE	II	ch	ENSG00000256500;KLC1	ENSG00000256500;KLC1;KLC1;KLC1;KLC1;KLC1;KLC1;KLC1;KLC1;KLC1;KLC1;KLC1;KLC1;KLC1;KLC1;KLC1;KLC1	ENST00000472726.3;ENST00000554228.5;ENST00000246489.11;ENST00000334553.11;ENST00000347839.10;ENST00000348520.10;ENST00000380038.7;ENST00000389744.8;ENST00000445352.8;ENST00000452929.6;ENST00000553286.5;ENST00000554280.5;ENST00000555836.5;ENST00000557172.5;ENST00000557450.5;ENST00000557575.5;ENST00000634686.1	93209;26930;26930;26960;26934;26994;26968;26944;26874;26930;26934;26930;26934;94275;26930;26934;26930	Body;Body;Body;Body;Body;Body;Body;Body;Body;Body;Body;Body;Body;Body;Body;Body;Body	Body	protein_coding;nonsense_mediated_decay;protein_coding;protein_coding;protein_coding;protein_coding;protein_coding;protein_coding;protein_coding;protein_coding;protein_coding;protein_coding;protein_coding;protein_coding;protein_coding;protein_coding;protein_coding	mRNA	mRNA	OpenSea				LTR	ERVL-MaLR	FALSE	TRUE
ch.14.1824732F_BC21	ch.14.1824732F	chr14	-	103682977	103682978		FALSE	FALSE	II	ch	ENSG00000256500;KLC1;KLC1-AS1	ENSG00000256500;KLC1;KLC1;KLC1;KLC1;KLC1;KLC1;KLC1;KLC1;KLC1;KLC1;KLC1;KLC1;KLC1;KLC1;KLC1;KLC1;KLC1;KLC1;KLC1;KLC1-AS1	ENST00000472726.3;ENST00000554228.5;ENST00000246489.11;ENST00000334553.11;ENST00000347839.10;ENST00000348520.10;ENST00000380038.7;ENST00000389744.8;ENST00000445352.8;ENST00000452929.6;ENST00000535194.2;ENST00000537046.6;ENST00000553286.5;ENST00000553325.5;ENST00000554280.5;ENST00000555836.5;ENST00000555856.1;ENST00000557450.5;ENST00000557575.5;ENST00000634686.1;ENST00000498989.2	120016;53737;53737;53767;53741;53801;53775;53751;53681;53737;3580;9623;53741;7426;53737;53741;7408;53737;53741;53737;1038	Body;Body;Body;Body;Body;Body;Body;Body;Body;Body;Body;Body;Body;Body;Body;Body;Body;Body;Body;Body;5'UTR	5'UTR	protein_coding;nonsense_mediated_decay;protein_coding;protein_coding;protein_coding;protein_coding;protein_coding;protein_coding;protein_coding;protein_coding;protein_coding;protein_coding;protein_coding;protein_coding;protein_coding;protein_coding;protein_coding;protein_coding;protein_coding;protein_coding;lncRNA	mRNA	mRNA	OpenSea						FALSE	TRUE
ch.14.190588F_BC21	ch.14.190588F	chr14	-	29606287	29606288		FALSE	FALSE	II	ch	PRKD1	PRKD1;PRKD1;PRKD1;PRKD1;PRKD1;PRKD1	ENST00000651571.1;ENST00000651616.1;ENST00000616995.5;ENST00000331968.11;ENST00000415220.6;ENST00000691517.1	119387;119387;165164;321560;321355;28728	5'UTR;5'UTR;5'UTR;5'UTR;5'UTR;5'UTR	5'UTR	nonsense_mediated_decay;nonsense_mediated_decay;processed_transcript;protein_coding;protein_coding;retained_intron	mRNA	mRNA	OpenSea				SINE	Alu	FALSE	TRUE
ch.14.21373F_BC21	ch.14.21373F	chr14	-	20529082	20529083		FALSE	FALSE	II	ch	SETP1	SETP1	ENST00000556014.1	-123	TSS200	TSS200	processed_pseudogene	pseudogene	pseudogene	OpenSea						FALSE	TRUE
ch.14.220543R_BC21	ch.14.220543R	chr14	+	31119359	31119360		FALSE	FALSE	II	ch	AP4S1;HECTD1	AP4S1;AP4S1;AP4S1;HECTD1;HECTD1;HECTD1;HECTD1;HECTD1;HECTD1;HECTD1;HECTD1;HECTD1;HECTD1;HECTD1	ENST00000672143.1;ENST00000673001.1;ENST00000673317.1;ENST00000688933.1;ENST00000693685.1;ENST00000399332.6;ENST00000553700.5;ENST00000553957.6;ENST00000554882.6;ENST00000611816.5;ENST00000691390.1;ENST00000692835.1;ENST00000554027.1;ENST00000555843.5	93713;93631;93722;87744;88359;88434;88445;88359;88359;88320;88364;88359;2284;4311	Body;Body;Body;5'UTR;5'UTR;5'UTR;5'UTR;5'UTR;5'UTR;5'UTR;5'UTR;5'UTR;5'UTR;5'UTR	5'UTR	nonsense_mediated_decay;nonsense_mediated_decay;protein_coding;nonsense_mediated_decay;nonsense_mediated_decay;protein_coding;protein_coding;protein_coding;protein_coding;protein_coding;protein_coding;protein_coding;retained_intron;retained_intron	mRNA	mRNA	OpenSea				SINE	MIR	FALSE	TRUE
ch.14.25359861F_BC21	ch.14.25359861F	chr14	-	25820814	25820815		FALSE	FALSE	II	ch	ENSG00000279521;LINC02306	ENSG00000279521;LINC02306;LINC02306	ENST00000623151.1;ENST00000546412.2;ENST00000657312.1	449;322491;322440	1stExon;5'UTR;5'UTR	5'UTR	TEC;lncRNA;lncRNA	lncRNA	lncRNA	OpenSea						FALSE	TRUE
ch.14.25380199R_BC21	ch.14.25380199R	chr14	+	25841152	25841153		FALSE	FALSE	II	ch	LINC02306	LINC02306;LINC02306	ENST00000546412.2;ENST00000657312.1	302153;302102	5'UTR;5'UTR	5'UTR	lncRNA;lncRNA	lncRNA	lncRNA	OpenSea				SINE	Alu	FALSE	TRUE
ch.14.25380211R_TC21	ch.14.25380211R	chr14	+	25841164	25841165		FALSE	FALSE	II	ch	LINC02306	LINC02306;LINC02306	ENST00000546412.2;ENST00000657312.1	302141;302090	5'UTR;5'UTR	5'UTR	lncRNA;lncRNA	lncRNA	lncRNA	OpenSea				SINE	Alu	FALSE	TRUE
ch.14.270578R_BC21	ch.14.270578R	chr14	+	33633475	33633476		FALSE	FALSE	II	ch	NPAS3	NPAS3;NPAS3;NPAS3;NPAS3;NPAS3;NPAS3;NPAS3;NPAS3;NPAS3	ENST00000680362.1;ENST00000346562.6;ENST00000356141.9;ENST00000357798.9;ENST00000547068.5;ENST00000548645.5;ENST00000551008.6;ENST00000551492.5;ENST00000551634.6	418294;694233;694597;694159;419798;694204;418263;698543;699080	Body;Body;Body;Body;Body;Body;Body;Body;Body	Body	nonsense_mediated_decay;protein_coding;protein_coding;protein_coding;protein_coding;protein_coding;protein_coding;protein_coding;protein_coding	mRNA	mRNA	OpenSea				DNA	TcMar-Tigger	FALSE	FALSE
ch.14.297819F_BC21	ch.14.297819F	chr14	-	34696197	34696198		FALSE	FALSE	II	ch						Intergenic		No RNA Associated	No RNA Associated	OpenSea				DNA	hAT-Charlie	FALSE	TRUE
ch.14.34005785F_BC21	ch.14.34005785F	chr14	-	34466827	34466828		FALSE	FALSE	II	ch						Intergenic		No RNA Associated	No RNA Associated	OpenSea						FALSE	TRUE
ch.14.35518310F_BC21	ch.14.35518310F	chr14	-	35979352	35979353		FALSE	FALSE	II	ch	ENSG00000258342	ENSG00000258342;ENSG00000258342;ENSG00000258342;ENSG00000258342;ENSG00000258342;ENSG00000258342	ENST00000550089.2;ENST00000660969.2;ENST00000665409.2;ENST00000668143.1;ENST00000670721.1;ENST00000700834.1	81417;81469;81341;81412;80661;81305	Body;Body;Body;Body;Body;Body	Body	lncRNA;lncRNA;lncRNA;lncRNA;lncRNA;lncRNA	lncRNA	lncRNA	OpenSea				LINE	L1	FALSE	TRUE
ch.14.35531994F_BC21	ch.14.35531994F	chr14	-	35993036	35993037		FALSE	FALSE	II	ch	ENSG00000258342	ENSG00000258342;ENSG00000258342;ENSG00000258342;ENSG00000258342;ENSG00000258342;ENSG00000258342;ENSG00000258342;ENSG00000258342;ENSG00000258342;ENSG00000258342;ENSG00000258342	ENST00000550089.2;ENST00000660969.2;ENST00000662718.1;ENST00000665409.2;ENST00000668143.1;ENST00000668605.1;ENST00000670721.1;ENST00000685256.2;ENST00000686790.1;ENST00000691499.1;ENST00000700834.1	95101;95153;-371;95025;95096;-739;94345;-609;-609;-635;94989	Body;Body;TSS1500;Body;Body;TSS1500;Body;TSS1500;TSS1500;TSS1500;Body	TSS1500	lncRNA;lncRNA;lncRNA;lncRNA;lncRNA;lncRNA;lncRNA;lncRNA;lncRNA;lncRNA;lncRNA	lncRNA	lncRNA	OpenSea						FALSE	TRUE
ch.14.37665462F_BC21	ch.14.37665462F	chr14	-	38126505	38126506		FALSE	FALSE	II	ch	ENSG00000259048	ENSG00000259048	ENST00000554687.1	67776	5'UTR	5'UTR	lncRNA	lncRNA	lncRNA	OpenSea						FALSE	TRUE
ch.14.39207337F_BC21	ch.14.39207337F	chr14	-	39668381	39668382		FALSE	FALSE	II	ch	ENSG00000258526	ENSG00000258526;ENSG00000258526;ENSG00000258526	ENST00000650911.1;ENST00000651829.1;ENST00000652126.1	235735;235770;235775	Body;Body;Body	Body	lncRNA;lncRNA;lncRNA	lncRNA	lncRNA	OpenSea				LTR	ERVL-MaLR	FALSE	TRUE
ch.14.39253217F_BC21	ch.14.39253217F	chr14	-	39714261	39714262		FALSE	FALSE	II	ch	ENSG00000258526	ENSG00000258526;ENSG00000258526;ENSG00000258526	ENST00000650911.1;ENST00000651829.1;ENST00000652126.1	281615;281650;281655	Body;Body;Body	Body	lncRNA;lncRNA;lncRNA	lncRNA	lncRNA	OpenSea				LINE	L2	FALSE	TRUE
ch.14.40801112R_BC21	ch.14.40801112R	chr14	+	41262158	41262159		FALSE	FALSE	II	ch						Intergenic		No RNA Associated	No RNA Associated	OpenSea						FALSE	TRUE
ch.14.427606F_BC21	ch.14.427606F	chr14	-	42109095	42109096		FALSE	FALSE	II	ch						Intergenic		No RNA Associated	No RNA Associated	OpenSea				LINE	L1	FALSE	FALSE
ch.14.43720575R_BC21	ch.14.43720575R	chr14	+	44181621	44181622		FALSE	FALSE	II	ch	LINC02307	LINC02307;LINC02307	ENST00000553827.1;ENST00000654351.1	202924;204443	5'UTR;5'UTR	5'UTR	lncRNA;lncRNA	lncRNA	lncRNA	OpenSea						FALSE	TRUE
ch.14.43986R_BC21	ch.14.43986R	chr14	+	21401339	21401340		FALSE	FALSE	II	ch	CHD8	CHD8;CHD8;CHD8;CHD8;CHD8;CHD8;CHD8;CHD8;CHD8;CHD8	ENST00000555962.6;ENST00000430710.8;ENST00000555935.2;ENST00000557364.6;ENST00000643469.1;ENST00000645929.1;ENST00000646340.1;ENST00000646647.2;ENST00000645206.1;ENST00000646558.1	35891;35906;8551;35937;35969;54751;35906;54784;26644;790	5'UTR;5'UTR;5'UTR;5'UTR;5'UTR;5'UTR;5'UTR;5'UTR;5'UTR;5'UTR	5'UTR	nonsense_mediated_decay;protein_coding;protein_coding;protein_coding;protein_coding;protein_coding;protein_coding;protein_coding;retained_intron;retained_intron	mRNA	mRNA	OpenSea						FALSE	TRUE
ch.14.44741640R_BC21	ch.14.44741640R	chr14	+	45202686	45202687		FALSE	FALSE	II	ch						Intergenic		No RNA Associated	No RNA Associated	OpenSea						FALSE	TRUE
ch.14.471449F_BC21	ch.14.471449F	chr14	-	45011589	45011590		FALSE	FALSE	II	ch	KLHL28;TOGARAM1	KLHL28;KLHL28;TOGARAM1;TOGARAM1;TOGARAM1;TOGARAM1	ENST00000553817.1;ENST00000556239.5;ENST00000557423.5;ENST00000361462.7;ENST00000361577.7;ENST00000556105.1	30733;30719;49377;49400;49382;-297	5'UTR;5'UTR;Body;Body;Body;TSS1500	TSS1500	processed_transcript;protein_coding;nonsense_mediated_decay;protein_coding;protein_coding;retained_intron	mRNA	mRNA	OpenSea				SINE	Alu	FALSE	TRUE
ch.14.50884044F_BC21	ch.14.50884044F	chr14	-	51347575	51347576	M_nonuniq	TRUE	FALSE	II	ch	ENSG00000258942;LINC00640	ENSG00000258942;LINC00640;LINC00640;LINC00640;LINC00640	ENST00000555649.1;ENST00000554409.1;ENST00000556479.6;ENST00000659908.1;ENST00000665876.1	38028;14035;14508;11610;11623	5'UTR;Body;Body;Body;Body	5'UTR	lncRNA;lncRNA;lncRNA;lncRNA;lncRNA	lncRNA	lncRNA	OpenSea				LTR	ERVL-MaLR	FALSE	TRUE
ch.14.50896903F_BC21	ch.14.50896903F	chr14	-	51360434	51360435		FALSE	FALSE	II	ch	ENSG00000258942;LINC00640	ENSG00000258942;LINC00640;LINC00640;LINC00640;LINC00640	ENST00000555649.1;ENST00000554409.1;ENST00000555801.1;ENST00000556479.6;ENST00000659908.1	25169;26894;-283;27367;24469	5'UTR;Body;TSS1500;Body;Body	TSS1500	lncRNA;lncRNA;lncRNA;lncRNA;lncRNA	lncRNA	lncRNA	OpenSea				LINE	L2	FALSE	TRUE
ch.14.52738025F_BC21	ch.14.52738025F	chr14	-	53201556	53201557		FALSE	FALSE	II	ch	ENSG00000237356	ENSG00000237356;ENSG00000237356;ENSG00000237356;ENSG00000237356;ENSG00000237356;ENSG00000237356;ENSG00000237356;ENSG00000237356;ENSG00000237356	ENST00000454942.5;ENST00000653185.1;ENST00000654605.1;ENST00000656426.1;ENST00000659459.1;ENST00000663291.1;ENST00000666730.1;ENST00000666968.1;ENST00000667619.1	32503;32531;32547;32523;32367;32530;32494;32523;32031	Body;Body;Body;Body;Body;Body;Body;Body;Body	Body	lncRNA;lncRNA;lncRNA;lncRNA;lncRNA;lncRNA;lncRNA;lncRNA;lncRNA	lncRNA	lncRNA	OpenSea				LTR	ERVL-MaLR	FALSE	TRUE
ch.14.52809496F_BC21	ch.14.52809496F	chr14	-	53273027	53273028		FALSE	FALSE	II	ch	ENSG00000237356	ENSG00000237356;ENSG00000237356;ENSG00000237356;ENSG00000237356;ENSG00000237356;ENSG00000237356;ENSG00000237356;ENSG00000237356;ENSG00000237356;ENSG00000237356;ENSG00000237356;ENSG00000237356;ENSG00000237356;ENSG00000237356;ENSG00000237356;ENSG00000237356;ENSG00000237356;ENSG00000237356	ENST00000435322.1;ENST00000454942.5;ENST00000456100.6;ENST00000648066.1;ENST00000653852.1;ENST00000655713.1;ENST00000656426.1;ENST00000659459.1;ENST00000661514.1;ENST00000663120.1;ENST00000663291.1;ENST00000663444.1;ENST00000665016.1;ENST00000666730.1;ENST00000666968.1;ENST00000667619.1;ENST00000668539.1;ENST00000668546.1	55137;103974;55139;55073;55094;55100;103994;103838;55105;55102;104001;55373;55103;103965;103994;103502;55102;55102	Body;Body;Body;Body;Body;Body;Body;Body;Body;Body;Body;Body;Body;Body;Body;Body;Body;Body	Body	lncRNA;lncRNA;lncRNA;lncRNA;lncRNA;lncRNA;lncRNA;lncRNA;lncRNA;lncRNA;lncRNA;lncRNA;lncRNA;lncRNA;lncRNA;lncRNA;lncRNA;lncRNA	lncRNA	lncRNA	OpenSea				LINE	L2	FALSE	TRUE
ch.14.53082129F_BC21	ch.14.53082129F	chr14	-	53545660	53545661		FALSE	FALSE	II	ch	ENSG00000237356	ENSG00000237356;ENSG00000237356;ENSG00000237356;ENSG00000237356;ENSG00000237356;ENSG00000237356	ENST00000456100.6;ENST00000648066.1;ENST00000655713.1;ENST00000663444.1;ENST00000668539.1;ENST00000669612.1	327772;327706;327733;328006;327735;228793	Body;Body;Body;Body;Body;Body	Body	lncRNA;lncRNA;lncRNA;lncRNA;lncRNA;lncRNA	lncRNA	lncRNA	OpenSea						FALSE	TRUE
ch.14.53585675F_BC21	ch.14.53585675F	chr14	-	54049206	54049207		FALSE	FALSE	II	ch						Intergenic		No RNA Associated	No RNA Associated	OpenSea						FALSE	TRUE
ch.14.55428957F_BC21	ch.14.55428957F	chr14	-	55892485	55892486		FALSE	FALSE	II	ch						Intergenic		No RNA Associated	No RNA Associated	OpenSea				LTR	Gypsy?	FALSE	TRUE
ch.14.55474310F_BC21	ch.14.55474310F	chr14	-	55937838	55937839		FALSE	FALSE	II	ch	ENSG00000259868	ENSG00000259868;ENSG00000259868	ENST00000612704.1;ENST00000664335.1	41292;41396	Body;Body	Body	lncRNA;lncRNA	lncRNA	lncRNA	OpenSea						FALSE	TRUE
ch.14.556710R_BC21	ch.14.556710R	chr14	+	50113571	50113572		FALSE	FALSE	II	ch	VCPKMT	VCPKMT;VCPKMT;VCPKMT;VCPKMT;VCPKMT	ENST00000491402.5;ENST00000395859.2;ENST00000395860.7;ENST00000484763.1;ENST00000569518.5	3029;3029;3001;2987;2906	5'UTR;5'UTR;5'UTR;5'UTR;5'UTR	5'UTR	nonsense_mediated_decay;protein_coding;protein_coding;retained_intron;retained_intron	mRNA	mRNA	Shelf				LINE	L1	FALSE	TRUE
ch.14.560311R_BC21	ch.14.560311R	chr14	+	50256080	50256081		FALSE	FALSE	II	ch	L2HGDH	L2HGDH;L2HGDH;L2HGDH	ENST00000261699.8;ENST00000267436.9;ENST00000421284.7	56088;56149;56149	5'UTR;5'UTR;5'UTR	5'UTR	protein_coding;protein_coding;protein_coding	mRNA	mRNA	OpenSea						FALSE	TRUE
ch.14.561430R_BC21	ch.14.561430R	chr14	+	50293352	50293353		FALSE	FALSE	II	ch	L2HGDH	L2HGDH;L2HGDH;L2HGDH;L2HGDH;L2HGDH	ENST00000261699.8;ENST00000267436.9;ENST00000421284.7;ENST00000555423.5;ENST00000555610.1	18816;18877;18877;18874;18802	5'UTR;5'UTR;5'UTR;5'UTR;5'UTR	5'UTR	protein_coding;protein_coding;protein_coding;protein_coding;protein_coding	mRNA	mRNA	OpenSea				LINE	L1	FALSE	TRUE
ch.14.564806R_BC21	ch.14.564806R	chr14	+	50423645	50423646		FALSE	FALSE	II	ch	MAP4K5	MAP4K5;MAP4K5;MAP4K5;MAP4K5	ENST00000557390.6;ENST00000013125.9;ENST00000682126.1;ENST00000554990.6	108974;108964;108924;26955	5'UTR;5'UTR;5'UTR;5'UTR	5'UTR	nonsense_mediated_decay;protein_coding;protein_coding;retained_intron	mRNA	mRNA	OpenSea				SINE	Alu	FALSE	TRUE
ch.14.569218R_BC21	ch.14.569218R	chr14	+	50640735	50640736	M_SNP_AFR_1pt,M_SNP_AMR_1pt,M_SNP_EAS_1pt,M_SNP_EUR_1pt,M_SNP_SAS_1pt,M_SNPcommon_1pt,M_SNPcommon_5pt	TRUE	FALSE	II	ch	SAV1	SAV1;SAV1;SAV1;SAV1	ENST00000324679.5;ENST00000553731.1;ENST00000555720.5;ENST00000557458.1	27571;24630;24774;4074	5'UTR;5'UTR;5'UTR;5'UTR	5'UTR	protein_coding;protein_coding;protein_coding;protein_coding	mRNA	mRNA	OpenSea						FALSE	TRUE
ch.14.624270R_BC21	ch.14.624270R	chr14	+	53148890	53148891		FALSE	FALSE	II	ch	DDHD1	DDHD1;DDHD1;DDHD1;DDHD1;DDHD1;DDHD1;DDHD1;DDHD1;DDHD1	ENST00000674014.1;ENST00000323669.10;ENST00000357758.3;ENST00000395606.5;ENST00000556910.1;ENST00000612692.4;ENST00000673822.2;ENST00000673930.1;ENST00000557445.1	3493;3515;4392;4314;1196;4208;4433;3725;3510	5'UTR;5'UTR;5'UTR;5'UTR;5'UTR;5'UTR;5'UTR;5'UTR;5'UTR	5'UTR	nonsense_mediated_decay;protein_coding;protein_coding;protein_coding;protein_coding;protein_coding;protein_coding;protein_coding;retained_intron	mRNA	mRNA	Shelf				SINE	MIR	FALSE	TRUE
ch.14.628538R_BC21	ch.14.628538R	chr14	+	53383351	53383352		FALSE	FALSE	II	ch	ENSG00000237356;ENSG00000286730	ENSG00000237356;ENSG00000237356;ENSG00000237356;ENSG00000237356;ENSG00000237356;ENSG00000237356;ENSG00000237356;ENSG00000237356;ENSG00000237356;ENSG00000237356;ENSG00000237356;ENSG00000237356;ENSG00000286730	ENST00000425648.1;ENST00000456100.6;ENST00000648066.1;ENST00000653852.1;ENST00000655713.1;ENST00000661514.1;ENST00000663444.1;ENST00000665016.1;ENST00000666968.1;ENST00000668539.1;ENST00000669612.1;ENST00000670436.1;ENST00000652780.1	13971;165463;165397;165418;165424;165429;165697;165427;214318;165426;66484;14920;8697	Body;Body;Body;Body;Body;Body;Body;Body;Body;Body;Body;Body;5'UTR	5'UTR	lncRNA;lncRNA;lncRNA;lncRNA;lncRNA;lncRNA;lncRNA;lncRNA;lncRNA;lncRNA;lncRNA;lncRNA;lncRNA	lncRNA	lncRNA	OpenSea						FALSE	TRUE
ch.14.63996500F_BC21	ch.14.63996500F	chr14	-	64460028	64460029		FALSE	FALSE	II	ch	MTHFD1;ZBTB25	MTHFD1;MTHFD1;MTHFD1;MTHFD1;MTHFD1;MTHFD1;MTHFD1;MTHFD1;MTHFD1;MTHFD1;ZBTB25;ZBTB25	ENST00000697169.1;ENST00000697171.1;ENST00000697175.1;ENST00000697176.1;ENST00000545908.6;ENST00000557539.2;ENST00000697173.1;ENST00000697174.1;ENST00000697170.1;ENST00000697177.1;ENST00000555220.5;ENST00000555424.1	71750;71750;71660;71244;71998;71405;71667;71663;71750;20032;45185;30505	Body;Body;Body;Body;Body;Body;Body;Body;Body;Body;5'UTR;5'UTR	5'UTR	nonsense_mediated_decay;nonsense_mediated_decay;nonsense_mediated_decay;nonsense_mediated_decay;protein_coding;protein_coding;protein_coding;protein_coding;retained_intron;retained_intron;protein_coding;protein_coding	mRNA	mRNA	OpenSea						FALSE	TRUE
ch.14.640276F_BC21	ch.14.640276F	chr14	-	54040155	54040156		FALSE	FALSE	II	ch						Intergenic		No RNA Associated	No RNA Associated	OpenSea						FALSE	TRUE
ch.14.64475309R_BC21	ch.14.64475309R	chr14	+	64938837	64938838		FALSE	FALSE	II	ch	CHURC1;CHURC1-FNTB	CHURC1;CHURC1;CHURC1-FNTB;CHURC1-FNTB;CHURC1-FNTB;CHURC1-FNTB	ENST00000551093.6;ENST00000551947.6;ENST00000551823.1;ENST00000552941.6;ENST00000549987.1;ENST00000553743.5	24361;24395;14802;24353;24345;14802	Body;Body;Body;Body;Body;Body	Body	protein_coding;protein_coding;nonsense_mediated_decay;nonsense_mediated_decay;protein_coding;protein_coding	mRNA	mRNA	OpenSea						FALSE	TRUE
ch.14.65485687R_BC21	ch.14.65485687R	chr14	+	65949215	65949216		FALSE	FALSE	II	ch						Intergenic		No RNA Associated	No RNA Associated	OpenSea						FALSE	TRUE
ch.14.679957F_BC21	ch.14.679957F	chr14	-	55677074	55677075		FALSE	FALSE	II	ch	KTN1	KTN1;KTN1;KTN1;KTN1;KTN1;KTN1;KTN1;KTN1;KTN1;KTN1;KTN1;KTN1;KTN1;KTN1	ENST00000459737.5;ENST00000395308.5;ENST00000395309.7;ENST00000395311.5;ENST00000395314.8;ENST00000413890.6;ENST00000438792.6;ENST00000554294.1;ENST00000554507.5;ENST00000555573.5;ENST00000334975.13;ENST00000554831.1;ENST00000555172.5;ENST00000556631.1	96753;96751;65098;75283;96868;65098;96760;4145;32800;15801;9424;2025;13732;5760	Body;Body;Body;Body;Body;Body;Body;Body;Body;Body;Body;Body;Body;Body	Body	nonsense_mediated_decay;protein_coding;protein_coding;protein_coding;protein_coding;protein_coding;protein_coding;protein_coding;protein_coding;protein_coding;retained_intron;retained_intron;retained_intron;retained_intron	mRNA	mRNA	OpenSea						FALSE	TRUE
ch.14.68209562R_BC21	ch.14.68209562R	chr14	+	68673091	68673092		FALSE	FALSE	II	ch	RAD51B	RAD51B;RAD51B;RAD51B;RAD51B	ENST00000478014.5;ENST00000553595.5;ENST00000554244.5;ENST00000488612.5	785990;808060;786025;853263	Body;Body;Body;Body	Body	processed_transcript;processed_transcript;processed_transcript;protein_coding	mRNA	mRNA	OpenSea						FALSE	TRUE
ch.14.68214257F_BC21	ch.14.68214257F	chr14	-	68677786	68677787		FALSE	FALSE	II	ch	RAD51B	RAD51B;RAD51B;RAD51B;RAD51B	ENST00000478014.5;ENST00000553595.5;ENST00000554244.5;ENST00000488612.5	790685;812755;790720;857958	Body;Body;Body;Body	Body	processed_transcript;processed_transcript;processed_transcript;protein_coding	mRNA	mRNA	OpenSea						FALSE	TRUE
ch.14.689341R_BC21	ch.14.689341R	chr14	+	56133958	56133959		FALSE	FALSE	II	ch	PELI2	PELI2;PELI2;PELI2	ENST00000267460.9;ENST00000559044.5;ENST00000561019.1	15548;16145;14850	Body;Body;Body	Body	protein_coding;protein_coding;protein_coding	mRNA	mRNA	OpenSea						FALSE	TRUE
ch.14.71046539R_BC21	ch.14.71046539R	chr14	+	71510068	71510069		FALSE	FALSE	II	ch	SIPA1L1	SIPA1L1;SIPA1L1;SIPA1L1;SIPA1L1;SIPA1L1;SIPA1L1;SIPA1L1;SIPA1L1;SIPA1L1;SIPA1L1	ENST00000553453.5;ENST00000554126.5;ENST00000554362.5;ENST00000555652.5;ENST00000555989.5;ENST00000556408.5;ENST00000556780.5;ENST00000557712.1;ENST00000381232.8;ENST00000557151.5	189620;189593;189593;189554;189620;189596;189593;42884;189593;188678	Body;Body;Body;Body;Body;Body;Body;Body;Body;Body	Body	processed_transcript;processed_transcript;processed_transcript;processed_transcript;processed_transcript;processed_transcript;processed_transcript;processed_transcript;protein_coding;protein_coding	mRNA	mRNA	OpenSea				LTR	ERV1	FALSE	TRUE
ch.14.71061373R_BC21	ch.14.71061373R	chr14	+	71524902	71524903		FALSE	FALSE	II	ch	SIPA1L1	SIPA1L1;SIPA1L1;SIPA1L1;SIPA1L1;SIPA1L1;SIPA1L1;SIPA1L1;SIPA1L1;SIPA1L1;SIPA1L1	ENST00000553453.5;ENST00000554126.5;ENST00000554362.5;ENST00000555652.5;ENST00000555989.5;ENST00000556408.5;ENST00000556780.5;ENST00000557712.1;ENST00000381232.8;ENST00000557151.5	204454;204427;204427;204388;204454;204430;204427;57718;204427;203512	Body;Body;Body;Body;Body;Body;Body;Body;Body;Body	Body	processed_transcript;processed_transcript;processed_transcript;processed_transcript;processed_transcript;processed_transcript;processed_transcript;processed_transcript;protein_coding;protein_coding	mRNA	mRNA	OpenSea				LINE	L2	FALSE	TRUE
ch.14.769589F_TC21	ch.14.769589F	chr14	-	60318785	60318786		FALSE	FALSE	II	ch						Intergenic		No RNA Associated	No RNA Associated	OpenSea				DNA	hAT-Charlie	FALSE	TRUE
ch.14.782543R_TC21	ch.14.782543R	chr14	+	61083128	61083129		FALSE	FALSE	II	ch	SLC38A6	SLC38A6;SLC38A6;SLC38A6;SLC38A6;SLC38A6;SLC38A6;SLC38A6	ENST00000491344.7;ENST00000525723.6;ENST00000526539.2;ENST00000529345.6;ENST00000703134.1;ENST00000354886.6;ENST00000451406.5	101852;101903;37022;101685;101973;102015;101836	Body;Body;Body;Body;Body;Body;Body	Body	nonsense_mediated_decay;nonsense_mediated_decay;nonsense_mediated_decay;nonsense_mediated_decay;nonsense_mediated_decay;protein_coding;protein_coding	mRNA	mRNA	OpenSea				LTR	ERVL	FALSE	TRUE
ch.14.783201F_BC21	ch.14.783201F	chr14	-	61113598	61113599		FALSE	FALSE	II	ch	SLC38A6	SLC38A6	ENST00000703134.1	132443	Body	Body	nonsense_mediated_decay	nonsense_mediated_decay	nonsense_mediated_decay	OpenSea						FALSE	TRUE
ch.14.809850R_BC21	ch.14.809850R	chr14	+	62440564	62440565		FALSE	FALSE	II	ch						Intergenic		No RNA Associated	No RNA Associated	OpenSea				LINE	L1	FALSE	TRUE
ch.14.81957238R_BC21	ch.14.81957238R	chr14	+	82421140	82421141		FALSE	FALSE	II	ch						Intergenic		No RNA Associated	No RNA Associated	OpenSea						FALSE	TRUE
ch.14.83549112R_BC21	ch.14.83549112R	chr14	+	84013014	84013015		FALSE	FALSE	II	ch	ENSG00000285826	ENSG00000285826	ENST00000649337.1	127530	5'UTR	5'UTR	lncRNA	lncRNA	lncRNA	OpenSea				LTR	ERVL-MaLR	FALSE	TRUE
ch.14.83852056F_BC21	ch.14.83852056F	chr14	-	84315958	84315959		FALSE	FALSE	II	ch						Intergenic		No RNA Associated	No RNA Associated	OpenSea				LINE	L1	FALSE	TRUE
ch.14.849914F_BC21	ch.14.849914F	chr14	-	64207688	64207689		FALSE	FALSE	II	ch	ESR2;SYNE2	ESR2;SYNE2;SYNE2;SYNE2;SYNE2;SYNE2;SYNE2;SYNE2;SYNE2;SYNE2;SYNE2;SYNE2	ENST00000556275.5;ENST00000553289.5;ENST00000555612.5;ENST00000555022.5;ENST00000344113.8;ENST00000358025.7;ENST00000553801.1;ENST00000554584.5;ENST00000555002.6;ENST00000555241.5;ENST00000394768.6;ENST00000554805.6	86722;45575;66251;3334;354706;354706;10905;298591;354685;10935;132074;-1431	5'UTR;Body;Body;Body;Body;Body;Body;Body;Body;Body;Body;TSS1500	TSS1500	protein_coding;nonsense_mediated_decay;nonsense_mediated_decay;processed_transcript;protein_coding;protein_coding;protein_coding;protein_coding;protein_coding;protein_coding;retained_intron;retained_intron	mRNA	mRNA	OpenSea						FALSE	TRUE
ch.14.85271447F_BC21	ch.14.85271447F	chr14	-	85735349	85735350	M_nonuniq	TRUE	FALSE	II	ch						Intergenic		No RNA Associated	No RNA Associated	OpenSea				LTR	ERV1	FALSE	TRUE
ch.14.91718448R_BC21	ch.14.91718448R	chr14	+	92182350	92182351		FALSE	FALSE	II	ch						Intergenic		No RNA Associated	No RNA Associated	OpenSea				LTR	ERVL-MaLR	FALSE	TRUE
ch.14.92683308R_BC21	ch.14.92683308R	chr14	+	93147209	93147210		FALSE	FALSE	II	ch						Intergenic		No RNA Associated	No RNA Associated	OpenSea						FALSE	TRUE
ch.14.93511233R_TC21	ch.14.93511233R	chr14	+	93975133	93975134		FALSE	FALSE	II	ch	ASB2	ASB2;ASB2;ASB2;ASB2;ASB2	ENST00000555374.1;ENST00000556337.1;ENST00000555019.6;ENST00000555287.1;ENST00000557613.1	1606;1597;1437;1586;-1050	5'UTR;5'UTR;5'UTR;5'UTR;TSS1500	TSS1500	processed_transcript;processed_transcript;protein_coding;protein_coding;protein_coding	mRNA	mRNA	OpenSea						FALSE	TRUE
ch.14.955325R_BC21	ch.14.955325R	chr14	+	68883513	68883514		FALSE	FALSE	II	ch	ACTN1	ACTN1;ACTN1;ACTN1;ACTN1;ACTN1;ACTN1;ACTN1;ACTN1;ACTN1;ACTN1;ACTN1;ACTN1;ACTN1;ACTN1;ACTN1;ACTN1;ACTN1;ACTN1;ACTN1;ACTN1;ACTN1;ACTN1;ACTN1;ACTN1;ACTN1;ACTN1;ACTN1;ACTN1;ACTN1;ACTN1;ACTN1;ACTN1;ACTN1	ENST00000682559.1;ENST00000683267.1;ENST00000684638.1;ENST00000556343.1;ENST00000193403.10;ENST00000376839.7;ENST00000394419.9;ENST00000438964.6;ENST00000538545.6;ENST00000544964.6;ENST00000553290.1;ENST00000555075.5;ENST00000679147.1;ENST00000682291.1;ENST00000682331.1;ENST00000683198.1;ENST00000683225.1;ENST00000683342.1;ENST00000684182.1;ENST00000684598.1;ENST00000684639.1;ENST00000684713.1;EN…	95754;95831;95831;782;95927;94053;95789;95749;95563;6629;790;-946;95749;95831;95831;95831;88281;95831;54489;95831;95632;95806;4750;95831;95831;95831;95831;28958;95831;95831;95831;10262;95831	5'UTR;5'UTR;5'UTR;5'UTR;5'UTR;5'UTR;5'UTR;5'UTR;5'UTR;5'UTR;5'UTR;TSS1500;5'UTR;5'UTR;5'UTR;5'UTR;5'UTR;5'UTR;5'UTR;5'UTR;5'UTR;5'UTR;5'UTR;5'UTR;5'UTR;5'UTR;5'UTR;5'UTR;5'UTR;5'UTR;5'UTR;5'UTR;5'UTR	TSS1500	nonsense_mediated_decay;nonsense_mediated_decay;nonsense_mediated_decay;processed_transcript;protein_coding;protein_coding;protein_coding;protein_coding;protein_coding;protein_coding;protein_coding;protein_coding;protein_coding;protein_coding;protein_coding;protein_coding;protein_coding;protein_coding;protein_coding;protein_coding;protein_coding;protein_coding;retained_intron;retained_intron;reta…	mRNA	mRNA	OpenSea				SINE	Alu	FALSE	TRUE
ch.14.95739172F_BC21	ch.14.95739172F	chr14	-	96203081	96203082		FALSE	FALSE	II	ch						Intergenic		No RNA Associated	No RNA Associated	OpenSea				LTR	ERVL	FALSE	TRUE
ch.14.96436874F_BC21	ch.14.96436874F	chr14	-	96900783	96900784		FALSE	FALSE	II	ch	VRK1	VRK1;VRK1;VRK1;VRK1;VRK1;VRK1;VRK1;VRK1;VRK1;VRK1;VRK1;VRK1;VRK1;VRK1	ENST00000679365.1;ENST00000679758.1;ENST00000679843.1;ENST00000679941.1;ENST00000680387.1;ENST00000680526.1;ENST00000680922.1;ENST00000680993.1;ENST00000681061.1;ENST00000681101.1;ENST00000681598.1;ENST00000681677.1;ENST00000681778.1;ENST00000680335.1	67317;103410;45560;103387;103404;67317;103397;103371;47947;103392;103431;47947;103372;103404	Body;Body;Body;Body;Body;Body;Body;Body;Body;Body;Body;Body;Body;Body	Body	nonsense_mediated_decay;nonsense_mediated_decay;nonsense_mediated_decay;nonsense_mediated_decay;nonsense_mediated_decay;nonsense_mediated_decay;nonsense_mediated_decay;nonsense_mediated_decay;nonsense_mediated_decay;nonsense_mediated_decay;nonsense_mediated_decay;nonsense_mediated_decay;nonsense_mediated_decay;protein_coding	mRNA	mRNA	OpenSea				LTR	ERVL	FALSE	TRUE
ch.14.97331099F_BC21	ch.14.97331099F	chr14	-	97795008	97795009		FALSE	FALSE	II	ch						Intergenic		No RNA Associated	No RNA Associated	OpenSea						FALSE	TRUE
ch.14.98380799F_BC21	ch.14.98380799F	chr14	-	98844708	98844709		FALSE	FALSE	II	ch	ENSG00000237342	ENSG00000237342	ENST00000421617.1	-187	TSS200	TSS200	lncRNA	lncRNA	lncRNA	OpenSea						FALSE	TRUE
ch.15.1087158F_BC21	ch.15.1087158F	chr15	-	69915385	69915386		FALSE	FALSE	II	ch						Intergenic		No RNA Associated	No RNA Associated	OpenSea						FALSE	TRUE
ch.15.1141100F_BC21	ch.15.1141100F	chr15	-	72216802	72216803		FALSE	FALSE	II	ch	PKM	PKM;PKM;PKM;PKM;PKM;PKM;PKM;PKM;PKM;PKM;PKM;PKM;PKM;PKM;PKM;PKM	ENST00000567118.5;ENST00000569857.5;ENST00000698740.1;ENST00000319622.10;ENST00000335181.10;ENST00000389093.7;ENST00000561609.5;ENST00000562997.5;ENST00000564178.5;ENST00000565154.6;ENST00000565184.6;ENST00000567087.5;ENST00000568459.5;ENST00000698741.1;ENST00000562784.1;ENST00000564276.1	14388;14423;14410;14584;14388;14584;11874;5729;2623;14311;14369;14878;12920;14326;649;14388	5'UTR;5'UTR;5'UTR;5'UTR;5'UTR;5'UTR;5'UTR;5'UTR;5'UTR;5'UTR;5'UTR;5'UTR;5'UTR;5'UTR;5'UTR;5'UTR	5'UTR	nonsense_mediated_decay;nonsense_mediated_decay;nonsense_mediated_decay;protein_coding;protein_coding;protein_coding;protein_coding;protein_coding;protein_coding;protein_coding;protein_coding;protein_coding;protein_coding;protein_coding;retained_intron;retained_intron	mRNA	mRNA	OpenSea						FALSE	TRUE
ch.15.1160351F_BC21	ch.15.1160351F	chr15	-	73127861	73127862		FALSE	FALSE	II	ch	NEO1	NEO1;NEO1;NEO1;NEO1	ENST00000261908.11;ENST00000339362.9;ENST00000558964.5;ENST00000560262.5	75399;76152;75252;75252	Body;Body;Body;Body	Body	protein_coding;protein_coding;protein_coding;protein_coding	mRNA	mRNA	OpenSea				DNA	hAT-Charlie	FALSE	TRUE
ch.15.1166704F_BC21	ch.15.1166704F	chr15	-	73371415	73371416		FALSE	FALSE	II	ch						Intergenic		No RNA Associated	No RNA Associated	Shore						FALSE	TRUE
ch.15.1197129R_BC21	ch.15.1197129R	chr15	+	74582632	74582633		FALSE	FALSE	II	ch	ARID3B	ARID3B;ARID3B;ARID3B	ENST00000346246.10;ENST00000566147.1;ENST00000622429.1	41413;38283;41427	Body;Body;Body	Body	protein_coding;protein_coding;protein_coding	mRNA	mRNA	OpenSea				LINE	L1	FALSE	FALSE
ch.15.1205307F_BC21	ch.15.1205307F	chr15	-	74852975	74852976		FALSE	FALSE	II	ch	SCAMP2	SCAMP2;SCAMP2;SCAMP2;SCAMP2;SCAMP2;SCAMP2;SCAMP2;SCAMP2;SCAMP2;SCAMP2;SCAMP2	ENST00000563663.5;ENST00000569904.5;ENST00000268099.13;ENST00000562363.5;ENST00000564529.1;ENST00000565345.5;ENST00000566480.5;ENST00000563829.5;ENST00000566557.5;ENST00000567638.1;ENST00000569251.5	20380;20327;20390;20335;20383;20065;1611;20390;20357;-794;-762	5'UTR;5'UTR;5'UTR;5'UTR;5'UTR;5'UTR;5'UTR;5'UTR;5'UTR;TSS1500;TSS1500	TSS1500	nonsense_mediated_decay;nonsense_mediated_decay;protein_coding;protein_coding;protein_coding;protein_coding;protein_coding;retained_intron;retained_intron;retained_intron;retained_intron	mRNA	mRNA	OpenSea						FALSE	TRUE
ch.15.1220700F_BC21	ch.15.1220700F	chr15	-	75389994	75389995		FALSE	FALSE	II	ch	SIN3A	SIN3A;SIN3A;SIN3A;SIN3A	ENST00000360439.8;ENST00000394947.8;ENST00000394949.8;ENST00000570021.1	65789;61696;61591;-173	5'UTR;5'UTR;5'UTR;TSS200	TSS200	protein_coding;protein_coding;protein_coding;retained_intron	mRNA	mRNA	OpenSea						FALSE	TRUE
ch.15.1221715R_BC21	ch.15.1221715R	chr15	+	75412530	75412531		FALSE	FALSE	II	ch	SIN3A	SIN3A;SIN3A;SIN3A	ENST00000360439.8;ENST00000394947.8;ENST00000394949.8	43253;39160;39055	5'UTR;5'UTR;5'UTR	5'UTR	protein_coding;protein_coding;protein_coding	mRNA	mRNA	OpenSea						FALSE	TRUE
ch.15.1354287F_BC21	ch.15.1354287F	chr15	-	80794438	80794439		FALSE	FALSE	II	ch	CEMIP	CEMIP;CEMIP;CEMIP	ENST00000220244.7;ENST00000356249.9;ENST00000394685.8	15096;15068;15069	Body;Body;Body	Body	protein_coding;protein_coding;protein_coding	mRNA	mRNA	OpenSea				LINE	L2	FALSE	TRUE
ch.15.1428207F_TC21	ch.15.1428207F	chr15	-	84679361	84679362		FALSE	FALSE	II	ch	SEC11A	SEC11A;SEC11A;SEC11A;SEC11A;SEC11A;SEC11A;SEC11A	ENST00000560409.5;ENST00000268220.12;ENST00000455959.7;ENST00000558134.5;ENST00000558217.5;ENST00000559729.5;ENST00000560266.5	36766;36778;36802;36728;36702;37099;36750	5'UTR;5'UTR;5'UTR;5'UTR;5'UTR;5'UTR;5'UTR	5'UTR	nonsense_mediated_decay;protein_coding;protein_coding;protein_coding;protein_coding;protein_coding;protein_coding	mRNA	mRNA	OpenSea						FALSE	TRUE
ch.15.1428309R_BC21	ch.15.1428309R	chr15	+	84681816	84681817		FALSE	FALSE	II	ch	SEC11A	SEC11A;SEC11A;SEC11A;SEC11A;SEC11A;SEC11A;SEC11A;SEC11A	ENST00000560409.5;ENST00000268220.12;ENST00000455959.7;ENST00000558134.5;ENST00000558196.1;ENST00000558217.5;ENST00000559729.5;ENST00000560266.5	34311;34323;34347;34273;34251;34247;34644;34295	5'UTR;5'UTR;5'UTR;5'UTR;5'UTR;5'UTR;5'UTR;5'UTR	5'UTR	nonsense_mediated_decay;protein_coding;protein_coding;protein_coding;protein_coding;protein_coding;protein_coding;protein_coding	mRNA	mRNA	OpenSea				SINE	Alu	FALSE	TRUE
ch.15.1454355R_BC21	ch.15.1454355R	chr15	+	85757339	85757340		FALSE	FALSE	II	ch	LINC02883	LINC02883	ENST00000557908.2	-1102	TSS1500	TSS1500	lncRNA	lncRNA	lncRNA	Shore						FALSE	TRUE
ch.15.1458091R_BC21	ch.15.1458091R	chr15	+	85868605	85868606		FALSE	FALSE	II	ch						Intergenic		No RNA Associated	No RNA Associated	OpenSea				LINE	L1	FALSE	TRUE
ch.15.1497565F_BC21	ch.15.1497565F	chr15	-	88037890	88037891		FALSE	FALSE	II	ch	NTRK3	NTRK3;NTRK3;NTRK3;NTRK3;NTRK3;NTRK3;NTRK3;NTRK3;NTRK3;NTRK3;NTRK3	ENST00000558306.1;ENST00000317501.8;ENST00000357724.6;ENST00000394480.6;ENST00000542733.6;ENST00000557856.5;ENST00000558676.5;ENST00000626019.2;ENST00000629765.3;ENST00000695462.1;ENST00000695463.1	89301;218815;218841;218857;168043;218287;218289;218263;218849;218901;218878	5'UTR;5'UTR;5'UTR;5'UTR;5'UTR;5'UTR;5'UTR;5'UTR;5'UTR;5'UTR;5'UTR	5'UTR	nonsense_mediated_decay;protein_coding;protein_coding;protein_coding;protein_coding;protein_coding;protein_coding;protein_coding;protein_coding;protein_coding;protein_coding	mRNA	mRNA	OpenSea				SINE	MIR	FALSE	TRUE
ch.15.1525362R_BC21	ch.15.1525362R	chr15	+	89162970	89162971		FALSE	FALSE	II	ch	ABHD2	ABHD2;ABHD2;ABHD2	ENST00000562073.1;ENST00000352732.10;ENST00000565973.5	46467;74515;74541	Body;Body;Body	Body	processed_transcript;protein_coding;protein_coding	mRNA	mRNA	OpenSea						FALSE	TRUE
ch.15.1530357F_BC21	ch.15.1530357F	chr15	-	89322540	89322541	M_SNP_AFR_1pt,M_SNPcommon_1pt	FALSE	FALSE	II	ch	POLG	POLG;POLG;POLG;POLG;POLG;POLG;POLG;POLG;POLG;POLG;POLG;POLG;POLG;POLG;POLG	ENST00000528881.2;ENST00000530292.3;ENST00000530715.5;ENST00000631044.2;ENST00000635986.2;ENST00000636774.1;ENST00000637238.1;ENST00000666746.1;ENST00000268124.11;ENST00000442287.6;ENST00000637264.1;ENST00000670281.1;ENST00000532584.5;ENST00000672071.1;ENST00000672923.2	897;10815;887;12277;12171;12284;4796;10871;12284;12321;6497;4103;3060;12171;6422	5'UTR;5'UTR;5'UTR;5'UTR;5'UTR;5'UTR;5'UTR;5'UTR;5'UTR;5'UTR;5'UTR;5'UTR;5'UTR;5'UTR;5'UTR	5'UTR	nonsense_mediated_decay;nonsense_mediated_decay;nonsense_mediated_decay;nonsense_mediated_decay;nonsense_mediated_decay;nonsense_mediated_decay;nonsense_mediated_decay;nonsense_mediated_decay;protein_coding;protein_coding;protein_coding;protein_coding;retained_intron;retained_intron;retained_intron	mRNA	mRNA	OpenSea				SINE	MIR	FALSE	TRUE
ch.15.1538350R_BC21	ch.15.1538350R	chr15	+	89630958	89630959		FALSE	FALSE	II	ch	KIF7;TICRR	KIF7;KIF7;KIF7;TICRR	ENST00000394412.8;ENST00000696512.1;ENST00000677187.1;ENST00000561095.1	24509;32128;2574;5559	5'UTR;5'UTR;5'UTR;Body	5'UTR	protein_coding;protein_coding;retained_intron;nonsense_mediated_decay	mRNA	mRNA	Shelf				DNA	TcMar-Tigger	FALSE	TRUE
ch.15.1556816R_BC21	ch.15.1556816R	chr15	+	90207259	90207260		FALSE	FALSE	II	ch	SEMA4B	SEMA4B;SEMA4B;SEMA4B;SEMA4B;SEMA4B;SEMA4B;SEMA4B;SEMA4B;SEMA4B	ENST00000559300.5;ENST00000560089.5;ENST00000558051.2;ENST00000332496.10;ENST00000411539.7;ENST00000558895.5;ENST00000559322.5;ENST00000559792.5;ENST00000561085.1	22342;5839;5724;22297;5930;16916;46656;15332;22340	Body;Body;Body;Body;Body;Body;Body;Body;Body	Body	nonsense_mediated_decay;nonsense_mediated_decay;processed_transcript;protein_coding;protein_coding;protein_coding;protein_coding;protein_coding;protein_coding	mRNA	mRNA	OpenSea						FALSE	TRUE
ch.15.1582754F_BC21	ch.15.1582754F	chr15	-	90951858	90951859	M_nonuniq	TRUE	FALSE	II	ch	UNC45A	UNC45A;UNC45A;UNC45A;UNC45A;UNC45A;UNC45A	ENST00000672480.1;ENST00000394275.7;ENST00000418476.2;ENST00000639885.1;ENST00000471780.1;ENST00000487875.5	21679;21679;16574;17818;2506;4622	Body;Body;Body;Body;Body;Body	Body	nonsense_mediated_decay;protein_coding;protein_coding;protein_coding;retained_intron;retained_intron	mRNA	mRNA	Shelf				SINE	Alu	FALSE	TRUE
ch.15.1606867R_BC21	ch.15.1606867R	chr15	+	92003950	92003951		FALSE	FALSE	II	ch	SLCO3A1	SLCO3A1;SLCO3A1;SLCO3A1;SLCO3A1;SLCO3A1	ENST00000555769.5;ENST00000556649.1;ENST00000318445.11;ENST00000424469.2;ENST00000553653.5	149615;62633;150243;150095;150228	Body;Body;Body;Body;Body	Body	processed_transcript;processed_transcript;protein_coding;protein_coding;retained_intron	mRNA	mRNA	OpenSea						FALSE	TRUE
ch.15.1614682R_BC21	ch.15.1614682R	chr15	+	92313070	92313071		FALSE	FALSE	II	ch	ENSG00000260661	ENSG00000260661	ENST00000561674.1	17967	5'UTR	5'UTR	lncRNA	lncRNA	lncRNA	OpenSea				SINE	Alu	FALSE	TRUE
ch.15.1681270R_BC21	ch.15.1681270R	chr15	+	94959851	94959852		FALSE	FALSE	II	ch	ENSG00000277654	ENSG00000277654;ENSG00000277654;ENSG00000277654;ENSG00000277654;ENSG00000277654;ENSG00000277654	ENST00000614581.1;ENST00000615751.4;ENST00000618377.1;ENST00000618611.4;ENST00000621842.4;ENST00000648065.1	103004;103062;103318;118793;103065;118766	Body;Body;Body;Body;Body;Body	Body	processed_transcript;processed_transcript;processed_transcript;processed_transcript;processed_transcript;processed_transcript	processed_transcript	processed_transcript	OpenSea						FALSE	TRUE
ch.15.1724167F_BC21	ch.15.1724167F	chr15	-	97028928	97028929		FALSE	FALSE	II	ch						Intergenic		No RNA Associated	No RNA Associated	OpenSea				LTR	ERVL	FALSE	TRUE
ch.15.1787851R_BC21	ch.15.1787851R	chr15	+	99713173	99713174		FALSE	FALSE	II	ch	MEF2A	MEF2A;MEF2A;MEF2A;MEF2A;MEF2A;MEF2A;MEF2A;MEF2A;MEF2A;MEF2A	ENST00000338042.11;ENST00000354410.9;ENST00000449277.6;ENST00000557785.5;ENST00000557942.6;ENST00000558812.5;ENST00000686611.1;ENST00000690055.1;ENST00000691492.1;ENST00000561125.2	147190;147474;147184;147194;147190;147246;147147;147161;147156;6579	Body;Body;Body;Body;Body;Body;Body;Body;Body;Body	Body	protein_coding;protein_coding;protein_coding;protein_coding;protein_coding;protein_coding;protein_coding;protein_coding;protein_coding;retained_intron	mRNA	mRNA	OpenSea						FALSE	TRUE
ch.15.1820989F_BC21	ch.15.1820989F	chr15	-	100980736	100980737		FALSE	FALSE	II	ch	LRRK1	LRRK1;LRRK1;LRRK1;LRRK1	ENST00000525284.5;ENST00000531270.5;ENST00000388948.8;ENST00000532029.6	56134;56134;61380;61392	Body;Body;Body;Body	Body	nonsense_mediated_decay;nonsense_mediated_decay;protein_coding;protein_coding	mRNA	mRNA	OpenSea				LINE	L1	FALSE	TRUE
ch.15.206373F_BC21	ch.15.206373F	chr15	-	30916019	30916020		FALSE	FALSE	II	ch	FAN1	FAN1;FAN1;FAN1;FAN1;FAN1;FAN1;FAN1;FAN1;FAN1;FAN1;FAN1;FAN1;FAN1;FAN1;FAN1;FAN1;FAN1;FAN1;FAN1;FAN1;FAN1	ENST00000565280.5;ENST00000654056.1;ENST00000661974.1;ENST00000664070.1;ENST00000670074.1;ENST00000667837.1;ENST00000362065.9;ENST00000656435.1;ENST00000657391.1;ENST00000664837.1;ENST00000670849.1;ENST00000568145.6;ENST00000602886.2;ENST00000654013.1;ENST00000655421.1;ENST00000656109.1;ENST00000656307.1;ENST00000662114.1;ENST00000665705.1;ENST00000665894.1;ENST00000666852.1	12108;12156;10850;12123;12116;25461;12105;12156;12156;12116;12134;12156;12033;12119;12127;12108;12108;12099;12095;12116;12108	Body;Body;Body;Body;Body;Body;Body;Body;Body;Body;Body;Body;Body;Body;Body;Body;Body;Body;Body;Body;Body	Body	nonsense_mediated_decay;nonsense_mediated_decay;nonsense_mediated_decay;nonsense_mediated_decay;nonsense_mediated_decay;processed_transcript;protein_coding;protein_coding;protein_coding;protein_coding;protein_coding;retained_intron;retained_intron;retained_intron;retained_intron;retained_intron;retained_intron;retained_intron;retained_intron;retained_intron;retained_intron	mRNA	mRNA	OpenSea						FALSE	TRUE
ch.15.23362502F_TC21	ch.15.23362502F	chr15	-	25566261	25566262	M_SNP_AFR_1pt,M_SNP_AMR_1pt,M_SNP_EAS_1pt,M_SNP_EUR_1pt,M_SNP_SAS_1pt,M_SNPcommon_1pt,M_SNPcommon_5pt,M_nonuniq	TRUE	FALSE	II	ch	LINC02250	LINC02250;LINC02250;LINC02250;LINC02250;LINC02250;LINC02250	ENST00000422117.1;ENST00000651932.1;ENST00000655390.1;ENST00000659420.1;ENST00000660564.1;ENST00000665366.1	12530;12545;12545;12545;12552;12545	5'UTR;5'UTR;5'UTR;5'UTR;5'UTR;5'UTR	5'UTR	lncRNA;lncRNA;lncRNA;lncRNA;lncRNA;lncRNA	lncRNA	lncRNA	OpenSea				LTR	ERV1	FALSE	TRUE
ch.15.23688912F_BC21	ch.15.23688912F	chr15	-	25892671	25892672		FALSE	FALSE	II	ch						Intergenic		No RNA Associated	No RNA Associated	OpenSea						FALSE	TRUE
ch.15.23721785F_BC21	ch.15.23721785F	chr15	-	25925544	25925545		FALSE	FALSE	II	ch	LINC02346	LINC02346;LINC02346;LINC02346;LINC02346;LINC02346;LINC02346	ENST00000383019.2;ENST00000557171.1;ENST00000654579.1;ENST00000659702.1;ENST00000659855.1;ENST00000669487.1	23185;23112;23128;23426;23264;23194	Body;Body;Body;Body;Body;Body	Body	lncRNA;lncRNA;lncRNA;lncRNA;lncRNA;lncRNA	lncRNA	lncRNA	OpenSea				LTR	ERV1	FALSE	TRUE
ch.15.23774000R_BC21	ch.15.23774000R	chr15	+	25977759	25977760	M_SNP_AFR_1pt,M_SNP_AMR_1pt,M_SNP_EAS_1pt,M_SNP_EUR_1pt,M_SNP_SAS_1pt,M_SNPcommon_1pt,M_SNPcommon_5pt	TRUE	FALSE	II	ch	LINC02346	LINC02346;LINC02346;LINC02346;LINC02346	ENST00000383019.2;ENST00000654579.1;ENST00000659702.1;ENST00000669487.1	75400;75343;75641;75409	Body;Body;Body;Body	Body	lncRNA;lncRNA;lncRNA;lncRNA	lncRNA	lncRNA	OpenSea				SINE	Alu	FALSE	TRUE
ch.15.25649867R_BC21	ch.15.25649867R	chr15	+	27731125	27731126		FALSE	FALSE	II	ch						Intergenic		No RNA Associated	No RNA Associated	OpenSea						FALSE	TRUE
ch.15.292390F_BC21	ch.15.292390F	chr15	-	34949270	34949271		FALSE	FALSE	II	ch	AQR	AQR;AQR;AQR;AQR	ENST00000543879.6;ENST00000156471.10;ENST00000560117.1;ENST00000558202.1	20463;20472;15183;15132	5'UTR;5'UTR;5'UTR;5'UTR	5'UTR	nonsense_mediated_decay;protein_coding;protein_coding;retained_intron	mRNA	mRNA	OpenSea				SINE	Alu	FALSE	TRUE
ch.15.31224719R_BC21	ch.15.31224719R	chr15	+	33145225	33145226		FALSE	FALSE	II	ch	FMN1	FMN1;FMN1;FMN1	ENST00000674090.1;ENST00000561249.5;ENST00000616417.5	49456;9815;49489	5'UTR;5'UTR;5'UTR	5'UTR	processed_transcript;protein_coding;protein_coding	mRNA	mRNA	OpenSea						FALSE	TRUE
ch.15.327351R_BC21	ch.15.327351R	chr15	+	36798102	36798103		FALSE	FALSE	II	ch	CDIN1	CDIN1;CDIN1;CDIN1;CDIN1;CDIN1;CDIN1;CDIN1;CDIN1;CDIN1;CDIN1;CDIN1;CDIN1;CDIN1;CDIN1;CDIN1	ENST00000642817.1;ENST00000646657.1;ENST00000563167.1;ENST00000565792.5;ENST00000566932.5;ENST00000338183.8;ENST00000437989.6;ENST00000562489.1;ENST00000562877.5;ENST00000566621.6;ENST00000567389.5;ENST00000569302.6;ENST00000643612.1;ENST00000646533.1;ENST00000566677.1	218451;218320;42158;101696;96053;157498;218259;96094;203203;218477;203209;218458;203226;218393;93790	Body;Body;Body;Body;Body;Body;Body;Body;Body;Body;Body;Body;Body;Body;Body	Body	nonsense_mediated_decay;nonsense_mediated_decay;processed_transcript;processed_transcript;processed_transcript;protein_coding;protein_coding;protein_coding;protein_coding;protein_coding;protein_coding;protein_coding;protein_coding;protein_coding;retained_intron	mRNA	mRNA	OpenSea						FALSE	TRUE
ch.15.32812813R_TC21	ch.15.32812813R	chr15	+	34733319	34733320	M_SNP_AFR_1pt,M_SNPcommon_1pt	FALSE	FALSE	II	ch						Intergenic		No RNA Associated	No RNA Associated	OpenSea						FALSE	TRUE
ch.15.33192669F_BC21	ch.15.33192669F	chr15	-	35113175	35113176		FALSE	FALSE	II	ch	ENSG00000259336	ENSG00000259336	ENST00000559246.1	56523	5'UTR	5'UTR	lncRNA	lncRNA	lncRNA	OpenSea						FALSE	TRUE
ch.15.35812004F_BC21	ch.15.35812004F	chr15	-	37732510	37732511		FALSE	FALSE	II	ch						Intergenic		No RNA Associated	No RNA Associated	OpenSea				DNA	TcMar-Tigger	FALSE	TRUE
ch.15.365777F_BC21	ch.15.365777F	chr15	-	39123865	39123866		FALSE	FALSE	II	ch	ENSG00000259345;LINC02694	ENSG00000259345;ENSG00000259345;ENSG00000259345;ENSG00000259345;LINC02694	ENST00000558209.1;ENST00000560484.1;ENST00000561058.5;ENST00000647271.1;ENST00000644461.1	303330;297110;150018;72139;495806	5'UTR;5'UTR;5'UTR;5'UTR;Body	5'UTR	lncRNA;lncRNA;lncRNA;lncRNA;lncRNA	lncRNA	lncRNA	OpenSea						FALSE	TRUE
ch.15.37208706R_BC21	ch.15.37208706R	chr15	+	39129212	39129213		FALSE	FALSE	II	ch	ENSG00000259345;LINC02694	ENSG00000259345;ENSG00000259345;ENSG00000259345;ENSG00000259345;LINC02694	ENST00000558209.1;ENST00000560484.1;ENST00000561058.5;ENST00000647271.1;ENST00000644461.1	297983;291763;144671;66792;501153	5'UTR;5'UTR;5'UTR;5'UTR;Body	5'UTR	lncRNA;lncRNA;lncRNA;lncRNA;lncRNA	lncRNA	lncRNA	OpenSea				LTR	ERVL	FALSE	TRUE
ch.15.374589R_BC21	ch.15.374589R	chr15	+	39587807	39587808		FALSE	FALSE	II	ch	THBS1	THBS1;THBS1;THBS1;THBS1	ENST00000260356.6;ENST00000466755.1;ENST00000490247.1;ENST00000497720.1	6729;356;-1040;377	Body;Body;TSS1500;Body	TSS1500	protein_coding;retained_intron;retained_intron;retained_intron	mRNA	mRNA	OpenSea				SINE	MIR	FALSE	TRUE
ch.15.381296F_BC21	ch.15.381296F	chr15	-	39926874	39926875		FALSE	FALSE	II	ch						Intergenic		No RNA Associated	No RNA Associated	OpenSea						FALSE	TRUE
ch.15.38937523R_TC21	ch.15.38937523R	chr15	+	40858032	40858033		FALSE	FALSE	II	ch	SPINT1	SPINT1;SPINT1	ENST00000344051.8;ENST00000562057.6	14015;13985	Body;Body	Body	protein_coding;protein_coding	mRNA	mRNA	OpenSea						FALSE	TRUE
ch.15.403279R_BC21	ch.15.403279R	chr15	+	40624771	40624772		FALSE	FALSE	II	ch	KNL1	KNL1;KNL1;KNL1;KNL1;KNL1	ENST00000526913.5;ENST00000534204.1;ENST00000346991.9;ENST00000399668.7;ENST00000533001.1	1640;30500;30752;30523;30507	1stExon;Body;Body;Body;Body	1stExon	nonsense_mediated_decay;nonsense_mediated_decay;protein_coding;protein_coding;retained_intron	mRNA	mRNA	OpenSea						FALSE	TRUE
ch.15.406975R_BC21	ch.15.406975R	chr15	+	40728880	40728881		FALSE	FALSE	II	ch	RAD51	RAD51;RAD51;RAD51;RAD51;RAD51;RAD51;RAD51;RAD51	ENST00000525066.5;ENST00000531277.2;ENST00000267868.8;ENST00000382643.7;ENST00000423169.6;ENST00000532743.6;ENST00000557850.5;ENST00000645673.2	33694;30124;33707;33707;33752;33355;33709;33707	Body;Body;Body;Body;Body;Body;Body;Body	Body	nonsense_mediated_decay;nonsense_mediated_decay;protein_coding;protein_coding;protein_coding;protein_coding;protein_coding;protein_coding	mRNA	mRNA	OpenSea						FALSE	TRUE
ch.15.415873F_BC21	ch.15.415873F	chr15	-	40986996	40986997		FALSE	FALSE	II	ch	INO80	INO80;INO80;INO80;INO80;INO80;INO80;INO80;INO80;INO80;INO80;INO80	ENST00000558357.6;ENST00000559995.2;ENST00000696949.1;ENST00000561244.1;ENST00000648947.1;ENST00000558270.2;ENST00000560799.6;ENST00000696947.1;ENST00000696948.1;ENST00000696950.1;ENST00000696951.1	129136;82663;129136;18361;129284;82663;10994;-683;18924;36754;18861	5'UTR;5'UTR;5'UTR;5'UTR;5'UTR;5'UTR;5'UTR;TSS1500;5'UTR;5'UTR;1stExon	TSS1500	nonsense_mediated_decay;nonsense_mediated_decay;nonsense_mediated_decay;processed_transcript;protein_coding;retained_intron;retained_intron;retained_intron;retained_intron;retained_intron;retained_intron	mRNA	mRNA	OpenSea						FALSE	TRUE
ch.15.415980F_BC21	ch.15.415980F	chr15	-	40989247	40989248		FALSE	FALSE	II	ch	INO80	INO80;INO80;INO80;INO80;INO80;INO80;INO80;INO80;INO80;INO80	ENST00000558357.6;ENST00000559995.2;ENST00000696949.1;ENST00000561244.1;ENST00000648947.1;ENST00000558270.2;ENST00000560799.6;ENST00000696948.1;ENST00000696950.1;ENST00000696951.1	126885;80412;126885;16110;127033;80412;8743;16673;34503;16610	5'UTR;5'UTR;5'UTR;5'UTR;5'UTR;5'UTR;5'UTR;5'UTR;5'UTR;5'UTR	5'UTR	nonsense_mediated_decay;nonsense_mediated_decay;nonsense_mediated_decay;processed_transcript;protein_coding;retained_intron;retained_intron;retained_intron;retained_intron;retained_intron	mRNA	mRNA	OpenSea						FALSE	TRUE
ch.15.427045F_BC21	ch.15.427045F	chr15	-	41292734	41292735		FALSE	FALSE	II	ch	ENSG00000285920;OIP5-AS1	ENSG00000285920;ENSG00000285920;ENSG00000285920;OIP5-AS1;OIP5-AS1;OIP5-AS1;OIP5-AS1;OIP5-AS1	ENST00000649527.1;ENST00000668616.1;ENST00000661438.1;ENST00000500949.6;ENST00000501665.2;ENST00000558945.5;ENST00000560706.5;ENST00000561275.5	8722;8728;6724;8730;8703;8745;8727;8729	Body;Body;Body;Body;Body;Body;Body;Body	Body	processed_transcript;processed_transcript;protein_coding;lncRNA;lncRNA;lncRNA;lncRNA;lncRNA	mRNA	mRNA	OpenSea						FALSE	TRUE
ch.15.429642R_BC21	ch.15.429642R	chr15	+	41355549	41355550		FALSE	FALSE	II	ch	ENSG00000285920;NUSAP1	ENSG00000285920;ENSG00000285920;ENSG00000285920;NUSAP1;NUSAP1;NUSAP1;NUSAP1;NUSAP1;NUSAP1;NUSAP1;NUSAP1;NUSAP1;NUSAP1	ENST00000649527.1;ENST00000668616.1;ENST00000661438.1;ENST00000557840.5;ENST00000560898.5;ENST00000558123.5;ENST00000260359.10;ENST00000414849.6;ENST00000450592.6;ENST00000559596.6;ENST00000560177.5;ENST00000560747.5;ENST00000668273.1	71537;71543;69539;13154;4448;22856;22856;22679;22679;22669;22637;22664;34756	Body;Body;Body;Body;Body;Body;Body;Body;Body;Body;Body;Body;Body	Body	processed_transcript;processed_transcript;protein_coding;nonsense_mediated_decay;nonsense_mediated_decay;processed_transcript;protein_coding;protein_coding;protein_coding;protein_coding;protein_coding;protein_coding;protein_coding	mRNA	mRNA	OpenSea						FALSE	TRUE
ch.15.430474R_BC21	ch.15.430474R	chr15	+	41372734	41372735		FALSE	FALSE	II	ch	ENSG00000285920;NUSAP1	ENSG00000285920;ENSG00000285920;ENSG00000285920;NUSAP1;NUSAP1;NUSAP1;NUSAP1;NUSAP1;NUSAP1;NUSAP1;NUSAP1;NUSAP1;NUSAP1;NUSAP1	ENST00000649527.1;ENST00000668616.1;ENST00000661438.1;ENST00000557840.5;ENST00000560898.5;ENST00000558123.5;ENST00000260359.10;ENST00000414849.6;ENST00000450592.6;ENST00000559596.6;ENST00000560177.5;ENST00000560747.5;ENST00000668273.1;ENST00000560318.1	88722;88728;86724;30339;21633;40041;40041;39864;39864;39854;39822;39849;51941;6988	Body;Body;Body;Body;Body;Body;Body;Body;Body;Body;Body;Body;Body;Body	Body	processed_transcript;processed_transcript;protein_coding;nonsense_mediated_decay;nonsense_mediated_decay;processed_transcript;protein_coding;protein_coding;protein_coding;protein_coding;protein_coding;protein_coding;protein_coding;retained_intron	mRNA	mRNA	OpenSea						FALSE	TRUE
ch.15.433532F_BC21	ch.15.433532F	chr15	-	41442027	41442028		FALSE	FALSE	II	ch	RTF1	RTF1;RTF1;RTF1	ENST00000462276.1;ENST00000558298.5;ENST00000389629.9	24896;33620;24933	Body;Body;Body	Body	processed_transcript;processed_transcript;protein_coding	mRNA	mRNA	OpenSea						FALSE	TRUE
ch.15.44425730F_BC21	ch.15.44425730F	chr15	-	46346239	46346240		FALSE	FALSE	II	ch	ENSG00000287020	ENSG00000287020	ENST00000669454.1	28847	Body	Body	lncRNA	lncRNA	lncRNA	OpenSea						FALSE	TRUE
ch.15.45894638R_BC21	ch.15.45894638R	chr15	+	47815148	47815149		FALSE	FALSE	II	ch	ENSG00000259754;LINC01491	ENSG00000259754;ENSG00000259754;ENSG00000259754;LINC01491;LINC01491;LINC01491;LINC01491;LINC01491;LINC01491;LINC01491;LINC01491;LINC01491;LINC01491;LINC01491;LINC01491	ENST00000662551.1;ENST00000664705.1;ENST00000665188.1;ENST00000558792.6;ENST00000561238.2;ENST00000651940.1;ENST00000652887.1;ENST00000653152.1;ENST00000654238.1;ENST00000656461.1;ENST00000657527.1;ENST00000669298.1;ENST00000669602.1;ENST00000669849.1;ENST00000671085.1	2420;2420;2300;31102;31112;31094;31109;31112;31094;31102;31102;31108;31108;31094;31097	Body;Body;Body;5'UTR;5'UTR;5'UTR;5'UTR;5'UTR;5'UTR;5'UTR;5'UTR;5'UTR;5'UTR;5'UTR;5'UTR	5'UTR	lncRNA;lncRNA;lncRNA;lncRNA;lncRNA;lncRNA;lncRNA;lncRNA;lncRNA;lncRNA;lncRNA;lncRNA;lncRNA;lncRNA;lncRNA	lncRNA	lncRNA	OpenSea						FALSE	TRUE
ch.15.46384616R_BC21	ch.15.46384616R	chr15	+	48305126	48305127		FALSE	FALSE	II	ch						Intergenic		No RNA Associated	No RNA Associated	OpenSea						FALSE	TRUE
ch.15.46395492R_BC21	ch.15.46395492R	chr15	+	48316002	48316003		FALSE	FALSE	II	ch	DUT-AS1	DUT-AS1	ENST00000560323.1	15854	5'UTR	5'UTR	lncRNA	lncRNA	lncRNA	OpenSea				LTR	ERV1	FALSE	TRUE
ch.15.465126R_BC21	ch.15.465126R	chr15	+	42436872	42436873		FALSE	FALSE	II	ch	ZNF106	ZNF106;ZNF106;ZNF106;ZNF106;ZNF106	ENST00000263805.8;ENST00000564754.7;ENST00000565380.5;ENST00000565500.5;ENST00000565611.5	20660;54269;54233;11426;20641	5'UTR;5'UTR;5'UTR;5'UTR;5'UTR	5'UTR	protein_coding;protein_coding;protein_coding;protein_coding;protein_coding	mRNA	mRNA	OpenSea						FALSE	TRUE
ch.15.47805190R_TC21	ch.15.47805190R	chr15	+	49725700	49725701		FALSE	FALSE	II	ch						Intergenic		No RNA Associated	No RNA Associated	OpenSea				LINE	L1	FALSE	TRUE
ch.15.481908R_BC21	ch.15.481908R	chr15	+	43025707	43025708		FALSE	FALSE	II	ch	UBR1	UBR1;UBR1;UBR1;UBR1;UBR1	ENST00000564540.5;ENST00000569066.2;ENST00000290650.9;ENST00000546274.6;ENST00000569243.5	2098;12122;80331;80406;956	5'UTR;5'UTR;5'UTR;5'UTR;5'UTR	5'UTR	nonsense_mediated_decay;nonsense_mediated_decay;protein_coding;protein_coding;protein_coding	mRNA	mRNA	OpenSea				LINE	L2	FALSE	TRUE
ch.15.492843F_BC21	ch.15.492843F	chr15	-	43432567	43432568		FALSE	FALSE	II	ch	TP53BP1	TP53BP1;TP53BP1;TP53BP1;TP53BP1;TP53BP1;TP53BP1;TP53BP1	ENST00000411772.5;ENST00000417342.1;ENST00000263801.7;ENST00000382039.7;ENST00000382044.9;ENST00000450115.6;ENST00000572085.5	23764;5840;78047;60538;60589;60560;60589	5'UTR;5'UTR;5'UTR;5'UTR;5'UTR;5'UTR;5'UTR	5'UTR	nonsense_mediated_decay;nonsense_mediated_decay;protein_coding;protein_coding;protein_coding;protein_coding;retained_intron	mRNA	mRNA	OpenSea						FALSE	TRUE
ch.15.507483F_BC21	ch.15.507483F	chr15	-	44028724	44028725		FALSE	FALSE	II	ch	FRMD5	FRMD5;FRMD5;FRMD5;FRMD5;FRMD5;FRMD5	ENST00000421674.5;ENST00000451277.5;ENST00000458630.5;ENST00000402883.5;ENST00000417257.6;ENST00000484674.5	166469;166528;166316;166486;166547;165722	5'UTR;5'UTR;5'UTR;5'UTR;5'UTR;5'UTR	5'UTR	nonsense_mediated_decay;nonsense_mediated_decay;nonsense_mediated_decay;protein_coding;protein_coding;protein_coding	mRNA	mRNA	OpenSea						FALSE	TRUE
ch.15.50992641R_BC21	ch.15.50992641R	chr15	+	52913151	52913152		FALSE	FALSE	II	ch						Intergenic		No RNA Associated	No RNA Associated	OpenSea				LINE	L1	FALSE	TRUE
ch.15.59620222F_BC21	ch.15.59620222F	chr15	-	61540730	61540731		FALSE	FALSE	II	ch	ENSG00000259616	ENSG00000259616	ENST00000559783.2	94719	5'UTR	5'UTR	lncRNA	lncRNA	lncRNA	OpenSea				DNA	TcMar-Tigger	FALSE	TRUE
ch.15.600374F_BC21	ch.15.600374F	chr15	-	48900974	48900975		FALSE	FALSE	II	ch	SHC4	SHC4	ENST00000332408.9	62945	5'UTR	5'UTR	protein_coding	mRNA	mRNA	OpenSea				DNA	hAT-Charlie	FALSE	TRUE
ch.15.607847R_TC21	ch.15.607847R	chr15	+	49284282	49284283		FALSE	FALSE	II	ch	GALK2	GALK2;GALK2;GALK2;GALK2;GALK2;GALK2;GALK2;GALK2;GALK2	ENST00000560119.5;ENST00000561014.1;ENST00000327171.7;ENST00000396509.6;ENST00000544523.5;ENST00000558399.5;ENST00000559454.5;ENST00000560031.6;ENST00000560138.5	114023;45063;128518;114079;114001;577;113805;114036;114000	Body;Body;Body;Body;Body;Body;Body;Body;Body	Body	nonsense_mediated_decay;processed_transcript;protein_coding;protein_coding;protein_coding;protein_coding;protein_coding;protein_coding;protein_coding	mRNA	mRNA	OpenSea						FALSE	TRUE
ch.15.60937411R_BC21	ch.15.60937411R	chr15	+	62858158	62858159		FALSE	FALSE	II	ch	ENSG00000259370	ENSG00000259370	ENST00000557994.1	25876	5'UTR	5'UTR	lncRNA	lncRNA	lncRNA	OpenSea						FALSE	FALSE
ch.15.61175060F_BC21	ch.15.61175060F	chr15	-	63095807	63095808		FALSE	FALSE	II	ch	ENSG00000259672	ENSG00000259672;ENSG00000259672	ENST00000648659.1;ENST00000665500.1	4441;4723	Body;Body	Body	lncRNA;lncRNA	lncRNA	lncRNA	OpenSea						FALSE	TRUE
ch.15.62563063R_BC21	ch.15.62563063R	chr15	+	64483810	64483811		FALSE	FALSE	II	ch	ZNF609	ZNF609;ZNF609	ENST00000326648.5;ENST00000416172.1	23233;23069	Body;Body	Body	protein_coding;protein_coding	mRNA	mRNA	OpenSea				SINE	Alu	FALSE	TRUE
ch.15.62766193F_BC21	ch.15.62766193F	chr15	-	64686940	64686941		FALSE	FALSE	II	ch						Intergenic		No RNA Associated	No RNA Associated	OpenSea						FALSE	TRUE
ch.15.62796485F_BC21	ch.15.62796485F	chr15	-	64717232	64717233		FALSE	FALSE	II	ch	ENSG00000259635	ENSG00000259635	ENST00000560387.1	15985	Body	Body	lncRNA	lncRNA	lncRNA	OpenSea						FALSE	TRUE
ch.15.64945366R_TC21	ch.15.64945366R	chr15	+	66865973	66865974		FALSE	FALSE	II	ch	ENSG00000277152	ENSG00000277152	ENST00000617013.1	5671	1stExon	1stExon	lncRNA	lncRNA	lncRNA	OpenSea						FALSE	TRUE
ch.15.658653F_BC21	ch.15.658653F	chr15	-	51783137	51783138		FALSE	FALSE	II	ch	TMOD2	TMOD2;TMOD2;TMOD2;TMOD2;TMOD2	ENST00000561407.1;ENST00000249700.9;ENST00000435126.6;ENST00000539962.6;ENST00000560576.1	316;31541;31471;31541;31523	Body;Body;Body;Body;Body	Body	nonsense_mediated_decay;protein_coding;protein_coding;protein_coding;retained_intron	mRNA	mRNA	OpenSea						FALSE	TRUE
ch.15.65986670F_BC21	ch.15.65986670F	chr15	-	67907277	67907278		FALSE	FALSE	II	ch						Intergenic		No RNA Associated	No RNA Associated	OpenSea				LTR	ERVL	FALSE	TRUE
ch.15.663480R_BC21	ch.15.663480R	chr15	+	51964983	51964984		FALSE	FALSE	II	ch	LEO1;MAPK6	LEO1;LEO1;MAPK6	ENST00000299601.10;ENST00000315141.5;ENST00000560802.1	6795;6793;12878	5'UTR;5'UTR;Body	5'UTR	protein_coding;protein_coding;processed_transcript	mRNA	mRNA	OpenSea						FALSE	TRUE
ch.15.67797584R_TC21	ch.15.67797584R	chr15	+	69718190	69718191		FALSE	FALSE	II	ch	DRAIC	DRAIC	ENST00000647319.1	89407	Body	Body	lncRNA	lncRNA	lncRNA	OpenSea				DNA	TcMar-Tigger	FALSE	TRUE
ch.15.68126615R_TC21	ch.15.68126615R	chr15	+	70047221	70047222		FALSE	FALSE	II	ch						Intergenic		No RNA Associated	No RNA Associated	OpenSea						FALSE	TRUE
ch.15.72993206F_BC21	ch.15.72993206F	chr15	-	74913811	74913812	M_SNP_EUR_1pt	FALSE	FALSE	II	ch						Intergenic		No RNA Associated	No RNA Associated	OpenSea				LINE	L1	FALSE	TRUE
ch.15.73674797F_BC21	ch.15.73674797F	chr15	-	75595400	75595401		FALSE	FALSE	II	ch	ENSG00000260269	ENSG00000260269;ENSG00000260269;ENSG00000260269;ENSG00000260269	ENST00000565138.5;ENST00000566032.5;ENST00000567875.5;ENST00000568707.1	5784;5805;5786;5786	5'UTR;5'UTR;5'UTR;5'UTR	5'UTR	lncRNA;lncRNA;lncRNA;lncRNA	lncRNA	lncRNA	OpenSea						FALSE	TRUE
ch.15.74293042R_BC21	ch.15.74293042R	chr15	+	76213645	76213646		FALSE	FALSE	II	ch	ETFA;TMEM266	ETFA;TMEM266	ENST00000690610.1;ENST00000561302.5	97830;153661	5'UTR;Body	5'UTR	nonsense_mediated_decay;nonsense_mediated_decay	nonsense_mediated_decay	nonsense_mediated_decay	OpenSea						FALSE	TRUE
ch.15.75815792R_BC21	ch.15.75815792R	chr15	+	77736394	77736395	M_2extBase_SNP_SAS_1pt	FALSE	FALSE	II	ch	LINGO1	LINGO1;LINGO1;LINGO1;LINGO1;LINGO1;LINGO1;LINGO1;LINGO1	ENST00000564066.1;ENST00000567605.5;ENST00000568951.5;ENST00000561686.5;ENST00000562933.5;ENST00000563316.5;ENST00000566711.5;ENST00000570216.5	83830;83134;84460;50620;83938;84477;83058;84506	5'UTR;5'UTR;5'UTR;5'UTR;5'UTR;5'UTR;5'UTR;5'UTR	5'UTR	processed_transcript;processed_transcript;processed_transcript;protein_coding;protein_coding;protein_coding;protein_coding;protein_coding	mRNA	mRNA	OpenSea				SINE	MIR	FALSE	TRUE
ch.15.76992553F_BO21	ch.15.76992553F	chr15	-	78913155	78913156		FALSE	FALSE	II	ch						Intergenic		No RNA Associated	No RNA Associated	OpenSea				SINE	MIR	FALSE	TRUE
ch.15.77744308R_BC21	ch.15.77744308R	chr15	+	79664910	79664911		FALSE	FALSE	II	ch						Intergenic		No RNA Associated	No RNA Associated	OpenSea				LTR	ERVL-MaLR	FALSE	TRUE
ch.15.77890571R_BC21	ch.15.77890571R	chr15	+	79811173	79811174		FALSE	FALSE	II	ch						Intergenic		No RNA Associated	No RNA Associated	OpenSea						FALSE	TRUE
ch.15.79573225R_TC21	ch.15.79573225R	chr15	+	81493828	81493829		FALSE	FALSE	II	ch	ENSG00000259543;TMC3-AS1	ENSG00000259543;TMC3-AS1;TMC3-AS1	ENST00000559211.1;ENST00000560851.2;ENST00000642113.1	66381;161918;83224	Body;Body;Body	Body	lncRNA;lncRNA;lncRNA	lncRNA	lncRNA	OpenSea						FALSE	TRUE
ch.15.811911R_BC21	ch.15.811911R	chr15	+	59163305	59163306		FALSE	FALSE	II	ch	MYO1E	MYO1E;MYO1E	ENST00000288235.9;ENST00000559269.5	209566;64285	5'UTR;5'UTR	5'UTR	protein_coding;protein_coding	mRNA	mRNA	OpenSea						FALSE	TRUE
ch.15.814613R_BC21	ch.15.814613R	chr15	+	59228791	59228792		FALSE	FALSE	II	ch	MYO1E	MYO1E;MYO1E;MYO1E;MYO1E	ENST00000558571.1;ENST00000558814.1;ENST00000288235.9;ENST00000559269.5	143736;36206;144080;-1201	5'UTR;5'UTR;5'UTR;TSS1500	TSS1500	nonsense_mediated_decay;processed_transcript;protein_coding;protein_coding	mRNA	mRNA	OpenSea						FALSE	TRUE
ch.15.825727F_BC21	ch.15.825727F	chr15	-	59647844	59647845		FALSE	FALSE	II	ch	ENSG00000227161;GTF2A2	ENSG00000227161;GTF2A2;GTF2A2;GTF2A2;GTF2A2;GTF2A2;GTF2A2;GTF2A2;GTF2A2	ENST00000441746.1;ENST00000267869.8;ENST00000559141.1;ENST00000396060.7;ENST00000396061.5;ENST00000396063.5;ENST00000396064.7;ENST00000484743.5;ENST00000559706.1	24458;9653;9631;9671;9635;9670;9676;9676;9677	5'UTR;5'UTR;5'UTR;5'UTR;5'UTR;5'UTR;5'UTR;5'UTR;5'UTR	5'UTR	lncRNA;processed_transcript;processed_transcript;protein_coding;protein_coding;protein_coding;protein_coding;protein_coding;protein_coding	mRNA	mRNA	OpenSea				SINE	Alu	FALSE	TRUE
ch.15.83678010R_TC21	ch.15.83678010R	chr15	+	85333774	85333775		FALSE	FALSE	II	ch						Intergenic		No RNA Associated	No RNA Associated	OpenSea						FALSE	TRUE
ch.15.84103R_BC21	ch.15.84103R	chr15	+	25562620	25562621		FALSE	FALSE	II	ch	LINC02250	LINC02250;LINC02250;LINC02250;LINC02250;LINC02250;LINC02250	ENST00000422117.1;ENST00000651932.1;ENST00000655390.1;ENST00000659420.1;ENST00000660564.1;ENST00000665366.1	16171;16186;16186;16186;16193;16186	5'UTR;5'UTR;5'UTR;5'UTR;5'UTR;5'UTR	5'UTR	lncRNA;lncRNA;lncRNA;lncRNA;lncRNA;lncRNA	lncRNA	lncRNA	OpenSea				LINE	L1	FALSE	TRUE
ch.15.84283968F_BC21	ch.15.84283968F	chr15	-	85939732	85939733		FALSE	FALSE	II	ch						Intergenic		No RNA Associated	No RNA Associated	OpenSea						FALSE	TRUE
ch.15.843512R_BC21	ch.15.843512R	chr15	+	60435717	60435718		FALSE	FALSE	II	ch	ICE2	ICE2;ICE2;ICE2;ICE2	ENST00000558181.5;ENST00000561124.1;ENST00000261520.9;ENST00000558121.5	43443;4951;43425;7354	5'UTR;5'UTR;5'UTR;5'UTR	5'UTR	nonsense_mediated_decay;processed_transcript;protein_coding;retained_intron	mRNA	mRNA	OpenSea				SINE	Alu	FALSE	TRUE
ch.15.84621F_BC21	ch.15.84621F	chr15	-	25583388	25583389		FALSE	FALSE	II	ch						Intergenic		No RNA Associated	No RNA Associated	OpenSea				LINE	L1	FALSE	TRUE
ch.15.859615F_BC21	ch.15.859615F	chr15	-	61075201	61075202		FALSE	FALSE	II	ch	RORA	RORA;RORA;RORA;RORA;RORA;RORA	ENST00000551975.5;ENST00000559145.1;ENST00000560300.1;ENST00000335670.11;ENST00000557822.5;ENST00000561093.1	153932;154024;154032;154101;154042;154030	5'UTR;5'UTR;5'UTR;5'UTR;5'UTR;5'UTR	5'UTR	nonsense_mediated_decay;processed_transcript;processed_transcript;protein_coding;retained_intron;retained_intron	mRNA	mRNA	OpenSea				DNA	hAT-Charlie	FALSE	TRUE
ch.15.86030110R_TC21	ch.15.86030110R	chr15	+	87685874	87685875		FALSE	FALSE	II	ch	ENSG00000259560	ENSG00000259560;ENSG00000259560	ENST00000560439.1;ENST00000665121.1	17978;17951	5'UTR;5'UTR	5'UTR	lncRNA;lncRNA	lncRNA	lncRNA	OpenSea						FALSE	TRUE
ch.15.865366R_TC21	ch.15.865366R	chr15	+	61338164	61338165		FALSE	FALSE	II	ch	ENSG00000259616	ENSG00000259616	ENST00000559783.2	297285	5'UTR	5'UTR	lncRNA	lncRNA	lncRNA	OpenSea						FALSE	TRUE
ch.15.89498F_BC21	ch.15.89498F	chr15	-	25735879	25735880		FALSE	FALSE	II	ch	ATP10A	ATP10A;ATP10A;ATP10A;ATP10A;ATP10A;ATP10A;ATP10A;ATP10A	ENST00000673676.1;ENST00000620538.2;ENST00000673898.1;ENST00000356865.11;ENST00000555815.7;ENST00000673716.1;ENST00000673747.1;ENST00000673763.1	261;23845;126651;127844;127448;127464;127672;48481	5'UTR;5'UTR;5'UTR;5'UTR;5'UTR;5'UTR;5'UTR;5'UTR	5'UTR	nonsense_mediated_decay;processed_transcript;processed_transcript;protein_coding;protein_coding;protein_coding;protein_coding;protein_coding	mRNA	mRNA	Shore						FALSE	TRUE
ch.15.89883230F_BC21	ch.15.89883230F	chr15	-	91538995	91538996		FALSE	FALSE	II	ch	CRAT37	CRAT37;CRAT37;CRAT37	ENST00000555947.6;ENST00000664984.1;ENST00000687281.1	130288;130280;130261	Body;Body;Body	Body	lncRNA;lncRNA;lncRNA	lncRNA	lncRNA	OpenSea				DNA	hAT-Charlie	FALSE	TRUE
ch.15.90570017R_BC21	ch.15.90570017R	chr15	+	92225782	92225783		FALSE	FALSE	II	ch	ENSG00000260661	ENSG00000260661	ENST00000561674.1	105255	5'UTR	5'UTR	lncRNA	lncRNA	lncRNA	OpenSea						FALSE	TRUE
ch.15.91235825F_BC21	ch.15.91235825F	chr15	-	92891590	92891591		FALSE	FALSE	II	ch	CHASERR;ENSG00000279765	CHASERR;CHASERR;CHASERR;CHASERR;CHASERR;CHASERR;ENSG00000279765;ENSG00000279765	ENST00000554894.5;ENST00000555520.1;ENST00000556895.5;ENST00000557682.6;ENST00000653163.1;ENST00000554133.5;ENST00000629685.2;ENST00000630790.1	8703;3835;8729;8884;72051;7220;8178;5388	Body;Body;Body;Body;Body;Body;No GENCODE transcript;Body	Body	lncRNA;lncRNA;lncRNA;lncRNA;lncRNA;retained_intron;protein_coding;retained_intron	mRNA	mRNA	OpenSea						FALSE	TRUE
ch.15.92028544F_BC21	ch.15.92028544F	chr15	-	93684310	93684311	M_nonuniq	TRUE	FALSE	II	ch	ENSG00000258631	ENSG00000258631;ENSG00000258631	ENST00000554318.2;ENST00000653322.1	94444;91625	Body;Body	Body	lncRNA;lncRNA	lncRNA	lncRNA	OpenSea				LINE	L1	FALSE	TRUE
ch.15.920727F_BC21	ch.15.920727F	chr15	-	63610577	63610578		FALSE	FALSE	II	ch	HERC1	HERC1	ENST00000443617.7	223371	5'UTR	5'UTR	protein_coding	mRNA	mRNA	OpenSea						FALSE	TRUE
ch.15.922567R_BC21	ch.15.922567R	chr15	+	63671549	63671550		FALSE	FALSE	II	ch	HERC1	HERC1	ENST00000443617.7	162399	5'UTR	5'UTR	protein_coding	mRNA	mRNA	OpenSea				DNA	hAT-Charlie	FALSE	TRUE
ch.15.934240F_BC21	ch.15.934240F	chr15	-	64130061	64130062		FALSE	FALSE	II	ch	SNX1	SNX1;SNX1;SNX1;SNX1;SNX1;SNX1;SNX1	ENST00000380285.7;ENST00000560260.5;ENST00000261889.9;ENST00000558040.5;ENST00000559844.6;ENST00000560829.5;ENST00000561026.5	34071;34058;34069;34036;34080;35939;34048	Body;Body;Body;Body;Body;Body;Body	Body	nonsense_mediated_decay;nonsense_mediated_decay;protein_coding;protein_coding;protein_coding;protein_coding;protein_coding	mRNA	mRNA	OpenSea						FALSE	TRUE
ch.15.93744710R_BC21	ch.15.93744710R	chr15	+	95400476	95400477		FALSE	FALSE	II	ch	LINC00924	LINC00924;LINC00924	ENST00000650234.1;ENST00000663815.1	73949;73931	Body;Body	Body	lncRNA;lncRNA	lncRNA	lncRNA	OpenSea						FALSE	TRUE
ch.15.94999219F_BC21	ch.15.94999219F	chr15	-	96654984	96654985		FALSE	FALSE	II	ch						Intergenic		No RNA Associated	No RNA Associated	OpenSea				RC	Helitron	FALSE	TRUE
ch.15.95956591R_BC21	ch.15.95956591R	chr15	+	97612356	97612357		FALSE	FALSE	II	ch	LINC00923	LINC00923;LINC00923	ENST00000615399.1;ENST00000658023.1	91666;42108	5'UTR;5'UTR	5'UTR	lncRNA;lncRNA	lncRNA	lncRNA	OpenSea				LINE	L1	FALSE	TRUE
ch.15.96924465R_BO21	ch.15.96924465R	chr15	+	98563712	98563713		FALSE	FALSE	II	ch						Intergenic		No RNA Associated	No RNA Associated	OpenSea						FALSE	TRUE
ch.15.97746216F_BC21	ch.15.97746216F	chr15	-	99388487	99388488		FALSE	FALSE	II	ch	LRRC28	LRRC28;LRRC28	ENST00000301981.8;ENST00000559819.5	137007;54873	Body;Body	Body	protein_coding;retained_intron	mRNA	mRNA	OpenSea						FALSE	TRUE
ch.15.979660F_BC21	ch.15.979660F	chr15	-	65562770	65562771		FALSE	FALSE	II	ch	HACD3	HACD3;HACD3;HACD3;HACD3;HACD3;HACD3;HACD3;HACD3;HACD3;HACD3	ENST00000624437.1;ENST00000261875.10;ENST00000442729.6;ENST00000562832.1;ENST00000562901.5;ENST00000565299.5;ENST00000566074.5;ENST00000566511.5;ENST00000568793.5;ENST00000569894.5	-1451;32308;32289;11745;32353;32281;32017;31511;32266;11952	TSS1500;Body;Body;Body;Body;Body;Body;Body;Body;Body	TSS1500	TEC;protein_coding;protein_coding;protein_coding;protein_coding;protein_coding;protein_coding;protein_coding;protein_coding;protein_coding	mRNA	mRNA	OpenSea						FALSE	TRUE
ch.15.99448522F_BC21	ch.15.99448522F	chr15	-	101090793	101090794		FALSE	FALSE	II	ch						Intergenic		No RNA Associated	No RNA Associated	Shore				LTR	ERVL-MaLR	FALSE	TRUE
ch.16.1049690F_BC21	ch.16.1049690F	chr16	-	48268565	48268566		FALSE	FALSE	II	ch	LONP2	LONP2;LONP2;LONP2;LONP2;LONP2	ENST00000416006.7;ENST00000566755.5;ENST00000570174.1;ENST00000285737.9;ENST00000535754.5	24211;24178;5790;24266;24233	Body;Body;Body;Body;Body	Body	nonsense_mediated_decay;nonsense_mediated_decay;nonsense_mediated_decay;protein_coding;protein_coding	mRNA	mRNA	OpenSea						FALSE	TRUE
ch.16.1077096F_BC21	ch.16.1077096F	chr16	-	49549600	49549601		FALSE	FALSE	II	ch	ZNF423	ZNF423;ZNF423;ZNF423;ZNF423;ZNF423;ZNF423	ENST00000535559.5;ENST00000561648.5;ENST00000562520.1;ENST00000562871.5;ENST00000563137.7;ENST00000567169.5	114625;277410;308319;231009;306512;91252	5'UTR;5'UTR;5'UTR;5'UTR;5'UTR;5'UTR	5'UTR	protein_coding;protein_coding;protein_coding;protein_coding;protein_coding;protein_coding	mRNA	mRNA	OpenSea						FALSE	TRUE
ch.16.1163115F_BC21	ch.16.1163115F	chr16	-	53238734	53238735		FALSE	FALSE	II	ch	CHD9	CHD9;CHD9;CHD9;CHD9;CHD9;CHD9;CHD9;CHD9;CHD9	ENST00000398510.7;ENST00000447540.6;ENST00000564845.5;ENST00000565803.2;ENST00000566029.5;ENST00000615216.4;ENST00000219084.10;ENST00000564255.5;ENST00000569225.5	82732;183744;107814;30746;183702;183702;3598;81571;3598	Body;Body;Body;Body;Body;Body;Body;Body;Body	Body	protein_coding;protein_coding;protein_coding;protein_coding;protein_coding;protein_coding;retained_intron;retained_intron;retained_intron	mRNA	mRNA	OpenSea						FALSE	TRUE
ch.16.1230298R_BC21	ch.16.1230298R	chr16	+	56292882	56292883		FALSE	FALSE	II	ch	ENSG00000287866;GNAO1	ENSG00000287866;GNAO1;GNAO1;GNAO1;GNAO1;GNAO1;GNAO1;GNAO1;GNAO1;GNAO1;GNAO1;GNAO1;GNAO1;GNAO1;GNAO1;GNAO1	ENST00000664019.1;ENST00000639268.1;ENST00000639770.1;ENST00000640893.1;ENST00000563440.1;ENST00000638210.1;ENST00000639055.1;ENST00000640390.1;ENST00000262493.12;ENST00000262494.12;ENST00000638705.1;ENST00000565363.5;ENST00000638185.1;ENST00000638836.1;ENST00000639251.1;ENST00000639966.1	6469;16877;100614;100648;66504;98797;22644;99261;101394;101100;101149;100390;57874;100337;100328;100662	5'UTR;Body;Body;Body;Body;Body;Body;Body;Body;Body;Body;Body;Body;Body;Body;Body	5'UTR	lncRNA;nonsense_mediated_decay;nonsense_mediated_decay;nonsense_mediated_decay;processed_transcript;processed_transcript;processed_transcript;processed_transcript;protein_coding;protein_coding;protein_coding;retained_intron;retained_intron;retained_intron;retained_intron;retained_intron	mRNA	mRNA	OpenSea				LTR	ERVL-MaLR	FALSE	TRUE
ch.16.1235821R_TC21	ch.16.1235821R	chr16	+	56469933	56469934		FALSE	FALSE	II	ch	BBS2;ENSG00000288725;OGFOD1	BBS2;BBS2;BBS2;BBS2;BBS2;ENSG00000288725;OGFOD1;OGFOD1;OGFOD1	ENST00000683384.1;ENST00000682205.1;ENST00000682470.1;ENST00000682930.1;ENST00000618027.2;ENST00000684388.1;ENST00000336111.9;ENST00000566157.6;ENST00000568397.1	44747;50091;50116;112734;30150;31564;18410;18380;18372	5'UTR;5'UTR;5'UTR;1stExon;5'UTR;5'UTR;Body;Body;Body	5'UTR	nonsense_mediated_decay;protein_coding;protein_coding;protein_coding;retained_intron;nonsense_mediated_decay;nonsense_mediated_decay;protein_coding;protein_coding	mRNA	mRNA	OpenSea						FALSE	TRUE
ch.16.1296828R_BC21	ch.16.1296828R	chr16	+	58553786	58553787		FALSE	FALSE	II	ch	CNOT1	CNOT1;CNOT1;CNOT1;CNOT1;CNOT1;CNOT1	ENST00000567188.5;ENST00000569732.1;ENST00000317147.10;ENST00000441024.6;ENST00000562046.1;ENST00000569240.5	76046;4831;76040;76052;4704;76048	5'UTR;5'UTR;5'UTR;5'UTR;5'UTR;5'UTR	5'UTR	nonsense_mediated_decay;processed_transcript;protein_coding;protein_coding;protein_coding;protein_coding	mRNA	mRNA	OpenSea						FALSE	TRUE
ch.16.1297358F_BC21	ch.16.1297358F	chr16	-	58567766	58567767		FALSE	FALSE	II	ch	CNOT1	CNOT1;CNOT1;CNOT1;CNOT1;CNOT1	ENST00000567188.5;ENST00000317147.10;ENST00000441024.6;ENST00000569240.5;ENST00000569882.1	62066;62060;62072;62068;7297	5'UTR;5'UTR;5'UTR;5'UTR;5'UTR	5'UTR	nonsense_mediated_decay;protein_coding;protein_coding;protein_coding;protein_coding	mRNA	mRNA	OpenSea				LINE	L1	FALSE	TRUE
ch.16.1297555R_BC21	ch.16.1297555R	chr16	+	58572372	58572373		FALSE	FALSE	II	ch	CNOT1	CNOT1;CNOT1;CNOT1;CNOT1;CNOT1	ENST00000567188.5;ENST00000317147.10;ENST00000441024.6;ENST00000569240.5;ENST00000569882.1	57460;57454;57466;57462;2691	5'UTR;5'UTR;5'UTR;5'UTR;5'UTR	5'UTR	nonsense_mediated_decay;protein_coding;protein_coding;protein_coding;protein_coding	mRNA	mRNA	OpenSea				SINE	Alu	FALSE	TRUE
ch.16.1306578F_BC21	ch.16.1306578F	chr16	-	58851232	58851233		FALSE	FALSE	II	ch	ENSG00000245768;ENSG00000261638	ENSG00000245768;ENSG00000245768;ENSG00000245768;ENSG00000245768;ENSG00000261638;ENSG00000261638	ENST00000500117.1;ENST00000565722.1;ENST00000568134.6;ENST00000657379.1;ENST00000569328.2;ENST00000662590.1	101595;101556;117323;101566;29099;29119	Body;Body;Body;Body;5'UTR;5'UTR	5'UTR	lncRNA;lncRNA;lncRNA;lncRNA;lncRNA;lncRNA	lncRNA	lncRNA	OpenSea						FALSE	TRUE
ch.16.13300564R_BC21	ch.16.13300564R	chr16	+	13299205	13299206		FALSE	FALSE	II	ch	ENSG00000262801	ENSG00000262801;ENSG00000262801;ENSG00000262801;ENSG00000262801;ENSG00000262801;ENSG00000262801	ENST00000571619.5;ENST00000574540.2;ENST00000653029.1;ENST00000655174.1;ENST00000655361.1;ENST00000662907.1	52890;52972;52974;52974;52963;52974	Body;Body;Body;Body;Body;Body	Body	lncRNA;lncRNA;lncRNA;lncRNA;lncRNA;lncRNA	lncRNA	lncRNA	OpenSea						FALSE	TRUE
ch.16.1348776F_BC21	ch.16.1348776F	chr16	-	61323190	61323191		FALSE	FALSE	II	ch						Intergenic		No RNA Associated	No RNA Associated	OpenSea						FALSE	TRUE
ch.16.1357280F_BC21	ch.16.1357280F	chr16	-	61849439	61849440		FALSE	FALSE	II	ch	CDH8	CDH8;CDH8;CDH8;CDH8;CDH8;CDH8	ENST00000585315.5;ENST00000299345.10;ENST00000577390.6;ENST00000577730.5;ENST00000583382.1;ENST00000584337.5	186873;187396;186999;172163;185695;186963	5'UTR;5'UTR;5'UTR;5'UTR;5'UTR;5'UTR	5'UTR	nonsense_mediated_decay;protein_coding;protein_coding;protein_coding;protein_coding;protein_coding	mRNA	mRNA	OpenSea						FALSE	TRUE
ch.16.13852091R_BC21	ch.16.13852091R	chr16	+	13850732	13850733		FALSE	FALSE	II	ch						Intergenic		No RNA Associated	No RNA Associated	OpenSea				LINE	Dong-R4	FALSE	TRUE
ch.16.1425090F_BC21	ch.16.1425090F	chr16	-	65766447	65766448		FALSE	FALSE	II	ch						Intergenic		No RNA Associated	No RNA Associated	OpenSea				LTR	ERVL-MaLR	FALSE	TRUE
ch.16.1427106R_BC21	ch.16.1427106R	chr16	+	65863505	65863506		FALSE	FALSE	II	ch	ENSG00000260695	ENSG00000260695	ENST00000568767.1	279	1stExon	1stExon	lncRNA	lncRNA	lncRNA	OpenSea						FALSE	TRUE
ch.16.1446528F_BC21	ch.16.1446528F	chr16	-	66646029	66646030	M_SNP_AFR_1pt	FALSE	FALSE	II	ch	CMTM4	CMTM4;CMTM4;CMTM4	ENST00000330687.8;ENST00000394106.7;ENST00000563952.1	50678;50714;50678	5'UTR;5'UTR;5'UTR	5'UTR	protein_coding;protein_coding;protein_coding	mRNA	mRNA	OpenSea						FALSE	TRUE
ch.16.1486373F_BC21	ch.16.1486373F	chr16	-	67895339	67895340		FALSE	FALSE	II	ch	PSKH1	PSKH1;PSKH1;PSKH1	ENST00000575198.1;ENST00000291041.6;ENST00000570631.5	2039;2086;2068	Body;Body;Body	Body	processed_transcript;protein_coding;protein_coding	mRNA	mRNA	Shore				SINE	Alu	FALSE	TRUE
ch.16.1512048R_BC21	ch.16.1512048R	chr16	+	68677842	68677843		FALSE	FALSE	II	ch	CDH3	CDH3;CDH3;CDH3;CDH3;CDH3	ENST00000542274.5;ENST00000566808.2;ENST00000569036.2;ENST00000264012.9;ENST00000429102.6	32542;32206;-424;32533;32850	Body;Body;TSS1500;Body;Body	TSS1500	nonsense_mediated_decay;nonsense_mediated_decay;nonsense_mediated_decay;protein_coding;protein_coding	mRNA	mRNA	OpenSea				LINE	L1	FALSE	TRUE
ch.16.1565572R_BC21	ch.16.1565572R	chr16	+	70256630	70256631		FALSE	FALSE	II	ch	AARS1	AARS1;AARS1;AARS1;AARS1;AARS1;AARS1;AARS1;AARS1;AARS1;AARS1;AARS1;AARS1;AARS1;AARS1;AARS1;AARS1;AARS1;AARS1;AARS1;AARS1;AARS1;AARS1;AARS1;AARS1;AARS1;AARS1;AARS1;AARS1;AARS1;AARS1;AARS1;AARS1;AARS1;AARS1;AARS1;AARS1;AARS1	ENST00000674652.1;ENST00000674768.1;ENST00000674811.1;ENST00000675035.1;ENST00000675120.1;ENST00000675297.1;ENST00000675371.1;ENST00000675569.1;ENST00000675751.1;ENST00000676004.1;ENST00000676040.1;ENST00000676168.1;ENST00000676209.1;ENST00000676211.1;ENST00000676212.1;ENST00000676247.1;ENST00000261772.13;ENST00000565361.3;ENST00000674512.1;ENST00000674691.1;ENST00000674963.1;ENST00000675045.1;EN…	32925;32925;32925;32927;32925;32925;32927;32927;32917;32902;32917;32927;32925;32917;32927;32949;32876;32927;32925;33077;32950;32927;32925;32687;32917;32927;32917;32927;-1497;32927;32927;22693;32927;-1445;22710;32927;-300	5'UTR;5'UTR;5'UTR;5'UTR;5'UTR;5'UTR;5'UTR;5'UTR;5'UTR;5'UTR;5'UTR;5'UTR;5'UTR;5'UTR;5'UTR;5'UTR;5'UTR;5'UTR;5'UTR;5'UTR;5'UTR;5'UTR;5'UTR;5'UTR;5'UTR;5'UTR;5'UTR;5'UTR;TSS1500;5'UTR;5'UTR;5'UTR;5'UTR;TSS1500;5'UTR;5'UTR;TSS1500	TSS1500	nonsense_mediated_decay;nonsense_mediated_decay;nonsense_mediated_decay;nonsense_mediated_decay;nonsense_mediated_decay;nonsense_mediated_decay;nonsense_mediated_decay;nonsense_mediated_decay;nonsense_mediated_decay;nonsense_mediated_decay;nonsense_mediated_decay;nonsense_mediated_decay;nonsense_mediated_decay;nonsense_mediated_decay;nonsense_mediated_decay;nonsense_mediated_decay;protein_coding;…	mRNA	mRNA	OpenSea						FALSE	TRUE
ch.16.1602018R_TC21	ch.16.1602018R	chr16	+	71390754	71390755		FALSE	FALSE	II	ch	LINC02136	LINC02136	ENST00000567469.2	35710	5'UTR	5'UTR	lncRNA	lncRNA	lncRNA	OpenSea				SINE	MIR	FALSE	TRUE
ch.16.1630026F_BC21	ch.16.1630026F	chr16	-	72458904	72458905		FALSE	FALSE	II	ch	ENSG00000260664;LINC01572	ENSG00000260664;LINC01572;LINC01572;LINC01572;LINC01572;LINC01572;LINC01572	ENST00000624327.1;ENST00000561611.2;ENST00000624829.4;ENST00000656218.1;ENST00000657725.1;ENST00000664155.1;ENST00000666555.2	29552;206100;206043;206066;206045;206082;206066	Body;5'UTR;5'UTR;5'UTR;5'UTR;5'UTR;5'UTR	5'UTR	lncRNA;lncRNA;lncRNA;lncRNA;lncRNA;lncRNA;lncRNA	lncRNA	lncRNA	OpenSea				LINE	L1	FALSE	TRUE
ch.16.1667936F_BC21	ch.16.1667936F	chr16	-	73913877	73913878		FALSE	FALSE	II	ch						Intergenic		No RNA Associated	No RNA Associated	OpenSea				LINE	L1	FALSE	TRUE
ch.16.1684049R_BC21	ch.16.1684049R	chr16	+	74532017	74532018		FALSE	FALSE	II	ch	GLG1	GLG1;GLG1;GLG1;GLG1;GLG1;GLG1;GLG1;GLG1	ENST00000562090.5;ENST00000567951.5;ENST00000205061.9;ENST00000422840.7;ENST00000447066.6;ENST00000565260.1;ENST00000565474.1;ENST00000627032.2	75088;75081;75097;75097;75095;75080;31308;75127	5'UTR;5'UTR;5'UTR;5'UTR;5'UTR;5'UTR;5'UTR;5'UTR	5'UTR	nonsense_mediated_decay;nonsense_mediated_decay;protein_coding;protein_coding;protein_coding;protein_coding;protein_coding;protein_coding	mRNA	mRNA	OpenSea						FALSE	TRUE
ch.16.1687320F_BC21	ch.16.1687320F	chr16	-	74632941	74632942		FALSE	FALSE	II	ch	RFWD3	RFWD3;RFWD3;RFWD3	ENST00000361070.9;ENST00000571750.5;ENST00000575154.1	33936;33929;-208	5'UTR;5'UTR;TSS1500	TSS1500	protein_coding;protein_coding;retained_intron	mRNA	mRNA	OpenSea				SINE	Alu	FALSE	TRUE
ch.16.1700675R_BC21	ch.16.1700675R	chr16	+	75010370	75010371		FALSE	FALSE	II	ch	ZNRF1	ZNRF1;ZNRF1;ZNRF1;ZNRF1;ZNRF1;ZNRF1	ENST00000564320.1;ENST00000320619.10;ENST00000335325.9;ENST00000566250.5;ENST00000567962.5;ENST00000568511.1	10129;11334;11347;11026;11026;8074	Body;Body;Body;Body;Body;Body	Body	processed_transcript;protein_coding;protein_coding;protein_coding;protein_coding;protein_coding	mRNA	mRNA	OpenSea				DNA	TcMar-Tc2	FALSE	TRUE
ch.16.1711323F_BC21	ch.16.1711323F	chr16	-	75304739	75304740		FALSE	FALSE	II	ch	CFDP1	CFDP1;CFDP1;CFDP1;CFDP1	ENST00000564793.1;ENST00000570103.5;ENST00000283882.4;ENST00000562602.1	58296;1806;128764;699	5'UTR;5'UTR;5'UTR;5'UTR	5'UTR	processed_transcript;processed_transcript;protein_coding;retained_intron	mRNA	mRNA	OpenSea		TRUE				FALSE	TRUE
ch.16.1914550R_BC21	ch.16.1914550R	chr16	+	83482424	83482425		FALSE	FALSE	II	ch	CDH13	CDH13;CDH13;CDH13;CDH13;CDH13	ENST00000539548.6;ENST00000569454.1;ENST00000268613.14;ENST00000428848.7;ENST00000567109.6	855455;556467;855460;855455;855456	Body;Body;Body;Body;Body	Body	nonsense_mediated_decay;processed_transcript;protein_coding;protein_coding;protein_coding	mRNA	mRNA	OpenSea				DNA	hAT-Charlie	FALSE	TRUE
ch.16.192535R_BC21	ch.16.192535R	chr16	+	3778666	3778667		FALSE	FALSE	II	ch	CREBBP	CREBBP;CREBBP;CREBBP;CREBBP;CREBBP;CREBBP	ENST00000262367.10;ENST00000382070.7;ENST00000570939.2;ENST00000571826.5;ENST00000572134.1;ENST00000634839.1	102047;101454;4195;-494;2201;136	5'UTR;5'UTR;5'UTR;TSS1500;5'UTR;5'UTR	TSS1500	protein_coding;protein_coding;protein_coding;protein_coding;protein_coding;retained_intron	mRNA	mRNA	OpenSea						FALSE	TRUE
ch.16.2068605F_BC21	ch.16.2068605F	chr16	-	87404317	87404318		FALSE	FALSE	II	ch	MAP1LC3B	MAP1LC3B;MAP1LC3B;MAP1LC3B	ENST00000564844.1;ENST00000268607.10;ENST00000650688.1	11974;11982;20365	Body;Body;Body	Body	nonsense_mediated_decay;protein_coding;protein_coding	mRNA	mRNA	Shelf						FALSE	TRUE
ch.16.2072386R_BC21	ch.16.2072386R	chr16	+	87469415	87469416		FALSE	FALSE	II	ch	ZCCHC14	ZCCHC14;ZCCHC14;ZCCHC14	ENST00000568020.6;ENST00000268616.9;ENST00000671377.2	22444;22439;23609	5'UTR;5'UTR;5'UTR	5'UTR	nonsense_mediated_decay;protein_coding;protein_coding	mRNA	mRNA	OpenSea				SINE	MIR	FALSE	TRUE
ch.16.2085963R_BC21	ch.16.2085963R	chr16	+	87730301	87730302		FALSE	FALSE	II	ch	KLHDC4	KLHDC4;KLHDC4;KLHDC4;KLHDC4;KLHDC4;KLHDC4;KLHDC4;KLHDC4;KLHDC4;KLHDC4;KLHDC4;KLHDC4;KLHDC4;KLHDC4	ENST00000562155.5;ENST00000567298.5;ENST00000316853.10;ENST00000564484.5;ENST00000565328.5;ENST00000566349.5;ENST00000567513.1;ENST00000270583.10;ENST00000347925.9;ENST00000353170.9;ENST00000562261.1;ENST00000622456.4;ENST00000562872.1;ENST00000566661.5	35628;35671;20641;35632;31853;12743;10663;35685;35675;35598;35650;35691;705;31715	5'UTR;5'UTR;5'UTR;5'UTR;5'UTR;5'UTR;5'UTR;5'UTR;5'UTR;5'UTR;5'UTR;5'UTR;5'UTR;5'UTR	5'UTR	nonsense_mediated_decay;nonsense_mediated_decay;processed_transcript;processed_transcript;processed_transcript;processed_transcript;processed_transcript;protein_coding;protein_coding;protein_coding;protein_coding;protein_coding;retained_intron;retained_intron	mRNA	mRNA	Shelf				DNA	hAT-Tip100	FALSE	TRUE
ch.16.271253R_BC21	ch.16.271253R	chr16	+	5868147	5868148		FALSE	FALSE	II	ch	RBFOX1	RBFOX1;RBFOX1	ENST00000569895.3;ENST00000641259.1	628346;628346	Body;Body	Body	processed_transcript;protein_coding	mRNA	mRNA	OpenSea						FALSE	TRUE
ch.16.296248R_TC21	ch.16.296248R	chr16	+	6817100	6817101		FALSE	FALSE	II	ch	RBFOX1	RBFOX1;RBFOX1;RBFOX1;RBFOX1;RBFOX1;RBFOX1;RBFOX1;RBFOX1;RBFOX1;RBFOX1;RBFOX1;RBFOX1;RBFOX1;RBFOX1;RBFOX1	ENST00000547427.5;ENST00000422070.8;ENST00000535565.6;ENST00000547338.5;ENST00000547372.5;ENST00000547605.5;ENST00000550418.6;ENST00000551752.5;ENST00000552089.5;ENST00000553186.5;ENST00000641259.1;ENST00000675459.1;ENST00000675653.1;ENST00000675842.1;ENST00000675140.1	333777;797398;333922;43292;797508;798007;798077;333308;333715;797970;1577299;333340;333286;334373;334083	Body;Body;Body;Body;Body;Body;Body;Body;Body;Body;Body;Body;Body;Body;Body	Body	processed_transcript;protein_coding;protein_coding;protein_coding;protein_coding;protein_coding;protein_coding;protein_coding;protein_coding;protein_coding;protein_coding;protein_coding;protein_coding;protein_coding;retained_intron	mRNA	mRNA	OpenSea						FALSE	TRUE
ch.16.350833F_BC21	ch.16.350833F	chr16	-	8917056	8917057		FALSE	FALSE	II	ch	USP7	USP7;USP7;USP7;USP7;USP7;USP7;USP7;USP7	ENST00000542333.5;ENST00000563961.5;ENST00000565455.5;ENST00000700579.1;ENST00000344836.9;ENST00000381886.8;ENST00000563085.5;ENST00000673704.1	32597;46366;19617;14997;46850;19673;39324;58272	5'UTR;5'UTR;5'UTR;5'UTR;5'UTR;5'UTR;5'UTR;5'UTR	5'UTR	nonsense_mediated_decay;nonsense_mediated_decay;nonsense_mediated_decay;processed_transcript;protein_coding;protein_coding;protein_coding;protein_coding	mRNA	mRNA	OpenSea						FALSE	TRUE
ch.16.364290R_BC21	ch.16.364290R	chr16	+	9342499	9342500		FALSE	FALSE	II	ch						Intergenic		No RNA Associated	No RNA Associated	OpenSea						FALSE	TRUE
ch.16.406779R_TC21	ch.16.406779R	chr16	+	10969798	10969799		FALSE	FALSE	II	ch	CLEC16A	CLEC16A;CLEC16A;CLEC16A	ENST00000409552.4;ENST00000409790.6;ENST00000703130.1	25218;25235;25260	Body;Body;Body	Body	protein_coding;protein_coding;protein_coding	mRNA	mRNA	OpenSea				SINE	MIR	FALSE	TRUE
ch.16.440507F_BC21	ch.16.440507F	chr16	-	11846545	11846546	M_nonuniq	TRUE	FALSE	II	ch	RSL1D1	RSL1D1;RSL1D1;RSL1D1;RSL1D1;RSL1D1;RSL1D1;RSL1D1;RSL1D1;RSL1D1	ENST00000396503.7;ENST00000570767.5;ENST00000572090.5;ENST00000573029.1;ENST00000573618.5;ENST00000355674.9;ENST00000571133.6;ENST00000573251.5;ENST00000574823.5	5035;4997;4963;4973;4973;4999;4997;4971;22	5'UTR;5'UTR;1stExon;5'UTR;5'UTR;5'UTR;5'UTR;5'UTR;5'UTR	5'UTR	nonsense_mediated_decay;nonsense_mediated_decay;nonsense_mediated_decay;nonsense_mediated_decay;nonsense_mediated_decay;protein_coding;protein_coding;protein_coding;retained_intron	mRNA	mRNA	OpenSea						FALSE	TRUE
ch.16.46462247F_BC21	ch.16.46462247F	chr16	-	47870834	47870835		FALSE	FALSE	II	ch	LINC02133;LINC02192	LINC02133;LINC02192	ENST00000569726.1;ENST00000570024.3	12256;16296	Body;5'UTR	5'UTR	lncRNA;lncRNA	lncRNA	lncRNA	OpenSea				LINE	L2	FALSE	TRUE
ch.16.47020004F_BC21	ch.16.47020004F	chr16	-	48428591	48428592		FALSE	FALSE	II	ch	SIAH1	SIAH1	ENST00000568007.5	19811	5'UTR	5'UTR	nonsense_mediated_decay	nonsense_mediated_decay	nonsense_mediated_decay	OpenSea				SINE	Alu	FALSE	TRUE
ch.16.47102180R_BC21	ch.16.47102180R	chr16	+	48510767	48510768		FALSE	FALSE	II	ch						Intergenic		No RNA Associated	No RNA Associated	OpenSea						FALSE	FALSE
ch.16.48036888F_BC21	ch.16.48036888F	chr16	-	49445475	49445476		FALSE	FALSE	II	ch	ENSG00000262950	ENSG00000262950;ENSG00000262950;ENSG00000262950	ENST00000576671.1;ENST00000654002.1;ENST00000689063.1	8603;8634;6780	5'UTR;5'UTR;5'UTR	5'UTR	lncRNA;lncRNA;lncRNA	lncRNA	lncRNA	OpenSea						FALSE	TRUE
ch.16.48460639F_BC21	ch.16.48460639F	chr16	-	49869226	49869227		FALSE	FALSE	II	ch						Intergenic		No RNA Associated	No RNA Associated	Shore						FALSE	TRUE
ch.16.486323F_BC21	ch.16.486323F	chr16	-	13367152	13367153		FALSE	FALSE	II	ch	ENSG00000262801	ENSG00000262801;ENSG00000262801;ENSG00000262801;ENSG00000262801;ENSG00000262801;ENSG00000262801	ENST00000571619.5;ENST00000574540.2;ENST00000653029.1;ENST00000655174.1;ENST00000665873.1;ENST00000669271.1	120837;120919;120921;120921;18424;18432	Body;Body;Body;Body;Body;Body	Body	lncRNA;lncRNA;lncRNA;lncRNA;lncRNA;lncRNA	lncRNA	lncRNA	OpenSea						FALSE	TRUE
ch.16.49831971R_BC21	ch.16.49831971R	chr16	+	51240558	51240559		FALSE	FALSE	II	ch	ENSG00000285367;ENSG00000287256	ENSG00000285367;ENSG00000285367;ENSG00000285367;ENSG00000285367;ENSG00000285367;ENSG00000287256;ENSG00000287256;ENSG00000287256	ENST00000642450.1;ENST00000643626.1;ENST00000644069.1;ENST00000693621.1;ENST00000701109.1;ENST00000661708.2;ENST00000700808.1;ENST00000700927.1	89789;88434;88438;88494;88448;27559;27559;27559	Body;Body;Body;Body;Body;5'UTR;5'UTR;5'UTR	5'UTR	lncRNA;lncRNA;lncRNA;lncRNA;lncRNA;lncRNA;lncRNA;lncRNA	lncRNA	lncRNA	OpenSea				SINE	MIR	FALSE	TRUE
ch.16.50203861R_TC21	ch.16.50203861R	chr16	+	51612448	51612449		FALSE	FALSE	II	ch	HNRNPA1L3	HNRNPA1L3	ENST00000565308.3	59013	Body	Body	protein_coding	mRNA	mRNA	OpenSea						FALSE	TRUE
ch.16.50203954R_TC21	ch.16.50203954R	chr16	+	51612541	51612542		FALSE	FALSE	II	ch	HNRNPA1L3	HNRNPA1L3	ENST00000565308.3	59106	Body	Body	protein_coding	mRNA	mRNA	OpenSea						FALSE	TRUE
ch.16.50217098R_BC21	ch.16.50217098R	chr16	+	51625685	51625686		FALSE	FALSE	II	ch	HNRNPA1L3	HNRNPA1L3	ENST00000565308.3	72250	Body	Body	protein_coding	mRNA	mRNA	OpenSea				SINE	Alu	FALSE	TRUE
ch.16.50988881R_BC21	ch.16.50988881R	chr16	+	52397467	52397468		FALSE	FALSE	II	ch						Intergenic		No RNA Associated	No RNA Associated	OpenSea						FALSE	TRUE
ch.16.51328157R_TC21	ch.16.51328157R	chr16	+	52736743	52736744		FALSE	FALSE	II	ch						Intergenic		No RNA Associated	No RNA Associated	OpenSea				DNA	hAT-Charlie	FALSE	TRUE
ch.16.53179517R_BC21	ch.16.53179517R	chr16	+	54588103	54588104		FALSE	FALSE	II	ch						Intergenic		No RNA Associated	No RNA Associated	OpenSea				LINE	L2	FALSE	TRUE
ch.16.5395104F_BC21	ch.16.5395104F	chr16	-	5405101	5405102		FALSE	FALSE	II	ch	RBFOX1	RBFOX1;RBFOX1;RBFOX1	ENST00000569895.3;ENST00000585867.2;ENST00000641259.1	165300;165287;165300	Body;Body;Body	Body	processed_transcript;protein_coding;protein_coding	mRNA	mRNA	OpenSea				SINE	MIR	FALSE	TRUE
ch.16.54217905R_BC21	ch.16.54217905R	chr16	+	55626491	55626492		FALSE	FALSE	II	ch						Intergenic		No RNA Associated	No RNA Associated	OpenSea						FALSE	TRUE
ch.16.55305377R_BC21	ch.16.55305377R	chr16	+	56713963	56713964		FALSE	FALSE	II	ch	NUP93-DT	NUP93-DT;NUP93-DT;NUP93-DT	ENST00000561663.6;ENST00000564560.1;ENST00000668197.1	16047;16005;16040	5'UTR;5'UTR;5'UTR	5'UTR	lncRNA;lncRNA;lncRNA	lncRNA	lncRNA	OpenSea						FALSE	TRUE
ch.16.589030R_BC21	ch.16.589030R	chr16	+	17448470	17448471		FALSE	FALSE	II	ch	XYLT1	XYLT1	ENST00000261381.7	22490	5'UTR	5'UTR	protein_coding	mRNA	mRNA	OpenSea				SINE	MIR	FALSE	TRUE
ch.16.5927259F_BC21	ch.16.5927259F	chr16	-	5937256	5937257		FALSE	FALSE	II	ch	RBFOX1	RBFOX1;RBFOX1	ENST00000569895.3;ENST00000641259.1	697455;697455	Body;Body	Body	processed_transcript;protein_coding	mRNA	mRNA	OpenSea						FALSE	FALSE
ch.16.61129843R_BC21	ch.16.61129843R	chr16	+	62538437	62538438		FALSE	FALSE	II	ch						Intergenic		No RNA Associated	No RNA Associated	OpenSea						FALSE	TRUE
ch.16.61261808F_BC21	ch.16.61261808F	chr16	-	62670402	62670403		FALSE	FALSE	II	ch						Intergenic		No RNA Associated	No RNA Associated	OpenSea				DNA	TcMar-Tigger	FALSE	TRUE
ch.16.612655R_TC21	ch.16.612655R	chr16	+	18868475	18868476	M_nonuniq	TRUE	FALSE	II	ch	SMG1	SMG1;SMG1;SMG1;SMG1;SMG1	ENST00000568038.1;ENST00000446231.7;ENST00000563235.5;ENST00000565324.5;ENST00000566328.2	4075;57933;7830;28399;-257	5'UTR;5'UTR;5'UTR;5'UTR;TSS1500	TSS1500	nonsense_mediated_decay;protein_coding;protein_coding;protein_coding;protein_coding	mRNA	mRNA	OpenSea						FALSE	TRUE
ch.16.62634859F_BC21	ch.16.62634859F	chr16	-	64043453	64043454		FALSE	FALSE	II	ch						Intergenic		No RNA Associated	No RNA Associated	OpenSea				LINE	L1	FALSE	TRUE
ch.16.64748135R_BC21	ch.16.64748135R	chr16	+	66156730	66156731		FALSE	FALSE	II	ch						Intergenic		No RNA Associated	No RNA Associated	OpenSea				LTR	ERVL-MaLR	FALSE	TRUE
ch.16.64814095R_TC21	ch.16.64814095R	chr16	+	66222690	66222691	M_nonuniq	TRUE	FALSE	II	ch						Intergenic		No RNA Associated	No RNA Associated	OpenSea				LTR	ERVL-MaLR	FALSE	TRUE
ch.16.692127F_BC21	ch.16.692127F	chr16	-	22212077	22212078		FALSE	FALSE	II	ch	EEF2K	EEF2K;EEF2K	ENST00000568269.5;ENST00000263026.10	5752;5800	Body;Body	Body	nonsense_mediated_decay;protein_coding	mRNA	mRNA	OpenSea						FALSE	TRUE
ch.16.700349R_BC21	ch.16.700349R	chr16	+	22428357	22428358	M_nonuniq	TRUE	FALSE	II	ch	CDR2;RRN3P3	CDR2;CDR2;CDR2;RRN3P3	ENST00000569045.1;ENST00000563573.5;ENST00000564542.5;ENST00000551766.5	8808;5308;3239;9358	5'UTR;5'UTR;5'UTR;5'UTR	5'UTR	processed_transcript;protein_coding;protein_coding;processed_transcript	mRNA	mRNA	OpenSea						FALSE	TRUE
ch.16.71108803R_BC21	ch.16.71108803R	chr16	+	72517402	72517403		FALSE	FALSE	II	ch	ENSG00000260664;LINC01572	ENSG00000260664;LINC01572;LINC01572;LINC01572;LINC01572;LINC01572;LINC01572;LINC01572;LINC01572	ENST00000624327.1;ENST00000561611.2;ENST00000563770.5;ENST00000624829.4;ENST00000656218.1;ENST00000657725.1;ENST00000664155.1;ENST00000666555.2;ENST00000668081.1	88050;147602;110284;147545;147568;147547;147584;147568;147591	Body;5'UTR;5'UTR;5'UTR;5'UTR;5'UTR;5'UTR;5'UTR;5'UTR	5'UTR	lncRNA;lncRNA;lncRNA;lncRNA;lncRNA;lncRNA;lncRNA;lncRNA;lncRNA	lncRNA	lncRNA	OpenSea						FALSE	TRUE
ch.16.72302375R_BC21	ch.16.72302375R	chr16	+	73710974	73710975		FALSE	FALSE	II	ch	ZFHX3	ZFHX3;ZFHX3;ZFHX3	ENST00000641018.1;ENST00000642085.1;ENST00000641206.2	180776;180778;180897	5'UTR;5'UTR;5'UTR	5'UTR	processed_transcript;processed_transcript;protein_coding	mRNA	mRNA	OpenSea						FALSE	TRUE
ch.16.723175R_TC21	ch.16.723175R	chr16	+	23471266	23471267		FALSE	FALSE	II	ch	GGA2	GGA2;GGA2	ENST00000309859.8;ENST00000567468.5	39228;39158	5'UTR;5'UTR	5'UTR	protein_coding;protein_coding	mRNA	mRNA	OpenSea						FALSE	TRUE
ch.16.723901F_TC21	ch.16.723901F	chr16	-	23486532	23486533		FALSE	FALSE	II	ch	GGA2	GGA2;GGA2;GGA2	ENST00000309859.8;ENST00000567468.5;ENST00000567201.5	23962;23892;7870	5'UTR;5'UTR;5'UTR	5'UTR	protein_coding;protein_coding;retained_intron	mRNA	mRNA	OpenSea						FALSE	TRUE
ch.16.725323R_TC21	ch.16.725323R	chr16	+	23524586	23524587		FALSE	FALSE	II	ch	EARS2	EARS2;EARS2;EARS2;EARS2;EARS2	ENST00000674054.1;ENST00000564759.1;ENST00000564776.1;ENST00000564987.1;ENST00000449606.7	32764;-941;-502;26256;32764	5'UTR;TSS1500;TSS1500;5'UTR;5'UTR	TSS1500	nonsense_mediated_decay;processed_transcript;processed_transcript;processed_transcript;protein_coding	mRNA	mRNA	OpenSea						FALSE	TRUE
ch.16.726563F_BC21	ch.16.726563F	chr16	-	23551551	23551552		FALSE	FALSE	II	ch	EARS2	EARS2;EARS2;EARS2;EARS2;EARS2;EARS2;EARS2;EARS2;EARS2;EARS2	ENST00000562581.5;ENST00000564668.5;ENST00000564997.1;ENST00000674054.1;ENST00000561859.5;ENST00000564461.5;ENST00000564987.1;ENST00000449606.7;ENST00000563232.1;ENST00000564501.5	5802;5813;5813;5799;5799;5503;-709;5799;5793;6180	5'UTR;5'UTR;5'UTR;5'UTR;5'UTR;5'UTR;TSS1500;5'UTR;5'UTR;5'UTR	TSS1500	nonsense_mediated_decay;nonsense_mediated_decay;nonsense_mediated_decay;nonsense_mediated_decay;processed_transcript;processed_transcript;processed_transcript;protein_coding;protein_coding;protein_coding	mRNA	mRNA	OpenSea				SINE	Alu	FALSE	TRUE
ch.16.73882809F_BC21	ch.16.73882809F	chr16	-	75291409	75291410		FALSE	FALSE	II	ch						Intergenic		No RNA Associated	No RNA Associated	OpenSea						FALSE	TRUE
ch.16.74794652R_BC21	ch.16.74794652R	chr16	+	76203252	76203253		FALSE	FALSE	II	ch						Intergenic		No RNA Associated	No RNA Associated	OpenSea				LTR	ERVL-MaLR	FALSE	TRUE
ch.16.759907F_BC21	ch.16.759907F	chr16	-	24812603	24812604		FALSE	FALSE	II	ch	ENSG00000261669;TNRC6A	ENSG00000261669;TNRC6A;TNRC6A;TNRC6A;TNRC6A;TNRC6A;TNRC6A;TNRC6A	ENST00000568895.1;ENST00000491718.5;ENST00000569376.5;ENST00000315183.11;ENST00000395799.8;ENST00000450465.6;ENST00000462400.1;ENST00000477487.5	7136;35356;5885;82909;82953;21117;8270;8682	5'UTR;Body;Body;Body;Body;Body;Body;Body	5'UTR	lncRNA;nonsense_mediated_decay;nonsense_mediated_decay;protein_coding;protein_coding;protein_coding;retained_intron;retained_intron	mRNA	mRNA	OpenSea				DNA	TcMar-Tigger	FALSE	TRUE
ch.16.779861F_BC21	ch.16.779861F	chr16	-	25539449	25539450		FALSE	FALSE	II	ch						Intergenic		No RNA Associated	No RNA Associated	OpenSea				SINE	Alu	FALSE	TRUE
ch.16.78152474R_BC21	ch.16.78152474R	chr16	+	79561075	79561076		FALSE	FALSE	II	ch						Intergenic		No RNA Associated	No RNA Associated	OpenSea				LINE	L2	FALSE	TRUE
ch.16.785175F_BC21	ch.16.785175F	chr16	-	25778440	25778441		FALSE	FALSE	II	ch	HS3ST4	HS3ST4	ENST00000331351.6	86482	Body	Body	protein_coding	mRNA	mRNA	OpenSea						FALSE	TRUE
ch.16.79494380F_BC21	ch.16.79494380F	chr16	-	80902981	80902982		FALSE	FALSE	II	ch	ENSG00000286221	ENSG00000286221;ENSG00000286221;ENSG00000286221;ENSG00000286221;ENSG00000286221;ENSG00000286221;ENSG00000286221	ENST00000651567.1;ENST00000651816.1;ENST00000652621.1;ENST00000650881.1;ENST00000651611.1;ENST00000652210.1;ENST00000650780.1	103905;103899;103899;103899;103913;103899;103905	5'UTR;5'UTR;5'UTR;5'UTR;5'UTR;5'UTR;5'UTR	5'UTR	nonsense_mediated_decay;nonsense_mediated_decay;nonsense_mediated_decay;processed_transcript;processed_transcript;processed_transcript;protein_coding	mRNA	mRNA	OpenSea						FALSE	TRUE
ch.16.82416228R_BC21	ch.16.82416228R	chr16	+	83825121	83825122		FALSE	FALSE	II	ch	ENSG00000288849	ENSG00000288849;ENSG00000288849	ENST00000689373.1;ENST00000692462.1	17021;16985	Body;Body	Body	retained_intron;retained_intron	lncRNA	lncRNA	OpenSea				DNA	hAT-Charlie	FALSE	TRUE
ch.16.82520294R_BC21	ch.16.82520294R	chr16	+	83929187	83929188		FALSE	FALSE	II	ch	MLYCD	MLYCD;MLYCD;MLYCD	ENST00000563312.5;ENST00000566309.2;ENST00000561562.5	21013;21013;21056	Body;Body;Body	Body	nonsense_mediated_decay;nonsense_mediated_decay;protein_coding	mRNA	mRNA	OpenSea						FALSE	TRUE
ch.16.83989841F_BC21	ch.16.83989841F	chr16	-	85398733	85398734		FALSE	FALSE	II	ch	GSE1	GSE1	ENST00000637419.1	229209	Body	Body	protein_coding	mRNA	mRNA	OpenSea						FALSE	TRUE
ch.16.84131625R_BC21	ch.16.84131625R	chr16	+	85540517	85540518		FALSE	FALSE	II	ch	GSE1	GSE1	ENST00000637419.1	370993	Body	Body	protein_coding	mRNA	mRNA	OpenSea				LINE	L1	FALSE	TRUE
ch.16.85413264R_TC21	ch.16.85413264R	chr16	+	86822156	86822157		FALSE	FALSE	II	ch						Intergenic		No RNA Associated	No RNA Associated	OpenSea						FALSE	TRUE
ch.16.85547084R_BC21	ch.16.85547084R	chr16	+	86955976	86955977		FALSE	FALSE	II	ch	ENSG00000287161	ENSG00000287161	ENST00000670133.1	56621	Body	Body	lncRNA	lncRNA	lncRNA	OpenSea						FALSE	TRUE
ch.16.868576F_BC21	ch.16.868576F	chr16	-	28964526	28964527		FALSE	FALSE	II	ch	NFATC2IP;NFATC2IP-AS1	NFATC2IP;NFATC2IP;NFATC2IP-AS1;NFATC2IP-AS1	ENST00000320805.9;ENST00000564978.5;ENST00000569974.1;ENST00000651604.1	13590;13720;2357;1910	Body;Body;5'UTR;5'UTR	5'UTR	protein_coding;protein_coding;lncRNA;lncRNA	mRNA	mRNA	OpenSea						FALSE	TRUE
ch.16.9041202R_BC21	ch.16.9041202R	chr16	+	9039843	9039844		FALSE	FALSE	II	ch						Intergenic		No RNA Associated	No RNA Associated	OpenSea						FALSE	TRUE
ch.16.940898F_BC21	ch.16.940898F	chr16	-	31188650	31188651		FALSE	FALSE	II	ch	FUS	FUS;FUS;FUS;FUS;FUS;FUS;FUS;FUS	ENST00000566605.5;ENST00000474990.5;ENST00000254108.12;ENST00000380244.7;ENST00000568685.1;ENST00000487509.6;ENST00000564766.1;ENST00000568901.2	8513;3152;8512;8512;8500;8501;184;499	Body;Body;Body;Body;Body;Body;1stExon;Body	1stExon	nonsense_mediated_decay;processed_transcript;protein_coding;protein_coding;protein_coding;retained_intron;retained_intron;retained_intron	mRNA	mRNA	OpenSea						FALSE	TRUE
ch.16.9751610F_BC21	ch.16.9751610F	chr16	-	9750251	9750252		FALSE	FALSE	II	ch						Intergenic		No RNA Associated	No RNA Associated	OpenSea				LINE	L2	FALSE	TRUE
ch.16.97779F_BC21	ch.16.97779F	chr16	-	1661945	1661946		FALSE	FALSE	II	ch	CRAMP1;ENSG00000261732	CRAMP1;CRAMP1;CRAMP1;CRAMP1;CRAMP1;CRAMP1;ENSG00000261732	ENST00000293925.9;ENST00000397412.8;ENST00000415022.1;ENST00000466562.5;ENST00000492778.5;ENST00000498594.5;ENST00000454337.1	47306;49586;-659;-753;-516;-521;29687	Body;Body;TSS1500;TSS1500;TSS1500;TSS1500;Body	TSS1500	protein_coding;protein_coding;protein_coding;retained_intron;retained_intron;retained_intron;nonsense_mediated_decay	mRNA	mRNA	OpenSea						FALSE	TRUE
ch.17.1008464R_BC21	ch.17.1008464R	chr17	+	39474313	39474314		FALSE	FALSE	II	ch	CDK12	CDK12;CDK12;CDK12;CDK12	ENST00000430627.6;ENST00000447079.6;ENST00000581593.1;ENST00000584632.5	12553;12828;2800;12803	Body;Body;Body;Body	Body	protein_coding;protein_coding;protein_coding;protein_coding	mRNA	mRNA	OpenSea						FALSE	TRUE
ch.17.1009718F_BC21	ch.17.1009718F	chr17	-	39499966	39499967		FALSE	FALSE	II	ch	CDK12	CDK12;CDK12;CDK12	ENST00000430627.6;ENST00000447079.6;ENST00000584632.5	38206;38481;38456	Body;Body;Body	Body	protein_coding;protein_coding;protein_coding	mRNA	mRNA	OpenSea				DNA	hAT-Charlie	FALSE	TRUE
ch.17.10619372R_TC21	ch.17.10619372R	chr17	+	10775329	10775330		FALSE	FALSE	II	ch	ENSG00000285220;TMEM220-AS1	ENSG00000285220;TMEM220-AS1	ENST00000647474.1;ENST00000580899.1	45553;45534	Body;Body	Body	lncRNA;lncRNA	lncRNA	lncRNA	OpenSea				LINE	L2	FALSE	TRUE
ch.17.1102270R_BC21	ch.17.1102270R	chr17	+	42569697	42569698		FALSE	FALSE	II	ch	MLX	MLX;MLX;MLX;MLX;MLX;MLX;MLX	ENST00000246912.8;ENST00000346833.8;ENST00000435881.7;ENST00000591024.1;ENST00000585403.5;ENST00000588320.1;ENST00000590050.5	2626;2626;2598;2624;2595;1621;2626	Body;Body;Body;Body;Body;Body;Body	Body	protein_coding;protein_coding;protein_coding;protein_coding;retained_intron;retained_intron;retained_intron	mRNA	mRNA	Shelf						FALSE	TRUE
ch.17.1131311F_BC21	ch.17.1131311F	chr17	-	43495672	43495673		FALSE	FALSE	II	ch	DHX8	DHX8;DHX8;DHX8;DHX8	ENST00000650571.1;ENST00000262415.8;ENST00000540306.5;ENST00000587044.1	11713;11698;11710;4479	Body;Body;Body;Body	Body	nonsense_mediated_decay;protein_coding;protein_coding;retained_intron	mRNA	mRNA	OpenSea						FALSE	TRUE
ch.17.1132347R_BC21	ch.17.1132347R	chr17	+	43521329	43521330		FALSE	FALSE	II	ch	DHX8	DHX8;DHX8;DHX8;DHX8;DHX8;DHX8	ENST00000650571.1;ENST00000262415.8;ENST00000540306.5;ENST00000587574.1;ENST00000589898.1;ENST00000587044.1	37370;37355;37367;-822;-66;30136	Body;Body;Body;TSS1500;No GENCODE transcript;Body	TSS1500	nonsense_mediated_decay;protein_coding;protein_coding;protein_coding;protein_coding;retained_intron	mRNA	mRNA	OpenSea						FALSE	TRUE
[truncated: 1,805 more rows]
