# Supplementary material for: Validation of the new EPIC DNA methylation microarray (900K EPIC v2) for high-throughput profiling of the human DNA methylome
Source: Epigenetics. 2023 Mar 5;18(1):2185742. doi: 10.1080/15592294.2023.2185742 (PMC9988339; doi:10.1080/15592294.2023.2185742)
Supplement: Supplemental Material [file KEPI_A_2185742_SM8847.zip › Supplementary files/Supplementary Table 5.xlsx]

## Sheet: Sheet1
Supplementary Table 5 - SNPs probes in the new Human MethylationEPIC v2.0 microarray. Annotation adapted from: http://zwdzwd.github.io/InfiniumAnnotation
Probe_ID	ProbeIDShort	CpGchrm	probeStrand	CpGbeg	CpGend	Mgeneral	Blacklist	type	ProbeType	genesUniq	geneNames	transcriptIDs	distToTSS	RelationToGene	RelationToGeneCategory	transcriptTypes	TranscriptTypesCategoty1	TranscriptTypesCategoty2	CGI	CGIPositionCategory	ImprintingDMR	EPICv1
rs10033147_BC11	rs10033147	chr4	-	14355505	14355506	FALSE	FALSE	I	rs						Intergenic		No RNA Associated	No RNA Associated	OpenSea	Open Sea	FALSE	TRUE
rs1019916_BC21	rs1019916	chr5	-	147268795	147268796	FALSE	FALSE	II	rs	STK32A	STK32A;STK32A;STK32A;STK32A;STK32A	ENST00000648628.1;ENST00000397936.8;ENST00000398523.3;ENST00000626951.2;ENST00000306304.10	33724;33770;33671;33690;33833	Body;Body;Body;Body;Body	Body	nonsense_mediated_decay;protein_coding;protein_coding;protein_coding;retained_intron	mRNA	mRNA	OpenSea	Open Sea	FALSE	TRUE
rs1040870_BC11	rs1040870	chr9	+	82800621	82800622	FALSE	FALSE	I	rs						Intergenic		No RNA Associated	No RNA Associated	OpenSea	Open Sea	FALSE	TRUE
rs10457834_BC21	rs10457834	chr6	+	148721663	148721664	FALSE	FALSE	II	rs						Intergenic		No RNA Associated	No RNA Associated	OpenSea	Open Sea	FALSE	TRUE
rs10774834_BC11	rs10774834	chr12	+	109670257	109670258	FALSE	FALSE	I	rs						Intergenic		No RNA Associated	No RNA Associated	OpenSea	Open Sea	FALSE	FALSE
rs10796216_BC11	rs10796216	chr10	-	14649889	14649890	FALSE	FALSE	I	rs	FAM107B	FAM107B;FAM107B	ENST00000487335.5;ENST00000181796.7	124816;125008	5'UTR;5'UTR	5'UTR	nonsense_mediated_decay;protein_coding	mRNA	mRNA	OpenSea	Open Sea	FALSE	TRUE
rs10882854_BC11	rs10882854	chr10	+	96879339	96879340	FALSE	FALSE	I	rs	LCOR	LCOR;LCOR;LCOR;LCOR;LCOR;LCOR;LCOR;LCOR;LCOR;LCOR;LCOR;LCOR;LCOR;LCOR;LCOR;LCOR;LCOR;LCOR;LCOR;LCOR;LCOR;LCOR;LCOR;LCOR;LCOR	ENST00000674796.1;ENST00000675125.1;ENST00000675151.1;ENST00000675251.1;ENST00000675902.1;ENST00000675915.1;ENST00000676067.1;ENST00000676257.1;ENST00000676314.1;ENST00000356016.7;ENST00000371097.8;ENST00000371103.8;ENST00000421806.4;ENST00000540664.6;ENST00000674725.1;ENST00000675117.1;ENST00000675471.1;ENST00000675537.1;ENST00000675687.1;ENST00000675971.1;ENST00000676123.1;ENST00000676187.1;ENS…	46310;46391;47076;47068;47025;45934;47086;47080;45934;46385;46360;47058;47042;47021;46308;46404;47058;46434;47076;46308;47059;47080;46315;47021;46298	Body;Body;Body;Body;Body;Body;Body;Body;Body;Body;Body;Body;Body;Body;Body;Body;Body;Body;Body;Body;Body;Body;Body;Body;Body	Body	nonsense_mediated_decay;nonsense_mediated_decay;nonsense_mediated_decay;nonsense_mediated_decay;nonsense_mediated_decay;nonsense_mediated_decay;nonsense_mediated_decay;nonsense_mediated_decay;nonsense_mediated_decay;protein_coding;protein_coding;protein_coding;protein_coding;protein_coding;protein_coding;protein_coding;protein_coding;protein_coding;protein_coding;protein_coding;protein_coding;pro…	mRNA	mRNA	OpenSea	Open Sea	FALSE	TRUE
rs10936224_BC11	rs10936224	chr3	-	161184742	161184743	FALSE	FALSE	I	rs	NMD3	NMD3;NMD3	ENST00000460503.5;ENST00000468606.5	79921;80047	Body;Body	Body	protein_coding;protein_coding	mRNA	mRNA	OpenSea	Open Sea	FALSE	TRUE
rs11034952_BC11	rs11034952	chr11	+	38767064	38767065	FALSE	FALSE	I	rs						Intergenic		No RNA Associated	No RNA Associated	OpenSea	Open Sea	FALSE	TRUE
rs11249206_BC22	rs11249206	chr1	+	24951490	24951491	FALSE	FALSE	II	rs						Intergenic		No RNA Associated	No RNA Associated	OpenSea	Open Sea	FALSE	TRUE
rs11249206_BC21	rs11249206	chr1	+	24951490	24951491	FALSE	FALSE	II	rs						Intergenic		No RNA Associated	No RNA Associated	OpenSea	Open Sea	FALSE	TRUE
rs13369115_BC11	rs13369115	chr4	+	137116127	137116128	FALSE	FALSE	I	rs	LINC02511	LINC02511;LINC02511;LINC02511;LINC02511;LINC02511	ENST00000505736.5;ENST00000652184.1;ENST00000656187.1;ENST00000656956.1;ENST00000669794.1	96672;96663;96661;96646;96652	5'UTR;5'UTR;5'UTR;5'UTR;5'UTR	5'UTR	lncRNA;lncRNA;lncRNA;lncRNA;lncRNA	lncRNA	lncRNA	OpenSea	Open Sea	FALSE	TRUE
rs133860_BC21	rs133860	chr22	+	25748792	25748793	FALSE	FALSE	II	rs						Intergenic		No RNA Associated	No RNA Associated	OpenSea	Open Sea	FALSE	TRUE
rs133860_BC22	rs133860	chr22	+	25748792	25748793	FALSE	FALSE	II	rs						Intergenic		No RNA Associated	No RNA Associated	OpenSea	Open Sea	FALSE	TRUE
rs1414097_BC11	rs1414097	chr9	+	118597413	118597414	FALSE	FALSE	I	rs						Intergenic		No RNA Associated	No RNA Associated	OpenSea	Open Sea	FALSE	FALSE
rs1416770_BC21	rs1416770	chrX	+	146137646	146137647	FALSE	FALSE	II	rs						Intergenic		No RNA Associated	No RNA Associated	OpenSea	Open Sea	FALSE	TRUE
rs1467387_BC21	rs1467387	chr22	+	25535404	25535405	FALSE	FALSE	II	rs						Intergenic		No RNA Associated	No RNA Associated	OpenSea	Open Sea	FALSE	TRUE
rs1484127_BC21	rs1484127	chr8	-	50813093	50813094	FALSE	FALSE	II	rs						Intergenic		No RNA Associated	No RNA Associated	OpenSea	Open Sea	FALSE	TRUE
rs1510189_BC21	rs1510189	chr16	+	56066611	56066612	FALSE	FALSE	II	rs	GNAO1-DT	GNAO1-DT;GNAO1-DT	ENST00000663751.1;ENST00000668774.1	95473;10036	5'UTR;5'UTR	5'UTR	lncRNA;lncRNA	lncRNA	lncRNA	OpenSea	Open Sea	FALSE	TRUE
rs1510480_BC21	rs1510480	chr2	-	60598305	60598306	FALSE	FALSE	II	rs						Intergenic		No RNA Associated	No RNA Associated	OpenSea	Open Sea	FALSE	TRUE
rs1520670_BC11	rs1520670	chr3	-	99254081	99254082	FALSE	FALSE	I	rs						Intergenic		No RNA Associated	No RNA Associated	OpenSea	Open Sea	FALSE	TRUE
rs1941955_BC21	rs1941955	chr18	+	37582874	37582875	FALSE	FALSE	II	rs	ENSG00000285940	ENSG00000285940;ENSG00000285940;ENSG00000285940;ENSG00000285940;ENSG00000285940	ENST00000649194.1;ENST00000661428.1;ENST00000693501.1;ENST00000700759.1;ENST00000700815.1	17594;15152;16598;16598;16598	Body;Body;Body;Body;Body	Body	lncRNA;lncRNA;lncRNA;lncRNA;lncRNA	lncRNA	lncRNA	OpenSea	Open Sea	FALSE	TRUE
rs1945975_BC21	rs1945975	chr11	+	105428996	105428997	FALSE	FALSE	II	rs	CARD18	CARD18;CARD18	ENST00000528811.1;ENST00000649856.1	102701;87006	5'UTR;5'UTR	5'UTR	processed_transcript;protein_coding	mRNA	mRNA	OpenSea	Open Sea	FALSE	TRUE
rs2032088_BC21	rs2032088	chr21	-	37105029	37105030	FALSE	FALSE	II	rs	TTC3	TTC3;TTC3;TTC3;TTC3;TTC3;TTC3;TTC3;TTC3;TTC3;TTC3;TTC3;TTC3;TTC3;TTC3;TTC3	ENST00000479930.5;ENST00000485402.5;ENST00000696812.1;ENST00000494243.5;ENST00000354749.6;ENST00000399017.6;ENST00000411496.2;ENST00000418766.6;ENST00000438055.5;ENST00000450533.6;ENST00000463216.6;ENST00000481605.6;ENST00000492275.6;ENST00000540756.5;ENST00000696811.1	19240;31772;31756;31749;19240;23434;31682;31776;31763;31763;31753;31753;31804;31749;31756	Body;Body;Body;Body;Body;Body;Body;Body;Body;Body;Body;Body;Body;Body;Body	Body	nonsense_mediated_decay;nonsense_mediated_decay;nonsense_mediated_decay;processed_transcript;protein_coding;protein_coding;protein_coding;protein_coding;protein_coding;protein_coding;protein_coding;protein_coding;protein_coding;protein_coding;protein_coding	mRNA	mRNA	OpenSea	Open Sea	FALSE	TRUE
rs2125573_BC21	rs2125573	chr4	+	127686676	127686677	FALSE	FALSE	II	rs	INTU	INTU;INTU;INTU;INTU	ENST00000503626.5;ENST00000503952.5;ENST00000335251.11;ENST00000506283.1	53720;53711;53720;-1137	Body;Body;Body;TSS1500	TSS1500	nonsense_mediated_decay;nonsense_mediated_decay;protein_coding;protein_coding	mRNA	mRNA	OpenSea	Open Sea	FALSE	TRUE
rs213028_BC11	rs213028	chr1	+	21325683	21325684	FALSE	FALSE	I	rs	ECE1	ECE1;ECE1;ECE1	ENST00000463334.2;ENST00000415912.6;ENST00000649812.1	19454;19821;19889	5'UTR;5'UTR;5'UTR	5'UTR	processed_transcript;protein_coding;protein_coding	mRNA	mRNA	OpenSea	Open Sea	FALSE	TRUE
rs2208123_BC11	rs2208123	chr22	-	47819062	47819063	FALSE	FALSE	I	rs	EPIC1	EPIC1;EPIC1;EPIC1;EPIC1;EPIC1;EPIC1;EPIC1;EPIC1;EPIC1;EPIC1;EPIC1;EPIC1;EPIC1;EPIC1;EPIC1;EPIC1;EPIC1;EPIC1;EPIC1;EPIC1;EPIC1;EPIC1;EPIC1;EPIC1;EPIC1;EPIC1;EPIC1;EPIC1;EPIC1;EPIC1;EPIC1;EPIC1;EPIC1	ENST00000423737.5;ENST00000650660.1;ENST00000650683.1;ENST00000650787.1;ENST00000650972.1;ENST00000651003.1;ENST00000651033.1;ENST00000651056.1;ENST00000651124.1;ENST00000651293.1;ENST00000651294.1;ENST00000651403.1;ENST00000651445.1;ENST00000651517.1;ENST00000651536.1;ENST00000651538.1;ENST00000651584.1;ENST00000651637.1;ENST00000651638.1;ENST00000651662.1;ENST00000651939.1;ENST00000651948.2;ENS…	187389;187385;187404;187330;187352;187336;132460;187384;187352;187335;187292;187352;187393;187330;187404;187071;132184;187348;187318;187330;187330;187335;187353;187312;187366;187287;187352;187373;187360;187383;187400;187657;187318	Body;Body;Body;Body;Body;Body;Body;Body;Body;Body;Body;Body;Body;Body;Body;Body;Body;Body;Body;Body;Body;Body;Body;Body;Body;Body;Body;Body;Body;Body;Body;Body;Body	Body	lncRNA;lncRNA;lncRNA;lncRNA;lncRNA;lncRNA;lncRNA;lncRNA;lncRNA;lncRNA;lncRNA;lncRNA;lncRNA;lncRNA;lncRNA;lncRNA;lncRNA;lncRNA;lncRNA;lncRNA;lncRNA;lncRNA;lncRNA;lncRNA;lncRNA;lncRNA;lncRNA;lncRNA;lncRNA;lncRNA;lncRNA;lncRNA;lncRNA	lncRNA	lncRNA	OpenSea	Open Sea	FALSE	TRUE
rs2235751_BC21	rs2235751	chr20	-	1989287	1989288	FALSE	FALSE	II	rs	PDYN;PDYN-AS1	PDYN;PDYN;PDYN;PDYN;PDYN;PDYN;PDYN;PDYN-AS1;PDYN-AS1	ENST00000217305.3;ENST00000539905.5;ENST00000540134.5;ENST00000650824.1;ENST00000650874.1;ENST00000650937.1;ENST00000651882.1;ENST00000446562.1;ENST00000651021.1	4771;4998;4461;4461;4801;3519;4998;42042;23419	5'UTR;5'UTR;5'UTR;5'UTR;5'UTR;5'UTR;5'UTR;Body;Body	5'UTR	protein_coding;protein_coding;protein_coding;protein_coding;protein_coding;protein_coding;protein_coding;lncRNA;lncRNA	mRNA	mRNA	OpenSea	Open Sea	FALSE	TRUE
rs2385226_BO11	rs2385226	chr8	+	125669751	125669752	FALSE	FALSE	I	rs	LINC02964	LINC02964	ENST00000651999.1	21425	Body	Body	lncRNA	lncRNA	lncRNA	OpenSea	Open Sea	FALSE	TRUE
rs2468330_TC21	rs2468330	chr12	-	42804919	42804920	FALSE	FALSE	II	rs						Intergenic		No RNA Associated	No RNA Associated	OpenSea	Open Sea	FALSE	TRUE
rs2521373_BC21	rs2521373	chrX	-	9508949	9508950	FALSE	FALSE	II	rs	TBL1X	TBL1X;TBL1X;TBL1X;TBL1X;TBL1X	ENST00000380961.5;ENST00000407597.7;ENST00000422314.5;ENST00000424279.6;ENST00000645353.2	45621;45630;43656;45619;43892	Body;Body;Body;Body;Body	Body	protein_coding;protein_coding;protein_coding;protein_coding;protein_coding	mRNA	mRNA	OpenSea	Open Sea	FALSE	TRUE
rs264581_BC21	rs264581	chr2	-	159114850	159114851	FALSE	FALSE	II	rs	TANC1	TANC1	ENST00000263635.8	146211	Body	Body	protein_coding	mRNA	mRNA	OpenSea	Open Sea	FALSE	TRUE
rs2804694_BC21	rs2804694	chr1	-	181362696	181362697	FALSE	FALSE	II	rs	CACNA1E	CACNA1E	ENST00000524607.6	45007	Body	Body	protein_coding	mRNA	mRNA	OpenSea	Open Sea	FALSE	TRUE
rs2857639_BC21	rs2857639	chr22	-	29659684	29659685	FALSE	FALSE	II	rs	NF2	NF2;NF2;NF2;NF2;NF2;NF2;NF2;NF2;NF2;NF2;NF2;NF2;NF2;NF2;NF2	ENST00000432151.5;ENST00000672461.1;ENST00000672805.1;ENST00000673312.1;ENST00000334961.11;ENST00000338641.10;ENST00000353887.8;ENST00000361166.9;ENST00000361452.8;ENST00000361676.8;ENST00000397789.3;ENST00000403435.5;ENST00000403999.7;ENST00000413209.6;ENST00000672896.1	55736;56082;56117;55599;55958;56052;55938;5028;56068;55686;55686;56097;56052;56129;56052	Body;Body;Body;Body;Body;Body;Body;Body;Body;Body;Body;Body;Body;Body;Body	Body	nonsense_mediated_decay;nonsense_mediated_decay;nonsense_mediated_decay;nonsense_mediated_decay;protein_coding;protein_coding;protein_coding;protein_coding;protein_coding;protein_coding;protein_coding;protein_coding;protein_coding;protein_coding;protein_coding	mRNA	mRNA	OpenSea	Open Sea	FALSE	TRUE
rs2959823_BC21	rs2959823	chr15	-	76121187	76121188	FALSE	FALSE	II	rs	TMEM266	TMEM266;TMEM266;TMEM266	ENST00000484722.5;ENST00000561302.5;ENST00000388942.8	61230;61203;61203	Body;Body;Body	Body	nonsense_mediated_decay;nonsense_mediated_decay;protein_coding	mRNA	mRNA	OpenSea	Open Sea	FALSE	TRUE
rs348937_BC21	rs348937	chr5	+	113489979	113489980	FALSE	FALSE	II	rs	MCC	MCC	ENST00000511242.1	-1156	TSS1500	TSS1500	processed_transcript	processed_transcript	processed_transcript	OpenSea	Open Sea	FALSE	TRUE
rs3818562_BC21	rs3818562	chr1	-	109757818	109757819	FALSE	FALSE	II	rs	ENSG00000241720;EPS8L3;GSTM5	ENSG00000241720;EPS8L3;EPS8L3;EPS8L3;EPS8L3;GSTM5	ENST00000431955.1;ENST00000472325.5;ENST00000361852.8;ENST00000361965.9;ENST00000369805.7;ENST00000429410.2	31999;6102;6106;6105;6209;45552	Body;5'UTR;5'UTR;5'UTR;5'UTR;Body	5'UTR	lncRNA;nonsense_mediated_decay;protein_coding;protein_coding;protein_coding;processed_transcript	mRNA	mRNA	OpenSea	Open Sea	FALSE	FALSE
rs3936238_BC11	rs3936238	chr1	-	4071665	4071666	FALSE	FALSE	I	rs						Intergenic		No RNA Associated	No RNA Associated	OpenSea	Open Sea	FALSE	TRUE
rs4331560_BC21	rs4331560	chr2	-	48857533	48857534	FALSE	FALSE	II	rs	ENSG00000282890	ENSG00000282890	ENST00000634588.1	48194	Body	Body	lncRNA	lncRNA	lncRNA	OpenSea	Open Sea	FALSE	TRUE
rs472920_BC21	rs472920	chr8	-	95836515	95836516	FALSE	FALSE	II	rs						Intergenic		No RNA Associated	No RNA Associated	OpenSea	Open Sea	FALSE	TRUE
rs4742386_BC21	rs4742386	chr9	-	7711757	7711758	FALSE	FALSE	II	rs						Intergenic		No RNA Associated	No RNA Associated	OpenSea	Open Sea	FALSE	TRUE
rs5926356_BC11	rs5926356	chrX	-	28229213	28229214	FALSE	FALSE	I	rs						Intergenic		No RNA Associated	No RNA Associated	OpenSea	Open Sea	FALSE	TRUE
rs5931272_BC21	rs5931272	chrX	-	137995697	137995698	FALSE	FALSE	II	rs						Intergenic		No RNA Associated	No RNA Associated	OpenSea	Open Sea	FALSE	FALSE
rs5936512_BC11	rs5936512	chrX	-	69846980	69846981	FALSE	FALSE	I	rs	EDA	EDA;EDA;EDA;EDA;EDA;EDA;EDA;EDA;EDA;EDA;EDA	ENST00000502251.5;ENST00000510681.2;ENST00000530321.1;ENST00000374552.9;ENST00000374553.6;ENST00000503592.5;ENST00000524573.5;ENST00000525810.5;ENST00000527388.5;ENST00000374548.5;ENST00000533317.5	230914;226552;226525;230868;230914;226571;230864;230914;230914;230914;230914	Body;Body;Body;Body;Body;Body;Body;Body;Body;Body;Body	Body	processed_transcript;processed_transcript;processed_transcript;protein_coding;protein_coding;protein_coding;protein_coding;protein_coding;protein_coding;retained_intron;retained_intron	mRNA	mRNA	OpenSea	Open Sea	FALSE	FALSE
rs5987737_BC11	rs5987737	chrX	+	115476350	115476351	FALSE	FALSE	I	rs						Intergenic		No RNA Associated	No RNA Associated	OpenSea	Open Sea	FALSE	TRUE
rs6426327_TC21	rs6426327	chr1	-	245926508	245926509	FALSE	FALSE	II	rs	SMYD3	SMYD3;SMYD3;SMYD3;SMYD3;SMYD3;SMYD3;SMYD3;SMYD3;SMYD3;SMYD3	ENST00000366517.5;ENST00000464398.1;ENST00000470510.5;ENST00000488153.5;ENST00000492487.5;ENST00000493441.5;ENST00000391836.3;ENST00000490107.6;ENST00000630181.2;ENST00000366516.5	29594;169915;3429;62030;379501;62054;267219;580771;490901;4315	5'UTR;5'UTR;5'UTR;5'UTR;5'UTR;5'UTR;5'UTR;5'UTR;5'UTR;5'UTR	5'UTR	processed_transcript;processed_transcript;processed_transcript;processed_transcript;processed_transcript;processed_transcript;protein_coding;protein_coding;protein_coding;retained_intron	mRNA	mRNA	OpenSea	Open Sea	FALSE	TRUE
rs6471533_BC11	rs6471533	chr8	-	95458071	95458072	FALSE	FALSE	I	rs	CFAP418-AS1	CFAP418-AS1;CFAP418-AS1;CFAP418-AS1;CFAP418-AS1;CFAP418-AS1	ENST00000517437.1;ENST00000521905.2;ENST00000655917.1;ENST00000671532.1;ENST00000701037.1	25435;189242;189237;189249;189249	Body;Body;Body;Body;Body	Body	lncRNA;lncRNA;lncRNA;lncRNA;lncRNA	lncRNA	lncRNA	OpenSea	Open Sea	FALSE	TRUE
rs654498_BC11	rs654498	chr1	+	81707362	81707363	FALSE	FALSE	I	rs	ADGRL2	ADGRL2;ADGRL2;ADGRL2;ADGRL2;ADGRL2;ADGRL2;ADGRL2;ADGRL2;ADGRL2;ADGRL2;ADGRL2	ENST00000469377.6;ENST00000473719.5;ENST00000674378.1;ENST00000359929.7;ENST00000370721.5;ENST00000370723.5;ENST00000370725.5;ENST00000370727.5;ENST00000370728.5;ENST00000370730.5;ENST00000674386.1	401164;401203;401216;7593;401197;401197;401197;401197;401197;401197;401213	Body;Body;Body;Body;Body;Body;Body;Body;Body;Body;Body	Body	processed_transcript;processed_transcript;processed_transcript;protein_coding;protein_coding;protein_coding;protein_coding;protein_coding;protein_coding;protein_coding;retained_intron	mRNA	mRNA	OpenSea	Open Sea	FALSE	TRUE
rs6546473_BC21	rs6546473	chr2	-	69033224	69033225	FALSE	FALSE	II	rs	ANTXR1;ENSG00000286347	ANTXR1;ANTXR1;ANTXR1;ANTXR1;ANTXR1;ANTXR1;ANTXR1;ANTXR1;ENSG00000286347	ENST00000303714.9;ENST00000409349.7;ENST00000409829.7;ENST00000463335.2;ENST00000482235.2;ENST00000681816.1;ENST00000481119.2;ENST00000681568.1;ENST00000664941.1	20046;19828;19919;19868;19725;19785;20049;19868;413	Body;Body;Body;Body;Body;Body;Body;Body;5'UTR	5'UTR	protein_coding;protein_coding;protein_coding;protein_coding;protein_coding;protein_coding;retained_intron;retained_intron;lncRNA	mRNA	mRNA	OpenSea	Open Sea	FALSE	TRUE
rs6626309_TC11	rs6626309	chrX	+	148122852	148122853	FALSE	FALSE	I	rs						Intergenic		No RNA Associated	No RNA Associated	OpenSea	Open Sea	FALSE	TRUE
rs6982811_BO21	rs6982811	chr8	+	36689794	36689795	FALSE	FALSE	II	rs	ENSG00000253363	ENSG00000253363;ENSG00000253363;ENSG00000253363	ENST00000524132.6;ENST00000651399.1;ENST00000656455.1	89415;89402;89370	5'UTR;5'UTR;5'UTR	5'UTR	lncRNA;lncRNA;lncRNA	lncRNA	lncRNA	OpenSea	Open Sea	FALSE	TRUE
rs6991394_BC11	rs6991394	chr8	+	120770161	120770162	FALSE	FALSE	I	rs	ENSG00000248318;SNTB1	ENSG00000248318;SNTB1;SNTB1;SNTB1;SNTB1	ENST00000509350.1;ENST00000648490.1;ENST00000519177.5;ENST00000395601.7;ENST00000517992.2	8909;41908;41402;43112;41885	Body;5'UTR;5'UTR;5'UTR;5'UTR	5'UTR	lncRNA;nonsense_mediated_decay;processed_transcript;protein_coding;protein_coding	mRNA	mRNA	OpenSea	Open Sea	FALSE	TRUE
rs715359_BC11	rs715359	chr1	+	177462031	177462032	FALSE	FALSE	I	rs	ENSG00000227579	ENSG00000227579;ENSG00000227579;ENSG00000227579;ENSG00000227579;ENSG00000227579;ENSG00000227579;ENSG00000227579;ENSG00000227579;ENSG00000227579;ENSG00000227579;ENSG00000227579;ENSG00000227579	ENST00000438575.6;ENST00000458070.1;ENST00000654501.1;ENST00000660865.1;ENST00000663166.1;ENST00000663978.1;ENST00000664407.1;ENST00000670039.1;ENST00000670676.1;ENST00000670728.1;ENST00000670762.1;ENST00000671550.1	270337;135678;109813;106408;282953;282856;458121;282978;270360;282848;282817;282828	5'UTR;5'UTR;5'UTR;5'UTR;5'UTR;5'UTR;5'UTR;5'UTR;5'UTR;5'UTR;5'UTR;5'UTR	5'UTR	lncRNA;lncRNA;lncRNA;lncRNA;lncRNA;lncRNA;lncRNA;lncRNA;lncRNA;lncRNA;lncRNA;lncRNA	lncRNA	lncRNA	OpenSea	Open Sea	FALSE	TRUE
rs739259_BC21	rs739259	chr22	-	26960615	26960616	FALSE	FALSE	II	rs	LINC01422	LINC01422	ENST00000670559.1	100063	Body	Body	lncRNA	lncRNA	lncRNA	OpenSea	Open Sea	FALSE	TRUE
rs7660805_BC21	rs7660805	chr4	-	130122894	130122895	FALSE	FALSE	II	rs						Intergenic		No RNA Associated	No RNA Associated	OpenSea	Open Sea	FALSE	TRUE
rs7746156_BC21	rs7746156	chr6	+	47163082	47163083	FALSE	FALSE	II	rs						Intergenic		No RNA Associated	No RNA Associated	OpenSea	Open Sea	FALSE	TRUE
rs798149_BC21	rs798149	chrX	-	15867307	15867308	FALSE	FALSE	II	rs						Intergenic		No RNA Associated	No RNA Associated	OpenSea	Open Sea	FALSE	TRUE
rs845016_BC21	rs845016	chr21	+	32625973	32625974	FALSE	FALSE	II	rs	ENSG00000238220	ENSG00000238220	ENST00000411943.1	-877	TSS1500	TSS1500	processed_pseudogene	pseudogene	pseudogene	OpenSea	Open Sea	FALSE	TRUE
rs877309_BC21	rs877309	chr1	-	11429620	11429621	FALSE	FALSE	II	rs						Intergenic		No RNA Associated	No RNA Associated	OpenSea	Open Sea	FALSE	TRUE
rs9292570_BC11	rs9292570	chr5	+	35000206	35000207	FALSE	FALSE	I	rs	AGXT2	AGXT2;AGXT2;AGXT2;AGXT2	ENST00000231420.11;ENST00000510428.1;ENST00000618015.4;ENST00000512135.5	47743;47729;47929;26189	5'UTR;5'UTR;5'UTR;5'UTR	5'UTR	protein_coding;protein_coding;protein_coding;retained_intron	mRNA	mRNA	OpenSea	Open Sea	FALSE	TRUE
rs9363764_BC21	rs9363764	chr6	-	67522148	67522149	FALSE	FALSE	II	rs						Intergenic		No RNA Associated	No RNA Associated	OpenSea	Open Sea	FALSE	TRUE
rs951295_BC11	rs951295	chr15	-	45707624	45707625	FALSE	FALSE	I	rs	ENSG00000259200	ENSG00000259200;ENSG00000259200	ENST00000559600.1;ENST00000560705.1	2430;2547	Body;Body	Body	lncRNA;lncRNA	lncRNA	lncRNA	OpenSea	Open Sea	FALSE	TRUE
rs966367_BC21	rs966367	chr2	+	12008093	12008094	FALSE	FALSE	II	rs						Intergenic		No RNA Associated	No RNA Associated	OpenSea	Open Sea	FALSE	TRUE
rs966367_BC22	rs966367	chr2	+	12008093	12008094	FALSE	FALSE	II	rs						Intergenic		No RNA Associated	No RNA Associated	OpenSea	Open Sea	FALSE	TRUE
rs9839873_BC21	rs9839873	chr3	+	86613004	86613005	FALSE	FALSE	II	rs						Intergenic		No RNA Associated	No RNA Associated	OpenSea	Open Sea	FALSE	TRUE
